# Supplementary material for: Widespread imprinting of transposable elements and variable genes in the maize endosperm
Source: PLoS Genet. 2021 Apr 8;17(4):e1009491. doi: 10.1371/journal.pgen.1009491 (PMC8057601; doi:10.1371/journal.pgen.1009491)
Supplement: S1 Data — (XLSX) [file pgen.1009491.s011.xlsx]

## Sheet: Sheet1
Dataset S1: RER output table for B73 and W22 contrast
feature	AB1	AB2	AB3	BA1	BA2	BA3	feature_type	genome	contrast	type	A_mean	B_mean	RER	baseMean	log2FoldChange	lfcSE	stat	pvalue	padj	sig	category	filter.imprint
DHH00001Zm00001d00360	0.338881	0.273103	0.21804	0.246941	0.266499	0.0647537	TE	B73	BW	A	0.276674	0.192731	0.589414	3.73625	-0.461689	1.11554	0	1	1	FALSE	notDE	no.imprint
DHH00001Zm00001d00454	0.564802	0.819308	1.36275	0.370411	0.532998	0.194261	TE	B73	BW	A	0.915619	0.36589	0.714485	9.89165	-1.23342	0.752125	-0.310346	0.756298	1	FALSE	notDE	no.imprint
DHH00001Zm00001d01015	1.07312	2.6764	2.23491	0	0	0	TE	B73	BW	A	1.99481	0	1	14.9544	-7.13752	1.31729	-4.65918	3.17467e-06	0.000263129	TRUE	up	MEG
DHH00001Zm00001d02437	0.790723	0.928549	0.381569	0.12347	0.088833	0.129507	TE	B73	BW	A	0.70028	0.113937	0.860066	6.35866	-2.524	1.01961	-1.49469	0.134994	1	FALSE	notDE	no.imprint
DHH00001Zm00001d02647	0.282401	0.873928	0.817649	0.12347	0.177666	0.194261	TE	B73	BW	A	0.657993	0.165133	0.799383	6.25508	-1.87876	0.958224	-0.917075	0.359103	1	FALSE	notDE	no.imprint
DHH00001Zm00001d03494	0.621282	0.218482	0.327059	0.246941	0.177666	0.259015	TE	B73	BW	A	0.388941	0.227874	0.630564	4.93941	-0.703625	0.99595	0	1	1	FALSE	notDE	no.imprint
DHH00001Zm00001d04028	0.903683	0.491585	1.14471	0.493882	0.532998	0.71229	TE	B73	BW	A	0.846659	0.579724	0.593571	11.2548	-0.455152	0.675357	0	1	1	FALSE	notDE	no.imprint
DHH00001Zm00001d04613	1.07312	0.382344	0.0545099	0.12347	0.621831	0.129507	TE	B73	BW	A	0.503326	0.291603	0.633171	6.54666	-0.798663	1.14551	0	1	1	FALSE	notDE	no.imprint
DHH00001Zm00001d05240	0.508322	0.273103	0.21804	0.246941	0.177666	0.194261	TE	B73	BW	A	0.333155	0.206289	0.617589	4.3157	-0.623656	1.03904	0	1	1	FALSE	notDE	no.imprint
DHH00001Zm00001d05797	13.8941	15.0206	15.8624	0.12347	0.088833	0.0647537	TE	B73	BW	A	14.9257	0.0923524	0.993851	114.998	-7.23418	0.760673	-8.19562	2.49313e-16	9.09667e-14	TRUE	up	MEG
DHH00001Zm00001d06879	0	1.74786	2.07138	0	0.088833	0	TE	B73	BW	A	1.27308	0.029611	0.977269	9.49688	-5.47928	2.60266	-1.72104	0.0852441	1	FALSE	notDE	no.imprint
DHH00001Zm00001d06986	0.225921	0.655446	0.872159	0.0617352	0.177666	0.259015	TE	B73	BW	A	0.584508	0.166139	0.778673	5.70262	-1.69478	1.02049	-0.680824	0.495983	1	FALSE	notDE	no.imprint
DHH00001Zm00001d07287	1.69441	1.96634	2.56197	0.740823	0.88833	1.16557	TE	B73	BW	A	2.07424	0.931573	0.690076	23.39	-1.05242	0.478954	-0.109453	0.912843	1	FALSE	notDE	no.imprint
DHH00001Zm00001d08235	1.46849	1.25627	3.10706	1.35818	1.59899	1.94261	TE	B73	BW	A	1.94394	1.63326	0.543425	28.0657	-0.142494	0.485839	0	1	1	FALSE	notDE	no.imprint
DHH00001Zm00001d08244	3.84065	3.44109	3.05255	4.01279	4.35282	4.72702	TE	B73	BW	A	3.44477	4.36421	0.441129	62.3504	0.425277	0.315354	0	1	1	FALSE	notDE	no.imprint
DHH00001Zm00001d09238	1.75089	4.75198	5.28746	2.34594	2.48733	2.07212	TE	B73	BW	A	3.93011	2.30179	0.630644	48.1279	-0.646395	0.420085	0	1	1	FALSE	notDE	no.imprint
DHH00001Zm00001d09494	1.41201	1.09241	0.381569	0	0.088833	0.0647537	TE	B73	BW	A	0.961995	0.0511956	0.949471	8.02059	-4.27885	1.29596	-2.53005	0.0114047	0.298156	FALSE	notDE	no.imprint
DHH00001Zm00001d09984	0.338881	0.600826	1.47177	0.308676	0.266499	0.129507	TE	B73	BW	A	0.803825	0.234894	0.773862	7.88621	-1.65198	0.896566	-0.727201	0.467103	1	FALSE	notDE	no.imprint
DHH00001Zm00001d10663	0.0564802	4.09654	0.27255	0.308676	0.177666	0.194261	TE	B73	BW	A	1.47519	0.226868	0.86671	12.6728	-2.54428	1.14736	-1.34594	0.178323	1	FALSE	notDE	no.imprint
DHH00001Zm00001d10722	0.508322	0.382344	0.0545099	0.12347	0.621831	0.259015	TE	B73	BW	A	0.315058	0.334772	0.484832	5.2928	0.120714	1.09373	0	1	1	FALSE	notDE	no.imprint
DHH00001Zm00004b00058	0	0	0	0.679088	0.444165	0.453276	TE	W22	BW	B	0	0.52551	1	4.28035	5.78685	1.55596	3.07646	0.00209475	0.0773559	FALSE	notDE	no.imprint
DHH00001Zm00004b00353	0.169441	0.382344	2.78001	0.308676	0.444165	0.194261	TE	W22	BW	B	1.1106	0.315701	0.221343	10.6895	-1.66974	0.989398	-0.676919	0.498457	1	FALSE	notDE	no.imprint
DHH00001Zm00004b00407	0.169441	0.710067	1.25373	0.740823	0.88833	0.582783	TE	W22	BW	B	0.711078	0.737312	0.509056	11.2761	0.185571	0.74822	0	1	1	FALSE	notDE	no.imprint
DHH00001Zm00004b00441	0.11296	0.491585	0.654119	0.185206	0.266499	0.0647537	TE	W22	BW	B	0.419555	0.172153	0.290942	4.51223	-1.17831	1.11301	-0.160208	0.872717	1	FALSE	notDE	no.imprint
DHH00001Zm00004b00509	0.225921	0.109241	0.10902	0.246941	0.355332	0.453276	TE	W22	BW	B	0.148061	0.35185	0.703826	4.053	1.32039	1.07855	0.297056	0.766424	1	FALSE	notDE	no.imprint
DHH00001Zm00004b01119	0.225921	0.655446	0.327059	0.740823	0.088833	0.194261	TE	W22	BW	B	0.402809	0.341306	0.458674	5.76933	-0.106595	1.00613	0	1	1	FALSE	notDE	no.imprint
DHH00001Zm00004b01204	0.395361	0.163862	0.10902	0.555617	0.266499	0.518029	TE	W22	BW	B	0.222748	0.446715	0.667274	5.41002	1.06901	0.97561	0.0707316	0.943611	1	FALSE	notDE	no.imprint
DHH00001Zm00004b01659	1.18608	1.42013	1.74432	2.34594	1.3325	1.48933	TE	W22	BW	B	1.45018	1.72259	0.54293	25.036	0.355162	0.457906	0	1	1	FALSE	notDE	no.imprint
DHH00001Zm00004b01754	3.95361	5.02509	4.36079	6.54394	9.06097	5.63357	TE	W22	BW	B	4.4465	7.07949	0.61422	92.1539	0.76578	0.296295	0	1	1	FALSE	notDE	no.imprint
DHH00001Zm00004b01818	0.225921	0.382344	0.10902	0.679088	0.710664	0.129507	TE	W22	BW	B	0.239095	0.50642	0.679289	5.99749	1.16592	0.991414	0.167358	0.867088	1	FALSE	notDE	no.imprint
DHH00001Zm00004b01874	1.35553	3.33185	3.10706	2.59288	2.57616	3.23768	TE	W22	BW	B	2.59815	2.80224	0.518896	42.351	0.229287	0.400373	0	1	1	FALSE	notDE	no.imprint
DHH00001Zm00004b02198	0.169441	0.163862	0.490589	0.493882	0.355332	0.323768	TE	W22	BW	B	0.27463	0.390994	0.587409	5.24791	0.625007	0.948241	0	1	1	FALSE	notDE	no.imprint
DHH00001Zm00004b02568	0.734243	0.819308	0.763139	1.79032	1.3325	1.42458	TE	W22	BW	B	0.77223	1.5158	0.662491	18.2801	1.06959	0.511379	0.136077	0.89176	1	FALSE	notDE	no.imprint
DHH00001Zm00004b03301	9.82756	10.2687	9.64825	17.7797	17.3224	17.354	TE	W22	BW	B	9.91482	17.4854	0.638148	219.133	0.909565	0.199513	0	1	1	FALSE	notDE	no.imprint
DHH00001Zm00004b03544	0	0	0	0.246941	0.799497	0.518029	TE	W22	BW	B	0	0.521489	1	4.31316	5.77442	1.59283	2.99745	0.00272245	0.097324	FALSE	notDE	no.imprint
DHH00001Zm00004b03949	1.1296	1.63862	2.56197	2.34594	2.30966	2.78441	TE	W22	BW	B	1.77673	2.48	0.582607	33.6304	0.594635	0.418186	0	1	1	FALSE	notDE	no.imprint
DHH00001Zm00004b04011	0.0564802	0.218482	0.0545099	0.493882	0.355332	0.194261	TE	W22	BW	B	0.109824	0.347825	0.760026	3.66411	1.76874	1.19431	0.643669	0.51979	1	FALSE	notDE	no.imprint
DHH00001Zm00004b04016	0.960164	0.273103	0.654119	1.35818	0.444165	0.777044	TE	W22	BW	B	0.629128	0.859795	0.577461	11.9196	0.520852	0.733309	0	1	1	FALSE	notDE	no.imprint
DHH00001Zm00004b04198	0.338881	0.546205	0.327059	0.12347	0.444165	0.259015	TE	W22	BW	B	0.404049	0.27555	0.40546	5.36451	-0.48426	0.949975	0	1	1	FALSE	notDE	no.imprint
DHH00001Zm00004b04542	1.07312	0.710067	0.545099	1.41991	0.799497	0.388522	TE	W22	BW	B	0.776097	0.86931	0.528325	13.1661	0.232088	0.688911	0	1	1	FALSE	notDE	no.imprint
DHH00001Zm00004b04813	0.225921	0.436964	0.327059	0.926029	0.88833	1.42458	TE	W22	BW	B	0.329981	1.07965	0.765909	11.3071	1.81712	0.682763	1.19678	0.231392	1	FALSE	notDE	no.imprint
DHH00001Zm00004b04967	0.790723	0.928549	0.981178	5.61791	5.68531	5.3098	TE	W22	BW	B	0.90015	5.53767	0.860178	52.1748	2.71793	0.360849	4.7608	1.9283e-06	0.000167259	TRUE	notDE	no.imprint
DHH00001Zm00004b05369	0.282401	0.218482	0.654119	0.308676	0.088833	0.0647537	TE	W22	BW	B	0.385001	0.154088	0.28583	4.15107	-1.1868	1.14187	-0.163593	0.870051	1	FALSE	notDE	no.imprint
DHH00001Zm00004b05616	0.0564802	0.273103	0.27255	1.0495	0.177666	0.129507	TE	W22	BW	B	0.200711	0.452224	0.692602	5.1181	1.30253	1.13328	0.26695	0.789508	1	FALSE	notDE	no.imprint
DHH00001Zm00004b05731	0.677763	0.710067	0.708629	0.493882	1.24366	0.906551	TE	W22	BW	B	0.698819	0.881365	0.557761	12.6335	0.41537	0.636802	0	1	1	FALSE	notDE	no.imprint
DHH00001Zm00004b06481	0	0	0.0545099	0.246941	0.444165	0.71229	TE	W22	BW	B	0.01817	0.467799	0.962611	3.96392	4.65903	1.58026	2.31546	0.0205877	0.461032	FALSE	notDE	no.imprint
DHH00001Zm00004b06628	0.451842	0	0.436079	0.493882	0.532998	0.777044	TE	W22	BW	B	0.295974	0.601308	0.670144	7.24379	1.09228	0.982327	0.0939352	0.925161	1	FALSE	notDE	no.imprint
DHH00001Zm00004b06814	0.11296	0.273103	0.21804	0.493882	0.088833	0.453276	TE	W22	BW	B	0.201368	0.34533	0.631666	4.29635	0.907553	1.06804	0	1	1	FALSE	notDE	no.imprint
DHH00001Zm00004b06953	0.169441	0.491585	0.27255	0.679088	0.799497	1.03606	TE	W22	BW	B	0.311192	0.838215	0.729259	9.19464	1.53932	0.750594	0.718529	0.472431	1	FALSE	notDE	no.imprint
DHH00001Zm00004b06985	0.451842	0.436964	0.545099	0.555617	0.977164	0.906551	TE	W22	BW	B	0.477968	0.813111	0.629792	10.3424	0.855234	0.677014	0	1	1	FALSE	notDE	no.imprint
DHH00001Zm00004b07308	0	0	0	13.52	4.53049	5.63357	TE	W22	BW	B	0	7.89469	1	63.8765	9.68717	1.25923	6.89878	5.24509e-12	1.14329e-09	TRUE	down	MEG
DHH00001Zm00004b07989	0.11296	0.273103	0.16353	0.493882	0.532998	0.194261	TE	W22	BW	B	0.183198	0.407047	0.689624	4.72194	1.24988	1.01563	0.246039	0.805652	1	FALSE	notDE	no.imprint
DHH00001Zm00004b08288	0.282401	0.546205	0.545099	0.555617	0.266499	0.647537	TE	W22	BW	B	0.457902	0.489884	0.516872	7.42048	0.223173	0.792056	0	1	1	FALSE	notDE	no.imprint
DHH00001Zm00004b08612	0.677763	0.764687	0.872159	1.48165	1.51016	1.16557	TE	W22	BW	B	0.771536	1.38579	0.642365	17.2323	0.939515	0.524415	0	1	1	FALSE	notDE	no.imprint
DHH00001Zm00004b08628	0.847203	0.710067	0.981178	0.370411	1.066	0.647537	TE	W22	BW	B	0.846149	0.694648	0.450837	12.2401	-0.212773	0.659406	0	1	1	FALSE	notDE	no.imprint
DHH00001Zm00004b08706	0.282401	0.218482	0.545099	0.185206	0.977164	0.259015	TE	W22	BW	B	0.348661	0.473795	0.576073	6.59712	0.524632	0.951228	0	1	1	FALSE	notDE	no.imprint
DHH00001Zm00004b09297	0.11296	0.218482	0.16353	0.308676	0.444165	0.71229	TE	W22	BW	B	0.164991	0.488377	0.747477	5.24414	1.67127	0.973419	0.689604	0.490443	1	FALSE	notDE	no.imprint
DHH00001Zm00004b09724	3.84065	6.77294	7.41335	10.0011	11.3706	11.3966	TE	W22	BW	B	6.00898	10.9228	0.645106	134.689	0.975546	0.265818	0	1	1	FALSE	notDE	no.imprint
DHH00001Zm00004b10504	0.564802	0.382344	0.545099	0.679088	0.266499	0.71229	TE	W22	BW	B	0.497415	0.552626	0.52629	8.32397	0.253149	0.760624	0	1	1	FALSE	notDE	no.imprint
DHH00001Zm00004b10516	0.282401	0.218482	0.381569	0.864293	0.177666	0.194261	TE	W22	BW	B	0.294151	0.412073	0.583488	5.57119	0.592684	0.985776	0	1	1	FALSE	notDE	no.imprint
DHH00001Zm00004b10613	1.58145	1.03779	1.47177	0.679088	0.710664	0.971305	TE	W22	BW	B	1.36367	0.787019	0.365938	16.9918	-0.707875	0.553337	0	1	1	FALSE	notDE	no.imprint
DHH00001Zm00004b10694	2.59809	1.63862	1.0902	1.0495	2.48733	1.8131	TE	W22	BW	B	1.77563	1.78331	0.501078	28.7069	0.0623611	0.53314	0	1	1	FALSE	notDE	no.imprint
DHH00002Zm00001d00025	1.18608	2.94951	2.94353	0.987764	1.066	0.971305	TE	B73	BW	A	2.35971	1.00836	0.700613	25.8992	-1.10866	0.494407	-0.21978	0.826043	1	FALSE	notDE	no.imprint
DHH00002Zm00001d00096	0.508322	1.25627	0.872159	0.246941	0.088833	0.194261	TE	B73	BW	A	0.878917	0.176678	0.832627	8.03827	-2.16249	0.872264	-1.33273	0.182622	1	FALSE	notDE	no.imprint
DHH00002Zm00001d00109	3.33233	0.327723	0	0	0	0	TE	B73	BW	A	1.22002	0	1	10.261	-6.58947	3.91044	-1.42937	0.152898	1	FALSE	notDE	no.imprint
DHH00002Zm00001d00133	1.35553	0.819308	0.545099	0	0	0	TE	B73	BW	A	0.906644	0	1	7.15954	-6.06449	1.44793	-3.49774	0.000469226	0.0221264	TRUE	up	MEG
DHH00002Zm00001d00214	1.35553	0.600826	0.763139	0	0	0	TE	B73	BW	A	0.906496	0	1	7.14908	-6.06247	1.44409	-3.50564	0.000455512	0.0215969	TRUE	up	MEG
DHH00002Zm00001d00287	3.38881	2.6764	3.76118	0	0	0.0647537	TE	B73	BW	A	3.27547	0.0215846	0.993453	25.3679	-6.92292	1.2568	-4.71269	2.4447e-06	0.00020671	TRUE	up	MEG
DHH00002Zm00001d00363	1.86385	3.82344	3.76118	1.41991	3.64215	2.26638	TE	B73	BW	A	3.14949	2.44281	0.563183	43.8464	-0.255841	0.445511	0	1	1	FALSE	notDE	no.imprint
DHH00002Zm00001d00366	4.2925	6.06288	5.61452	5.12402	4.17515	5.69832	TE	B73	BW	A	5.3233	4.99917	0.5157	81.2601	0.0144346	0.277423	0	1	1	FALSE	notDE	no.imprint
DHH00002Zm00001d00507	0.734243	0.655446	0.381569	0	0.088833	0	TE	B73	BW	A	0.590419	0.029611	0.952243	4.85375	-4.46685	1.49973	-2.31165	0.0207971	0.464483	FALSE	notDE	no.imprint
DHH00002Zm00001d00595	1.46849	0.928549	1.0902	0.617352	0.444165	0.453276	TE	B73	BW	A	1.16241	0.504931	0.697164	13.1727	-1.12184	0.632916	-0.192511	0.847342	1	FALSE	notDE	no.imprint
DHH00002Zm00001d00628	1.80737	3.60495	4.74236	1.48165	1.24366	1.16557	TE	B73	BW	A	3.38489	1.29696	0.722982	35.9209	-1.26167	0.444355	-0.588883	0.55594	1	FALSE	notDE	no.imprint
DHH00002Zm00001d00631	0.225921	0.600826	0.599609	0.246941	0.444165	0.194261	TE	B73	BW	A	0.475452	0.295122	0.61701	5.98454	-0.592515	0.904982	0	1	1	FALSE	notDE	no.imprint
DHH00002Zm00001d00634	2.48513	2.73103	3.59765	0.926029	1.15483	1.42458	TE	B73	BW	A	2.93794	1.16848	0.71545	31.9343	-1.23114	0.423738	-0.545484	0.585421	1	FALSE	notDE	no.imprint
DHH00002Zm00001d00893	2.25921	0.327723	0.436079	0	0	0	TE	B73	BW	A	1.00767	0	1	8.26167	-6.26887	1.54553	-3.40911	0.000651752	0.0289775	TRUE	up	MEG
DHH00002Zm00001d00915	4.12306	1.8571	1.41726	2.2842	0.88833	1.94261	TE	B73	BW	A	2.4658	1.70505	0.591199	33.4604	-0.483693	0.551833	0	1	1	FALSE	notDE	no.imprint
DHH00002Zm00001d00938	1.01664	0.710067	0.981178	0	0	0	TE	B73	BW	A	0.90263	0	1	6.9776	-6.03117	1.41877	-3.54614	0.000390917	0.018773	TRUE	up	MEG
DHH00002Zm00001d00986	0.395361	1.09241	1.85334	0.802558	0.532998	0.971305	TE	B73	BW	A	1.1137	0.768954	0.591559	14.4997	-0.393956	0.662124	0	1	1	FALSE	notDE	no.imprint
DHH00002Zm00001d01007	1.35553	0.710067	1.36275	0.0617352	0	0	TE	B73	BW	A	1.14278	0.0205784	0.982311	9.01961	-5.41276	1.37682	-3.20503	0.00135048	0.0537757	FALSE	notDE	no.imprint
DHH00002Zm00001d01095	1.01664	0.273103	0.654119	0.0617352	0	0.0647537	TE	B73	BW	A	0.647955	0.042163	0.938905	5.4628	-3.78272	1.38072	-2.01541	0.0438621	0.789047	FALSE	notDE	no.imprint
DHH00002Zm00001d01151	1.41201	0.873928	1.25373	0	0	0	TE	B73	BW	A	1.17989	0	1	9.15491	-6.42228	1.374	-3.94636	7.93491e-05	0.0045924	TRUE	up	MEG
DHH00002Zm00001d01158	0.621282	0.873928	1.19922	0	0	0	TE	B73	BW	A	0.898143	0	1	6.77928	-5.99514	1.42477	-3.50592	0.000455026	0.0215969	TRUE	up	MEG
DHH00002Zm00001d01224	21.8578	39.5452	37.1758	12.6557	21.0534	18.7138	TE	B73	BW	A	32.8596	17.4743	0.652832	391.564	-0.7933	0.263179	0	1	1	FALSE	notDE	no.imprint
DHH00002Zm00001d01250	2.08977	2.18482	1.6353	0	0	0.0647537	TE	B73	BW	A	1.96996	0.0215846	0.989162	15.374	-6.19313	1.29529	-4.00925	6.09128e-05	0.00366437	TRUE	up	MEG
DHH00002Zm00001d01432	7.96371	8.5208	5.34197	0	0	0	TE	B73	BW	A	7.27549	0	1	56.261	-9.04358	1.23172	-6.53035	6.56163e-11	1.23742e-08	TRUE	up	MEG
DHH00002Zm00001d01497	7.62483	6.55446	7.63139	4.69188	2.66499	3.88522	TE	B73	BW	A	7.27023	3.74736	0.659874	86.4558	-0.861976	0.300498	0	1	1	FALSE	notDE	no.imprint
DHH00002Zm00001d01578	14.9673	24.4154	25.0746	6.17352	10.3935	7.31717	TE	B73	BW	A	21.4857	7.96139	0.729638	227.878	-1.32199	0.271606	-1.18551	0.235817	1	FALSE	notDE	no.imprint
DHH00002Zm00001d01604	0.621282	0.600826	0.599609	0.246941	0.266499	0.0647537	TE	B73	BW	A	0.607239	0.192731	0.759077	6.25517	-1.59214	0.924979	-0.640171	0.522061	1	FALSE	notDE	no.imprint
DHH00002Zm00001d01626	2.25921	2.1302	2.45295	1.41991	1.066	1.03606	TE	B73	BW	A	2.28078	1.17399	0.660184	27.0863	-0.86292	0.436612	0	1	1	FALSE	notDE	no.imprint
DHH00002Zm00001d01678	3.84065	2.34868	3.92471	0	0	0	TE	B73	BW	A	3.37135	0	1	26.0675	-7.93317	1.26715	-5.47148	4.46297e-08	5.52815e-06	TRUE	up	MEG
DHH00002Zm00001d01702	7.45539	12.235	9.81178	3.27197	5.77415	5.37456	TE	B73	BW	A	9.83405	4.80689	0.671682	114.136	-0.929958	0.304661	0	1	1	FALSE	notDE	no.imprint
DHH00002Zm00001d01862	0.338881	0.327723	0.436079	0.246941	0.799497	0.323768	TE	B73	BW	A	0.367561	0.456736	0.445909	6.59901	0.385513	0.867777	0	1	1	FALSE	notDE	no.imprint
DHH00002Zm00001d01921	1.35553	0.983169	1.19922	0.802558	0.444165	0.194261	TE	B73	BW	A	1.1793	0.480328	0.710582	13.0395	-1.21023	0.681463	-0.308503	0.7577	1	FALSE	notDE	no.imprint
DHH00002Zm00001d01936	0.395361	0.928549	0.926668	0.12347	0.266499	0.323768	TE	B73	BW	A	0.750193	0.237913	0.759223	7.57167	-1.54982	0.855517	-0.642675	0.520435	1	FALSE	notDE	no.imprint
DHH00002Zm00001d01939	3.50177	2.6764	2.94353	0	0	0	TE	B73	BW	A	3.04057	0	1	23.5505	-7.78609	1.26487	-5.36504	8.09309e-08	9.49892e-06	TRUE	up	MEG
DHH00002Zm00001d02011	0.11296	0.382344	0.490589	0.185206	0.177666	0.129507	TE	B73	BW	A	0.328631	0.164126	0.666923	3.77623	-0.877905	1.12467	0	1	1	FALSE	notDE	no.imprint
DHH00002Zm00001d02226	0.225921	0.819308	0.490589	0	0	0	TE	B73	BW	A	0.511939	0	1	3.82187	-5.17067	1.61619	-2.58055	0.00986428	0.266606	FALSE	notDE	no.imprint
DHH00002Zm00001d02275	2.59809	5.18895	4.36079	0.802558	1.42133	1.03606	TE	B73	BW	A	4.04928	1.08665	0.788422	39.4722	-1.80363	0.432488	-1.85815	0.0631481	0.996594	FALSE	notDE	no.imprint
DHH00002Zm00001d02285	61.394	59.3725	62.4138	0	0	0	TE	B73	BW	A	61.0601	0	1	469.271	-12.1051	1.19377	-9.30252	1.37155e-20	6.77059e-18	TRUE	up	MEG
DHH00002Zm00001d02313	1.97681	2.62178	3.21608	1.41991	1.42133	2.13687	TE	B73	BW	A	2.60489	1.65937	0.610866	33.294	-0.540894	0.409913	0	1	1	FALSE	notDE	no.imprint
DHH00002Zm00001d02327	1.46849	1.52937	1.30824	0	0	0	TE	B73	BW	A	1.43537	0	1	11.0482	-6.69523	1.33376	-4.27007	1.95413e-05	0.00134442	TRUE	up	MEG
DHH00002Zm00001d02342	0.282401	0.273103	0.763139	0.185206	0.266499	0.129507	TE	B73	BW	A	0.439547	0.193737	0.694075	4.89579	-1.08921	1.02038	-0.0874331	0.930327	1	FALSE	notDE	no.imprint
DHH00002Zm00001d02369	0.677763	0.546205	0.490589	0.0617352	0	0.194261	TE	B73	BW	A	0.571519	0.0853321	0.870089	5.12514	-2.59008	1.15091	-1.38158	0.1671	1	FALSE	notDE	no.imprint
DHH00002Zm00001d02379	0.395361	0.983169	0.599609	0.12347	0.266499	0.194261	TE	B73	BW	A	0.65938	0.194744	0.771996	6.57032	-1.6761	0.914678	-0.739165	0.459807	1	FALSE	notDE	no.imprint
DHH00002Zm00001d02382	1.29904	2.94951	2.61648	0.987764	2.04316	2.39589	TE	B73	BW	A	2.28834	1.80894	0.558503	32.0416	-0.22404	0.481716	0	1	1	FALSE	notDE	no.imprint
DHH00002Zm00001d02419	2.25921	2.34868	2.23491	0.864293	0.355332	0.777044	TE	B73	BW	A	2.28093	0.665557	0.774119	22.9149	-1.65887	0.507733	-1.29767	0.194401	1	FALSE	notDE	no.imprint
DHH00002Zm00001d02512	1.86385	2.23944	3.21608	0	0	0	TE	B73	BW	A	2.43979	0	1	18.4871	-7.44139	1.28222	-5.02363	5.07034e-07	4.99124e-05	TRUE	up	MEG
DHH00002Zm00001d02620	0.621282	1.09241	0.436079	0.555617	0.532998	0.388522	TE	B73	BW	A	0.716591	0.492379	0.592728	9.51002	-0.450284	0.729162	0	1	1	FALSE	notDE	no.imprint
DHH00002Zm00001d02687	2.03329	3.82344	3.43412	0	0	0	TE	B73	BW	A	3.09695	0	1	23.3632	-7.77998	1.26674	-5.35229	8.68488e-08	1.0158e-05	TRUE	up	MEG
DHH00002Zm00001d02726	1.01664	0.710067	0.16353	0	0	0	TE	B73	BW	A	0.63008	0	1	5.01429	-5.55023	1.5992	-2.84532	0.00443666	0.141434	FALSE	notDE	no.imprint
DHH00002Zm00001d02761	0.508322	0.436964	0.490589	0.0617352	0.088833	0.259015	TE	B73	BW	A	0.478625	0.136528	0.778059	4.80299	-1.70505	1.06028	-0.664964	0.506073	1	FALSE	notDE	no.imprint
DHH00002Zm00001d02829	1.07312	0.983169	1.03569	0.740823	0.88833	0.71229	TE	B73	BW	A	1.03066	0.780481	0.569067	14.335	-0.319498	0.56842	0	1	1	FALSE	notDE	no.imprint
DHH00002Zm00001d02887	0.677763	0.273103	0.599609	0	0	0	TE	B73	BW	A	0.516825	0	1	4.03134	-5.23783	1.59241	-2.66127	0.00778471	0.220795	FALSE	notDE	no.imprint
DHH00002Zm00001d02929	2.37217	2.94951	3.48863	0	0	0	TE	B73	BW	A	2.93677	0	1	22.3201	-7.71263	1.26212	-5.31855	1.04596e-07	1.20242e-05	TRUE	up	MEG
DHH00002Zm00001d03077	0.564802	0.491585	0.381569	0	0	0	TE	B73	BW	A	0.479319	0	1	3.72112	-5.1232	1.59268	-2.58884	0.00962994	0.261113	FALSE	notDE	no.imprint
DHH00002Zm00001d03085	1.92033	1.20165	1.25373	0.864293	0.532998	0.582783	TE	B73	BW	A	1.45857	0.660025	0.688461	16.7713	-1.06394	0.581261	-0.109998	0.912411	1	FALSE	notDE	no.imprint
DHH00002Zm00001d03096	1.97681	0.983169	0.926668	0	0	0	TE	B73	BW	A	1.29555	0	1	10.24	-6.58095	1.3843	-4.0316	5.53993e-05	0.00336892	TRUE	up	MEG
DHH00002Zm00001d03158	0.960164	1.25627	0.872159	0	0	0	TE	B73	BW	A	1.02953	0	1	7.8905	-6.21065	1.39064	-3.74695	0.000179001	0.00949244	TRUE	up	MEG
DHH00002Zm00001d03182	0.734243	0.600826	0.545099	0.246941	0.088833	0	TE	B73	BW	A	0.626722	0.111925	0.848473	5.76798	-2.38346	1.08937	-1.26996	0.204098	1	FALSE	notDE	no.imprint
DHH00002Zm00001d03304	3.27585	3.05875	3.54314	1.17297	0.88833	1.6836	TE	B73	BW	A	3.29258	1.2483	0.725098	35.45	-1.29578	0.412047	-0.717833	0.472861	1	FALSE	notDE	no.imprint
DHH00002Zm00001d03670	1.75089	2.89489	1.96236	1.29644	0.88833	1.6836	TE	B73	BW	A	2.20271	1.28946	0.630758	27.2522	-0.660483	0.458124	0	1	1	FALSE	notDE	no.imprint
DHH00002Zm00001d03699	0.564802	0.436964	0.817649	0.0617352	0	0	TE	B73	BW	A	0.606472	0.0205784	0.967182	4.79848	-4.48174	1.49256	-2.33273	0.0196622	0.444458	FALSE	notDE	no.imprint
DHH00002Zm00001d03733	0.451842	0.600826	1.0902	0	0	0	TE	B73	BW	A	0.714288	0	1	5.36898	-5.65946	1.4932	-3.12046	0.00180567	0.0688781	FALSE	notDE	no.imprint
DHH00002Zm00001d03835	0.338881	0.327723	0.10902	0.555617	0.444165	0.194261	TE	B73	BW	A	0.258541	0.398014	0.393784	5.27857	0.692654	0.978029	0	1	1	FALSE	notDE	no.imprint
DHH00002Zm00001d04002	1.41201	1.80248	0.872159	0.432147	0.266499	0	TE	B73	BW	A	1.36221	0.232882	0.854001	12.4079	-2.46964	0.830012	-1.77063	0.076623	1	FALSE	notDE	no.imprint
DHH00002Zm00001d04010	1.35553	0.163862	0.21804	0	0	0	TE	B73	BW	A	0.579142	0	1	4.77219	-5.47502	1.69694	-2.63711	0.00836153	0.23429	FALSE	notDE	no.imprint
DHH00002Zm00001d04034	1.01664	0.218482	0.327059	0.0617352	0.355332	0.518029	TE	B73	BW	A	0.520728	0.311699	0.625554	6.77175	-0.713303	1.02345	0	1	1	FALSE	notDE	no.imprint
DHH00002Zm00001d04038	4.51842	2.56716	3.27059	1.97553	1.86549	1.61884	TE	B73	BW	A	3.45206	1.81995	0.654789	41.8379	-0.853988	0.410373	0	1	1	FALSE	notDE	no.imprint
DHH00002Zm00001d04064	0.169441	0.382344	0.16353	0.370411	0.177666	0.194261	TE	B73	BW	A	0.238438	0.247446	0.49073	3.81731	0.166924	1.08054	0	1	1	FALSE	notDE	no.imprint
DHH00002Zm00001d04065	2.20273	1.69324	2.88903	0	0	0	TE	B73	BW	A	2.26166	0	1	17.3288	-7.34564	1.29191	-4.91183	9.02309e-07	8.46054e-05	TRUE	up	MEG
DHH00002Zm00001d04125	0.451842	1.03779	1.0902	0.185206	0.088833	0.259015	TE	B73	BW	A	0.859943	0.177684	0.828759	7.87847	-2.1209	0.878004	-1.27665	0.201727	1	FALSE	notDE	no.imprint
DHH00002Zm00001d04164	0.734243	0.163862	0.817649	0.0617352	0	0.129507	TE	B73	BW	A	0.571918	0.0637475	0.899715	4.96152	-3.0103	1.30032	-1.546	0.122104	1	FALSE	notDE	no.imprint
DHH00002Zm00001d04186	0.621282	0.655446	0.327059	0.370411	0.177666	0.518029	TE	B73	BW	A	0.534596	0.355369	0.600693	7.03402	-0.489628	0.841721	0	1	1	FALSE	notDE	no.imprint
DHH00002Zm00001d04222	0.790723	1.31089	0.654119	0.12347	0.266499	0.323768	TE	B73	BW	A	0.918578	0.237913	0.794281	8.97412	-1.86611	0.813763	-1.06433	0.287181	1	FALSE	notDE	no.imprint
DHH00002Zm00001d04251	0	0.163862	0.327059	0.0617352	0.444165	0.388522	TE	B73	BW	A	0.16364	0.298141	0.354368	3.65372	1.00683	1.31473	0.00519497	0.995855	1	FALSE	notDE	no.imprint
DHH00002Zm00001d04318	0.282401	0.546205	0.436079	0.12347	0.444165	0	TE	B73	BW	A	0.421562	0.189212	0.690209	4.76688	-1.10762	1.14932	-0.0936413	0.925394	1	FALSE	notDE	no.imprint
DHH00002Zm00001d04399	3.27585	2.1302	2.07138	0	0	0	TE	B73	BW	A	2.49248	0	1	19.48	-7.51085	1.29099	-5.04331	4.57538e-07	4.53057e-05	TRUE	up	MEG
DHH00002Zm00001d04534	0.282401	0.382344	0.16353	0.0617352	0.355332	0.194261	TE	B73	BW	A	0.276091	0.203776	0.575349	3.82136	-0.385144	1.13486	0	1	1	FALSE	notDE	no.imprint
DHH00002Zm00001d04537	0.395361	0.710067	0.490589	0.0617352	0.355332	0.0647537	TE	B73	BW	A	0.532006	0.160607	0.768114	5.37884	-1.70716	1.05307	-0.67152	0.501889	1	FALSE	notDE	no.imprint
DHH00002Zm00001d04592	0.508322	0.546205	0.490589	0	0	0	TE	B73	BW	A	0.515039	0	1	3.95605	-5.21399	1.56204	-2.69776	0.00698085	0.201317	FALSE	notDE	no.imprint
DHH00002Zm00001d04625	0.451842	0.819308	0.545099	0	0	0	TE	B73	BW	A	0.605416	0	1	4.59411	-5.43268	1.52363	-2.9093	0.00362244	0.120863	FALSE	notDE	no.imprint
DHH00002Zm00001d04712	0.621282	0.710067	0.10902	0	0	0	TE	B73	BW	A	0.480123	0	1	3.76103	-5.13783	1.68939	-2.44931	0.014313	0.356423	FALSE	notDE	no.imprint
DHH00002Zm00001d04717	20.5023	34.0286	35.3769	13.7052	13.0585	12.5622	TE	B73	BW	A	29.9693	13.1086	0.695699	333.494	-1.08054	0.217276	-0.370676	0.710879	1	FALSE	notDE	no.imprint
DHH00002Zm00001d04759	1.07312	0.546205	2.45295	0	0	0	TE	B73	BW	A	1.35742	0	1	10.2714	-6.59321	1.41481	-3.95333	7.70695e-05	0.00449144	TRUE	up	MEG
DHH00002Zm00001d04761	0.338881	0.327723	0.654119	0.246941	0.355332	0.323768	TE	B73	BW	A	0.440241	0.308681	0.587833	5.86702	-0.415376	0.881196	0	1	1	FALSE	notDE	no.imprint
DHH00002Zm00001d04776	16.5487	25.6716	25.7832	8.7664	11.726	10.5548	TE	B73	BW	A	22.6678	10.3491	0.686552	256.523	-1.02312	0.230096	-0.100498	0.919949	1	FALSE	notDE	no.imprint
DHH00002Zm00001d04930	0.0564802	0.382344	0.926668	0.246941	0.532998	0.0647537	TE	B73	BW	A	0.455164	0.281564	0.617818	5.65642	-0.566056	1.12477	0	1	1	FALSE	notDE	no.imprint
DHH00002Zm00001d05056	0.621282	0.710067	0.763139	0.864293	1.15483	1.42458	TE	B73	BW	A	0.698163	1.1479	0.37819	14.7337	0.813837	0.570622	0	1	1	FALSE	notDE	no.imprint
DHH00002Zm00001d05130	0.225921	0.928549	0.599609	0.246941	0.532998	0.453276	TE	B73	BW	A	0.584693	0.411072	0.58718	7.73572	-0.396227	0.831898	0	1	1	FALSE	notDE	no.imprint
DHH00002Zm00001d05288	0.338881	0.327723	0.545099	0.308676	0.088833	0	TE	B73	BW	A	0.403901	0.132503	0.752979	4.14187	-1.48434	1.20217	-0.402884	0.687033	1	FALSE	notDE	no.imprint
DHH00002Zm00001d05317	1.01664	1.58399	0.872159	0.0617352	0.088833	0.0647537	TE	B73	BW	A	1.1576	0.071774	0.941617	9.44149	-3.94864	1.05834	-2.78609	0.00533486	0.163483	FALSE	notDE	no.imprint
DHH00002Zm00001d05369	11.6349	10.4325	9.75727	4.07453	6.48481	4.07948	TE	B73	BW	A	10.6082	4.87961	0.68494	122.107	-1.04349	0.296254	-0.146783	0.883304	1	FALSE	notDE	no.imprint
DHH00002Zm00001d05625	1.29904	0.764687	0.545099	1.66685	2.30966	1.87786	TE	B73	BW	A	0.86961	1.95146	0.308256	22.8844	1.23053	0.530521	0.434533	0.663902	1	FALSE	notDE	no.imprint
DHH00002Zm00001d05742	0.508322	0.273103	0.21804	0.185206	0.355332	0.0647537	TE	B73	BW	A	0.333155	0.201764	0.622814	4.30461	-0.699486	1.09852	0	1	1	FALSE	notDE	no.imprint
DHH00002Zm00001d05747	0.282401	0.436964	0.27255	0.308676	0.532998	0.582783	TE	B73	BW	A	0.330638	0.474819	0.410497	6.42252	0.614513	0.842416	0	1	1	FALSE	notDE	no.imprint
DHH00002Zm00001d05769	5.53506	4.86122	5.56001	1.72859	1.77666	2.6549	TE	B73	BW	A	5.31877	2.05338	0.721468	57.7184	-1.28106	0.343136	-0.819099	0.41273	1	FALSE	notDE	no.imprint
DHH00002Zm00001d05858	2.88049	0.710067	1.36275	0.0617352	0.266499	0.129507	TE	B73	BW	A	1.6511	0.152581	0.915406	14.4516	-3.46717	0.903558	-2.7305	0.00632381	0.187467	FALSE	notDE	no.imprint
DHH00002Zm00001d05974	0.225921	0.546205	0.654119	0.679088	1.3325	0.71229	TE	B73	BW	A	0.475415	0.907958	0.343664	11.0375	1.04087	0.702188	0.0581988	0.95359	1	FALSE	notDE	no.imprint
DHH00002Zm00001d06008	0.395361	0.327723	0.10902	0.308676	0.177666	0.259015	TE	B73	BW	A	0.277368	0.248452	0.527496	4.20528	-0.08204	1.05749	0	1	1	FALSE	notDE	no.imprint
DHH00002Zm00001d06046	0.169441	0.0546205	0.0545099	0.555617	0.088833	0.71229	TE	B73	BW	A	0.092857	0.452247	0.170347	4.39285	2.35892	1.21348	1.11986	0.262775	1	FALSE	notDE	no.imprint
DHH00002Zm00001d06101	1.97681	2.78565	3.05255	1.17297	1.86549	0.971305	TE	B73	BW	A	2.605	1.33659	0.660901	30.7565	-0.874658	0.44116	0	1	1	FALSE	notDE	no.imprint
DHH00002Zm00001d06283	1.1296	0.436964	1.14471	0	0	0	TE	B73	BW	A	0.903759	0	1	7.02343	-6.03985	1.45262	-3.46949	0.000521445	0.02411	TRUE	up	MEG
DHH00002Zm00001d06317	1.07312	0.764687	0.436079	0.679088	0.799497	0.259015	TE	B73	BW	A	0.757963	0.5792	0.566844	10.723	-0.335991	0.743209	0	1	1	FALSE	notDE	no.imprint
DHH00002Zm00001d06423	2.99345	3.27723	5.23295	2.03726	0.710664	1.10081	TE	B73	BW	A	3.83454	1.28291	0.749307	39.4575	-1.45704	0.450847	-1.01375	0.310704	1	FALSE	notDE	no.imprint
DHH00002Zm00001d06482	0.11296	0.600826	0.21804	0.12347	0.177666	0.194261	TE	B73	BW	A	0.310609	0.165133	0.652894	3.66679	-0.793926	1.1655	0	1	1	FALSE	notDE	no.imprint
DHH00002Zm00001d06574	1.07312	1.80248	1.96236	0.493882	1.15483	1.16557	TE	B73	BW	A	1.61265	0.938093	0.632228	19.8843	-0.680537	0.546377	0	1	1	FALSE	notDE	no.imprint
DHH00002Zm00001d06580	1.1296	0.600826	0.545099	0	0	0	TE	B73	BW	A	0.75851	0	1	5.98417	-5.8056	1.48073	-3.24542	0.00117276	0.0477177	TRUE	up	MEG
DHH00002Zm00001d06611	1.52497	1.09241	0.763139	0.555617	0.177666	0.453276	TE	B73	BW	A	1.12684	0.39552	0.740193	12.0311	-1.41482	0.709633	-0.584553	0.558848	1	FALSE	notDE	no.imprint
DHH00002Zm00001d06615	1.75089	1.8571	1.74432	0.679088	0.444165	0.647537	TE	B73	BW	A	1.7841	0.590263	0.751401	18.5026	-1.49019	0.534895	-0.916431	0.359441	1	FALSE	notDE	no.imprint
DHH00002Zm00001d06697	9.54516	9.88631	8.99413	0.12347	0.266499	0.129507	TE	B73	BW	A	9.4752	0.173159	0.982053	74.2879	-5.76546	0.613245	-7.77089	7.79379e-15	2.31524e-12	TRUE	up	MEG
DHH00002Zm00001d06753	0.338881	0.546205	0.926668	0.0617352	0.88833	0.129507	TE	B73	BW	A	0.603918	0.359858	0.626617	7.5465	-0.664594	1.00039	0	1	1	FALSE	notDE	no.imprint
DHH00002Zm00001d06868	0.451842	1.14703	0.0545099	0	0	1.61884	TE	B73	BW	A	0.551127	0.539614	0.505278	8.58627	0.0559969	2.4511	0	1	1	FALSE	notDE	no.imprint
DHH00002Zm00001d06949	7.28595	14.7475	12.8643	3.82758	4.61932	4.72702	TE	B73	BW	A	11.6326	4.39131	0.725953	123.588	-1.29177	0.292826	-0.996379	0.319066	1	FALSE	notDE	no.imprint
DHH00002Zm00001d07010	0.734243	0.218482	0.27255	0.12347	0.177666	0.0647537	TE	B73	BW	A	0.408425	0.121963	0.770049	4.27737	-1.73236	1.17452	-0.623545	0.532926	1	FALSE	notDE	no.imprint
DHH00002Zm00001d07027	8.18963	10.5418	9.21217	4.01279	4.26399	3.69096	TE	B73	BW	A	9.31452	3.98925	0.700142	103.795	-1.12981	0.257399	-0.504315	0.61404	1	FALSE	notDE	no.imprint
DHH00002Zm00001d07260	0.395361	0.600826	0.381569	0.12347	0.266499	0.388522	TE	B73	BW	A	0.459252	0.259497	0.63896	5.63655	-0.730948	0.924511	0	1	1	FALSE	notDE	no.imprint
DHH00002Zm00001d07283	0.960164	0.710067	0.817649	0	0	0	TE	B73	BW	A	0.829293	0	1	6.4246	-5.91154	1.43524	-3.42209	0.000621413	0.0279259	TRUE	up	MEG
DHH00002Zm00001d07302	17.4524	23.5414	25.1291	11.2975	8.17264	9.6483	TE	B73	BW	A	22.041	9.70616	0.694266	246.535	-1.07684	0.210986	-0.364202	0.715707	1	FALSE	notDE	no.imprint
DHH00002Zm00001d07321	0.564802	0.546205	0.27255	0.308676	0	0.453276	TE	B73	BW	A	0.461186	0.253984	0.644862	5.63505	-0.749935	1.02697	0	1	1	FALSE	notDE	no.imprint
DHH00002Zm00001d07380	0.169441	0.109241	0.21804	0.740823	0.355332	0.194261	TE	B73	BW	A	0.165574	0.430139	0.277942	4.76552	1.47268	1.03955	0.454698	0.649326	1	FALSE	notDE	no.imprint
DHH00002Zm00001d07399	10.8442	10.3779	10.1934	4.198	2.30966	3.17293	TE	B73	BW	A	10.4718	3.22686	0.76444	106.855	-1.60165	0.288424	-2.08599	0.0369796	0.706736	FALSE	notDE	no.imprint
DHH00002Zm00001d07414	0.508322	1.42013	0.981178	0	0	0	TE	B73	BW	A	0.969878	0	1	7.27007	-6.09737	1.42894	-3.56723	0.000360771	0.0174753	TRUE	up	MEG
DHH00002Zm00001d07463	0.169441	0.109241	0.21804	0.802558	0.977164	0.453276	TE	B73	BW	A	0.165574	0.744332	0.181968	7.3861	2.25638	0.877201	1.43226	0.152071	1	FALSE	notDE	no.imprint
DHH00002Zm00001d07469	0.903683	0.491585	0.872159	0.740823	0.355332	0.518029	TE	B73	BW	A	0.755809	0.538061	0.584146	10.2289	-0.395899	0.701677	0	1	1	FALSE	notDE	no.imprint
DHH00002Zm00001d07502	0.677763	0.655446	0.27255	0	0	0	TE	B73	BW	A	0.535253	0	1	4.18053	-5.29021	1.58371	-2.70897	0.00674926	0.197126	FALSE	notDE	no.imprint
DHH00002Zm00001d07691	1.97681	1.14703	1.6353	0	0	0.0647537	TE	B73	BW	A	1.58638	0.0215846	0.986576	12.5168	-5.8909	1.32787	-3.68328	0.000230251	0.0119092	TRUE	up	MEG
DHH00002Zm00001d07706	3.10641	3.44109	2.99804	0.987764	1.42133	1.29507	TE	B73	BW	A	3.18185	1.23472	0.720434	34.5614	-1.28471	0.406718	-0.700016	0.483917	1	FALSE	notDE	no.imprint
DHH00002Zm00001d07827	1.1296	0.983169	0.926668	0.679088	0.621831	0.323768	TE	B73	BW	A	1.01315	0.541562	0.651663	12.2679	-0.827586	0.644235	0	1	1	FALSE	notDE	no.imprint
DHH00002Zm00001d07837	0.11296	0.491585	0.381569	0.0617352	0.088833	0.323768	TE	B73	BW	A	0.328705	0.158112	0.675212	3.72711	-0.909964	1.19619	0	1	1	FALSE	notDE	no.imprint
DHH00002Zm00001d07874	0.169441	0.163862	0.381569	0.370411	0.266499	0.323768	TE	B73	BW	A	0.23829	0.320226	0.426649	4.4075	0.539115	0.998396	0	1	1	FALSE	notDE	no.imprint
DHH00002Zm00001d07889	1.07312	2.23944	1.03569	0	0	0	TE	B73	BW	A	1.44942	0	1	11.0069	-6.69289	1.35909	-4.18875	2.80492e-05	0.00185346	TRUE	up	MEG
DHH00002Zm00001d07965	0.338881	0	0.327059	0.370411	0.532998	0.323768	TE	B73	BW	A	0.22198	0.409059	0.351769	5.11044	0.94567	1.09728	0	1	1	FALSE	notDE	no.imprint
DHH00002Zm00001d08002	5.4221	12.7812	12.2647	4.01279	4.17515	5.11554	TE	B73	BW	A	10.156	4.43449	0.69607	112.335	-1.07218	0.324405	-0.222511	0.823916	1	FALSE	notDE	no.imprint
DHH00002Zm00001d08010	3.78417	2.6764	2.61648	0	0	0.0647537	TE	B73	BW	A	3.02568	0.0215846	0.992917	23.7417	-6.82435	1.26908	-4.58944	4.4444e-06	0.000356913	TRUE	up	MEG
DHH00002Zm00001d08031	1.58145	2.51254	1.96236	0	0	0	TE	B73	BW	A	2.01878	0	1	15.3425	-7.17192	1.29667	-4.75983	1.93761e-06	0.000167633	TRUE	up	MEG
DHH00002Zm00001d08045	1.41201	2.02096	2.88903	0.864293	0.88833	1.74835	TE	B73	BW	A	2.10733	1.16699	0.643593	25.4076	-0.733309	0.498851	0	1	1	FALSE	notDE	no.imprint
DHH00002Zm00001d08097	0.847203	0.436964	0.545099	0.308676	0.266499	0.259015	TE	B73	BW	A	0.609755	0.278063	0.686802	7.0532	-1.06276	0.841593	-0.0745758	0.940552	1	FALSE	notDE	no.imprint
DHH00002Zm00001d08268	3.21937	5.84439	5.56001	1.60512	3.28682	2.52539	TE	B73	BW	A	4.87459	2.47244	0.663477	57.1393	-0.875559	0.379967	0	1	1	FALSE	notDE	no.imprint
DHH00002Zm00001d08326	1.29904	1.52937	1.25373	0	0.266499	0.0647537	TE	B73	BW	A	1.36072	0.110418	0.924944	11.3643	-3.70266	0.950811	-2.84248	0.00447644	0.142566	FALSE	notDE	no.imprint
DHH00002Zm00001d08343	0.282401	0.983169	0.490589	0	0	0	TE	B73	BW	A	0.585386	0	1	4.38271	-5.36753	1.57357	-2.77556	0.00551065	0.167102	FALSE	notDE	no.imprint
DHH00002Zm00001d08453	2.99345	3.49571	2.83452	0	0	0	TE	B73	BW	A	3.10789	0	1	23.8482	-7.8061	1.25823	-5.40925	6.32897e-08	7.64211e-06	TRUE	up	MEG
DHH00002Zm00001d08488	0.225921	0.436964	0.436079	0.12347	0	0.194261	TE	B73	BW	A	0.366321	0.105911	0.775724	3.6083	-1.61495	1.21984	-0.50412	0.614177	1	FALSE	notDE	no.imprint
DHH00002Zm00001d08612	0.338881	1.03779	0.817649	0.246941	0.177666	0.453276	TE	B73	BW	A	0.73144	0.292628	0.71425	7.84252	-1.18175	0.834662	-0.217759	0.827617	1	FALSE	notDE	no.imprint
DHH00002Zm00001d08848	2.37217	0.655446	0.10902	2.2842	6.12948	3.75571	TE	B73	BW	A	1.04554	4.05647	0.204928	42.1203	1.96766	1.14004	0.848794	0.395996	1	FALSE	notDE	no.imprint
DHH00002Zm00001d08890	4.68786	8.2477	7.52237	0	0	0	TE	B73	BW	A	6.81931	0	1	51.5293	-8.92042	1.22735	-6.45325	1.09475e-10	2.01916e-08	TRUE	up	MEG
DHH00002Zm00001d08913	0.395361	0.819308	0.708629	0.185206	0.177666	0.453276	TE	B73	BW	A	0.641099	0.272049	0.702076	7.04331	-1.10859	0.854552	-0.127067	0.898887	1	FALSE	notDE	no.imprint
DHH00002Zm00001d08990	4.51842	7.15529	6.37766	2.46941	2.39849	2.13687	TE	B73	BW	A	6.01712	2.33492	0.720437	64.7276	-1.26265	0.315897	-0.83144	0.405725	1	FALSE	notDE	no.imprint
DHH00002Zm00001d08993	0.790723	1.52937	1.41726	0.740823	0.88833	0.777044	TE	B73	BW	A	1.24578	0.802066	0.608338	15.9593	-0.530246	0.556467	0	1	1	FALSE	notDE	no.imprint
DHH00002Zm00001d08998	0.225921	0.436964	0.545099	0.12347	0.177666	0.129507	TE	B73	BW	A	0.402661	0.143548	0.737192	4.19753	-1.38979	1.07769	-0.36169	0.717584	1	FALSE	notDE	no.imprint
DHH00002Zm00001d09283	0.282401	0.491585	0.381569	0.493882	0.355332	0.129507	TE	B73	BW	A	0.385185	0.32624	0.541427	5.58353	-0.138938	0.92369	0	1	1	FALSE	notDE	no.imprint
DHH00002Zm00001d09305	14.346	19.0079	19.8416	10.7419	10.3935	9.45404	TE	B73	BW	A	17.7318	10.1965	0.634905	218.219	-0.696283	0.203767	0	1	1	FALSE	notDE	no.imprint
DHH00002Zm00001d09321	1.52497	2.18482	1.74432	0.617352	0.444165	0.71229	TE	B73	BW	A	1.81803	0.591269	0.754589	18.6733	-1.50771	0.537618	-0.944375	0.344978	1	FALSE	notDE	no.imprint
DHH00002Zm00001d09507	2.59809	2.78565	3.05255	1.35818	0.710664	0.971305	TE	B73	BW	A	2.8121	1.01338	0.735097	29.7471	-1.3614	0.437461	-0.826133	0.408729	1	FALSE	notDE	no.imprint
DHH00002Zm00001d09511	1.86385	2.02096	2.1804	1.54338	0.266499	1.74835	TE	B73	BW	A	2.02173	1.18608	0.630254	25.0325	-0.657063	0.558001	0	1	1	FALSE	notDE	no.imprint
DHH00002Zm00001d09537	2.99345	1.96634	1.52628	2.03726	2.84266	2.91392	TE	B73	BW	A	2.16202	2.59795	0.454209	38.2731	0.331098	0.435995	0	1	1	FALSE	notDE	no.imprint
DHH00002Zm00001d09559	0.677763	0.600826	0.599609	0	0	0	TE	B73	BW	A	0.626066	0	1	4.83235	-5.50148	1.50271	-2.99557	0.00273933	0.0977193	FALSE	notDE	no.imprint
DHH00002Zm00001d09736	1.80737	2.51254	1.6353	1.41991	0.266499	0.259015	TE	B73	BW	A	1.98507	0.648475	0.753763	20.4176	-1.50079	0.660732	-0.757932	0.448492	1	FALSE	notDE	no.imprint
DHH00002Zm00001d09762	0.847203	2.18482	1.74432	0.246941	1.066	0.647537	TE	B73	BW	A	1.59211	0.653491	0.708991	17.3496	-1.19057	0.646507	-0.294767	0.768172	1	FALSE	notDE	no.imprint
DHH00002Zm00001d09831	0.790723	0.327723	0.490589	0.246941	0.177666	0	TE	B73	BW	A	0.536345	0.141536	0.791209	5.38103	-1.87415	1.10734	-0.789418	0.429868	1	FALSE	notDE	no.imprint
DHH00002Zm00001d09973	10.1664	16.6046	18.9149	0	0	0	TE	B73	BW	A	15.2287	0	1	114.863	-10.0764	1.21176	-7.49029	6.87212e-14	1.89085e-11	TRUE	up	MEG
DHH00002Zm00001d10123	4.34898	4.75198	5.06942	1.17297	1.77666	1.8131	TE	B73	BW	A	4.72346	1.58758	0.748444	49.1605	-1.48641	0.359066	-1.35466	0.175526	1	FALSE	notDE	no.imprint
DHH00002Zm00001d10235	0.677763	0.600826	0.436079	0	0	0	TE	B73	BW	A	0.571556	0	1	4.43969	-5.37784	1.53708	-2.84816	0.00439726	0.141233	FALSE	notDE	no.imprint
DHH00002Zm00001d10306	0.621282	0.710067	0.817649	0.246941	0	0.194261	TE	B73	BW	A	0.716332	0.147067	0.829665	6.64193	-2.11148	0.955436	-1.16332	0.244698	1	FALSE	notDE	no.imprint
DHH00002Zm00001d10316	3.21937	2.89489	3.16157	2.22247	1.77666	2.00736	TE	B73	BW	A	3.09194	2.00216	0.606965	40.1419	-0.534905	0.363963	0	1	1	FALSE	notDE	no.imprint
DHH00002Zm00001d10439	3.50177	0.0546205	0.10902	0.617352	0.355332	0.323768	TE	B73	BW	A	1.2218	0.432151	0.738717	13.8522	-1.54146	1.1568	-0.468062	0.639741	1	FALSE	notDE	no.imprint
DHH00002Zm00001d10493	0.621282	0.710067	0.490589	0.0617352	0.088833	0.0647537	TE	B73	BW	A	0.607313	0.071774	0.894308	5.26688	-3.022	1.16764	-1.73169	0.0833279	1	FALSE	notDE	no.imprint
DHH00002Zm00001d10526	0.847203	0.273103	0.0545099	0.0617352	0	0.259015	TE	B73	BW	A	0.391605	0.106917	0.785533	4.06631	-1.81697	1.40604	-0.581046	0.56121	1	FALSE	notDE	no.imprint
DHH00002Zm00001d10585	5.81746	7.75611	7.41335	3.27197	3.90865	3.82047	TE	B73	BW	A	6.99564	3.66703	0.656087	83.3125	-0.834778	0.275946	0	1	1	FALSE	notDE	no.imprint
DHH00002Zm00001d10624	5.47858	6.88218	6.75923	3.51891	2.04316	2.33113	TE	B73	BW	A	6.37333	2.63107	0.707802	70.006	-1.16947	0.314355	-0.539113	0.589809	1	FALSE	notDE	no.imprint
DHH00002Zm00004b00007	0.790723	1.42013	2.07138	1.85206	1.59899	1.94261	TE	W22	BW	B	1.42741	1.79789	0.557433	25.3655	0.45167	0.472144	0	1	1	FALSE	notDE	no.imprint
DHH00002Zm00004b00020	0.0564802	0.0546205	0.327059	0.987764	1.24366	1.03606	TE	W22	BW	B	0.146053	1.08916	0.881759	10.0112	3.00959	0.856306	2.34681	0.0189348	0.432384	FALSE	notDE	no.imprint
DHH00002Zm00004b00021	2.14625	1.63862	1.96236	4.07453	5.68531	4.40325	TE	W22	BW	B	1.91574	4.72103	0.711345	53.5735	1.3855	0.353072	1.09184	0.274903	1	FALSE	notDE	no.imprint
DHH00002Zm00004b00078	1.52497	0.928549	0.381569	3.1485	1.51016	1.87786	TE	W22	BW	B	0.945028	2.17884	0.697481	25.2041	1.25962	0.584174	0.444424	0.656736	1	FALSE	notDE	no.imprint
DHH00002Zm00004b00081	0.11296	0.163862	0.16353	0.370411	0.532998	0.259015	TE	W22	BW	B	0.146784	0.387475	0.725257	4.30216	1.49076	1.04241	0.470798	0.637785	1	FALSE	notDE	no.imprint
DHH00002Zm00004b00110	0	0	0	0.555617	0.710664	1.03606	TE	W22	BW	B	0	0.767447	1	6.27902	6.33458	1.45688	3.66164	0.000250603	0.0128027	TRUE	down	MEG
DHH00002Zm00004b00148	0	0	0	0.370411	0.532998	0.71229	TE	W22	BW	B	0	0.538567	1	4.41167	5.82325	1.55463	3.10251	0.00191889	0.0721764	FALSE	notDE	no.imprint
DHH00002Zm00004b00232	0	0	0	0.617352	0.266499	0.453276	TE	W22	BW	B	0	0.445709	1	3.61437	5.55067	1.62735	2.79637	0.00516795	0.159593	FALSE	notDE	no.imprint
DHH00002Zm00004b00430	0.677763	1.58399	1.41726	1.60512	2.04316	1.61884	TE	W22	BW	B	1.22634	1.75571	0.588759	23.6013	0.627769	0.483055	0	1	1	FALSE	notDE	no.imprint
DHH00002Zm00004b00463	0.790723	0.764687	0.545099	1.48165	1.066	1.6836	TE	W22	BW	B	0.70017	1.41041	0.668258	16.9103	1.10097	0.548527	0.184076	0.853954	1	FALSE	notDE	no.imprint
DHH00002Zm00004b00464	6.04338	8.5208	9.53923	7.46996	9.23864	10.3606	TE	W22	BW	B	8.03447	9.02306	0.528978	134.781	0.274265	0.255335	0	1	1	FALSE	notDE	no.imprint
DHH00002Zm00004b00511	0.225921	0.109241	0.10902	0.185206	0.710664	0.582783	TE	W22	BW	B	0.148061	0.492884	0.768996	5.24318	1.80132	1.03801	0.771977	0.440128	1	FALSE	notDE	no.imprint
DHH00002Zm00004b00551	0.0564802	0.0546205	0	2.77809	6.12948	4.79177	TE	W22	BW	B	0.0370336	4.56645	0.991955	37.9225	7.0522	1.10863	5.45916	4.78391e-08	5.86081e-06	TRUE	down	MEG
DHH00002Zm00004b00557	4.12306	6.17212	6.92276	10.4333	10.3046	8.35322	TE	W22	BW	B	5.73931	9.69704	0.628195	122.763	0.863742	0.258777	0	1	1	FALSE	notDE	no.imprint
DHH00002Zm00004b00619	0.225921	0	0.0545099	0.370411	0.621831	0.453276	TE	W22	BW	B	0.0934769	0.481839	0.837521	4.73596	2.41218	1.18715	1.18956	0.234218	1	FALSE	notDE	no.imprint
DHH00002Zm00004b00646	0.338881	1.58399	1.74432	0.246941	0.799497	0.841798	TE	W22	BW	B	1.2224	0.629412	0.33989	14.209	-0.826686	0.739108	0	1	1	FALSE	notDE	no.imprint
DHH00002Zm00004b00652	0	0	0.0545099	1.29644	0	0.194261	TE	W22	BW	B	0.01817	0.4969	0.964723	4.09433	4.73124	1.83576	2.03253	0.0420996	0.767949	FALSE	notDE	no.imprint
DHH00002Zm00004b00715	0	0.0546205	0	0.370411	0.266499	1.03606	TE	W22	BW	B	0.0182068	0.557656	0.968383	4.66568	4.91535	1.56096	2.5083	0.0121314	0.31229	FALSE	notDE	no.imprint
DHH00002Zm00004b00729	0.395361	0.218482	0.327059	0.555617	0.355332	0.388522	TE	W22	BW	B	0.313634	0.433157	0.580024	5.96865	0.551682	0.86731	0	1	1	FALSE	notDE	no.imprint
DHH00002Zm00004b00752	0.677763	1.14703	0.654119	2.03726	1.066	1.74835	TE	W22	BW	B	0.826304	1.6172	0.661837	19.4346	1.07334	0.532064	0.137841	0.890366	1	FALSE	notDE	no.imprint
DHH00002Zm00004b00802	0.451842	0.928549	0.599609	0.864293	0.710664	1.55409	TE	W22	BW	B	0.66	1.04302	0.612452	13.488	0.773142	0.629391	0	1	1	FALSE	notDE	no.imprint
DHH00002Zm00004b00890	0.790723	1.47475	1.79883	1.35818	1.3325	1.23032	TE	W22	BW	B	1.35477	1.307	0.491026	20.8586	0.0613324	0.497502	0	1	1	FALSE	notDE	no.imprint
DHH00002Zm00004b00952	0	0.0546205	0	0.12347	0.88833	0.259015	TE	W22	BW	B	0.0182068	0.423605	0.958791	3.67117	4.51059	1.6833	2.08554	0.0370204	0.706882	FALSE	notDE	no.imprint
DHH00002Zm00004b01017	1.18608	0.873928	0.763139	2.22247	0.710664	1.8131	TE	W22	BW	B	0.94105	1.58208	0.62703	20.1335	0.833202	0.565486	0	1	1	FALSE	notDE	no.imprint
DHH00002Zm00004b01030	0.169441	0.327723	0.490589	1.17297	1.066	0.906551	TE	W22	BW	B	0.329251	1.04851	0.761024	11.0316	1.78181	0.691328	1.13089	0.258102	1	FALSE	notDE	no.imprint
DHH00002Zm00004b01097	1.24256	1.58399	1.6353	2.099	3.19799	2.97867	TE	W22	BW	B	1.48729	2.75855	0.649707	33.9728	0.987775	0.40412	0	1	1	FALSE	notDE	no.imprint
DHH00002Zm00004b01150	0.790723	1.25627	0.872159	1.2347	1.3325	1.10081	TE	W22	BW	B	0.973051	1.22267	0.556842	17.4225	0.425483	0.523077	0	1	1	FALSE	notDE	no.imprint
DHH00002Zm00004b01235	3.84065	4.8066	4.25177	6.11179	4.44165	7.70569	TE	W22	BW	B	4.29968	6.08638	0.586014	82.426	0.601066	0.296891	0	1	1	FALSE	notDE	no.imprint
DHH00002Zm00004b01301	0.395361	0.273103	0.490589	0.493882	0.799497	0.582783	TE	W22	BW	B	0.386351	0.625387	0.618132	8.11087	0.778154	0.759533	0	1	1	FALSE	notDE	no.imprint
DHH00002Zm00004b01486	4.06658	6.33598	7.1408	6.11179	5.59648	6.28111	TE	W22	BW	B	5.84778	5.99646	0.506276	93.162	0.146448	0.274269	0	1	1	FALSE	notDE	no.imprint
DHH00002Zm00004b01514	0.847203	1.25627	0.654119	4.75361	3.64215	3.94997	TE	W22	BW	B	0.919198	4.11525	0.817418	40.6126	2.25751	0.408351	3.07948	0.00207365	0.076661	FALSE	notDE	no.imprint
DHH00002Zm00004b01520	1.80737	0.710067	1.19922	2.53114	4.53049	3.75571	TE	W22	BW	B	1.23888	3.60578	0.744279	39.4033	1.61057	0.471836	1.29403	0.195656	1	FALSE	notDE	no.imprint
DHH00002Zm00004b01633	0.225921	0.273103	0.327059	0.740823	0.088833	0.259015	TE	W22	BW	B	0.275361	0.36289	0.56857	5.00959	0.517077	1.01929	0	1	1	FALSE	notDE	no.imprint
DHH00002Zm00004b01636	0	0	0.0545099	5.67964	5.06348	6.02209	TE	W22	BW	B	0.01817	5.58841	0.996759	45.7639	8.23595	1.22522	5.90582	3.50888e-09	5.32969e-07	TRUE	down	MEG
DHH00002Zm00004b01650	0.11296	0.109241	0	0.370411	0.266499	0.647537	TE	W22	BW	B	0.0740671	0.428149	0.852519	4.07127	2.61422	1.24395	1.29766	0.194406	1	FALSE	notDE	no.imprint
DHH00002Zm00004b01671	0	0.0546205	0	3.76585	3.99749	4.66226	TE	W22	BW	B	0.0182068	4.14187	0.995623	34.0063	7.80396	1.23898	5.49159	3.98332e-08	5.00794e-06	TRUE	down	MEG
DHH00002Zm00004b01697	3.27585	3.33185	2.78001	5.06229	4.79698	5.50406	TE	W22	BW	B	3.12924	5.12111	0.620715	65.9624	0.799842	0.301241	0	1	1	FALSE	notDE	no.imprint
DHH00002Zm00004b01711	0.0564802	0	0	0.185206	0.799497	0.259015	TE	W22	BW	B	0.0188267	0.414573	0.95656	3.61067	4.47704	1.65164	2.10521	0.0352732	0.685738	FALSE	notDE	no.imprint
DHH00002Zm00004b01777	0.0564802	0	0.0545099	0.370411	0.266499	0.582783	TE	W22	BW	B	0.0369967	0.406565	0.916592	3.60005	3.55386	1.45339	1.75717	0.0788882	1	FALSE	notDE	no.imprint
DHH00002Zm00004b01783	3.16289	4.5335	4.74236	8.21079	9.77164	10.8786	TE	W22	BW	B	4.14625	9.62035	0.698818	110.21	1.31896	0.265172	1.20283	0.22904	1	FALSE	notDE	no.imprint
DHH00002Zm00004b01787	1.97681	1.8571	2.28942	5.12402	8.17264	5.95734	TE	W22	BW	B	2.04111	6.418	0.758709	68.4213	1.74596	0.335774	2.2216	0.0263102	0.553697	FALSE	notDE	no.imprint
DHH00002Zm00004b01896	0	0	0	0.370411	0.799497	0.194261	TE	W22	BW	B	0	0.454723	1	3.76687	5.57466	1.65854	2.75824	0.00581133	0.175427	FALSE	notDE	no.imprint
DHH00002Zm00004b01958	0.564802	1.20165	0.817649	1.0495	1.51016	1.35983	TE	W22	BW	B	0.861367	1.3065	0.602665	17.2267	0.703922	0.546328	0	1	1	FALSE	notDE	no.imprint
DHH00002Zm00004b01992	0.0564802	0	0	0.493882	0.710664	0.841798	TE	W22	BW	B	0.0188267	0.682115	0.973141	5.7513	5.20143	1.45788	2.88189	0.00395303	0.129333	FALSE	notDE	no.imprint
DHH00002Zm00004b02035	0.564802	0.491585	0.490589	0.740823	0.266499	0.323768	TE	W22	BW	B	0.515659	0.443697	0.462495	7.57527	-0.116335	0.797669	0	1	1	FALSE	notDE	no.imprint
DHH00002Zm00004b02038	1.1296	1.58399	1.85334	2.90156	4.61932	3.75571	TE	W22	BW	B	1.52231	3.75886	0.711747	42.4196	1.4061	0.387224	1.04876	0.294289	1	FALSE	notDE	no.imprint
DHH00002Zm00004b02092	0.0564802	0.273103	0.327059	2.34594	2.57616	2.71965	TE	W22	BW	B	0.218881	2.54725	0.920871	22.4586	3.64749	0.618278	4.28203	1.85193e-05	0.00128974	TRUE	down	MEG
DHH00002Zm00004b02114	1.35553	2.18482	1.25373	0.926029	0.355332	0.388522	TE	W22	BW	B	1.59802	0.556628	0.258338	16.7082	-1.40535	0.612369	-0.661935	0.508013	1	FALSE	notDE	no.imprint
DHH00002Zm00004b02157	0.395361	0.163862	0.27255	0.246941	0.177666	0.259015	TE	W22	BW	B	0.277258	0.227874	0.451118	4.03367	-0.204033	1.05102	0	1	1	FALSE	notDE	no.imprint
DHH00002Zm00004b02344	0	0.163862	0.16353	0.987764	1.95433	0.71229	TE	W22	BW	B	0.10913	1.21813	0.917778	10.8602	3.59187	0.92367	2.80605	0.00501526	0.156629	FALSE	notDE	no.imprint
DHH00002Zm00004b02411	0	0	0	1.91379	2.93149	3.23768	TE	W22	BW	B	0	2.69432	1	22.1016	8.14582	1.27694	5.59605	2.19289e-08	2.86424e-06	TRUE	down	MEG
DHH00002Zm00004b02489	0.0564802	0.0546205	0.10902	1.79032	1.066	2.91392	TE	W22	BW	B	0.0733735	1.92341	0.963254	16.1826	4.81261	0.922137	4.13453	3.55681e-05	0.00225699	TRUE	down	MEG
DHH00002Zm00004b02553	0	0	0	1.48165	0.88833	1.23032	TE	W22	BW	B	0	1.2001	1	9.76207	6.97909	1.36268	4.38773	1.14537e-05	0.000834012	TRUE	down	MEG
DHH00002Zm00004b02822	0.169441	0	0.16353	0.308676	0.266499	0.582783	TE	W22	BW	B	0.11099	0.385986	0.776669	4.01873	1.87979	1.20237	0.731712	0.464345	1	FALSE	notDE	no.imprint
DHH00002Zm00004b02859	3.44529	2.84027	2.61648	5.98832	7.63964	7.1229	TE	W22	BW	B	2.96734	6.91695	0.699792	79.7103	1.30332	0.307096	0.987703	0.323298	1	FALSE	notDE	no.imprint
DHH00002Zm00004b02893	0.790723	0.710067	1.14471	1.72859	2.04316	2.07212	TE	W22	BW	B	0.881833	1.94795	0.688375	22.6824	1.23997	0.478006	0.502018	0.615655	1	FALSE	notDE	no.imprint
DHH00002Zm00004b02904	0	0.0546205	0	0.617352	1.066	0.194261	TE	W22	BW	B	0.0182068	0.62587	0.971732	5.30877	5.0734	1.54353	2.63901	0.00831489	0.233178	FALSE	notDE	no.imprint
DHH00002Zm00004b02982	0.903683	0.764687	0.926668	1.60512	1.15483	1.16557	TE	W22	BW	B	0.865013	1.3085	0.602022	17.3277	0.689914	0.525277	0	1	1	FALSE	notDE	no.imprint
DHH00002Zm00004b02990	3.10641	6.17212	6.15962	5.55617	5.95181	5.82783	TE	W22	BW	B	5.14605	5.77861	0.528951	85.9869	0.281882	0.302999	0	1	1	FALSE	notDE	no.imprint
DHH00002Zm00004b03165	0	0.0546205	0	1.11123	1.86549	0.906551	TE	W22	BW	B	0.0182068	1.29443	0.98613	10.8013	6.12291	1.3564	3.77685	0.000158827	0.00850317	TRUE	down	MEG
DHH00002Zm00004b03280	0.11296	0.0546205	0	0.185206	0.444165	0.582783	TE	W22	BW	B	0.0558603	0.404051	0.878541	3.77391	2.92418	1.35171	1.42352	0.154586	1	FALSE	notDE	no.imprint
DHH00002Zm00004b03300	1.69441	3.22261	3.05255	4.44494	4.79698	5.82783	TE	W22	BW	B	2.65652	5.02325	0.654088	61.0965	1.03031	0.333006	0.0910067	0.927487	1	FALSE	notDE	no.imprint
DHH00002Zm00004b03343	0.0564802	0.163862	0.0545099	2.03726	0.444165	0.453276	TE	W22	BW	B	0.0916172	0.978235	0.914365	8.575	3.51487	1.05564	2.38233	0.0172035	0.40514	FALSE	notDE	no.imprint
DHH00002Zm00004b03366	0.11296	0.163862	0.16353	0.246941	0.177666	0.71229	TE	W22	BW	B	0.146784	0.378966	0.72081	4.19355	1.48192	1.09924	0.438416	0.661084	1	FALSE	notDE	no.imprint
DHH00002Zm00004b03465	0	0.327723	0	0	0.444165	0.906551	TE	W22	BW	B	0.109241	0.450239	0.804745	4.50326	2.18575	1.62843	0.728153	0.46652	1	FALSE	notDE	no.imprint
DHH00002Zm00004b03574	0.0564802	0	0	4.81535	5.06348	5.43931	TE	W22	BW	B	0.0188267	5.10605	0.996326	41.9277	8.10561	1.22871	5.78301	7.33757e-09	1.03927e-06	TRUE	down	MEG
DHH00002Zm00004b03705	0.395361	0.819308	0.708629	1.11123	1.15483	0.841798	TE	W22	BW	B	0.641099	1.03595	0.617723	13.3106	0.797737	0.602939	0	1	1	FALSE	notDE	no.imprint
DHH00002Zm00004b03878	0.282401	0.928549	0.654119	1.91379	1.24366	0.971305	TE	W22	BW	B	0.62169	1.37625	0.688835	15.8557	1.26346	0.612975	0.429813	0.667332	1	FALSE	notDE	no.imprint
DHH00002Zm00004b03913	0.395361	0.273103	0.599609	0.370411	0.444165	0.194261	TE	W22	BW	B	0.422691	0.336279	0.443073	5.99209	-0.247402	0.887533	0	1	1	FALSE	notDE	no.imprint
DHH00002Zm00004b04036	1.18608	1.69324	1.6353	1.72859	1.59899	1.94261	TE	W22	BW	B	1.50487	1.75673	0.53861	25.7807	0.327365	0.430947	0	1	1	FALSE	notDE	no.imprint
DHH00002Zm00004b04087	0.0564802	0	0	4.01279	5.86298	3.56145	TE	W22	BW	B	0.0188267	4.47907	0.995814	36.9905	7.91662	1.24605	5.55084	2.84307e-08	3.62875e-06	TRUE	down	MEG
DHH00002Zm00004b04160	0.903683	0.873928	1.36275	1.2347	1.68783	2.59015	TE	W22	BW	B	1.04679	1.83756	0.63708	23.0107	0.913481	0.505415	0	1	1	FALSE	notDE	no.imprint
DHH00002Zm00004b04268	0.338881	0.273103	0.21804	0.432147	0.532998	0.259015	TE	W22	BW	B	0.276674	0.408053	0.595935	5.50518	0.630723	0.908514	0	1	1	FALSE	notDE	no.imprint
DHH00002Zm00004b04294	0.338881	0	0	0.432147	0.710664	0.323768	TE	W22	BW	B	0.11296	0.48886	0.812302	4.9911	2.11669	1.30804	0.853707	0.393267	1	FALSE	notDE	no.imprint
DHH00002Zm00004b04305	0	0.0546205	0	0.432147	0.799497	0.906551	TE	W22	BW	B	0.0182068	0.712732	0.975091	5.98656	5.26459	1.45855	2.92387	0.00345714	0.11688	FALSE	notDE	no.imprint
DHH00002Zm00004b04419	0.395361	0.546205	1.0902	0.802558	0.88833	1.29507	TE	W22	BW	B	0.677255	0.995321	0.595083	13.2105	0.672775	0.636212	0	1	1	FALSE	notDE	no.imprint
DHH00002Zm00004b04429	0	0	0.10902	2.099	1.95433	3.23768	TE	W22	BW	B	0.0363399	2.43034	0.985268	20.0925	6.15536	1.14214	4.51379	6.36792e-06	0.000490271	TRUE	down	MEG
DHH00002Zm00004b04466	0.451842	0.983169	0.27255	0.864293	0.710664	0.582783	TE	W22	BW	B	0.569187	0.719247	0.558234	10.2147	0.435491	0.730021	0	1	1	FALSE	notDE	no.imprint
DHH00002Zm00004b04486	15.9274	27.7472	23.1667	48.5239	74.8863	64.2356	TE	W22	BW	B	22.2804	62.5486	0.737349	682.434	1.60448	0.238118	2.53858	0.0111303	0.292806	FALSE	notDE	no.imprint
DHH00002Zm00004b04501	1.18608	0.983169	1.79883	2.22247	2.57616	2.13687	TE	W22	BW	B	1.32269	2.31183	0.636075	29.0345	0.901259	0.436638	0	1	1	FALSE	notDE	no.imprint
DHH00002Zm00004b04514	0	0	0	1.97553	1.15483	1.23032	TE	W22	BW	B	0	1.45356	1	11.8255	7.25438	1.33889	4.6713	2.99293e-06	0.00024868	TRUE	down	MEG
DHH00002Zm00004b04516	0.903683	1.69324	2.12589	3.02503	2.75382	3.94997	TE	W22	BW	B	1.57427	3.24294	0.673199	38.2783	1.15868	0.408072	0.388848	0.697389	1	FALSE	notDE	no.imprint
DHH00002Zm00004b04554	1.35553	1.74786	1.14471	2.83982	2.13199	4.01473	TE	W22	BW	B	1.41603	2.99551	0.679017	35.2642	1.17746	0.422776	0.419755	0.674664	1	FALSE	notDE	no.imprint
DHH00002Zm00004b04555	0	0	0	1.0495	0.799497	1.03606	TE	W22	BW	B	0	0.961685	1	7.84028	6.65958	1.39624	4.05345	5.04674e-05	0.00311987	TRUE	down	MEG
DHH00002Zm00004b04557	0.564802	0.436964	0.654119	0.679088	0.355332	0.647537	TE	W22	BW	B	0.551962	0.560652	0.503905	8.79559	0.126467	0.722023	0	1	1	FALSE	notDE	no.imprint
DHH00002Zm00004b04597	0.338881	0.491585	0.381569	1.0495	0.532998	0.647537	TE	W22	BW	B	0.404012	0.743345	0.647876	9.11813	0.984946	0.720328	0	1	1	FALSE	notDE	no.imprint
DHH00002Zm00004b04600	0	0	0	1.41991	1.77666	2.46064	TE	W22	BW	B	0	1.88574	1	15.4299	7.63138	1.30816	5.06924	3.99416e-07	3.99036e-05	TRUE	down	MEG
DHH00002Zm00004b04753	0	0.0546205	0	1.91379	0.621831	0.582783	TE	W22	BW	B	0.0182068	1.03947	0.982786	8.54098	5.80651	1.42849	3.36474	0.000766157	0.0332441	TRUE	down	MEG
DHH00002Zm00004b04832	3.16289	6.77294	5.23295	3.27197	7.37314	6.34586	TE	W22	BW	B	5.05626	5.66366	0.52833	84.747	0.28002	0.377274	0	1	1	FALSE	notDE	no.imprint
DHH00002Zm00004b04891	0.621282	0.382344	0.27255	0.555617	1.24366	0.647537	TE	W22	BW	B	0.425392	0.815606	0.657218	10.0897	0.997494	0.74535	0	1	1	FALSE	notDE	no.imprint
DHH00002Zm00004b04917	0.282401	0.109241	0.10902	0.617352	0.177666	0.194261	TE	W22	BW	B	0.166887	0.32976	0.663972	3.99467	1.05204	1.13573	0.0458248	0.96345	1	FALSE	notDE	no.imprint
DHH00002Zm00004b04952	0.395361	0.327723	0.763139	1.41991	0.444165	0.582783	TE	W22	BW	B	0.495408	0.81562	0.622122	10.3509	0.830439	0.747455	0	1	1	FALSE	notDE	no.imprint
DHH00002Zm00004b05035	0.225921	0.109241	0.599609	0.493882	0.266499	0.323768	TE	W22	BW	B	0.31159	0.361383	0.536995	5.28542	0.330985	0.984537	0	1	1	FALSE	notDE	no.imprint
DHH00002Zm00004b05148	0.677763	0.983169	1.0902	0.555617	0.799497	0.647537	TE	W22	BW	B	0.917043	0.66755	0.421275	12.4264	-0.362947	0.612787	0	1	1	FALSE	notDE	no.imprint
DHH00002Zm00004b05212	6.2693	8.7939	8.55806	9.8159	12.6143	9.90731	TE	W22	BW	B	7.87375	10.7792	0.577881	148.276	0.555206	0.24179	0	1	1	FALSE	notDE	no.imprint
DHH00002Zm00004b05249	0.11296	0.436964	0.21804	0.185206	0.444165	0.453276	TE	W22	BW	B	0.255988	0.360882	0.585021	4.88244	0.604915	1.0019	0	1	1	FALSE	notDE	no.imprint
DHH00002Zm00004b05521	0	0	0	8.14905	9.32747	10.0368	TE	W22	BW	B	0	9.17111	1	75.0724	9.91277	1.21346	7.3449	2.05917e-13	5.12018e-11	TRUE	down	MEG
DHH00002Zm00004b05568	0	0	0	0.370411	0.621831	0.388522	TE	W22	BW	B	0	0.460255	1	3.78895	5.59292	1.60397	2.86347	0.00419024	0.135639	FALSE	notDE	no.imprint
DHH00002Zm00004b05569	0	0	0.0545099	0.617352	0.710664	0.71229	TE	W22	BW	B	0.01817	0.680102	0.973979	5.69985	5.19643	1.45068	2.89273	0.00381913	0.12581	FALSE	notDE	no.imprint
DHH00002Zm00004b05588	2.31569	3.76881	2.88903	6.05005	5.95181	5.37456	TE	W22	BW	B	2.99118	5.79214	0.659448	70.1016	1.05483	0.300389	0.182542	0.855157	1	FALSE	notDE	no.imprint
DHH00002Zm00004b05603	9.09331	11.2518	9.9208	17.5945	15.9011	15.7351	TE	W22	BW	B	10.0886	16.4103	0.619281	211.228	0.797928	0.199944	0	1	1	FALSE	notDE	no.imprint
DHH00002Zm00004b05623	4.0101	4.97047	5.06942	6.66741	10.3935	10.1016	TE	W22	BW	B	4.68333	9.05415	0.659084	110.035	1.05095	0.282128	0.180597	0.856684	1	FALSE	notDE	no.imprint
DHH00002Zm00004b05654	3.04993	3.49571	3.81569	5.00055	2.84266	5.05079	TE	W22	BW	B	3.45378	4.298	0.554453	61.2969	0.418419	0.327754	0	1	1	FALSE	notDE	no.imprint
DHH00002Zm00004b05671	0.508322	1.80248	1.6353	1.48165	2.57616	2.07212	TE	W22	BW	B	1.31537	2.04331	0.608368	26.5803	0.758903	0.520785	0	1	1	FALSE	notDE	no.imprint
DHH00002Zm00004b05771	1.46849	1.36551	1.90785	0.370411	0.266499	0.259015	TE	W22	BW	B	1.58061	0.298642	0.158915	14.5224	-2.30023	0.65159	-1.99547	0.0459918	0.809571	FALSE	notDE	no.imprint
DHH00002Zm00004b05799	0.621282	0.928549	0.708629	1.60512	2.66499	2.84916	TE	W22	BW	B	0.75282	2.37309	0.759168	25.2157	1.75427	0.490662	1.53725	0.124232	1	FALSE	notDE	no.imprint
DHH00002Zm00004b05807	0.169441	0.764687	0.545099	0.432147	1.066	0.777044	TE	W22	BW	B	0.493076	0.758396	0.606003	9.91576	0.737781	0.764487	0	1	1	FALSE	notDE	no.imprint
DHH00002Zm00004b05820	0	0	0	2.16073	2.39849	1.55409	TE	W22	BW	B	0	2.03777	1	16.7062	7.7405	1.29625	5.20001	1.99275e-07	2.15089e-05	TRUE	down	MEG
DHH00002Zm00004b05840	0	0	0.0545099	0.12347	0.977164	0.259015	TE	W22	BW	B	0.01817	0.453216	0.961454	3.91966	4.60935	1.6741	2.15599	0.0310844	0.627068	FALSE	notDE	no.imprint
DHH00002Zm00004b05848	3.04993	4.97047	4.19726	5.98832	5.77415	6.73438	TE	W22	BW	B	4.07255	6.16562	0.602219	81.2684	0.703458	0.282001	0	1	1	FALSE	notDE	no.imprint
DHH00002Zm00004b05859	0.11296	0.218482	0.436079	0.370411	1.42133	1.55409	TE	W22	BW	B	0.255841	1.11528	0.813407	11.0965	2.2422	0.822575	1.51014	0.131008	1	FALSE	notDE	no.imprint
DHH00002Zm00004b05909	0	0	0	3.51891	1.68783	3.36719	TE	W22	BW	B	0	2.85798	1	23.1937	8.22979	1.27922	5.65171	1.58855e-08	2.14155e-06	TRUE	down	MEG
DHH00002Zm00004b06036	0.451842	0.327723	0.708629	1.0495	0.88833	0.777044	TE	W22	BW	B	0.496065	0.904958	0.645927	11.1776	0.965135	0.660778	0	1	1	FALSE	notDE	no.imprint
DHH00002Zm00004b06038	0.847203	1.20165	0.599609	1.60512	0.532998	1.42458	TE	W22	BW	B	0.882821	1.18757	0.573596	16.3914	0.528751	0.60491	0	1	1	FALSE	notDE	no.imprint
DHH00002Zm00004b06052	0.11296	0.382344	0.490589	1.29644	0.88833	0.906551	TE	W22	BW	B	0.328631	1.03044	0.758194	10.8301	1.76924	0.718247	1.07099	0.284173	1	FALSE	notDE	no.imprint
DHH00002Zm00004b06089	0	0	0	5.00055	6.75131	6.66963	TE	W22	BW	B	0	6.1405	1	50.3502	9.3342	1.22788	6.78746	1.14122e-11	2.35022e-09	TRUE	down	MEG
DHH00002Zm00004b06091	5.08322	6.22674	4.4153	6.66741	6.75131	7.1229	TE	W22	BW	B	5.24175	6.84721	0.566402	96.2469	0.476897	0.270112	0	1	1	FALSE	notDE	no.imprint
DHH00002Zm00004b06161	2.42865	3.82344	4.03373	2.53114	3.90865	3.62621	TE	W22	BW	B	3.42861	3.35533	0.4946	53.4755	0.0735126	0.349921	0	1	1	FALSE	notDE	no.imprint
DHH00002Zm00004b06183	0.621282	1.63862	1.41726	2.16073	2.84266	2.97867	TE	W22	BW	B	1.22572	2.66069	0.684614	30.9784	1.23326	0.452558	0.515424	0.606257	1	FALSE	notDE	no.imprint
DHH00002Zm00004b06198	0	0	0	0.617352	0.799497	0.971305	TE	W22	BW	B	0	0.796052	1	6.51913	6.38651	1.44135	3.73714	0.000186125	0.00980825	TRUE	down	MEG
DHH00002Zm00004b06368	14.1765	23.0499	19.351	23.0272	39.886	32.3768	TE	W22	BW	B	18.8591	31.7634	0.627456	404.263	0.86484	0.255887	0	1	1	FALSE	notDE	no.imprint
DHH00002Zm00004b06425	1.01664	1.20165	0.654119	1.85206	1.3325	2.07212	TE	W22	BW	B	0.957471	1.75222	0.64665	21.666	0.963481	0.502501	0	1	1	FALSE	notDE	no.imprint
DHH00002Zm00004b06446	0	0	0	3.3337	3.81982	4.92128	TE	W22	BW	B	0	4.02493	1	32.9233	8.7249	1.24618	6.19887	5.68683e-10	9.73958e-08	TRUE	down	MEG
DHH00002Zm00004b06477	0.225921	1.03779	1.14471	0.185206	0.621831	0.906551	TE	W22	BW	B	0.802806	0.571196	0.415717	10.6223	-0.356337	0.816177	0	1	1	FALSE	notDE	no.imprint
DHH00002Zm00004b06511	0.338881	0.327723	0.21804	0.432147	0.621831	0.518029	TE	W22	BW	B	0.294881	0.524002	0.639898	6.58885	0.907798	0.830711	0	1	1	FALSE	notDE	no.imprint
DHH00002Zm00004b06580	1.86385	2.07558	2.78001	4.75361	2.93149	3.36719	TE	W22	BW	B	2.23981	3.6841	0.621903	47.024	0.821576	0.359318	0	1	1	FALSE	notDE	no.imprint
DHH00002Zm00004b06613	0.790723	1.58399	1.0902	2.03726	2.22083	1.55409	TE	W22	BW	B	1.15497	1.93739	0.626508	24.6105	0.848515	0.470787	0	1	1	FALSE	notDE	no.imprint
DHH00002Zm00004b06618	0	0	0	2.83982	4.70815	3.75571	TE	W22	BW	B	0	3.7679	1	30.9784	8.62938	1.25485	6.07993	1.20235e-09	1.94978e-07	TRUE	down	MEG
DHH00002Zm00004b06625	0.338881	0.0546205	0.16353	0.370411	0.088833	0.388522	TE	W22	BW	B	0.185677	0.282589	0.603479	3.77051	0.673881	1.18078	0	1	1	FALSE	notDE	no.imprint
DHH00002Zm00004b06630	0	0	0.0545099	0.617352	0.532998	0.777044	TE	W22	BW	B	0.01817	0.642465	0.972496	5.3724	5.11666	1.46739	2.80544	0.00502482	0.156629	FALSE	notDE	no.imprint
DHH00002Zm00004b06657	1.75089	1.58399	2.07138	3.21023	3.19799	3.10818	TE	W22	BW	B	1.80209	3.17213	0.637715	39.7604	0.908941	0.362808	0	1	1	FALSE	notDE	no.imprint
DHH00002Zm00004b06678	0	0	0	0.432147	0.621831	0.647537	TE	W22	BW	B	0	0.567172	1	4.65178	5.89663	1.53041	3.19956	0.0013764	0.0544203	FALSE	notDE	no.imprint
DHH00002Zm00004b06740	0.169441	0.436964	0.490589	0.308676	0.355332	0.518029	TE	W22	BW	B	0.365665	0.394013	0.518658	5.94841	0.229169	0.879841	0	1	1	FALSE	notDE	no.imprint
DHH00002Zm00004b06779	0.677763	4.86122	5.5055	1.54338	1.3325	2.26638	TE	W22	BW	B	3.6815	1.71409	0.317683	41.003	-0.951166	0.589031	0	1	1	FALSE	notDE	no.imprint
DHH00002Zm00004b06808	0.564802	0.928549	1.03569	1.35818	1.86549	1.74835	TE	W22	BW	B	0.843013	1.65734	0.662842	19.9546	1.0793	0.506522	0.156555	0.875595	1	FALSE	notDE	no.imprint
DHH00002Zm00004b06811	1.46849	2.18482	1.25373	2.53114	3.46449	2.33113	TE	W22	BW	B	1.63568	2.77559	0.629204	35.3185	0.853631	0.418388	0	1	1	FALSE	notDE	no.imprint
DHH00002Zm00004b06911	3.38881	5.51667	6.48668	5.86485	9.50514	8.15896	TE	W22	BW	B	5.13072	7.84298	0.604529	103.127	0.725489	0.310242	0	1	1	FALSE	notDE	no.imprint
DHH00002Zm00004b06919	2.76753	5.13433	4.03373	6.79088	6.75131	6.54012	TE	W22	BW	B	3.97853	6.6941	0.627221	84.8414	0.857569	0.288791	0	1	1	FALSE	notDE	no.imprint
DHH00002Zm00004b06920	0.734243	1.47475	1.0902	0.864293	1.15483	0.971305	TE	W22	BW	B	1.09973	0.996809	0.475454	16.4853	-0.0404696	0.547917	0	1	1	FALSE	notDE	no.imprint
DHH00002Zm00004b06943	1.92033	1.80248	1.79883	1.41991	0.977164	1.23032	TE	W22	BW	B	1.84054	1.20913	0.396479	24.0258	-0.510504	0.454885	0	1	1	FALSE	notDE	no.imprint
DHH00002Zm00004b06946	0	0	0	0.864293	0.266499	0.388522	TE	W22	BW	B	0	0.506438	1	4.09468	5.73317	1.60919	2.94134	0.00326799	0.111711	FALSE	notDE	no.imprint
DHH00002Zm00004b07031	0	0.0546205	0.16353	0.308676	0.444165	0.71229	TE	W22	BW	B	0.0727167	0.488377	0.870402	4.52296	2.87084	1.22246	1.53039	0.125921	1	FALSE	notDE	no.imprint
DHH00002Zm00004b07034	0.508322	0.491585	0.381569	0.246941	0.532998	0.388522	TE	W22	BW	B	0.460492	0.389487	0.458231	6.77109	-0.173913	0.825022	0	1	1	FALSE	notDE	no.imprint
DHH00002Zm00004b07080	0.338881	0.0546205	0.0545099	0.926029	0.977164	1.16557	TE	W22	BW	B	0.149337	1.02292	0.872607	9.59091	2.83505	0.882568	2.07922	0.0375974	0.714919	FALSE	notDE	no.imprint
DHH00002Zm00004b07107	0.790723	0.273103	0.16353	0.617352	0.177666	0.518029	TE	W22	BW	B	0.409118	0.437683	0.516866	6.84294	0.147045	0.944398	0	1	1	FALSE	notDE	no.imprint
DHH00002Zm00004b07170	0.0564802	0	0	1.48165	1.24366	0.777044	TE	W22	BW	B	0.0188267	1.16745	0.98413	9.70348	5.9748	1.36388	3.64753	0.000264777	0.0133424	TRUE	down	MEG
DHH00002Zm00004b07412	0.11296	0.327723	0.16353	0.802558	0.532998	1.03606	TE	W22	BW	B	0.201404	0.790538	0.79696	7.94623	2.08442	0.835004	1.2987	0.194048	1	FALSE	notDE	no.imprint
DHH00002Zm00004b07426	2.08977	3.27723	2.61648	2.83982	5.59648	4.59751	TE	W22	BW	B	2.66116	4.3446	0.620147	55.9867	0.808235	0.372038	0	1	1	FALSE	notDE	no.imprint
DHH00002Zm00004b07447	0	0.109241	0	1.48165	1.42133	1.8131	TE	W22	BW	B	0.0364137	1.57203	0.977361	13.1086	5.52497	1.17942	3.83661	0.000124746	0.00686472	TRUE	down	MEG
DHH00002Zm00004b07583	3.16289	5.02509	5.45099	8.33426	9.4163	9.51879	TE	W22	BW	B	4.54632	9.08978	0.666597	108.767	1.1079	0.2662	0.405339	0.685228	1	FALSE	notDE	no.imprint
DHH00002Zm00004b07601	0	0	0	0.802558	0.88833	0.71229	TE	W22	BW	B	0	0.80106	1	6.56248	6.39372	1.43404	3.76121	0.00016909	0.00900956	TRUE	down	MEG
DHH00002Zm00004b07637	0	0	0	0.802558	0.532998	0.71229	TE	W22	BW	B	0	0.682616	1	5.55806	6.16522	1.47675	3.49769	0.000469315	0.0221264	TRUE	down	MEG
DHH00002Zm00004b07694	5.30914	9.01238	8.44904	9.69243	8.61681	11.7204	TE	W22	BW	B	7.59019	10.0099	0.568741	139.089	0.509267	0.255379	0	1	1	FALSE	notDE	no.imprint
DHH00002Zm00004b07721	0.790723	2.18482	1.68981	2.34594	3.28682	2.26638	TE	W22	BW	B	1.55512	2.63305	0.628688	33.2733	0.873687	0.450498	0	1	1	FALSE	notDE	no.imprint
DHH00002Zm00004b07725	1.97681	3.00413	4.4153	0.12347	0.621831	0.129507	TE	W22	BW	B	3.13208	0.291603	0.0851723	25.9912	-3.41389	0.659372	-3.66089	0.00025134	0.0128027	TRUE	up	PEG
DHH00002Zm00004b07777	3.04993	3.49571	4.25177	5.12402	4.35282	6.34586	TE	W22	BW	B	3.59914	5.27423	0.594389	70.4357	0.654166	0.2988	0	1	1	FALSE	notDE	no.imprint
DHH00002Zm00004b07831	0	0.273103	0	0.987764	0.177666	0.129507	TE	W22	BW	B	0.0910342	0.431646	0.825832	4.13956	2.36886	1.4836	0.922658	0.356185	1	FALSE	notDE	no.imprint
DHH00002Zm00004b07842	9.26275	14.3652	15.5898	23.089	25.0509	20.9154	TE	W22	BW	B	13.0726	23.0184	0.637788	287.351	0.926843	0.217963	0	1	1	FALSE	notDE	no.imprint
DHH00002Zm00004b07873	0.790723	0.327723	0.436079	0.617352	0.532998	0.388522	TE	W22	BW	B	0.518175	0.512958	0.49747	8.28578	0.0471122	0.779854	0	1	1	FALSE	notDE	no.imprint
DHH00002Zm00004b07984	0.564802	1.14703	1.25373	2.22247	2.30966	1.8131	TE	W22	BW	B	0.98852	2.11508	0.681492	24.7352	1.2071	0.472099	0.438669	0.660901	1	FALSE	notDE	no.imprint
DHH00002Zm00004b08023	0.11296	0.109241	0.10902	2.77809	2.13199	2.26638	TE	W22	BW	B	0.110407	2.39215	0.955882	20.3624	4.53445	0.745357	4.74195	2.11667e-06	0.000182186	TRUE	down	MEG
DHH00002Zm00004b08052	0.564802	0.710067	1.47177	2.53114	1.24366	1.8131	TE	W22	BW	B	0.915545	1.86264	0.670452	21.9963	1.14147	0.537602	0.263158	0.792429	1	FALSE	notDE	no.imprint
DHH00002Zm00004b08100	0.621282	0.819308	0.545099	1.17297	0.977164	1.29507	TE	W22	BW	B	0.661896	1.1484	0.634372	14.4442	0.892132	0.572665	0	1	1	FALSE	notDE	no.imprint
DHH00002Zm00004b08168	1.86385	1.8571	2.61648	2.65462	7.10664	4.27374	TE	W22	BW	B	2.11247	4.67833	0.688922	54.778	1.24788	0.423131	0.585818	0.557998	1	FALSE	notDE	no.imprint
DHH00002Zm00004b08177	2.42865	3.05875	2.83452	2.96329	4.17515	3.88522	TE	W22	BW	B	2.77397	3.67456	0.569829	51.3257	0.500029	0.33535	0	1	1	FALSE	notDE	no.imprint
DHH00002Zm00004b08218	0	0	0	0.864293	0.532998	1.10081	TE	W22	BW	B	0	0.832701	1	6.77042	6.4532	1.4404	3.7859	0.000153154	0.00821255	TRUE	down	MEG
DHH00002Zm00004b08225	0.11296	0.218482	0.16353	0.617352	0.444165	0.841798	TE	W22	BW	B	0.164991	0.634438	0.793614	6.41252	2.05176	0.89975	1.16895	0.242424	1	FALSE	notDE	no.imprint
DHH00002Zm00004b08333	0.508322	0.491585	0.327059	0.802558	0.444165	0.777044	TE	W22	BW	B	0.442322	0.674589	0.603977	8.91161	0.70206	0.726511	0	1	1	FALSE	notDE	no.imprint
DHH00002Zm00004b08346	2.31569	3.93268	3.59765	3.1485	3.81982	5.11554	TE	W22	BW	B	3.28201	4.02795	0.551023	57.7809	0.404229	0.344347	0	1	1	FALSE	notDE	no.imprint
DHH00002Zm00004b08347	0.282401	0.764687	0.436079	0.493882	0.355332	0.323768	TE	W22	BW	B	0.494389	0.390994	0.44161	6.90622	-0.223326	0.825748	0	1	1	FALSE	notDE	no.imprint
DHH00002Zm00004b08468	6.32578	8.5208	7.63139	8.64293	20.2539	21.6925	TE	W22	BW	B	7.49266	16.8631	0.692366	195.835	1.27691	0.334474	0.827905	0.407724	1	FALSE	notDE	no.imprint
DHH00002Zm00004b08732	0	0	0	3.58064	5.15232	3.88522	TE	W22	BW	B	0	4.20606	1	34.5487	8.78749	1.245	6.255	3.97528e-10	7.02327e-08	TRUE	down	MEG
DHH00002Zm00004b08814	0.11296	0.436964	0.10902	0.246941	0.355332	0.129507	TE	W22	BW	B	0.219648	0.243927	0.526186	3.6595	0.247542	1.15686	0	1	1	FALSE	notDE	no.imprint
DHH00002Zm00004b09023	0	0	0	2.22247	1.86549	2.26638	TE	W22	BW	B	0	2.11811	1	17.2857	7.79835	1.28529	5.28936	1.22748e-07	1.39663e-05	TRUE	down	MEG
DHH00002Zm00004b09169	1.46849	2.02096	2.88903	9.50723	10.5711	16.5122	TE	W22	BW	B	2.12616	12.1968	0.851557	115.713	2.62931	0.328404	4.96129	7.00281e-07	6.71933e-05	TRUE	notDE	no.imprint
DHH00002Zm00004b09202	10.2794	11.4157	11.7196	12.9027	15.1905	15.5409	TE	W22	BW	B	11.1382	14.5447	0.566317	204.335	0.480391	0.207905	0	1	1	FALSE	notDE	no.imprint
DHH00002Zm00004b09232	1.58145	1.96634	1.68981	3.58064	2.75382	3.17293	TE	W22	BW	B	1.74586	3.16913	0.644788	39.1995	0.958329	0.364418	0	1	1	FALSE	notDE	no.imprint
DHH00002Zm00004b09352	1.41201	1.58399	1.68981	1.72859	1.42133	1.16557	TE	W22	BW	B	1.56194	1.43849	0.479429	23.6866	-0.0227019	0.45251	0	1	1	FALSE	notDE	no.imprint
DHH00002Zm00004b09369	1.01664	0.655446	1.36275	1.2347	1.51016	0.841798	TE	W22	BW	B	1.01161	1.19555	0.541669	17.5765	0.326494	0.559563	0	1	1	FALSE	notDE	no.imprint
DHH00002Zm00004b09411	0.282401	0.109241	0.21804	0.370411	0.799497	0.388522	TE	W22	BW	B	0.203227	0.519477	0.718796	5.88342	1.41988	0.938861	0.447228	0.65471	1	FALSE	notDE	no.imprint
DHH00002Zm00004b09474	0.960164	0.983169	1.25373	2.65462	2.30966	3.75571	TE	W22	BW	B	1.06569	2.90666	0.731724	31.8464	1.5481	0.426115	1.28627	0.198348	1	FALSE	notDE	no.imprint
DHH00002Zm00004b09508	2.59809	2.1302	2.39844	1.54338	1.59899	1.35983	TE	W22	BW	B	2.37558	1.50073	0.387155	30.6254	-0.580788	0.414219	0	1	1	FALSE	notDE	no.imprint
DHH00003Zm00001d01308	0	0.273103	0.545099	0	0.266499	0.323768	TE	B73	BW	A	0.272734	0.196756	0.580916	3.60353	-0.317148	1.46749	0	1	1	FALSE	notDE	no.imprint
DHH00003Zm00001d01552	1.86385	2.07558	2.50746	0	0	0	TE	B73	BW	A	2.14896	0	1	16.3851	-7.26597	1.28666	-4.86996	1.11622e-06	0.000101543	TRUE	up	MEG
DHH00003Zm00001d01921	1.29904	0.0546205	0.10902	0	0	0	TE	B73	BW	A	0.487562	0	1	4.08308	-5.24989	1.86533	-2.27836	0.022705	0.496847	FALSE	notDE	no.imprint
DHH00003Zm00001d03333	3.50177	3.49571	3.05255	0.987764	0.532998	1.16557	TE	B73	BW	A	3.35001	0.895443	0.789082	33.0875	-1.79458	0.443145	-1.79305	0.0729654	1	FALSE	notDE	no.imprint
DHH00003Zm00001d03461	0.338881	0.710067	0.599609	0.555617	0.621831	0.518029	TE	B73	BW	A	0.549519	0.565159	0.492984	8.76711	0.145855	0.717917	0	1	1	FALSE	notDE	no.imprint
DHH00003Zm00001d03581	6.38226	5.84439	3.92471	0.987764	3.64215	2.84916	TE	B73	BW	A	5.38379	2.49303	0.683498	62.4322	-1.03873	0.45989	-0.0842265	0.932876	1	FALSE	notDE	no.imprint
DHH00003Zm00001d03747	0.395361	0.327723	0.436079	0.12347	0.177666	0	TE	B73	BW	A	0.386388	0.100379	0.793784	3.80023	-1.9108	1.23471	-0.737658	0.460722	1	FALSE	notDE	no.imprint
DHH00003Zm00004b00281	3.89713	4.42426	5.83256	5.74138	5.06348	7.05815	TE	W22	BW	B	4.71799	5.95434	0.557923	84.475	0.439802	0.283849	0	1	1	FALSE	notDE	no.imprint
DHH00003Zm00004b00427	0.11296	0.600826	0.327059	0.246941	0.532998	0.259015	TE	W22	BW	B	0.346948	0.346318	0.499545	5.4353	0.104631	0.973274	0	1	1	FALSE	notDE	no.imprint
DHH00003Zm00004b01048	0.338881	0.436964	0.490589	0.926029	0.177666	0.647537	TE	W22	BW	B	0.422145	0.583744	0.580326	7.91444	0.585701	0.810709	0	1	1	FALSE	notDE	no.imprint
DHH00003Zm00004b01205	1.52497	1.91172	1.6353	3.70411	2.66499	4.07948	TE	W22	BW	B	1.69066	3.48286	0.673209	41.2979	1.14265	0.368618	0.386977	0.698773	1	FALSE	notDE	no.imprint
DHH00003Zm00004b01559	0.169441	0.163862	0.436079	0.802558	1.15483	0.518029	TE	W22	BW	B	0.25646	0.825139	0.762888	8.72013	1.787	0.807727	0.974342	0.329887	1	FALSE	notDE	no.imprint
DHH00003Zm00004b02066	0.903683	1.14703	1.03569	1.72859	1.77666	1.87786	TE	W22	BW	B	1.0288	1.79437	0.635587	22.5317	0.899338	0.459058	0	1	1	FALSE	notDE	no.imprint
DHH00003Zm00004b04249	3.67121	4.47888	4.25177	5.80311	2.84266	4.07948	TE	W22	BW	B	4.13396	4.24175	0.506435	66.0183	0.138464	0.3299	0	1	1	FALSE	notDE	no.imprint
DHH00004Zm00001d02978	0.282401	0.382344	0.381569	0.12347	0.621831	0.388522	TE	B73	BW	A	0.348771	0.377941	0.47993	5.7863	0.194944	0.929344	0	1	1	FALSE	notDE	no.imprint
DHH00004Zm00004b02320	0	0	0.0545099	0.0617352	0.799497	0.518029	TE	W22	BW	B	0.01817	0.459754	0.961981	3.95274	4.63329	1.68248	2.15948	0.030813	0.622196	FALSE	notDE	no.imprint
DHH00004Zm00004b03698	0.508322	0.163862	0.16353	0.246941	1.24366	0.971305	TE	W22	BW	B	0.278571	0.820636	0.746571	9.02827	1.60964	0.895035	0.681131	0.495789	1	FALSE	notDE	no.imprint
DHH00005Zm00001d00389	0.677763	0.436964	0.708629	0.370411	0.088833	0.129507	TE	B73	BW	A	0.607785	0.196251	0.755918	6.27687	-1.51071	0.937251	-0.544902	0.585821	1	FALSE	notDE	no.imprint
DHH00005Zm00001d01800	0.734243	0.273103	0.872159	0.370411	0	0.453276	TE	B73	BW	A	0.626501	0.274562	0.695291	7.05209	-1.07121	0.974989	-0.07304	0.941774	1	FALSE	notDE	no.imprint
DHH00005Zm00001d02940	0.734243	0.436964	0.708629	0.0617352	0	0.0647537	TE	B73	BW	A	0.626612	0.042163	0.936955	5.19249	-3.70528	1.34284	-2.0146	0.0439468	0.790147	FALSE	notDE	no.imprint
DHH00005Zm00004b00921	0	0.0546205	0.10902	0.802558	0.355332	1.03606	TE	W22	BW	B	0.0545468	0.731316	0.93059	6.32495	3.85807	1.18886	2.40405	0.0162147	0.386299	FALSE	notDE	no.imprint
DHH00005Zm00004b02830	1.69441	2.45792	3.27059	5.30923	2.93149	4.79177	TE	W22	BW	B	2.47431	4.34416	0.637117	53.9743	0.924347	0.364304	0	1	1	FALSE	notDE	no.imprint
DHH00005Zm00004b02850	0.11296	0.0546205	0.327059	0.555617	0.355332	0.453276	TE	W22	BW	B	0.16488	0.454742	0.733902	4.94121	1.57638	1.02854	0.560389	0.575214	1	FALSE	notDE	no.imprint
DHH00007Zm00001d00008	0.338881	0.546205	0.381569	0.0617352	0.088833	0.129507	TE	B73	BW	A	0.422219	0.0933585	0.818924	3.97767	-2.07831	1.17247	-0.919694	0.357733	1	FALSE	notDE	no.imprint
DHH00007Zm00001d01023	0.564802	0.928549	0.21804	0.246941	1.066	0.194261	TE	B73	BW	A	0.570463	0.5024	0.531721	8.58912	-0.118712	0.915757	0	1	1	FALSE	notDE	no.imprint
DHH00007Zm00004b00261	0.395361	0.655446	0.381569	0.864293	1.15483	0.71229	TE	W22	BW	B	0.477459	0.910471	0.655992	11.1202	1.02191	0.664851	0.0329556	0.97371	1	FALSE	notDE	no.imprint
DHH00007Zm00004b00498	1.35553	1.36551	1.58079	1.91379	2.30966	2.46064	TE	W22	BW	B	1.43394	2.22803	0.608424	29.2281	0.729041	0.413999	0	1	1	FALSE	notDE	no.imprint
DHH00008Zm00001d00051	0.621282	0.218482	0.10902	0.493882	0	0.129507	TE	B73	BW	A	0.316261	0.207796	0.603486	4.21919	-0.551286	1.27666	0	1	1	FALSE	notDE	no.imprint
DHH00008Zm00001d00152	1.97681	3.11337	1.85334	0.987764	1.24366	1.55409	TE	B73	BW	A	2.3145	1.26184	0.647171	28.0018	-0.778596	0.458056	0	1	1	FALSE	notDE	no.imprint
DHH00008Zm00001d00223	1.92033	0.928549	1.0902	0.987764	0.355332	0.647537	TE	B73	BW	A	1.31302	0.663544	0.664295	15.7112	-0.906066	0.638101	0	1	1	FALSE	notDE	no.imprint
DHH00008Zm00001d00354	3.38881	2.45792	2.01687	0	0	0	TE	B73	BW	A	2.6212	0	1	20.4708	-7.58262	1.28684	-5.11532	3.13208e-07	3.18599e-05	TRUE	up	MEG
DHH00008Zm00001d00550	0.395361	0.436964	0.16353	0.308676	0.177666	0	TE	B73	BW	A	0.331952	0.162114	0.671878	3.90411	-0.961442	1.22605	0	1	1	FALSE	notDE	no.imprint
DHH00008Zm00004b00055	0.734243	0.764687	0.708629	0.864293	1.42133	0.647537	TE	W22	BW	B	0.735853	0.97772	0.570574	13.7131	0.487768	0.608944	0	1	1	FALSE	notDE	no.imprint
DHH00008Zm00004b00191	0.169441	0.273103	0.327059	0.370411	0.266499	0.259015	TE	W22	BW	B	0.256534	0.298642	0.537923	4.36885	0.331056	0.985152	0	1	1	FALSE	notDE	no.imprint
DHH00008Zm00004b00361	3.61473	3.93268	4.36079	8.95161	8.79447	7.57618	TE	W22	BW	B	3.9694	8.44075	0.680149	99.3984	1.18394	0.256593	0.716862	0.47346	1	FALSE	notDE	no.imprint
DHH00008Zm00004b00434	0	0.382344	0.21804	0.370411	0.710664	1.10081	TE	W22	BW	B	0.200128	0.727296	0.784211	7.42054	1.99709	0.979553	1.0179	0.308724	1	FALSE	notDE	no.imprint
DHH00008Zm00004b00501	0.169441	0.163862	0.10902	0.185206	0.444165	0.323768	TE	W22	BW	B	0.147441	0.317713	0.683028	3.76397	1.18109	1.10406	0.164024	0.869713	1	FALSE	notDE	no.imprint
DHH00008Zm00004b00588	0.903683	1.80248	1.96236	1.60512	3.02032	1.87786	TE	W22	BW	B	1.55617	2.16777	0.582116	29.5467	0.586867	0.469197	0	1	1	FALSE	notDE	no.imprint
DHH00008Zm00004b00621	0.169441	0.273103	0.16353	0.185206	0.532998	0.582783	TE	W22	BW	B	0.202024	0.433662	0.682195	5.11202	1.19411	0.983191	0.197433	0.843488	1	FALSE	notDE	no.imprint
DHH00008Zm00004b00836	0	0	0	2.03726	1.3325	2.33113	TE	W22	BW	B	0	1.9003	1	15.4625	7.64264	1.30517	5.08947	3.59071e-07	3.60877e-05	TRUE	down	MEG
DHH00008Zm00004b00934	0.395361	0.163862	0.21804	0.555617	0.266499	0.194261	TE	W22	BW	B	0.259088	0.338792	0.566656	4.79797	0.458678	1.00637	0	1	1	FALSE	notDE	no.imprint
DHH00008Zm00004b01019	0.169441	0.273103	0.0545099	0.432147	0.266499	0.259015	TE	W22	BW	B	0.165684	0.31922	0.658316	3.87818	1.03746	1.10907	0.033775	0.973057	1	FALSE	notDE	no.imprint
DHH00008Zm00004b01041	0.395361	1.03779	1.25373	1.17297	0.799497	0.71229	TE	W22	BW	B	0.895626	0.894919	0.499803	13.9633	0.123928	0.625008	0	1	1	FALSE	notDE	no.imprint
DHH00009Zm00001d00476	8.69795	5.95363	6.86825	3.27197	3.10916	2.6549	TE	B73	BW	A	7.17328	3.01201	0.704279	80.3696	-1.17758	0.322481	-0.550655	0.58187	1	FALSE	notDE	no.imprint
DHH00010Zm00001d00247	4.8573	7.10067	6.37766	1.91379	2.30966	1.61884	TE	B73	BW	A	6.11187	1.94743	0.758362	62.4329	-1.55817	0.328887	-1.69714	0.0896705	1	FALSE	notDE	no.imprint
DHH00010Zm00001d00401	0.338881	0.546205	0.654119	0.864293	1.59899	1.16557	TE	B73	BW	A	0.513068	1.20962	0.29783	13.8262	1.33783	0.618036	0.546616	0.584643	1	FALSE	notDE	no.imprint
DHH00010Zm00004b00085	0.564802	0.655446	0.817649	1.29644	1.15483	2.39589	TE	W22	BW	B	0.679299	1.61572	0.704011	18.3386	1.35556	0.554452	0.641277	0.521343	1	FALSE	notDE	no.imprint
DHH00010Zm00004b00606	0	0.218482	0.381569	0.185206	0.355332	0.323768	TE	W22	BW	B	0.200017	0.288102	0.590229	3.81978	0.668006	1.21067	0	1	1	FALSE	notDE	no.imprint
DHH00012Zm00001d00094	2.48513	3.65957	3.54314	1.2347	1.42133	1.10081	TE	B73	BW	A	3.22928	1.25228	0.72057	34.7713	-1.2713	0.401998	-0.674868	0.49976	1	FALSE	notDE	no.imprint
DHH00012Zm00001d00102	1.29904	4.86122	4.57883	1.17297	2.93149	1.74835	TE	B73	BW	A	3.5797	1.95094	0.647249	42.6808	-0.746058	0.515945	0	1	1	FALSE	notDE	no.imprint
DHH00012Zm00004b00261	4.74434	4.69736	4.74236	7.7169	4.70815	5.24505	TE	W22	BW	B	4.72802	5.89003	0.554719	84.2726	0.409089	0.294466	0	1	1	FALSE	notDE	no.imprint
DHH00012Zm00004b00349	0.11296	0.273103	0.436079	0.740823	0.266499	0.71229	TE	W22	BW	B	0.274047	0.573204	0.676545	6.67625	1.19524	0.884986	0.220615	0.825393	1	FALSE	notDE	no.imprint
DHH00015Zm00001d00024	5.53506	6.1175	6.48668	3.70411	2.57616	2.00736	TE	B73	BW	A	6.04641	2.76255	0.686394	68.767	-1.03288	0.322795	-0.101846	0.918879	1	FALSE	notDE	no.imprint
DHH00015Zm00001d00077	2.20273	6.82756	7.30433	0.0617352	0	0	TE	B73	BW	A	5.44487	0.0205784	0.996235	40.6436	-7.61178	1.26844	-5.21251	1.86303e-07	2.02389e-05	TRUE	up	MEG
DHH00015Zm00001d00078	1.1296	2.45792	2.67099	0	0	0.0647537	TE	B73	BW	A	2.08617	0.0215846	0.989759	15.8026	-6.23955	1.30582	-4.01245	6.00915e-05	0.00362145	TRUE	up	MEG
DHH00015Zm00001d00220	13.7247	16.6046	15.7534	6.60567	6.84014	6.73438	TE	B73	BW	A	15.3609	6.72673	0.695452	172.407	-1.09596	0.212402	-0.45179	0.65142	1	FALSE	notDE	no.imprint
DHH00015Zm00001d00266	2.37217	0.655446	1.47177	0	0	0	TE	B73	BW	A	1.49979	0	1	11.8702	-6.79481	1.39022	-4.16828	3.06908e-05	0.00200044	TRUE	up	MEG
DHH00015Zm00004b00264	0.338881	0.655446	0.545099	0.555617	0.710664	0.388522	TE	W22	BW	B	0.513142	0.551601	0.51806	8.4043	0.20086	0.741688	0	1	1	FALSE	notDE	no.imprint
DHH00016Zm00004b00243	0	0	0	0.864293	0.266499	0.71229	TE	W22	BW	B	0	0.614361	1	4.96851	6.01359	1.54292	3.24942	0.00115642	0.0471672	TRUE	down	MEG
DHH00017Zm00001d00178	4.63138	4.58812	5.77805	1.97553	1.86549	1.55409	TE	B73	BW	A	4.99918	1.79837	0.735439	52.9442	-1.38255	0.339629	-1.12638	0.260006	1	FALSE	notDE	no.imprint
DHH00017Zm00004b00055	1.07312	0.382344	0.436079	0.432147	1.066	0.453276	TE	W22	BW	B	0.630516	0.650473	0.50779	10.4111	0.080733	0.778714	0	1	1	FALSE	notDE	no.imprint
DHH00023Zm00004b00035	0.225921	0	0	0.802558	1.066	0.971305	TE	W22	BW	B	0.0753069	0.94662	0.926309	8.40512	3.71045	1.08101	2.50733	0.0121647	0.31238	FALSE	notDE	no.imprint
DHH00024Zm00001d00029	0.451842	0.655446	1.19922	0.864293	0.088833	0.518029	TE	B73	BW	A	0.768835	0.490385	0.610564	9.70625	-0.507485	0.808955	0	1	1	FALSE	notDE	no.imprint
DHH00025Zm00001d00004	10.7312	8.02921	8.99413	0.493882	0.621831	0.777044	TE	B73	BW	A	9.25153	0.630919	0.936158	76.8507	-3.79983	0.410151	-6.82635	8.71015e-12	1.83888e-09	TRUE	up	MEG
DHH00026Zm00004b00041	0.169441	0.600826	0.27255	0.185206	0.355332	0.323768	TE	W22	BW	B	0.347605	0.288102	0.453199	4.97353	-0.16566	0.982273	0	1	1	FALSE	notDE	no.imprint
DHH00029Zm00001d00023	3.21937	4.2604	3.97922	1.60512	1.3325	1.87786	TE	B73	BW	A	3.81966	1.60516	0.704109	42.2	-1.14419	0.364037	-0.396093	0.692036	1	FALSE	notDE	no.imprint
DHH00029Zm00004b00012	13.3858	9.99555	10.4114	14.5695	18.6549	13.4688	TE	W22	BW	B	11.2643	15.5644	0.580141	215.164	0.545397	0.262694	0	1	1	FALSE	notDE	no.imprint
DHH00029Zm00004b00028	0.0564802	0.163862	0.16353	0.432147	0.177666	0.388522	TE	W22	BW	B	0.127957	0.332778	0.722276	3.65069	1.50351	1.13855	0.442242	0.658314	1	FALSE	notDE	no.imprint
DHH00031Zm00004b00027	0.0564802	0.0546205	0.0545099	19.817	19.5433	22.7285	TE	W22	BW	B	0.0552035	20.6963	0.99734	169.581	8.64942	0.8626	8.86786	7.45655e-19	3.29344e-16	TRUE	down	MEG
DHH00032Zm00004b00005	0.169441	0.382344	0.27255	0.246941	0.532998	0.388522	TE	W22	BW	B	0.274778	0.389487	0.586343	5.28027	0.598957	0.930151	0	1	1	FALSE	notDE	no.imprint
DHH00037Zm00001d00032	0.395361	0.983169	0.763139	0.308676	0.266499	0	TE	B73	BW	A	0.71389	0.191725	0.788293	6.92999	-1.80035	0.983793	-0.813533	0.415913	1	FALSE	notDE	no.imprint
DHH00038Zm00001d00021	1.07312	1.80248	1.90785	0.617352	0.532998	0.453276	TE	B73	BW	A	1.59448	0.534542	0.748926	16.4007	-1.46736	0.573973	-0.814262	0.415495	1	FALSE	notDE	no.imprint
DHH00040Zm00001d00027	2.99345	4.5335	3.8702	1.35818	1.066	1.61884	TE	B73	BW	A	3.79905	1.34767	0.73815	39.8569	-1.38311	0.386306	-0.991723	0.321332	1	FALSE	notDE	no.imprint
DHH00040Zm00004b00004	1.75089	3.11337	3.16157	2.2842	4.35282	5.56882	TE	W22	BW	B	2.67528	4.06861	0.603304	53.5651	0.718266	0.409332	0	1	1	FALSE	notDE	no.imprint
DHH00041Zm00004b00003	0.282401	0.491585	0.490589	0.0617352	0.088833	0.129507	TE	W22	BW	B	0.421525	0.0933585	0.18132	3.9456	-2.06675	1.17558	-0.907423	0.364183	1	FALSE	notDE	no.imprint
DHH00046Zm00001d00001	0.169441	0.218482	0.16353	0.370411	0.355332	0.518029	TE	B73	BW	A	0.183817	0.414591	0.307177	4.79285	1.27193	0.966112	0.28147	0.77835	1	FALSE	notDE	no.imprint
DHH00049Zm00004b00004	0.847203	0.327723	1.19922	10.248	16.7894	14.0515	TE	W22	BW	B	0.791381	13.6963	0.945376	118.655	4.21155	0.397372	8.08196	6.37314e-16	2.21081e-13	TRUE	down	MEG
DHH00049Zm00004b00024	6.89059	6.44522	6.37766	15.7425	15.7234	15.8647	TE	W22	BW	B	6.57115	15.7769	0.705963	179.653	1.35215	0.218636	1.61067	0.107251	1	FALSE	notDE	no.imprint
DHH00053Zm00001d00017	2.08977	2.73103	2.50746	0.926029	0.710664	0.841798	TE	B73	BW	A	2.44275	0.826164	0.747267	25.3658	-1.45807	0.459227	-0.997477	0.318533	1	FALSE	notDE	no.imprint
DHH00067Zm00004b00011	0.11296	0.163862	0.0545099	0.679088	0.444165	1.03606	TE	W22	BW	B	0.110444	0.719771	0.866969	6.70531	2.80222	0.975131	1.84819	0.0645754	1	FALSE	notDE	no.imprint
DHH00068Zm00004b00008	2.20273	3.16799	2.94353	4.56841	2.66499	3.69096	TE	W22	BW	B	2.77142	3.64145	0.567835	50.678	0.50047	0.344473	0	1	1	FALSE	notDE	no.imprint
DHH00079Zm00001d00003	0.395361	0.327723	0.327059	0.185206	0.266499	0	TE	B73	BW	A	0.350048	0.150568	0.699234	3.95334	-1.1759	1.18257	-0.148742	0.881757	1	FALSE	notDE	no.imprint
DHH00081Zm00004b00002	1.1296	1.31089	0.708629	1.48165	1.066	1.03606	TE	W22	BW	B	1.04971	1.19457	0.532273	17.8523	0.274202	0.54039	0	1	1	FALSE	notDE	no.imprint
DHH00095Zm00001d00005	0.451842	0.382344	0.981178	0.0617352	0	0.259015	TE	B73	BW	A	0.605121	0.106917	0.849844	5.43603	-2.32704	1.13535	-1.16884	0.242469	1	FALSE	notDE	no.imprint
DHH00096Zm00001d00002	11.4655	4.91585	3.54314	1.11123	1.68783	0.518029	TE	B73	BW	A	6.64149	1.1057	0.857278	62.1887	-2.56541	0.55157	-2.83811	0.00453819	0.143638	FALSE	notDE	no.imprint
DHH00096Zm00001d00003	174.128	46.1543	35.5405	38.1524	19.0103	23.1171	TE	B73	BW	A	85.2744	26.7599	0.761146	909.81	-1.67134	0.814325	-0.824416	0.409703	1	FALSE	notDE	no.imprint
DHH00102Zm00001d00003	1.58145	2.1302	0.654119	0.864293	2.04316	2.91392	TE	B73	BW	A	1.45525	1.94046	0.428557	27.1994	0.498638	0.589767	0	1	1	FALSE	notDE	no.imprint
DHH00108Zm00001d00006	6.21282	8.73928	8.12198	0	0.088833	0.0647537	TE	B73	BW	A	7.69136	0.0511956	0.993388	58.9257	-7.26262	1.0631	-5.89092	3.84054e-09	5.78113e-07	TRUE	up	MEG
DHH00111Zm00004b00003	0.677763	0.436964	0.545099	0.679088	0.177666	0.453276	TE	W22	BW	B	0.553275	0.436676	0.441109	7.82799	-0.24101	0.801226	0	1	1	FALSE	notDE	no.imprint
DHH00152Zm00001d00004	1.35553	2.18482	2.07138	0.370411	1.3325	1.87786	TE	B73	BW	A	1.87057	1.19359	0.610468	23.9793	-0.542136	0.576446	0	1	1	FALSE	notDE	no.imprint
DHH00179Zm00001d00002	3.27585	4.69736	3.81569	2.53114	2.48733	2.59015	TE	B73	BW	A	3.92964	2.53621	0.607753	50.6791	-0.532428	0.329628	0	1	1	FALSE	notDE	no.imprint
DHH00192Zm00001d00004	0.508322	0.218482	0.27255	0.12347	0.177666	0.0647537	TE	B73	BW	A	0.333118	0.121963	0.731996	3.63601	-1.41991	1.18983	-0.352914	0.724153	1	FALSE	notDE	no.imprint
DHH00222Zm00001d00003	1.18608	0.819308	0.817649	0.432147	0.444165	0.194261	TE	B73	BW	A	0.941014	0.356858	0.725044	10.2592	-1.33864	0.731147	-0.463162	0.643248	1	FALSE	notDE	no.imprint
DHH00234Zm00001d00003	0.338881	0.710067	0.599609	0.370411	0.532998	0.582783	TE	B73	BW	A	0.549519	0.495398	0.525897	8.19946	-0.0433472	0.748987	0	1	1	FALSE	notDE	no.imprint
DHH00236Zm00004b00002	1.18608	0.873928	1.19922	2.2842	1.95433	2.00736	TE	W22	BW	B	1.08641	2.08196	0.657108	25.3842	1.02779	0.448633	0.0619463	0.950606	1	FALSE	notDE	no.imprint
DHH00273Zm00001d00003	0.338881	0.491585	0.21804	0.0617352	0.177666	0.259015	TE	B73	BW	A	0.349502	0.166139	0.677801	4.05214	-0.990892	1.10701	0	1	1	FALSE	notDE	no.imprint
DHH00277Zm00004b00002	2.25921	2.78565	2.67099	0	0.177666	0.323768	TE	W22	BW	B	2.57195	0.167145	0.061022	21.0117	-3.87111	0.729536	-3.93553	8.30148e-05	0.00479628	TRUE	up	PEG
DHH00298Zm00004b00003	2.08977	4.09654	3.59765	6.17352	4.44165	5.82783	TE	W22	BW	B	3.26132	5.481	0.62695	69.2449	0.861307	0.320288	0	1	1	FALSE	notDE	no.imprint
DHH00405Zm00001d00001	0.508322	0.710067	0.926668	0.246941	0.266499	0.259015	TE	B73	BW	A	0.715019	0.257485	0.735235	7.51112	-1.36973	0.809666	-0.456646	0.647925	1	FALSE	notDE	no.imprint
DHH00454Zm00001d00001	1.46849	4.2604	2.94353	1.17297	1.3325	1.10081	TE	B73	BW	A	2.89081	1.20209	0.706298	31.4991	-1.15051	0.475874	-0.316278	0.751792	1	FALSE	notDE	no.imprint
DHH00461Zm00001d00002	0.508322	0.491585	0.872159	0.0617352	0.355332	0.518029	TE	B73	BW	A	0.624022	0.311699	0.666889	7.30508	-0.906518	0.892323	0	1	1	FALSE	notDE	no.imprint
DHH00461Zm00004b00001	0.621282	0.600826	0.436079	0.802558	0.88833	0.388522	TE	W22	BW	B	0.552729	0.693137	0.556349	9.96801	0.401518	0.705057	0	1	1	FALSE	notDE	no.imprint
DHH00464Zm00001d00002	0.677763	0.819308	0.981178	0	0	0	TE	B73	BW	A	0.826083	0	1	6.28257	-5.88365	1.43361	-3.40653	0.000657936	0.029077	TRUE	up	MEG
DHH00491Zm00001d00001	1.24256	2.18482	1.14471	0.802558	1.51016	1.55409	TE	B73	BW	A	1.52403	1.28894	0.541788	22.2083	-0.147483	0.522821	0	1	1	FALSE	notDE	no.imprint
DHH00495Zm00001d00001	0.169441	0.546205	0.436079	0.185206	0.177666	0.129507	TE	B73	BW	A	0.383908	0.164126	0.700518	4.20618	-1.11007	1.07051	-0.102819	0.918106	1	FALSE	notDE	no.imprint
DHH00537Zm00001d00001	0.0564802	0.327723	0.545099	0.12347	0.177666	0.259015	TE	B73	BW	A	0.309767	0.186717	0.623922	3.79904	-0.58941	1.16668	0	1	1	FALSE	notDE	no.imprint
DHH00549Zm00001d00001	2.08977	2.1302	3.16157	1.41991	0.532998	1.16557	TE	B73	BW	A	2.46051	1.03949	0.703003	27.1497	-1.12188	0.479619	-0.254112	0.799409	1	FALSE	notDE	no.imprint
DHH00571Zm00004b00001	0.395361	0.491585	0.381569	0.246941	0.355332	0.582783	TE	W22	BW	B	0.422838	0.395019	0.482992	6.47249	-0.00197091	0.839447	0	1	1	FALSE	notDE	no.imprint
DHH00670Zm00004b00002	0.564802	0.163862	0.16353	0.617352	0.799497	0.259015	TE	W22	BW	B	0.297398	0.558622	0.652581	6.99327	0.94798	0.926146	0	1	1	FALSE	notDE	no.imprint
DHH00689Zm00001d00001	2.37217	2.23944	1.90785	0.802558	1.77666	1.03606	TE	B73	BW	A	2.17315	1.20509	0.643278	26.7362	-0.785265	0.482901	0	1	1	FALSE	notDE	no.imprint
DHH00706Zm00001d00001	0.677763	2.02096	1.52628	0.679088	0.710664	0.518029	TE	B73	BW	A	1.40833	0.635927	0.688921	15.7369	-1.03239	0.609327	-0.0531577	0.957606	1	FALSE	notDE	no.imprint
DHH00712Zm00001d00001	1.18608	0.764687	1.0902	0.12347	0.177666	0.388522	TE	B73	BW	A	1.01366	0.229886	0.815136	9.73224	-2.04974	0.799637	-1.31278	0.189258	1	FALSE	notDE	no.imprint
DHH00786Zm00001d00001	0.508322	0.819308	0.817649	0.246941	0	0.518029	TE	B73	BW	A	0.715093	0.25499	0.737146	7.46209	-1.33399	0.913987	-0.365422	0.714796	1	FALSE	notDE	no.imprint
DHH00786Zm00004b00001	0.11296	0.327723	0.708629	0.246941	0.621831	0.259015	TE	W22	BW	B	0.383104	0.375929	0.495274	5.93511	0.0873436	0.967005	0	1	1	FALSE	notDE	no.imprint
DHH00826Zm00001d00001	0.451842	0.546205	0.436079	0.370411	0.266499	0.259015	TE	B73	BW	A	0.478042	0.298642	0.615491	6.09982	-0.580633	0.85099	0	1	1	FALSE	notDE	no.imprint
DHH00898Zm00001d00001	5.9869	7.75611	7.95845	4.50667	4.44165	2.84916	TE	B73	BW	A	7.23382	3.9325	0.647825	87.2629	-0.782369	0.293016	0	1	1	FALSE	notDE	no.imprint
DHH00950Zm00001d00001	0.621282	0.928549	0.981178	0.432147	1.24366	0.518029	TE	B73	BW	A	0.84367	0.73128	0.535681	12.4492	-0.123288	0.667181	0	1	1	FALSE	notDE	no.imprint
DHH00983Zm00004b00001	0.621282	0.491585	0.654119	1.54338	0.977164	1.10081	TE	W22	BW	B	0.588995	1.20712	0.672073	14.3633	1.12972	0.584177	0.222057	0.824269	1	FALSE	notDE	no.imprint
DHH00998Zm00004b00001	0.0564802	0.327723	0.27255	0.679088	0.355332	0.388522	TE	W22	BW	B	0.218918	0.474314	0.684207	5.47026	1.24391	0.964187	0.25297	0.800292	1	FALSE	notDE	no.imprint
DHH01023Zm00001d00001	0.903683	0.218482	0.27255	0.432147	0.355332	0.194261	TE	B73	BW	A	0.464905	0.327247	0.586889	6.42898	-0.474427	0.957402	0	1	1	FALSE	notDE	no.imprint
DHH01041Zm00001d00001	0.621282	0.327723	0.654119	0.185206	0.355332	0.129507	TE	B73	BW	A	0.534375	0.223348	0.705237	5.98065	-1.21189	0.934568	-0.226723	0.820639	1	FALSE	notDE	no.imprint
DHH01148Zm00001d00001	2.37217	4.2604	5.12393	2.03726	0.977164	1.29507	TE	B73	BW	A	3.91883	1.4365	0.731763	41.1126	-1.31964	0.427387	-0.747902	0.454519	1	FALSE	notDE	no.imprint
DHH01150Zm00001d00001	2.08977	2.94951	3.05255	1.11123	1.59899	1.74835	TE	B73	BW	A	2.69728	1.48619	0.644746	32.6578	-0.760666	0.412625	0	1	1	FALSE	notDE	no.imprint
DHH01170Zm00001d00001	0.169441	0.600826	0.654119	0.432147	0.621831	0.388522	TE	B73	BW	A	0.474795	0.480833	0.496841	7.47291	0.133786	0.818761	0	1	1	FALSE	notDE	no.imprint
DHH01188Zm00001d00001	0.677763	1.14703	1.30824	0.493882	0.621831	0.323768	TE	B73	BW	A	1.04434	0.479827	0.685188	11.8106	-1.02734	0.660451	-0.0413987	0.966978	1	FALSE	notDE	no.imprint
DHH01215Zm00001d00001	1.86385	3.55033	2.1804	0.185206	0.88833	0.453276	TE	B73	BW	A	2.53153	0.508937	0.832612	23.43	-2.25806	0.600285	-2.09578	0.036102	0.69793	FALSE	notDE	no.imprint
DHH01259Zm00001d00001	0.225921	0.327723	0.16353	0.493882	0.177666	0.129507	TE	B73	BW	A	0.239058	0.267018	0.472375	3.99693	0.262398	1.08594	0	1	1	FALSE	notDE	no.imprint
DHH01303Zm00004b00001	0.282401	0.109241	0.21804	0.493882	0.177666	0.129507	TE	W22	BW	B	0.203227	0.267018	0.567828	3.75415	0.476888	1.13353	0	1	1	FALSE	notDE	no.imprint
DHH01373Zm00001d00001	1.86385	3.82344	2.88903	0.0617352	0	0.0647537	TE	B73	BW	A	2.85877	0.042163	0.985466	21.9119	-5.84398	1.13028	-4.28564	1.82214e-05	0.00127163	TRUE	up	MEG
DHH01397Zm00001d00001	4.91378	4.31502	5.34197	2.53114	2.30966	2.39589	TE	B73	BW	A	4.85692	2.41223	0.668155	57.0327	-0.918689	0.321342	0	1	1	FALSE	notDE	no.imprint
DHH01519Zm00001d00001	2.31569	1.91172	2.01687	1.72859	1.51016	0.971305	TE	B73	BW	A	2.08142	1.40335	0.597291	27.5651	-0.488085	0.45112	0	1	1	FALSE	notDE	no.imprint
DHH01541Zm00004b00001	0.282401	0.273103	0.327059	0.493882	1.42133	0.841798	TE	W22	BW	B	0.294188	0.919003	0.757509	9.85434	1.729	0.759382	0.959997	0.337057	1	FALSE	notDE	no.imprint
DHH01587Zm00001d00001	1.24256	1.58399	1.47177	0.370411	0.266499	0.129507	TE	B73	BW	A	1.43278	0.255473	0.848676	13.0184	-2.39135	0.701355	-1.98381	0.0472775	0.824466	FALSE	notDE	no.imprint
DHH01642Zm00001d00001	0.734243	0.819308	0.599609	0.308676	0.177666	0.323768	TE	B73	BW	A	0.71772	0.270037	0.726616	7.72158	-1.30225	0.799564	-0.378022	0.705414	1	FALSE	notDE	no.imprint
DHH01883Zm00004b00001	0.677763	0.764687	0.545099	1.0495	1.59899	1.35983	TE	W22	BW	B	0.662516	1.33611	0.668514	16.076	1.09714	0.559898	0.173503	0.862256	1	FALSE	notDE	no.imprint
DHH01983Zm00001d00001	2.03329	12.5081	10.0843	1.85206	4.88582	1.87786	TE	B73	BW	A	8.20857	2.87191	0.740814	84.3504	-1.36653	0.546941	-0.670154	0.50276	1	FALSE	notDE	no.imprint
DHH02000Zm00001d00001	3.04993	3.60495	2.99804	1.2347	1.15483	0.841798	TE	B73	BW	A	3.21764	1.07711	0.749203	33.4799	-1.49123	0.416977	-1.17806	0.238771	1	FALSE	notDE	no.imprint
DHH02040Zm00001d00001	1.07312	1.20165	1.52628	2.46941	2.66499	2.52539	TE	B73	BW	A	1.26702	2.55326	0.331655	30.5481	1.10896	0.407474	0.267408	0.789155	1	FALSE	notDE	no.imprint
DHH02103Zm00001d00001	8.18963	9.067	9.9208	2.96329	2.48733	2.6549	TE	B73	BW	A	9.05915	2.70184	0.770271	91.2892	-1.64608	0.271957	-2.37566	0.0175176	0.410062	FALSE	notDE	no.imprint
DHH02154Zm00001d00001	0.451842	0.600826	0.926668	0.0617352	0.355332	0.453276	TE	B73	BW	A	0.659779	0.290114	0.694582	7.36787	-1.08827	0.885779	-0.0996546	0.920619	1	FALSE	notDE	no.imprint
DHH02159Zm00004b00001	0.508322	0.327723	0.763139	1.48165	0.266499	1.29507	TE	W22	BW	B	0.533061	1.01441	0.655527	12.2556	1.03204	0.7369	0.0434848	0.965315	1	FALSE	notDE	no.imprint
DHH02213Zm00004b00002	3.21937	7.37377	5.88707	15.866	22.4748	21.7572	TE	W22	BW	B	5.4934	20.0327	0.784792	205.638	1.98533	0.28827	3.41806	0.000630688	0.0281903	TRUE	notDE	no.imprint
DHH02308Zm00001d00001	0.677763	0.436964	1.36275	0.432147	0.532998	0.582783	TE	B73	BW	A	0.825825	0.515976	0.61546	10.4902	-0.576411	0.719653	0	1	1	FALSE	notDE	no.imprint
DHH02498Zm00001d00001	2.59809	2.78565	2.56197	1.0495	0.977164	1.03606	TE	B73	BW	A	2.64857	1.02091	0.721784	28.6784	-1.28326	0.429522	-0.659469	0.509595	1	FALSE	notDE	no.imprint
DHH02536Zm00001d00001	0.338881	0.655446	0.599609	0.555617	0.088833	0.259015	TE	B73	BW	A	0.531312	0.301155	0.638238	6.4279	-0.677496	0.900481	0	1	1	FALSE	notDE	no.imprint
DHH02536Zm00004b00001	0.169441	0.109241	0.21804	0.308676	0.088833	0.518029	TE	W22	BW	B	0.165574	0.30518	0.648279	3.73964	0.992601	1.13667	0	1	1	FALSE	notDE	no.imprint
DHH02644Zm00001d00001	2.37217	2.23944	1.79883	2.59288	1.68783	1.61884	TE	B73	BW	A	2.13681	1.96652	0.520751	32.5456	-0.0329264	0.420007	0	1	1	FALSE	notDE	no.imprint
DHH02661Zm00001d00001	0.847203	0.436964	0.654119	0.679088	0.177666	0.129507	TE	B73	BW	A	0.646095	0.328754	0.662765	7.69695	-0.883843	0.88451	0	1	1	FALSE	notDE	no.imprint
DHH02710Zm00004b00001	2.31569	2.6764	2.01687	3.45717	4.26399	4.53276	TE	W22	BW	B	2.33632	4.08464	0.636142	51.4161	0.896271	0.341243	0	1	1	FALSE	notDE	no.imprint
DHH02710Zm00004b00082	0.282401	0.382344	0.16353	0.555617	0.266499	0.647537	TE	W22	BW	B	0.276091	0.489884	0.639556	6.10376	0.92761	0.887706	0	1	1	FALSE	notDE	no.imprint
DHH02711Zm00004b00107	0.282401	0.600826	0.545099	0.185206	0.355332	0.453276	TE	W22	BW	B	0.476109	0.331271	0.410304	6.29818	-0.41576	0.867123	0	1	1	FALSE	notDE	no.imprint
DHH02711Zm00004b00108	0.847203	0.873928	0.599609	0.926029	0.621831	1.29507	TE	W22	BW	B	0.77358	0.947644	0.550564	13.6905	0.38752	0.605668	0	1	1	FALSE	notDE	no.imprint
DHH02718Zm00004b00010	0.338881	0	0.327059	0.308676	0.266499	0.129507	TE	W22	BW	B	0.22198	0.234894	0.514133	3.66906	0.143152	1.27014	0	1	1	FALSE	notDE	no.imprint
DHH02721Zm00004b00003	0.0564802	0.163862	0.0545099	0.617352	0.177666	0.906551	TE	W22	BW	B	0.0916172	0.56719	0.860935	5.27835	2.74027	1.12721	1.54386	0.122621	1	FALSE	notDE	no.imprint
DHH02765Zm00004b00002	0.0564802	0.109241	0.436079	0.12347	0.355332	0.582783	TE	W22	BW	B	0.2006	0.353862	0.638208	4.37929	0.952477	1.14816	0	1	1	FALSE	notDE	no.imprint
DHH02809Zm00004b00003	0.451842	0.218482	0.436079	0.493882	0.088833	0.259015	TE	W22	BW	B	0.368801	0.280577	0.43207	5.12414	-0.288934	0.990506	0	1	1	FALSE	notDE	no.imprint
DHH02868Zm00004b00002	0.0564802	0.218482	0.16353	0.308676	0.177666	1.35983	TE	W22	BW	B	0.146164	0.61539	0.808071	6.07814	2.19776	1.08401	1.10494	0.269186	1	FALSE	notDE	no.imprint
DHH02896Zm00004b00001	0.0564802	0.0546205	0.21804	0.308676	0.532998	0.453276	TE	W22	BW	B	0.109713	0.43165	0.797339	4.36623	2.08345	1.11512	0.971602	0.331249	1	FALSE	notDE	no.imprint
DHH02993Zm00004b00001	0.0564802	0.0546205	0	0.802558	0.532998	0.453276	TE	W22	BW	B	0.0370336	0.596277	0.941524	5.15284	4.1011	1.34411	2.30718	0.0210447	0.468453	FALSE	notDE	no.imprint
DHH03117Zm00004b00001	3.10641	2.84027	2.56197	4.93882	5.24115	5.63357	TE	W22	BW	B	2.83621	5.27118	0.650169	65.0339	0.98043	0.307905	0	1	1	FALSE	notDE	no.imprint
DHH03157Zm00004b00001	0.282401	0.273103	0.436079	0.926029	0.177666	0.323768	TE	W22	BW	B	0.330528	0.475821	0.590093	6.34888	0.63913	0.91414	0	1	1	FALSE	notDE	no.imprint
DHH03221Zm00004b00001	0.169441	4.42426	4.36079	4.07453	3.10916	0.388522	TE	W22	BW	B	2.98483	2.52407	0.45818	42.4117	-0.0784445	1.30183	0	1	1	FALSE	notDE	no.imprint
DHH03249Zm00004b00001	0.169441	0.273103	0.10902	0.617352	0.355332	0.647537	TE	W22	BW	B	0.183854	0.540074	0.746032	5.80007	1.65555	0.926285	0.70772	0.479119	1	FALSE	notDE	no.imprint
DHH03341Zm00004b00001	3.61473	3.49571	2.78001	8.21079	10.4823	9.7778	TE	W22	BW	B	3.29682	9.4903	0.742177	103.283	1.61154	0.284468	2.14975	0.0315747	0.633386	FALSE	notDE	no.imprint
DHH03358Zm00004b00001	1.07312	0.273103	0.21804	0.432147	1.24366	0.647537	TE	W22	BW	B	0.521422	0.774449	0.597628	10.647	0.594646	0.84504	0	1	1	FALSE	notDE	no.imprint
DHH03424Zm00004b00001	0.338881	0.273103	0.381569	0.432147	0.621831	0.453276	TE	W22	BW	B	0.331184	0.502418	0.602707	6.67324	0.68418	0.815505	0	1	1	FALSE	notDE	no.imprint
DHH03472Zm00004b00001	0.790723	0.819308	0.817649	1.35818	1.51016	1.03606	TE	W22	BW	B	0.809226	1.30147	0.616606	16.8786	0.773097	0.531688	0	1	1	FALSE	notDE	no.imprint
DHH03478Zm00004b00001	1.92033	3.16799	4.03373	2.96329	2.75382	4.20899	TE	W22	BW	B	3.04068	3.3087	0.521106	49.8853	0.238275	0.370243	0	1	1	FALSE	notDE	no.imprint
DHH03486Zm00004b00001	0.282401	0.382344	0.381569	0.617352	0.88833	0.518029	TE	W22	BW	B	0.348771	0.674571	0.659184	8.1993	1.04221	0.752899	0.0560674	0.955288	1	FALSE	notDE	no.imprint
DHH03509Zm00004b00001	0.508322	1.36551	1.03569	1.35818	1.42133	1.42458	TE	W22	BW	B	0.969841	1.40136	0.590992	18.7329	0.644839	0.531325	0	1	1	FALSE	notDE	no.imprint
DHH03622Zm00004b00001	1.01664	1.74786	1.90785	1.97553	1.51016	2.07212	TE	W22	BW	B	1.55745	1.8526	0.543277	26.8411	0.364665	0.439866	0	1	1	FALSE	notDE	no.imprint
DHH03630Zm00004b00001	0.0564802	0.109241	0.0545099	2.71635	1.95433	1.61884	TE	W22	BW	B	0.0734104	2.09651	0.966169	17.6576	4.93185	0.883791	4.44884	8.63349e-06	0.000646895	TRUE	down	MEG
DHH03728Zm00004b00001	7.17299	6.28136	5.94158	10.9271	11.9036	13.922	TE	W22	BW	B	6.46531	12.2509	0.654562	150.192	1.00678	0.249688	0.0271472	0.978342	1	FALSE	notDE	no.imprint
DHH03733Zm00004b00001	0.169441	0.327723	0.21804	0.308676	0.266499	0.129507	TE	W22	BW	B	0.238401	0.234894	0.496295	3.72727	0.0770529	1.0799	0	1	1	FALSE	notDE	no.imprint
DHH03876Zm00004b00001	1.58145	1.80248	1.41726	4.198	2.57616	3.36719	TE	W22	BW	B	1.60039	3.38045	0.67869	39.8043	1.17371	0.38227	0.454418	0.649528	1	FALSE	notDE	no.imprint
DHH03886Zm00004b00001	0.621282	1.36551	2.39844	1.29644	1.59899	1.61884	TE	W22	BW	B	1.46174	1.50476	0.50725	23.1885	0.167942	0.536188	0	1	1	FALSE	notDE	no.imprint
DHH03897Zm00004b00001	0.169441	0.0546205	0	0.740823	0.710664	0.841798	TE	W22	BW	B	0.074687	0.764428	0.910993	6.86055	3.42941	1.07227	2.26567	0.0234713	0.51019	FALSE	notDE	no.imprint
DHH03962Zm00004b00001	0.395361	0.109241	0.27255	0.679088	0.355332	0.582783	TE	W22	BW	B	0.259051	0.539068	0.675423	6.42259	1.13478	0.892237	0.151054	0.879933	1	FALSE	notDE	no.imprint
DHH04159Zm00004b00001	0.0564802	0.436964	0.327059	0.370411	0	0.453276	TE	W22	BW	B	0.273501	0.274562	0.500968	4.21965	0.161915	1.21511	0	1	1	FALSE	notDE	no.imprint
DHH04229Zm00004b00001	0.282401	0.655446	0.27255	0.617352	0.799497	0.453276	TE	W22	BW	B	0.403466	0.623375	0.607081	8.17916	0.722804	0.779923	0	1	1	FALSE	notDE	no.imprint
DHH04256Zm00004b00001	1.75089	0.764687	0.981178	2.59288	1.15483	1.48933	TE	W22	BW	B	1.16558	1.74568	0.59963	23.3578	0.648208	0.552382	0	1	1	FALSE	notDE	no.imprint
DHH04294Zm00004b00001	0.960164	0.655446	0.654119	1.17297	0.177666	0.518029	TE	W22	BW	B	0.756576	0.622888	0.451544	10.9104	-0.189002	0.754986	0	1	1	FALSE	notDE	no.imprint
DHH04398Zm00004b00001	1.69441	2.84027	3.65216	3.58064	4.17515	3.36719	TE	W22	BW	B	2.72895	3.70766	0.576027	50.9101	0.553284	0.359004	0	1	1	FALSE	notDE	no.imprint
DHH04497Zm00004b00001	1.92033	2.07558	1.90785	2.59288	2.13199	2.39589	TE	W22	BW	B	1.96792	2.37359	0.54672	34.4768	0.365079	0.378492	0	1	1	FALSE	notDE	no.imprint
DHH04571Zm00004b00001	26.2068	25.9994	22.5126	37.2881	56.3202	45.5218	TE	W22	BW	B	24.9063	46.3767	0.6506	572.979	0.987327	0.228054	0	1	1	FALSE	notDE	no.imprint
DHH04682Zm00004b00001	0.225921	0.436964	0.10902	0.802558	0.444165	0.388522	TE	W22	BW	B	0.257302	0.545082	0.679328	6.40427	1.17999	0.904502	0.198992	0.842269	1	FALSE	notDE	no.imprint
DTA00002Zm00004b00007	1.97681	3.38647	2.99804	7.5317	4.53049	4.3385	TE	W22	BW	B	2.78711	5.46689	0.662333	65.5833	1.07867	0.345311	0.227835	0.819774	1	FALSE	notDE	no.imprint
DTA00026Zm00001d00002	34.34	36.9781	33.3601	8.5812	7.46198	7.77044	TE	B73	BW	A	34.8927	7.93787	0.814668	332.799	-2.04508	0.19619	-5.3269	9.99048e-08	1.15642e-05	TRUE	notDE	no.imprint
DTA00029Zm00001d00008	0	0	1.79883	0	0	0	TE	B73	BW	A	0.599609	0	1	4.31928	-5.34295	3.91548	-1.10917	0.267355	1	FALSE	notDE	no.imprint
DTA00037Zm00004b00003	0.395361	0.873928	0.872159	0.370411	0.799497	0.323768	TE	W22	BW	B	0.713816	0.497892	0.410901	9.469	-0.428461	0.745402	0	1	1	FALSE	notDE	no.imprint
DTA00054Zm00004b00001	0	0.163862	0.27255	1.17297	1.59899	1.29507	TE	W22	BW	B	0.14547	1.35568	0.903094	12.1818	3.33479	0.81152	2.87706	0.00401405	0.130819	FALSE	notDE	no.imprint
DTA00064Zm00004b00003	0.169441	0.0546205	0.21804	2.83982	1.066	0.841798	TE	W22	BW	B	0.147367	1.58254	0.914812	13.9567	3.51495	0.833366	3.01783	0.00254593	0.0918923	FALSE	notDE	no.imprint
DTA00073Zm00004b00148	0.169441	0.163862	0.27255	0.308676	0.355332	0.129507	TE	W22	BW	B	0.201951	0.264505	0.567053	3.70876	0.476991	1.091	0	1	1	FALSE	notDE	no.imprint
DTA00076Zm00004b00059	0.169441	0.109241	0.545099	0.926029	0.799497	0.582783	TE	W22	BW	B	0.274594	0.769436	0.736987	8.34628	1.59774	0.83358	0.717071	0.47333	1	FALSE	notDE	no.imprint
DTA00080Zm00001d00017	0.0564802	0.273103	0.654119	0.308676	0.088833	0.129507	TE	B73	BW	A	0.327901	0.175672	0.651148	3.81798	-0.7361	1.21227	0	1	1	FALSE	notDE	no.imprint
DTA00091Zm00001d00022	1.35553	0.983169	0.490589	0	0	0	TE	B73	BW	A	0.943094	0	1	7.42915	-6.11847	1.44487	-3.54251	0.000396339	0.0190062	TRUE	up	MEG
DTA00092Zm00001d00083	2.48513	3.11337	2.45295	1.0495	0.799497	0.841798	TE	B73	BW	A	2.68381	0.896931	0.749513	27.8704	-1.48183	0.447109	-1.07765	0.281191	1	FALSE	notDE	no.imprint
DTA00092Zm00004b00182	0.169441	0.273103	0.21804	1.2347	0.532998	0.647537	TE	W22	BW	B	0.220194	0.80508	0.785234	8.20175	1.97586	0.813231	1.19998	0.230148	1	FALSE	notDE	no.imprint
DTA00092Zm00004b00204	0.621282	0.600826	0.327059	0.926029	0.266499	0.453276	TE	W22	BW	B	0.516389	0.548601	0.515123	8.45079	0.179438	0.791575	0	1	1	FALSE	notDE	no.imprint
DTA00099Zm00004b00005	0	0.0546205	0.0545099	0.740823	0.977164	0.647537	TE	W22	BW	B	0.0363768	0.788508	0.955901	6.73945	4.53313	1.28439	2.75082	0.00594457	0.177691	FALSE	notDE	no.imprint
DTA00099Zm00004b00015	0	0.109241	0.327059	0.493882	0.444165	0.388522	TE	W22	BW	B	0.145433	0.44219	0.752506	4.66661	1.74122	1.12387	0.659523	0.50956	1	FALSE	notDE	no.imprint
DTA00117Zm00004b00001	3.27585	3.38647	3.65216	6.11179	6.75131	6.28111	TE	W22	BW	B	3.43816	6.3814	0.649866	78.5957	0.985147	0.275479	0	1	1	FALSE	notDE	no.imprint
DTA00136Zm00001d00016	1.29904	1.63862	2.61648	0.12347	0	0.0647537	TE	B73	BW	A	1.85138	0.0627414	0.967222	14.4777	-4.64682	1.01186	-3.60408	0.000313266	0.0153627	TRUE	up	MEG
DTA00136Zm00004b00020	0.0564802	0	0.27255	1.11123	1.68783	1.94261	TE	W22	BW	B	0.109677	1.58056	0.935112	13.7766	3.95573	0.868443	3.40348	0.000665324	0.0292325	TRUE	down	MEG
DTA00136Zm00004b00023	0.225921	0.0546205	0.27255	0.493882	0.621831	0.388522	TE	W22	BW	B	0.184364	0.501412	0.73116	5.54579	1.5244	0.968284	0.541574	0.588112	1	FALSE	notDE	no.imprint
DTA00136Zm00004b00027	0	0	0	1.72859	1.42133	1.29507	TE	W22	BW	B	0	1.48166	1	12.0985	7.28172	1.32708	4.73348	2.20705e-06	0.000188036	TRUE	down	MEG
DTA00141Zm00004b00016	0.225921	0.382344	0.490589	0.432147	0.355332	0.582783	TE	W22	BW	B	0.366285	0.456754	0.554961	6.47755	0.436114	0.829613	0	1	1	FALSE	notDE	no.imprint
DTA00141Zm00004b00093	1.35553	0.163862	0.16353	0.308676	1.3325	0.194261	TE	W22	BW	B	0.560972	0.611811	0.521674	9.75105	0.120591	1.04819	0	1	1	FALSE	notDE	no.imprint
DTA00141Zm00004b00170	0.282401	0.436964	0.436079	0.864293	0.799497	0.777044	TE	W22	BW	B	0.385148	0.813612	0.678711	9.56672	1.18195	0.691612	0.263088	0.792483	1	FALSE	notDE	no.imprint
DTA00148Zm00001d00001	0.508322	0.273103	0.436079	0.246941	0.355332	0.388522	TE	B73	BW	A	0.405835	0.330265	0.551331	5.86575	-0.223099	0.881296	0	1	1	FALSE	notDE	no.imprint
DTA00148Zm00004b00014	0.338881	0.436964	0.10902	0.432147	0.710664	0.582783	TE	W22	BW	B	0.294955	0.575198	0.661031	7.01995	1.0401	0.860009	0.0466287	0.962809	1	FALSE	notDE	no.imprint
DTA00149Zm00001d00034	0.225921	0.436964	0.436079	0.12347	0.266499	0.323768	TE	B73	BW	A	0.366321	0.237913	0.606257	4.71115	-0.519354	0.987593	0	1	1	FALSE	notDE	no.imprint
DTA00149Zm00004b00003	0.677763	0.600826	0.654119	0.679088	0.355332	0.453276	TE	W22	BW	B	0.644236	0.495899	0.434948	8.99248	-0.27726	0.713063	0	1	1	FALSE	notDE	no.imprint
DTA00164Zm00004b00009	0.734243	1.36551	1.25373	3.95106	3.28682	3.88522	TE	W22	BW	B	1.11783	3.7077	0.768351	38.6905	1.8371	0.39082	2.14192	0.0322	0.640717	FALSE	notDE	no.imprint
DTA00171Zm00004b00034	0.0564802	0.382344	0.599609	0.493882	0.621831	0.518029	TE	W22	BW	B	0.346144	0.544581	0.611391	7.00063	0.786631	0.889577	0	1	1	FALSE	notDE	no.imprint
DTA00172Zm00001d00183	0.564802	0.382344	0.16353	0.308676	0.266499	0.323768	TE	B73	BW	A	0.370225	0.299648	0.55268	5.37656	-0.240858	0.951248	0	1	1	FALSE	notDE	no.imprint
DTA00172Zm00001d00191	0.847203	0.273103	0.599609	0.12347	0.799497	0.453276	TE	B73	BW	A	0.573305	0.458748	0.5555	8.32321	-0.27773	0.883363	0	1	1	FALSE	notDE	no.imprint
DTA00172Zm00004b00168	0.169441	0.109241	0.10902	0.308676	0.799497	0.323768	TE	W22	BW	B	0.129234	0.477314	0.786935	4.96243	1.95431	1.04701	0.911468	0.362049	1	FALSE	notDE	no.imprint
DTA00172Zm00004b00357	0.282401	0.273103	0.490589	0.185206	0	0.323768	TE	W22	BW	B	0.348698	0.169658	0.3273	4.01232	-0.891195	1.14807	0	1	1	FALSE	notDE	no.imprint
DTA00192Zm00001d00001	4.17954	3.60495	4.4153	8.95161	8.35031	6.41061	TE	B73	BW	A	4.0666	7.90418	0.33971	95.9304	1.04795	0.280559	0.170903	0.8643	1	FALSE	notDE	no.imprint
DTA00245Zm00004b00005	0.508322	0.600826	0.27255	0.617352	0.532998	1.10081	TE	W22	BW	B	0.460566	0.750388	0.619667	9.68135	0.795654	0.729883	0	1	1	FALSE	notDE	no.imprint
DTA00245Zm00004b00007	0.338881	1.03779	0.545099	0.679088	3.19799	1.10081	TE	W22	BW	B	0.64059	1.6593	0.721469	18.6198	1.48926	0.701717	0.697239	0.485653	1	FALSE	notDE	no.imprint
DTA00248Zm00001d00001	0.338881	0.273103	0.599609	0.185206	0.266499	0.259015	TE	B73	BW	A	0.403864	0.236907	0.630279	5.01299	-0.675973	0.957747	0	1	1	FALSE	notDE	no.imprint
DTA00259Zm00001d00001	1.41201	0.819308	0.817649	0.0617352	0.532998	0.323768	TE	B73	BW	A	1.01632	0.306167	0.768491	10.5185	-1.71015	0.817819	-0.868351	0.385202	1	FALSE	notDE	no.imprint
DTA00296Zm00001d00001	0.790723	0.655446	0.817649	0.308676	0.444165	0.194261	TE	B73	BW	A	0.754606	0.315701	0.705037	8.40875	-1.19442	0.773389	-0.251381	0.801519	1	FALSE	notDE	no.imprint
DTA00299Zm00001d00003	0.508322	0.546205	0.926668	0.308676	0.621831	0.388522	TE	B73	BW	A	0.660398	0.439677	0.600321	8.62834	-0.50185	0.751134	0	1	1	FALSE	notDE	no.imprint
DTA00311Zm00004b00003	0.11296	0.109241	0.381569	0.617352	0.444165	0.129507	TE	W22	BW	B	0.201257	0.397008	0.663599	4.74665	1.0926	1.07285	0.08631	0.93122	1	FALSE	notDE	no.imprint
DTA00312Zm00004b00002	2.59809	3.00413	2.34393	5.55617	5.24115	5.05079	TE	W22	BW	B	2.64871	5.2827	0.666048	63.5326	1.08759	0.304883	0.287294	0.773887	1	FALSE	notDE	no.imprint
DTA00316Zm00001d00001	3.67121	3.87806	2.94353	1.29644	2.04316	1.42458	TE	B73	BW	A	3.4976	1.58806	0.687738	40.028	-1.06633	0.398483	-0.166447	0.867805	1	FALSE	notDE	no.imprint
DTA00327Zm00004b00001	0.395361	0.218482	0.27255	0.926029	0.621831	0.71229	TE	W22	BW	B	0.295464	0.753383	0.718296	8.44752	1.43376	0.762842	0.568606	0.569623	1	FALSE	notDE	no.imprint
DTA00359Zm00001d00004	1.07312	1.42013	0.708629	0.308676	0.444165	0.518029	TE	B73	BW	A	1.0673	0.423624	0.715864	11.6915	-1.25065	0.683653	-0.366631	0.713894	1	FALSE	notDE	no.imprint
DTA00383Zm00004b00002	0.282401	0.109241	0.381569	0.370411	0.088833	0.388522	TE	W22	BW	B	0.257737	0.282589	0.522997	4.26722	0.242754	1.07392	0	1	1	FALSE	notDE	no.imprint
DTC00001Zm00001d00059	0.790723	1.47475	1.68981	0.246941	0.088833	0	TE	B73	BW	A	1.31843	0.111925	0.92175	10.813	-3.41037	0.933658	-2.58165	0.00983304	0.265975	FALSE	notDE	no.imprint
DTC00001Zm00001d00119	1.41201	1.8571	2.50746	0.802558	0.710664	0.841798	TE	B73	BW	A	1.92552	0.785007	0.710386	20.9782	-1.18351	0.502687	-0.365051	0.715074	1	FALSE	notDE	no.imprint
DTC00001Zm00001d00222	0.282401	0.327723	0.381569	0.864293	0.710664	0.71229	TE	B73	BW	A	0.330564	0.762416	0.302443	8.74296	1.30549	0.724559	0.421624	0.673299	1	FALSE	notDE	no.imprint
DTC00001Zm00004b00031	0.225921	0.273103	0.21804	0.555617	0.532998	0.453276	TE	W22	BW	B	0.239021	0.513964	0.682569	6.03633	1.19687	0.859957	0.228934	0.81892	1	FALSE	notDE	no.imprint
DTC00004Zm00001d00005	0.621282	1.14703	0.872159	0.308676	0.444165	0.841798	TE	B73	BW	A	0.880157	0.531546	0.623472	11.0078	-0.615954	0.69276	0	1	1	FALSE	notDE	no.imprint
DTC00004Zm00001d00132	0	0.0546205	0.327059	1.0495	0.177666	1.16557	TE	B73	BW	A	0.127227	0.797577	0.137572	7.35089	2.78369	1.11672	1.59726	0.110207	1	FALSE	notDE	no.imprint
DTC00005Zm00004b00007	0.451842	0.655446	0.436079	0.185206	0.532998	0.323768	TE	W22	BW	B	0.514456	0.347324	0.403031	6.80361	-0.497047	0.843281	0	1	1	FALSE	notDE	no.imprint
DTC00007Zm00004b00008	1.29904	0.327723	0.436079	0.0617352	0.621831	0.259015	TE	W22	BW	B	0.687616	0.314194	0.313626	8.15649	-1.13038	0.979877	-0.133057	0.894148	1	FALSE	notDE	no.imprint
DTC00016Zm00001d00001	12.5951	43.3687	49.8766	6.85261	5.68531	6.28111	TE	B73	BW	A	35.2801	6.27301	0.849036	312.719	-2.35225	0.368522	-3.66938	0.00024314	0.012518	TRUE	notDE	no.imprint
DTC00016Zm00001d00006	21.1801	97.7707	129.516	16.6685	10.127	12.0442	TE	B73	BW	A	82.8221	12.9466	0.864814	715.434	-2.53324	0.666918	-2.299	0.021505	0.47354	FALSE	notDE	no.imprint
DTC00017Zm00001d00009	2.20273	1.96634	1.74432	0	0.177666	0.0647537	TE	B73	BW	A	1.97113	0.0808066	0.960619	15.9247	-4.70085	0.98274	-3.76585	0.000165982	0.0088721	TRUE	up	MEG
DTC00017Zm00004b00005	0.508322	1.36551	0.545099	0.185206	0	0.259015	TE	W22	BW	B	0.806311	0.148073	0.155151	7.27983	-2.26855	0.985592	-1.28709	0.198062	1	FALSE	notDE	no.imprint
DTC00020Zm00004b00002	0.282401	0.0546205	0.10902	0.185206	0.266499	0.647537	TE	W22	BW	B	0.14868	0.366414	0.711353	4.18925	1.36127	1.15088	0.313904	0.753594	1	FALSE	notDE	no.imprint
DTC00022Zm00004b00023	3.04993	3.87806	2.67099	2.96329	3.73099	2.59015	TE	W22	BW	B	3.19966	3.09481	0.491671	49.9484	0.0387929	0.353762	0	1	1	FALSE	notDE	no.imprint
DTC00025Zm00001d00002	1.92033	1.91172	1.41726	1.11123	0.88833	0.453276	TE	B73	BW	A	1.74977	0.817613	0.681538	20.2094	-1.01854	0.542479	-0.0341838	0.972731	1	FALSE	notDE	no.imprint
DTC00030Zm00001d00003	12.3692	11.3611	12.3192	7.09955	5.32998	4.92128	TE	B73	BW	A	12.0165	5.7836	0.67508	139.645	-0.965915	0.252144	0	1	1	FALSE	notDE	no.imprint
DTC00041Zm00001d00003	2.20273	1.63862	1.68981	0	0.088833	0.0647537	TE	B73	BW	A	1.84372	0.0511956	0.972983	14.7417	-5.21428	1.15548	-3.6472	0.000265114	0.0133424	TRUE	up	MEG
DTC00041Zm00004b00003	4.17954	6.06288	6.21413	14.3226	16.9671	14.3106	TE	W22	BW	B	5.48551	15.2001	0.734815	166.184	1.57505	0.23516	2.44536	0.0144709	0.359288	FALSE	notDE	no.imprint
DTC00041Zm00004b00006	0.225921	0.436964	0.16353	0	0.088833	1.10081	TE	W22	BW	B	0.275472	0.396549	0.590084	5.32415	0.632545	1.28716	0	1	1	FALSE	notDE	no.imprint
DTC00041Zm00004b00013	0	0	0	0.432147	0.532998	0.453276	TE	W22	BW	B	0	0.472807	1	3.87638	5.63317	1.58482	2.92347	0.00346155	0.116899	FALSE	notDE	no.imprint
DTC00044Zm00004b00034	0.564802	0.764687	0	0.308676	0.444165	0.323768	TE	W22	BW	B	0.443163	0.35887	0.44745	6.42062	-0.241892	1.08762	0	1	1	FALSE	notDE	no.imprint
DTC00046Zm00001d00039	0.282401	0.600826	0.381569	0.12347	0.532998	0.388522	TE	B73	BW	A	0.421599	0.34833	0.547581	6.0692	-0.189124	0.914115	0	1	1	FALSE	notDE	no.imprint
DTC00060Zm00001d00001	7.00355	6.22674	6.86825	5.30923	2.93149	1.94261	TE	B73	BW	A	6.69951	3.39444	0.663715	79.2067	-0.893875	0.371031	0	1	1	FALSE	notDE	no.imprint
DTC00060Zm00004b00002	0.225921	0.109241	0	0.493882	0.355332	0.259015	TE	W22	BW	B	0.111721	0.36941	0.767795	3.922	1.77542	1.2214	0.634862	0.525519	1	FALSE	notDE	no.imprint
DTC00063Zm00001d00005	5.53506	4.91585	4.30628	2.53114	2.22083	2.52539	TE	B73	BW	A	4.91906	2.42579	0.669729	57.8765	-0.935782	0.332669	0	1	1	FALSE	notDE	no.imprint
DTC00077Zm00004b00003	0.0564802	0	0	1.11123	0.621831	0.388522	TE	W22	BW	B	0.0188267	0.707196	0.974069	5.91452	5.25201	1.47512	2.88248	0.00394563	0.129217	FALSE	notDE	no.imprint
DTC00077Zm00004b00004	0	0	0	1.41991	1.3325	1.23032	TE	W22	BW	B	0	1.32758	1	10.8538	7.12327	1.33992	4.56987	4.88031e-06	0.000385464	TRUE	down	MEG
DTC00094Zm00001d00004	2.48513	1.80248	0.654119	0	0	0.129507	TE	B73	BW	A	1.64724	0.0431691	0.974462	13.3807	-5.11224	1.25091	-3.28739	0.00101119	0.0421662	TRUE	up	MEG
DTC00094Zm00004b00005	0.11296	0	0	0	1.066	0.777044	TE	W22	BW	B	0.0376535	0.614347	0.942249	5.43114	4.08367	1.64254	1.87738	0.0604664	0.973339	FALSE	notDE	no.imprint
DTC00103Zm00004b00005	1.01664	0.0546205	0.0545099	1.2347	0.266499	0	TE	W22	BW	B	0.375258	0.500401	0.571457	7.1792	0.38397	1.38105	0	1	1	FALSE	notDE	no.imprint
DTC00108Zm00001d00002	0.282401	0.710067	0.490589	0.185206	0.088833	0.259015	TE	B73	BW	A	0.494352	0.177684	0.735603	5.15668	-1.33379	0.991297	-0.336721	0.736327	1	FALSE	notDE	no.imprint
DTC00108Zm00004b00006	1.58145	3.49571	2.94353	4.63014	4.17515	4.72702	TE	W22	BW	B	2.67356	4.51077	0.627862	56.9441	0.868265	0.344152	0	1	1	FALSE	notDE	no.imprint
DTC00113Zm00001d00014	0.847203	0.819308	1.47177	1.2347	0.532998	1.10081	TE	B73	BW	A	1.04609	0.956172	0.522455	15.6946	-0.013495	0.583487	0	1	1	FALSE	notDE	no.imprint
DTC00113Zm00001d00044	4.74434	5.35281	5.83256	2.03726	2.66499	1.94261	TE	B73	BW	A	5.3099	2.21495	0.705648	58.7371	-1.17508	0.323685	-0.540903	0.588574	1	FALSE	notDE	no.imprint
DTC00113Zm00004b00001	0.508322	0.600826	0.545099	1.54338	0.710664	1.29507	TE	W22	BW	B	0.551416	1.18304	0.682081	13.8188	1.20484	0.605704	0.338188	0.735222	1	FALSE	notDE	no.imprint
DTC00113Zm00004b00008	0	0	0	0.679088	0.621831	0.388522	TE	W22	BW	B	0	0.563147	1	4.6078	5.88471	1.5375	3.17705	0.0014878	0.057737	FALSE	notDE	no.imprint
DTC00119Zm00001d00004	0.451842	0.273103	0.10902	0.493882	0.621831	0.129507	TE	B73	BW	A	0.277988	0.415074	0.401101	5.62943	0.623819	1.00783	0	1	1	FALSE	notDE	no.imprint
DTC00119Zm00004b00125	0.508322	0	0.21804	0.0617352	0.266499	0.518029	TE	W22	BW	B	0.242121	0.282088	0.538122	4.28181	0.251474	1.31582	0	1	1	FALSE	notDE	no.imprint
DTC00122Zm00001d00094	0.395361	0.109241	0.27255	0.185206	0.621831	0.194261	TE	B73	BW	A	0.259051	0.333766	0.436983	4.81717	0.4074	1.05335	0	1	1	FALSE	notDE	no.imprint
DTC00122Zm00004b00017	0.451842	0.327723	0.16353	0.432147	1.3325	1.94261	TE	W22	BW	B	0.314365	1.23575	0.797199	12.6323	2.04914	0.777217	1.34987	0.177057	1	FALSE	notDE	no.imprint
DTH00004Zm00001d00002	0.847203	0.273103	0.708629	0.555617	0	0.259015	TE	B73	BW	A	0.609645	0.271544	0.691844	6.94711	-1.06419	1.00166	-0.0640812	0.948906	1	FALSE	notDE	no.imprint
DTH00010Zm00001d00009	5.25266	0.163862	0.21804	0.308676	0.621831	0.388522	TE	B73	BW	A	1.87819	0.439677	0.81031	19.4608	-2.13795	1.0589	-1.07465	0.282532	1	FALSE	notDE	no.imprint
DTH00010Zm00001d00014	3.04993	1.74786	1.6353	0.740823	1.24366	1.48933	TE	B73	BW	A	2.14436	1.15794	0.649354	26.3573	-0.828876	0.521892	0	1	1	FALSE	notDE	no.imprint
DTH00011Zm00004b00002	1.46849	2.07558	2.12589	18.2119	10.7488	12.9507	TE	W22	BW	B	1.88998	13.9705	0.880837	127.995	2.98557	0.297267	6.67941	2.39905e-11	4.62823e-09	TRUE	notDE	no.imprint
DTH00011Zm00004b00009	5.36562	8.46618	7.24982	11.7914	14.7463	14.1163	TE	W22	BW	B	7.02721	13.5513	0.658518	164.395	1.05231	0.240313	0.217685	0.827675	1	FALSE	notDE	no.imprint
DTH00013Zm00001d00001	44.5064	43.9695	45.1887	9.75417	13.0585	13.3393	TE	B73	BW	A	44.5549	12.0506	0.787112	441.112	-1.79749	0.207673	-3.84014	0.000122962	0.00677764	TRUE	notDE	no.imprint
DTH00017Zm00001d00003	2.71105	2.29406	1.74432	0	0	0	TE	B73	BW	A	2.24981	0	1	17.4917	-7.3563	1.29437	-4.91073	9.07397e-07	8.48454e-05	TRUE	up	MEG
DTH00018Zm00004b00002	0.0564802	0.710067	0.545099	0.679088	0.088833	0.194261	TE	W22	BW	B	0.437215	0.320727	0.423155	5.7816	-0.288642	1.08914	0	1	1	FALSE	notDE	no.imprint
DTH00030Zm00001d00001	1.01664	1.63862	2.88903	1.17297	0.88833	1.29507	TE	B73	BW	A	1.84809	1.11879	0.622907	22.9462	-0.597824	0.519117	0	1	1	FALSE	notDE	no.imprint
DTH00032Zm00001d00009	4.34898	1.47475	1.30824	0.740823	1.51016	0.388522	TE	B73	BW	A	2.37732	0.879836	0.729876	26.3746	-1.41714	0.669995	-0.622603	0.533545	1	FALSE	notDE	no.imprint
DTH00037Zm00004b00032	0.0564802	0.382344	0.27255	0.555617	0.355332	0.647537	TE	W22	BW	B	0.237124	0.519495	0.6866	5.97529	1.2622	0.930994	0.281637	0.778222	1	FALSE	notDE	no.imprint
DTH00051Zm00004b00004	0.395361	0.382344	0.21804	0.493882	0.355332	0.388522	TE	W22	BW	B	0.331915	0.412579	0.554174	5.94361	0.399188	0.86573	0	1	1	FALSE	notDE	no.imprint
DTH00057Zm00001d00149	0.395361	0.546205	0.27255	0.246941	0.266499	0.388522	TE	B73	BW	A	0.404705	0.300654	0.573758	5.56882	-0.335092	0.901639	0	1	1	FALSE	notDE	no.imprint
DTH00057Zm00004b00130	3.67121	5.78977	6.81374	9.32202	12.792	13.0155	TE	W22	BW	B	5.42491	11.7098	0.683397	136.95	1.22236	0.277256	0.801989	0.422559	1	FALSE	notDE	no.imprint
DTH00067Zm00004b00330	0.11296	0.491585	0.21804	0.185206	0.355332	0.323768	TE	W22	BW	B	0.274195	0.288102	0.512366	4.4153	0.181033	1.03907	0	1	1	FALSE	notDE	no.imprint
DTH00073Zm00001d00001	0.677763	0.600826	0.817649	0.555617	0.621831	0.453276	TE	B73	BW	A	0.698746	0.543575	0.562452	9.81092	-0.276225	0.678619	0	1	1	FALSE	notDE	no.imprint
DTH00090Zm00004b00056	0.282401	0.327723	0.21804	0.185206	0.444165	0.323768	TE	W22	BW	B	0.276055	0.317713	0.53508	4.74692	0.275711	0.969905	0	1	1	FALSE	notDE	no.imprint
DTH00098Zm00004b00028	9.26275	1.42013	1.03569	10.6185	5.41882	5.05079	TE	W22	BW	B	3.90619	7.02935	0.642799	89.371	0.827451	1.0439	0	1	1	FALSE	notDE	no.imprint
DTH00098Zm00004b00164	1.35553	3.00413	2.94353	2.83982	3.46449	3.75571	TE	W22	BW	B	2.4344	3.35334	0.579387	45.7216	0.577836	0.383141	0	1	1	FALSE	notDE	no.imprint
DTH00098Zm00004b00249	2.76753	2.18482	2.56197	3.1485	3.73099	3.43194	TE	W22	BW	B	2.50477	3.43714	0.578457	47.5097	0.540358	0.347303	0	1	1	FALSE	notDE	no.imprint
DTH00098Zm00004b00273	0.11296	0.327723	0.381569	0.493882	0.355332	0.323768	TE	W22	BW	B	0.274084	0.390994	0.587892	5.22631	0.634643	0.9352	0	1	1	FALSE	notDE	no.imprint
DTH00098Zm00004b00290	0.621282	1.20165	1.19922	1.29644	2.48733	2.84916	TE	W22	BW	B	1.00738	2.21098	0.686988	25.7401	1.24447	0.504107	0.484961	0.627704	1	FALSE	notDE	no.imprint
DTH00102Zm00001d00008	1.24256	1.58399	2.28942	0.740823	0.977164	0.841798	TE	B73	BW	A	1.70533	0.853261	0.666511	19.8956	-0.899883	0.514424	0	1	1	FALSE	notDE	no.imprint
DTH00102Zm00001d00229	0.508322	0.710067	0.599609	0.493882	0.088833	0.582783	TE	B73	BW	A	0.605999	0.388499	0.609351	7.75248	-0.512465	0.818489	0	1	1	FALSE	notDE	no.imprint
DTH00102Zm00004b00212	5.30914	4.75198	4.08824	6.54394	7.99497	6.79914	TE	W22	BW	B	4.71646	7.11268	0.601285	94.8126	0.67456	0.285215	0	1	1	FALSE	notDE	no.imprint
DTH00102Zm00004b00351	0.508322	0.273103	0.654119	0.987764	0.088833	0.388522	TE	W22	BW	B	0.478514	0.488373	0.505098	7.60121	0.134485	0.906997	0	1	1	FALSE	notDE	no.imprint
DTH00102Zm00004b00416	1.69441	1.36551	1.03569	1.54338	2.04316	2.00736	TE	W22	BW	B	1.3652	1.86463	0.577315	25.922	0.525096	0.465085	0	1	1	FALSE	notDE	no.imprint
DTH00102Zm00004b00640	0.169441	0.218482	0.27255	0.617352	0.355332	0.259015	TE	W22	BW	B	0.220157	0.410566	0.650945	5.01064	1.00481	0.955477	0.0050324	0.995985	1	FALSE	notDE	no.imprint
DTH00102Zm00004b00895	0.903683	0.764687	0.654119	1.85206	1.3325	1.29507	TE	W22	BW	B	0.774163	1.49321	0.658564	18.1801	1.03353	0.528223	0.0634853	0.94938	1	FALSE	notDE	no.imprint
DTH00102Zm00004b01107	1.07312	1.69324	1.25373	1.79032	0.532998	1.42458	TE	W22	BW	B	1.34003	1.2493	0.48248	20.2962	0.0131227	0.545214	0	1	1	FALSE	notDE	no.imprint
DTH00118Zm00001d00100	1.46849	1.14703	0.926668	0.864293	0.799497	0.453276	TE	B73	BW	A	1.18073	0.705689	0.62591	14.9735	-0.673078	0.600627	0	1	1	FALSE	notDE	no.imprint
DTH00118Zm00001d00103	0.395361	0.655446	0.381569	0.432147	0	0.194261	TE	B73	BW	A	0.477459	0.208803	0.695739	5.31128	-1.04909	1.04329	-0.047056	0.962469	1	FALSE	notDE	no.imprint
DTH00118Zm00004b00045	0.395361	0.273103	0.21804	0.493882	0.621831	0.647537	TE	W22	BW	B	0.295501	0.58775	0.665439	7.12899	1.06747	0.81107	0.0831868	0.933703	1	FALSE	notDE	no.imprint
DTH00118Zm00004b00125	0.903683	0.710067	1.19922	1.54338	0.88833	1.10081	TE	W22	BW	B	0.937656	1.17751	0.556698	16.7568	0.429537	0.548166	0	1	1	FALSE	notDE	no.imprint
DTH00129Zm00004b00070	0.169441	0.436964	0.16353	0.246941	0.266499	0.259015	TE	W22	BW	B	0.256645	0.257485	0.500817	4.04915	0.107644	1.04766	0	1	1	FALSE	notDE	no.imprint
DTH00139Zm00001d00028	0.677763	0.546205	0.599609	0.246941	0.177666	0.453276	TE	B73	BW	A	0.607859	0.292628	0.675034	7.07949	-0.951691	0.829213	0	1	1	FALSE	notDE	no.imprint
DTH00154Zm00001d00004	0.734243	0.546205	0.708629	0.432147	1.15483	4.85653	TE	B73	BW	A	0.663026	2.14783	0.23588	22.6391	1.78331	0.754022	1.03884	0.298878	1	FALSE	notDE	no.imprint
DTH00154Zm00001d00166	0.960164	0.436964	0.381569	0.246941	0	0.0647537	TE	B73	BW	A	0.592899	0.103898	0.850892	5.53983	-2.38634	1.14988	-1.20563	0.227958	1	FALSE	notDE	no.imprint
DTH00154Zm00004b00059	1.07312	0.819308	1.19922	1.35818	1.51016	2.26638	TE	W22	BW	B	1.03055	1.71157	0.624178	21.917	0.825007	0.495125	0	1	1	FALSE	notDE	no.imprint
DTH00160Zm00004b00152	4.74434	6.3906	6.5957	10.5567	11.2818	11.7204	TE	W22	BW	B	5.91021	11.1863	0.654303	136.453	1.02258	0.230781	0.0978218	0.922074	1	FALSE	notDE	no.imprint
DTH00163Zm00001d00134	0.338881	0.600826	0.436079	0.432147	0.710664	1.35983	TE	B73	BW	A	0.458595	0.834213	0.354728	10.303	0.970067	0.730075	0	1	1	FALSE	notDE	no.imprint
DTH00163Zm00001d00265	0.677763	1.47475	1.52628	0.987764	0.444165	0.71229	TE	B73	BW	A	1.22626	0.71474	0.631768	14.9917	-0.647123	0.603647	0	1	1	FALSE	notDE	no.imprint
DTH00163Zm00001d00502	1.41201	0.546205	1.30824	0.679088	0.266499	0.259015	TE	B73	BW	A	1.08882	0.401534	0.730577	11.7386	-1.34956	0.745462	-0.468917	0.639129	1	FALSE	notDE	no.imprint
DTH00163Zm00004b00508	0.451842	0.491585	0.327059	0.987764	1.066	0.518029	TE	W22	BW	B	0.423495	0.857263	0.66934	10.3013	1.0989	0.700639	0.141153	0.887749	1	FALSE	notDE	no.imprint
DTH00202Zm00001d00030	0.282401	0.655446	0.381569	0.185206	0.355332	0.129507	TE	B73	BW	A	0.439805	0.223348	0.663203	5.16519	-0.901807	0.976571	0	1	1	FALSE	notDE	no.imprint
DTH00202Zm00004b00006	0.338881	0.546205	0.490589	1.0495	1.59899	1.48933	TE	W22	BW	B	0.458558	1.37928	0.75049	14.7986	1.6877	0.595626	1.15458	0.248263	1	FALSE	notDE	no.imprint
DTH00327Zm00001d00046	0.338881	0.273103	0.490589	0.0617352	0.088833	0.194261	TE	B73	BW	A	0.367524	0.114943	0.76176	3.7467	-1.57	1.16577	-0.488951	0.624876	1	FALSE	notDE	no.imprint
DTH00327Zm00004b00001	0.451842	0.218482	0.327059	0.432147	0.266499	0.453276	TE	W22	BW	B	0.332461	0.383974	0.535951	5.7251	0.292611	0.891237	0	1	1	FALSE	notDE	no.imprint
DTH00337Zm00001d00028	0.508322	0.546205	0.490589	0	0	0	TE	B73	BW	A	0.515039	0	1	3.95605	-5.21399	1.56204	-2.69776	0.00698085	0.201317	FALSE	notDE	no.imprint
DTH00409Zm00004b00108	0.621282	0.327723	0.10902	0.246941	0.088833	0.194261	TE	W22	BW	B	0.352675	0.176678	0.333763	4.25699	-0.93104	1.13544	0	1	1	FALSE	notDE	no.imprint
DTH00418Zm00001d00053	0.395361	0.218482	0.0545099	0.12347	0.355332	0.259015	TE	B73	BW	A	0.222784	0.245939	0.4753	3.81829	0.176457	1.16905	0	1	1	FALSE	notDE	no.imprint
DTH00418Zm00004b00001	0.225921	0.655446	0.872159	0.926029	1.066	0.518029	TE	W22	BW	B	0.584508	0.836685	0.58872	11.2055	0.635356	0.706211	0	1	1	FALSE	notDE	no.imprint
DTH00431Zm00001d00056	0.564802	0.710067	1.6353	1.2347	0.355332	0.453276	TE	B73	BW	A	0.970055	0.681104	0.587499	12.7687	-0.379547	0.718221	0	1	1	FALSE	notDE	no.imprint
DTH00431Zm00004b00053	0.0564802	0.382344	0.599609	1.72859	0.799497	0.71229	TE	W22	BW	B	0.346144	1.08012	0.757308	11.3025	1.77432	0.791368	0.978453	0.327851	1	FALSE	notDE	no.imprint
DTH00434Zm00004b00001	0.0564802	0.163862	0.381569	0.246941	0.977164	0.777044	TE	W22	BW	B	0.200637	0.66705	0.768768	6.99149	1.85489	0.963194	0.887557	0.374779	1	FALSE	notDE	no.imprint
DTH00442Zm00001d00039	0.395361	0.0546205	0.654119	0.12347	0	0.453276	TE	B73	BW	A	0.368034	0.192249	0.656872	4.37742	-0.817835	1.28719	0	1	1	FALSE	notDE	no.imprint
DTH00463Zm00004b00015	0.338881	0.218482	0.27255	0.432147	0.266499	0.259015	TE	W22	BW	B	0.276638	0.31922	0.535732	4.74924	0.293598	0.957496	0	1	1	FALSE	notDE	no.imprint
DTH10047Zm00001d00054	2.25921	3.60495	3.43412	1.91379	1.42133	2.33113	TE	B73	BW	A	3.09943	1.88875	0.621355	38.8567	-0.600003	0.384441	0	1	1	FALSE	notDE	no.imprint
DTH10047Zm00004b00045	1.97681	1.03779	1.85334	2.22247	2.66499	3.17293	TE	W22	BW	B	1.62264	2.6868	0.623468	34.591	0.80881	0.433718	0	1	1	FALSE	notDE	no.imprint
DTH10047Zm00004b00059	0.338881	0.109241	0.381569	0.432147	0.355332	0.323768	TE	W22	BW	B	0.276564	0.370416	0.572531	5.16989	0.505542	0.953865	0	1	1	FALSE	notDE	no.imprint
DTH10047Zm00004b00113	0.395361	0.436964	0.599609	1.79032	0.977164	1.16557	TE	W22	BW	B	0.477311	1.31102	0.733096	14.2874	1.56213	0.605055	0.929052	0.352862	1	FALSE	notDE	no.imprint
DTH10047Zm00004b00131	0.282401	0.273103	0.21804	0.308676	0.266499	1.23032	TE	W22	BW	B	0.257848	0.601832	0.700065	6.88546	1.31962	0.925828	0.34523	0.729921	1	FALSE	notDE	no.imprint
DTH10158Zm00001d00001	0.282401	0.491585	0.654119	0.12347	0.266499	0.129507	TE	B73	BW	A	0.476035	0.173159	0.733271	5.00425	-1.38152	1.00568	-0.379368	0.704415	1	FALSE	notDE	no.imprint
DTH11199Zm00001d00016	0.395361	0.327723	0.27255	0.493882	0.621831	0.259015	TE	B73	BW	A	0.331878	0.458243	0.420035	6.34478	0.535263	0.857895	0	1	1	FALSE	notDE	no.imprint
DTH11542Zm00004b00539	0.169441	0.109241	0.10902	0.185206	0.532998	0.323768	TE	W22	BW	B	0.129234	0.347324	0.728818	3.88157	1.4938	1.1215	0.440307	0.659715	1	FALSE	notDE	no.imprint
DTH11714Zm00004b00057	0.338881	0	0.27255	0.432147	0.177666	0.582783	TE	W22	BW	B	0.20381	0.397532	0.661074	4.83796	1.03269	1.14731	0.0284924	0.977269	1	FALSE	notDE	no.imprint
DTH11724Zm00001d00005	0.11296	1.03779	1.14471	0.246941	0	0.129507	TE	B73	BW	A	0.765153	0.125483	0.859109	6.61045	-2.3969	1.13615	-1.2295	0.218883	1	FALSE	notDE	no.imprint
DTH12232Zm00001d00054	0.677763	0.491585	0.654119	0.679088	0.444165	0.388522	TE	B73	BW	A	0.607822	0.503925	0.546727	8.80182	-0.180254	0.724645	0	1	1	FALSE	notDE	no.imprint
DTH12298Zm00001d00072	0.508322	0.436964	0.490589	0.12347	0.088833	0.388522	TE	B73	BW	A	0.478625	0.200275	0.705001	5.31629	-1.14283	0.98242	-0.145389	0.884404	1	FALSE	notDE	no.imprint
DTH12326Zm00001d00114	0.903683	2.1302	1.14471	0.864293	0.177666	0.71229	TE	B73	BW	A	1.39286	0.58475	0.704315	15.238	-1.11564	0.661254	-0.174875	0.861178	1	FALSE	notDE	no.imprint
DTH12412Zm00001d00435	0.395361	0.382344	0.27255	0.308676	0.532998	0.0647537	TE	B73	BW	A	0.350085	0.302143	0.536753	5.21157	-0.157544	1.00294	0	1	1	FALSE	notDE	no.imprint
DTH12419Zm00001d00022	0.11296	0.436964	0.327059	0.246941	0.177666	0.259015	TE	B73	BW	A	0.292328	0.227874	0.561951	4.03037	-0.228347	1.05821	0	1	1	FALSE	notDE	no.imprint
DTH12698Zm00004b00002	0.0564802	0.0546205	0.10902	2.65462	0.621831	0.647537	TE	W22	BW	B	0.0733735	1.30799	0.946883	11.1031	4.25134	1.04423	3.11362	0.00184808	0.0700185	FALSE	notDE	no.imprint
DTH12864Zm00001d00988	0.677763	0.764687	0.654119	0.185206	0.710664	0.453276	TE	B73	BW	A	0.698856	0.449715	0.608457	9.08726	-0.57078	0.75959	0	1	1	FALSE	notDE	no.imprint
DTH12996Zm00004b00079	0.169441	0.109241	0.381569	0.679088	0.532998	0.971305	TE	W22	BW	B	0.220084	0.727797	0.767815	7.59381	1.83447	0.84851	0.983456	0.325383	1	FALSE	notDE	no.imprint
DTH13012Zm00004b00016	11.9173	14.256	15.4808	23.9533	28.2489	19.9441	TE	W22	BW	B	13.8847	24.0488	0.633972	303.07	0.893595	0.21384	0	1	1	FALSE	notDE	no.imprint
DTH13084Zm00001d00006	0.621282	0.873928	0.817649	0.802558	0.266499	0.388522	TE	B73	BW	A	0.770953	0.48586	0.613419	9.79398	-0.545484	0.715698	0	1	1	FALSE	notDE	no.imprint
DTH13200Zm00004b00084	0.11296	0.436964	0.10902	0.308676	0.444165	0.582783	TE	W22	BW	B	0.219648	0.445208	0.669631	5.29773	1.12935	0.990619	0.130571	0.896115	1	FALSE	notDE	no.imprint
DTH13956Zm00001d00002	1.07312	1.91172	1.96236	0.679088	0.88833	1.16557	TE	B73	BW	A	1.64907	0.910995	0.644151	19.8892	-0.745534	0.520732	0	1	1	FALSE	notDE	no.imprint
DTH16233Zm00004b00003	5.02674	2.56716	4.08824	3.3337	7.37314	1.35983	TE	W22	BW	B	3.89405	4.02222	0.508096	63.7168	0.123734	0.531271	0	1	1	FALSE	notDE	no.imprint
DTH16728Zm00001d00016	0.960164	0.710067	0.926668	0.740823	0.88833	1.10081	TE	B73	BW	A	0.865633	0.909989	0.48751	14.1337	0.15832	0.580795	0	1	1	FALSE	notDE	no.imprint
DTH16758Zm00001d00437	0.451842	0.163862	0.27255	0.246941	0.266499	0	TE	B73	BW	A	0.296084	0.171147	0.6337	3.74605	-0.753269	1.24086	0	1	1	FALSE	notDE	no.imprint
DTM00257Zm00004b00056	1.35553	0.655446	0.926668	1.54338	1.95433	1.10081	TE	W22	BW	B	0.979213	1.53284	0.610194	20.2648	0.712787	0.545971	0	1	1	FALSE	notDE	no.imprint
DTM00257Zm00004b00113	0.0564802	0.327723	0.27255	0.246941	0.266499	0.388522	TE	W22	BW	B	0.218918	0.300654	0.578658	4.07277	0.587321	1.07184	0	1	1	FALSE	notDE	no.imprint
DTM06094Zm00001d00001	0.790723	1.14703	1.30824	0.185206	0.355332	0.582783	TE	B73	BW	A	1.082	0.37444	0.742907	11.2582	-1.42495	0.706068	-0.601858	0.547269	1	FALSE	notDE	no.imprint
DTM12110Zm00001d00001	4.34898	5.89901	5.39648	2.03726	2.04316	2.20162	TE	B73	BW	A	5.21482	2.09402	0.713495	56.844	-1.21659	0.320299	-0.676204	0.498911	1	FALSE	notDE	no.imprint
DTM18059Zm00001d00001	0.282401	0.655446	0.599609	0.246941	1.77666	1.55409	TE	B73	BW	A	0.512485	1.19256	0.300569	13.7151	1.33431	0.765757	0.436575	0.662419	1	FALSE	notDE	no.imprint
DTM27731Zm00004b00002	0	0	0.0545099	0.864293	1.51016	0.71229	TE	W22	BW	B	0.01817	1.02892	0.982647	8.61489	5.79113	1.39198	3.44196	0.000577523	0.0263534	TRUE	down	MEG
DTM27731Zm00004b00003	0	0	0	4.50667	2.66499	2.52539	TE	W22	BW	B	0	3.23235	1	26.3042	8.40619	1.26695	5.84568	5.04504e-09	7.39529e-07	TRUE	down	MEG
DTM33229Zm00001d00001	13.6682	18.0794	17.8792	6.29699	7.90614	8.28847	TE	B73	BW	A	16.5423	7.4972	0.68813	187.345	-1.04165	0.225519	-0.184701	0.853463	1	FALSE	notDE	no.imprint
DTT00002Zm00004b00003	0.621282	0.109241	0.0545099	1.54338	1.066	0.906551	TE	W22	BW	B	0.261678	1.17198	0.817475	11.7158	2.19349	0.854477	1.39675	0.162488	1	FALSE	notDE	no.imprint
DTT00008Zm00001d00020	0.508322	0.928549	0.490589	0.370411	0.355332	0.453276	TE	B73	BW	A	0.642487	0.393006	0.620464	8.10096	-0.605808	0.763436	0	1	1	FALSE	notDE	no.imprint
DTT00011Zm00001d00013	0.564802	0.491585	0.490589	0.12347	0	0.518029	TE	B73	BW	A	0.515659	0.213833	0.706874	5.70855	-1.14567	1.04927	-0.138831	0.889584	1	FALSE	notDE	no.imprint
DTT00011Zm00001d00240	0.621282	0.764687	0.763139	0.555617	0.088833	0.388522	TE	B73	BW	A	0.716369	0.344324	0.675378	8.2388	-0.923382	0.797792	0	1	1	FALSE	notDE	no.imprint
DTT00011Zm00004b00049	2.59809	2.23944	2.50746	6.4822	7.63964	5.82783	TE	W22	BW	B	2.44833	6.64989	0.7309	73.3898	1.52925	0.306193	1.7285	0.0838992	1	FALSE	notDE	no.imprint
DTT00011Zm00004b00058	0.0564802	0.327723	0.21804	0.555617	0.621831	0.194261	TE	W22	BW	B	0.200748	0.457237	0.694905	5.24086	1.30206	1.01634	0.297206	0.766309	1	FALSE	notDE	no.imprint
DTT00011Zm00004b00329	1.46849	2.73103	2.67099	0	0	0	TE	W22	BW	B	2.29017	0	0	17.2574	-7.34331	1.29095	-4.91367	8.93885e-07	8.40502e-05	TRUE	up	PEG
DTT00011Zm00004b00399	2.31569	2.56716	2.7255	5.18576	4.26399	3.30244	TE	W22	BW	B	2.53612	4.25073	0.626319	54.1156	0.840277	0.333913	0	1	1	FALSE	notDE	no.imprint
DTT00011Zm00004b00552	0.790723	0.764687	1.52628	0.802558	0.710664	0.71229	TE	W22	BW	B	1.02723	0.741838	0.419338	13.8389	-0.362831	0.601331	0	1	1	FALSE	notDE	no.imprint
DTT00011Zm00004b00625	0.169441	0.0546205	0.16353	0.0617352	0.621831	0.582783	TE	W22	BW	B	0.129197	0.422117	0.765656	4.50159	1.78571	1.1806	0.665516	0.50572	1	FALSE	notDE	no.imprint
DTT00012Zm00001d00349	0.451842	0.218482	0.10902	0.0617352	0.355332	0.194261	TE	B73	BW	A	0.259781	0.203776	0.560408	3.77099	-0.331555	1.18908	0	1	1	FALSE	notDE	no.imprint
DTT00016Zm00001d00063	0.508322	0.109241	0.16353	0.308676	0.177666	0.129507	TE	B73	BW	A	0.260364	0.205283	0.559145	3.77331	-0.299152	1.16729	0	1	1	FALSE	notDE	no.imprint
DTT00016Zm00001d00231	0.508322	0.600826	1.03569	0.0617352	0.177666	0.323768	TE	B73	BW	A	0.714945	0.187723	0.792035	6.93824	-1.82195	0.925842	-0.887789	0.374654	1	FALSE	notDE	no.imprint
DTT00016Zm00001d00248	0.847203	0.983169	1.52628	0.555617	0.355332	0.259015	TE	B73	BW	A	1.11888	0.389988	0.741537	11.6504	-1.40851	0.683239	-0.597904	0.549904	1	FALSE	notDE	no.imprint
DTT00016Zm00004b00290	0.282401	0.273103	0.327059	0.12347	0.799497	0.777044	TE	W22	BW	B	0.294188	0.566671	0.658262	6.93921	1.03356	0.914095	0.036713	0.970714	1	FALSE	notDE	no.imprint
DTT00016Zm00004b00338	0.621282	0.600826	0.545099	0.493882	0.266499	0.194261	TE	W22	BW	B	0.589069	0.318214	0.350733	7.12889	-0.792486	0.82108	0	1	1	FALSE	notDE	no.imprint
DTT00021Zm00001d00115	0.564802	0.163862	0.381569	0	0.177666	0.323768	TE	B73	BW	A	0.370078	0.167145	0.688872	4.29615	-1.09283	1.2153	-0.0763883	0.93911	1	FALSE	notDE	no.imprint
DTT00022Zm00004b00174	4.0101	4.36964	4.30628	7.77864	8.97214	9.6483	TE	W22	BW	B	4.22867	8.79969	0.675426	104.441	1.15133	0.256107	0.590888	0.554596	1	FALSE	notDE	no.imprint
DTT00024Zm00004b00073	0.282401	0.163862	0.490589	0.493882	0.177666	0.323768	TE	W22	BW	B	0.312284	0.331772	0.515129	5.06638	0.201556	0.968686	0	1	1	FALSE	notDE	no.imprint
DTT00026Zm00001d00264	0.564802	0.764687	1.03569	0.308676	0.444165	0.518029	TE	B73	BW	A	0.788392	0.423624	0.65048	9.43178	-0.793176	0.714094	0	1	1	FALSE	notDE	no.imprint
DTT00026Zm00001d00757	0.564802	0.273103	0.21804	0.0617352	0.532998	0.259015	TE	B73	BW	A	0.351981	0.284583	0.552939	5.16392	-0.280615	1.05647	0	1	1	FALSE	notDE	no.imprint
DTT00026Zm00001d00946	0.282401	0.710067	1.6353	0.308676	0.266499	0.194261	TE	B73	BW	A	0.875922	0.256479	0.773509	8.5603	-1.63727	0.877875	-0.725925	0.467885	1	FALSE	notDE	no.imprint
DTT00026Zm00001d01121	1.18608	1.52937	2.39844	1.2347	1.066	0.777044	TE	B73	BW	A	1.70463	1.02592	0.624282	21.2501	-0.6247	0.50853	0	1	1	FALSE	notDE	no.imprint
DTT00026Zm00004b00258	0.451842	0.819308	0.436079	0.308676	0.266499	0.647537	TE	W22	BW	B	0.569076	0.407571	0.417316	7.65216	-0.368989	0.804407	0	1	1	FALSE	notDE	no.imprint
DTT00026Zm00004b00973	4.0101	5.02509	5.34197	7.90211	13.0585	10.8139	TE	W22	BW	B	4.79238	10.5915	0.68848	123.554	1.24598	0.281094	0.875093	0.381523	1	FALSE	notDE	no.imprint
DTT00026Zm00004b01463	0.338881	0.273103	0.490589	0.493882	0.177666	0.0647537	TE	W22	BW	B	0.367524	0.245434	0.400409	4.79466	-0.474408	1.04326	0	1	1	FALSE	notDE	no.imprint
DTT00027Zm00004b00084	1.75089	3.00413	2.88903	4.44494	4.61932	5.11554	TE	W22	BW	B	2.54801	4.7266	0.649739	57.9055	0.998969	0.323326	0	1	1	FALSE	notDE	no.imprint
DTT00032Zm00001d00151	1.01664	0.819308	0.763139	0.308676	0	0.388522	TE	B73	BW	A	0.866363	0.232399	0.78849	8.58849	-1.76215	0.85967	-0.886558	0.375317	1	FALSE	notDE	no.imprint
DTT00042Zm00001d00002	0.677763	0.546205	0.817649	0.12347	0.355332	0.647537	TE	B73	BW	A	0.680539	0.375446	0.644459	8.30201	-0.766243	0.817456	0	1	1	FALSE	notDE	no.imprint
DTT00046Zm00001d00001	2.14625	2.89489	3.21608	0	0	0	TE	B73	BW	A	2.75241	0	1	20.8908	-7.61747	1.26716	-5.22228	1.76732e-07	1.92791e-05	TRUE	up	MEG
DTT00048Zm00004b00110	13.3858	14.966	16.0804	42.5356	39.5307	32.7006	TE	W22	BW	B	14.8108	38.2556	0.720901	426.028	1.46586	0.187908	2.47919	0.0131683	0.334114	FALSE	notDE	no.imprint
DTT00048Zm00004b00122	4.12306	3.11337	2.7255	3.76585	5.50765	3.30244	TE	W22	BW	B	3.32064	4.19198	0.557992	60.3303	0.408634	0.36984	0	1	1	FALSE	notDE	no.imprint
DTT00049Zm00004b00004	0.169441	0.327723	0.0545099	0.432147	0.177666	0.388522	TE	W22	BW	B	0.183891	0.332778	0.644083	4.1101	0.957908	1.10127	0	1	1	FALSE	notDE	no.imprint
DTT00056Zm00001d00162	0.451842	0.764687	0.27255	0.432147	0.444165	0.259015	TE	B73	BW	A	0.496359	0.378442	0.567397	6.90715	-0.30636	0.844225	0	1	1	FALSE	notDE	no.imprint
DTT00056Zm00004b00171	0.225921	0.163862	0.763139	0.926029	0.799497	0.388522	TE	W22	BW	B	0.384307	0.704683	0.647098	8.63937	0.988538	0.836063	0	1	1	FALSE	notDE	no.imprint
DTT10009Zm00001d00436	1.07312	1.25627	1.36275	1.0495	0.621831	1.35983	TE	B73	BW	A	1.23071	1.01039	0.549156	17.6011	-0.17333	0.532662	0	1	1	FALSE	notDE	no.imprint
DTT10009Zm00004b00208	0.282401	0.382344	0.763139	1.0495	0.444165	0.841798	TE	W22	BW	B	0.475961	0.778487	0.620581	9.88019	0.832705	0.727321	0	1	1	FALSE	notDE	no.imprint
DTT10009Zm00004b00302	0.338881	0.382344	0.545099	1.2347	0.621831	1.03606	TE	W22	BW	B	0.422108	0.964198	0.695516	11.0348	1.30081	0.670043	0.448935	0.653479	1	FALSE	notDE	no.imprint
DTT10009Zm00004b00358	0	0.163862	0.27255	0.493882	0.266499	0.453276	TE	W22	BW	B	0.14547	0.404552	0.735519	4.34177	1.61677	1.13681	0.542546	0.587442	1	FALSE	notDE	no.imprint
DTT10089Zm00004b00033	0.11296	0.0546205	0	0.864293	0.710664	0.777044	TE	W22	BW	B	0.0558603	0.784001	0.933489	6.85299	3.89739	1.1321	2.55931	0.0104879	0.27919	FALSE	notDE	no.imprint
DTT10422Zm00001d00010	0.11296	0.491585	0.490589	0	1.59899	0.647537	TE	B73	BW	A	0.365045	0.748844	0.327721	8.96776	1.17629	1.09467	0.161048	0.872056	1	FALSE	notDE	no.imprint
DTT10577Zm00001d00468	0.0564802	0.710067	0	0.12347	2.22083	0.0647537	TE	B73	BW	A	0.255516	0.803017	0.241387	8.67584	1.80581	1.38774	0.580666	0.561466	1	FALSE	notDE	no.imprint
DTT10577Zm00004b00776	0.225921	0.163862	0.27255	0.493882	0.621831	0.647537	TE	W22	BW	B	0.220777	0.58775	0.726939	6.51185	1.50377	0.851866	0.591378	0.554267	1	FALSE	notDE	no.imprint
DTT10893Zm00004b00053	1.29904	1.63862	2.12589	3.1485	2.04316	3.4967	TE	W22	BW	B	1.68785	2.89612	0.631793	36.3625	0.887982	0.398784	0	1	1	FALSE	notDE	no.imprint
DTT11547Zm00001d01329	0.451842	0.163862	0.545099	0.185206	0.177666	0.259015	TE	B73	BW	A	0.386934	0.207296	0.651153	4.68467	-0.810775	1.02254	0	1	1	FALSE	notDE	no.imprint
DTT11612Zm00004b00044	0.0564802	0.273103	0.21804	0.185206	0.444165	0.582783	TE	W22	BW	B	0.182541	0.404051	0.688811	4.67113	1.2659	1.05159	0.252852	0.800383	1	FALSE	notDE	no.imprint
DTT11719Zm00004b00079	0.734243	0.546205	0.872159	0.802558	0.444165	0.388522	TE	W22	BW	B	0.717535	0.545082	0.431708	9.94675	-0.298535	0.699956	0	1	1	FALSE	notDE	no.imprint
DTT12061Zm00004b00067	1.07312	0.819308	1.25373	2.2842	1.68783	1.94261	TE	W22	BW	B	1.04872	1.97155	0.652772	24.1328	1.00532	0.461754	0.011517	0.990811	1	FALSE	notDE	no.imprint
DTT12061Zm00004b00129	0.169441	0.546205	0.545099	0.432147	0.088833	0.647537	TE	W22	BW	B	0.420248	0.389505	0.481017	6.27005	0.036032	0.938211	0	1	1	FALSE	notDE	no.imprint
DTT12506Zm00001d00654	0.621282	0.983169	1.52628	0.12347	0.710664	0	TE	B73	BW	A	1.04358	0.278045	0.789618	10.168	-1.85666	0.956149	-0.895949	0.37028	1	FALSE	notDE	no.imprint
DTT12875Zm00001d00236	0.395361	0.382344	0.436079	0.0617352	0	0.129507	TE	B73	BW	A	0.404595	0.0637475	0.863887	3.61728	-2.49403	1.30912	-1.14124	0.253768	1	FALSE	notDE	no.imprint
DTT12876Zm00001d00003	0.395361	0.273103	0.27255	0.12347	0.355332	0.194261	TE	B73	BW	A	0.313671	0.224355	0.583004	4.30058	-0.436377	1.03637	0	1	1	FALSE	notDE	no.imprint
DTT13098Zm00004b00056	2.71105	3.38647	3.10706	5.67964	5.24115	4.3385	TE	W22	BW	B	3.0682	5.08643	0.623748	65.0253	0.825219	0.300474	0	1	1	FALSE	notDE	no.imprint
DTT13272Zm00004b00004	0.0564802	0.0546205	0.10902	1.29644	0.799497	0.323768	TE	W22	BW	B	0.0733735	0.806569	0.916616	7.12855	3.55618	1.08526	2.35536	0.0185049	0.426629	FALSE	notDE	no.imprint
DTT15084Zm00001d00080	0.282401	0.327723	0.763139	0	0.088833	0	TE	B73	BW	A	0.457754	0.029611	0.939243	3.68624	-4.05431	1.5875	-1.92397	0.054358	0.910069	FALSE	notDE	no.imprint
DTT15084Zm00001d01262	2.14625	1.31089	0.981178	0.246941	1.15483	0.777044	TE	B73	BW	A	1.47944	0.726272	0.670731	17.6695	-0.984607	0.667118	0	1	1	FALSE	notDE	no.imprint
DTT16753Zm00004b00841	0.169441	0.109241	0.16353	0.370411	0.355332	0.323768	TE	W22	BW	B	0.147404	0.349837	0.703557	4.00155	1.33387	1.05527	0.316381	0.751713	1	FALSE	notDE	no.imprint
DTT16873Zm00001d01872	0.508322	0.273103	0.708629	0.0617352	0.088833	0.0647537	TE	B73	BW	A	0.496684	0.071774	0.873739	4.40174	-2.72538	1.23695	-1.39487	0.163054	1	FALSE	notDE	no.imprint
DTX10001Zm00004b04663	0.225921	0.546205	0.381569	0.370411	0.532998	0.841798	TE	W22	BW	B	0.384565	0.581736	0.602023	7.65379	0.709378	0.799504	0	1	1	FALSE	notDE	no.imprint
DTX10002Zm00001d00279	0.734243	0.873928	0.763139	0	0	0.0647537	TE	B73	BW	A	0.790437	0.0215846	0.973419	6.22762	-4.86646	1.42051	-2.72187	0.00649127	0.190887	FALSE	notDE	no.imprint
DTX10002Zm00001d01352	0.338881	1.25627	0.981178	0.246941	1.3325	0.71229	TE	B73	BW	A	0.858777	0.763909	0.529232	12.7326	-0.0545908	0.756575	0	1	1	FALSE	notDE	no.imprint
DTX10002Zm00001d05742	0.621282	0.546205	0.872159	0.987764	1.066	0.71229	TE	B73	BW	A	0.679882	0.922017	0.424423	12.749	0.531025	0.609905	0	1	1	FALSE	notDE	no.imprint
DTX10016Zm00001d00010	0.225921	0.600826	0.436079	0.246941	0.088833	0.129507	TE	B73	BW	A	0.420942	0.155094	0.730757	4.41269	-1.29744	1.06412	-0.279519	0.779847	1	FALSE	notDE	no.imprint
DTX10308Zm00004b00093	0.282401	0.491585	0.27255	0.370411	0.088833	0.518029	TE	W22	BW	B	0.348845	0.325758	0.482888	5.28949	0.0244273	0.962953	0	1	1	FALSE	notDE	no.imprint
DTX10308Zm00004b00096	0.11296	0.218482	0	0.679088	0	0.388522	TE	W22	BW	B	0.110481	0.35587	0.763095	3.70474	1.77437	1.44369	0.536384	0.591693	1	FALSE	notDE	no.imprint
DTX11532Zm00004b01981	0.960164	1.69324	0.708629	3.82758	2.04316	2.00736	TE	W22	BW	B	1.12068	2.62604	0.700891	29.9127	1.32491	0.495293	0.655988	0.511832	1	FALSE	notDE	no.imprint
DTX11533Zm00001d00877	0.960164	1.36551	2.12589	0.370411	0.088833	0	TE	B73	BW	A	1.48385	0.153081	0.906483	12.4016	-3.11721	0.87517	-2.4192	0.0155548	0.376669	FALSE	notDE	no.imprint
DTX12438Zm00004b00013	1.41201	0.546205	0.763139	3.21023	5.15232	4.66226	TE	W22	BW	B	0.907116	4.3416	0.827174	42.8392	2.32822	0.46677	2.84557	0.00443324	0.141434	FALSE	notDE	no.imprint
DTX12495Zm00001d00129	2.48513	3.00413	2.34393	2.16073	1.42133	1.42458	TE	B73	BW	A	2.61106	1.66888	0.610069	33.6201	-0.548303	0.40513	0	1	1	FALSE	notDE	no.imprint
DTX12739Zm00001d00001	6.60818	7.86535	7.03178	0.926029	0.710664	0.453276	TE	B73	BW	A	7.16844	0.696656	0.911424	60.5571	-3.26981	0.397784	-5.70613	1.15575e-08	1.57708e-06	TRUE	up	MEG
DTX12739Zm00004b00001	3.38881	3.93268	4.4153	7.22302	6.66248	6.79914	TE	W22	BW	B	3.91226	6.89488	0.637993	86.1787	0.916343	0.262265	0	1	1	FALSE	notDE	no.imprint
DTX12961Zm00001d00101	0.11296	0.764687	0.436079	0.432147	0.177666	0.194261	TE	B73	BW	A	0.437909	0.268025	0.620326	5.40969	-0.563621	1.00739	0	1	1	FALSE	notDE	no.imprint
RIL00001Zm00004b00016	0.338881	0.710067	0.763139	0.617352	0.355332	0.582783	TE	W22	BW	B	0.604029	0.518489	0.461898	8.74498	-0.0942243	0.731999	0	1	1	FALSE	notDE	no.imprint
RIL00003Zm00001d00002	1.24256	0.873928	0.654119	0.370411	0.621831	0.388522	TE	B73	BW	A	0.923537	0.460255	0.667396	11.0231	-0.954173	0.700214	0	1	1	FALSE	notDE	no.imprint
RIL00004Zm00001d00004	0.225921	0.928549	0.490589	0.246941	0.266499	0.323768	TE	B73	BW	A	0.548353	0.279069	0.662724	6.37109	-0.85157	0.900681	0	1	1	FALSE	notDE	no.imprint
RIL00004Zm00001d00013	2.88049	0.983169	0.872159	0.370411	0.355332	0.518029	TE	B73	BW	A	1.57861	0.414591	0.791997	16.0597	-1.889	0.72538	-1.22556	0.220364	1	FALSE	notDE	no.imprint
RIL00004Zm00001d00017	3.04993	0.764687	0.545099	0	0	0	TE	B73	BW	A	1.45324	0	1	11.8362	-6.78881	1.4584	-3.96929	7.20878e-05	0.00427076	TRUE	up	MEG
RIL00004Zm00004b00001	0.169441	0.109241	0.16353	0	0.532998	0.388522	TE	W22	BW	B	0.147404	0.307173	0.675734	3.69592	1.13547	1.29794	0.104371	0.916875	1	FALSE	notDE	no.imprint
RIL00006Zm00004b00006	0.169441	0.382344	0.654119	0.987764	0.621831	1.03606	TE	W22	BW	B	0.401968	0.881885	0.686905	10.1605	1.2587	0.724298	0.357178	0.720958	1	FALSE	notDE	no.imprint
RIL00007Zm00001d00004	0.169441	0.764687	0.872159	0.12347	0.177666	0.194261	TE	B73	BW	A	0.602095	0.165133	0.784767	5.79829	-1.73872	1.01402	-0.728504	0.466305	1	FALSE	notDE	no.imprint
RIL00009Zm00004b00017	0.11296	0.491585	0.436079	0.926029	1.066	1.55409	TE	W22	BW	B	0.346875	1.18204	0.773123	12.2335	1.88922	0.697456	1.27495	0.202326	1	FALSE	notDE	no.imprint
RIL00010Zm00001d00001	4.12306	3.60495	3.81569	0.246941	0.266499	0.259015	TE	B73	BW	A	3.8479	0.257485	0.937281	31.7854	-3.8242	0.575926	-4.90376	9.40194e-07	8.71836e-05	TRUE	up	MEG
RIL00017Zm00001d00008	0.621282	1.14703	1.30824	0.246941	0.710664	0.647537	TE	B73	BW	A	1.02552	0.535047	0.657145	12.1201	-0.840471	0.680616	0	1	1	FALSE	notDE	no.imprint
RIL00019Zm00001d00002	0.169441	0.218482	0.436079	0.926029	0.532998	0	TE	B73	BW	A	0.274667	0.486342	0.360925	6.0253	0.935399	1.12332	0	1	1	FALSE	notDE	no.imprint
RIL00019Zm00004b00007	0.564802	0.655446	2.45295	0.864293	1.77666	2.71965	TE	W22	BW	B	1.2244	1.78687	0.593394	23.7504	0.677807	0.648566	0	1	1	FALSE	notDE	no.imprint
RIL00021Zm00004b00009	0.734243	0.273103	0.599609	2.46941	0.621831	1.10081	TE	W22	BW	B	0.535651	1.39735	0.722892	15.4712	1.45891	0.693388	0.661841	0.508073	1	FALSE	notDE	no.imprint
RIL00022Zm00001d00003	0.282401	0.273103	0.545099	0.0617352	0.088833	0.259015	TE	B73	BW	A	0.366868	0.136528	0.728786	3.89201	-1.30374	1.14739	-0.264718	0.791227	1	FALSE	notDE	no.imprint
RIL00022Zm00004b00001	0.0564802	0.273103	0.16353	0.12347	0.355332	0.388522	TE	W22	BW	B	0.164371	0.289108	0.637534	3.60107	0.928398	1.1621	0	1	1	FALSE	notDE	no.imprint
RIL00024Zm00004b00006	1.01664	0.928549	1.03569	0.987764	2.48733	1.8131	TE	W22	BW	B	0.993627	1.76273	0.639515	22.1872	0.911281	0.525052	0	1	1	FALSE	notDE	no.imprint
RIL00026Zm00001d00001	0.677763	0.655446	0.27255	0.679088	0.621831	0.323768	TE	B73	BW	A	0.535253	0.541562	0.49707	8.61356	0.0859986	0.778199	0	1	1	FALSE	notDE	no.imprint
RIL00026Zm00004b00008	0.11296	0.218482	0.327059	0.617352	0.621831	0.582783	TE	W22	BW	B	0.219501	0.607322	0.734525	6.60834	1.57887	0.856275	0.676028	0.499023	1	FALSE	notDE	no.imprint
RIL00027Zm00004b00003	0.395361	0.327723	0.21804	0.432147	0.088833	0.71229	TE	W22	BW	B	0.313708	0.41109	0.567179	5.76684	0.485615	0.9617	0	1	1	FALSE	notDE	no.imprint
RIL00028Zm00004b00001	0.621282	0.436964	0.872159	0.185206	0.532998	0.259015	TE	W22	BW	B	0.643468	0.32574	0.336088	7.62295	-0.921744	0.830401	0	1	1	FALSE	notDE	no.imprint
RIL00028Zm00004b00003	0.11296	0.163862	0.16353	0.370411	0.532998	0.259015	TE	W22	BW	B	0.146784	0.387475	0.725257	4.30216	1.49076	1.04241	0.470798	0.637785	1	FALSE	notDE	no.imprint
RIT00001Zm00001d00003	0.225921	0.491585	0.490589	0.246941	0.088833	0.194261	TE	B73	BW	A	0.402698	0.176678	0.695054	4.45134	-1.04493	1.03263	-0.0435097	0.965295	1	FALSE	notDE	no.imprint
RIT00001Zm00001d00096	0.677763	0.546205	0.981178	0.370411	0.177666	0.129507	TE	B73	BW	A	0.735049	0.225862	0.76495	7.44942	-1.59027	0.857821	-0.688105	0.491387	1	FALSE	notDE	no.imprint
RIT00002Zm00001d00023	0.677763	0.710067	0.763139	0.308676	0.177666	0.129507	TE	B73	BW	A	0.716989	0.205283	0.777416	7.1626	-1.69978	0.856905	-0.81664	0.414134	1	FALSE	notDE	no.imprint
RLC00002Zm00001d00126	0.508322	1.03779	1.03569	0.679088	0.799497	0.323768	TE	B73	BW	A	0.8606	0.600784	0.588894	11.4017	-0.418003	0.677504	0	1	1	FALSE	notDE	no.imprint
RLC00002Zm00001d00385	0.225921	0.436964	0.436079	0.246941	0.266499	0.259015	TE	B73	BW	A	0.366321	0.257485	0.587236	4.86393	-0.400563	0.945195	0	1	1	FALSE	notDE	no.imprint
RLC00002Zm00001d00628	4.46194	0.218482	0	0.0617352	0	0	TE	B73	BW	A	1.56014	0.0205784	0.986982	13.3646	-5.99092	3.12366	-1.59778	0.110092	1	FALSE	notDE	no.imprint
RLC00002Zm00001d00679	0.960164	3.16799	2.34393	0	0	0	TE	B73	BW	A	2.15736	0	1	16.097	-7.24412	1.32614	-4.70851	2.49539e-06	0.000209942	TRUE	up	MEG
RLC00002Zm00001d00763	1.07312	1.14703	0.708629	0.432147	1.51016	0.647537	TE	B73	BW	A	0.976261	0.863282	0.530709	14.7144	-0.113252	0.656759	0	1	1	FALSE	notDE	no.imprint
RLC00002Zm00001d01023	24.2865	38.8352	39.9013	14.693	13.9468	14.6991	TE	B73	BW	A	34.341	14.4463	0.703892	377.748	-1.13823	0.205194	-0.673657	0.500529	1	FALSE	notDE	no.imprint
RLC00002Zm00001d01635	1.86385	2.51254	1.47177	0.926029	1.066	1.29507	TE	B73	BW	A	1.94939	1.0957	0.640174	23.9313	-0.740152	0.481269	0	1	1	FALSE	notDE	no.imprint
RLC00002Zm00001d01677	0.903683	1.20165	1.52628	0.185206	0.444165	0.647537	TE	B73	BW	A	1.21054	0.425636	0.739859	12.6618	-1.40759	0.679098	-0.600193	0.548378	1	FALSE	notDE	no.imprint
RLC00002Zm00001d02224	2.31569	2.6764	1.96236	1.11123	1.15483	1.23032	TE	B73	BW	A	2.31815	1.16546	0.665445	27.3602	-0.903582	0.439418	0	1	1	FALSE	notDE	no.imprint
RLC00002Zm00001d02721	2.82401	2.02096	1.6353	2.77809	4.53049	2.52539	TE	B73	BW	A	2.16009	3.27799	0.397216	43.875	0.670721	0.426162	0	1	1	FALSE	notDE	no.imprint
RLC00002Zm00001d02840	0.338881	0.983169	0.872159	0.740823	0.88833	0.582783	TE	B73	BW	A	0.731403	0.737312	0.497988	11.5084	0.123932	0.665517	0	1	1	FALSE	notDE	no.imprint
RLC00002Zm00001d03012	1.07312	1.25627	1.58079	0.740823	0.621831	0.777044	TE	B73	BW	A	1.30339	0.713233	0.646324	15.7329	-0.763286	0.550347	0	1	1	FALSE	notDE	no.imprint
RLC00002Zm00001d03375	0.451842	0.764687	0.545099	0	0	0	TE	B73	BW	A	0.587209	0	1	4.46061	-5.38989	1.52948	-2.87018	0.0041024	0.133297	FALSE	notDE	no.imprint
RLC00002Zm00001d03423	0.11296	0	0.10902	0.12347	0.444165	0.647537	TE	B73	BW	A	0.0739934	0.405057	0.154458	3.91318	2.53403	1.31214	1.1691	0.242361	1	FALSE	notDE	no.imprint
RLC00002Zm00001d03645	2.20273	2.4033	3.05255	0.12347	0.355332	0.518029	TE	B73	BW	A	2.55286	0.332277	0.884831	22.1871	-2.85691	0.602231	-3.08339	0.00204655	0.0759941	FALSE	notDE	no.imprint
RLC00002Zm00001d04548	0.847203	1.36551	1.6353	0.555617	0.88833	0.388522	TE	B73	BW	A	1.28267	0.610823	0.67741	14.7028	-0.982173	0.611675	0	1	1	FALSE	notDE	no.imprint
RLC00002Zm00001d04562	0.395361	0.273103	0.545099	0.246941	0.266499	0.453276	TE	B73	BW	A	0.404521	0.322239	0.556609	5.73051	-0.228058	0.892488	0	1	1	FALSE	notDE	no.imprint
RLC00002Zm00001d04574	8.69795	14.8568	14.0636	6.05005	5.41882	5.05079	TE	B73	BW	A	12.5394	5.50655	0.69486	139.772	-1.07716	0.256803	-0.300466	0.763822	1	FALSE	notDE	no.imprint
RLC00002Zm00001d04710	0.564802	1.20165	1.0902	0.185206	0.088833	0.194261	TE	B73	BW	A	0.952217	0.1561	0.859156	8.42488	-2.45972	0.871417	-1.67511	0.0939119	1	FALSE	notDE	no.imprint
RLC00002Zm00001d05342	2.93697	1.63862	0.708629	0.493882	1.42133	1.16557	TE	B73	BW	A	1.7614	1.02693	0.631706	22.5179	-0.7406	0.654486	0	1	1	FALSE	notDE	no.imprint
RLC00002Zm00001d05507	1.35553	0.928549	1.03569	1.0495	1.066	0.518029	TE	B73	BW	A	1.10659	0.877842	0.557635	15.8	-0.263965	0.585323	0	1	1	FALSE	notDE	no.imprint
RLC00002Zm00001d05868	0	0.710067	0.817649	0.12347	0.177666	0.194261	TE	B73	BW	A	0.509238	0.165133	0.755131	5.05288	-1.47136	1.22695	-0.384173	0.700851	1	FALSE	notDE	no.imprint
RLC00002Zm00001d07259	0.169441	0.0546205	0.381569	0.12347	0.355332	0.453276	TE	B73	BW	A	0.201877	0.310693	0.393853	4.08605	0.722944	1.13881	0	1	1	FALSE	notDE	no.imprint
RLC00002Zm00001d07344	0.282401	0.327723	0.27255	0	0.532998	0.259015	TE	B73	BW	A	0.294225	0.264004	0.527068	4.46284	-0.0919259	1.16464	0	1	1	FALSE	notDE	no.imprint
RLC00002Zm00001d08805	0.734243	0.382344	0.27255	0.12347	0.266499	0.194261	TE	B73	BW	A	0.463045	0.194744	0.703942	5.27851	-1.21785	1.00598	-0.216554	0.828556	1	FALSE	notDE	no.imprint
RLC00002Zm00001d09421	1.29904	1.36551	1.74432	0	0	0	TE	B73	BW	A	1.46962	0	1	11.2137	-6.71868	1.33066	-4.29763	1.72636e-05	0.00121235	TRUE	up	MEG
RLC00002Zm00001d09491	1.86385	1.52937	2.07138	1.11123	1.15483	1.48933	TE	B73	BW	A	1.82153	1.2518	0.59269	24.2348	-0.448934	0.458776	0	1	1	FALSE	notDE	no.imprint
RLC00002Zm00001d09755	0.282401	0.819308	0.545099	0.246941	0.444165	0.323768	TE	B73	BW	A	0.548936	0.338292	0.618709	6.89753	-0.598056	0.843137	0	1	1	FALSE	notDE	no.imprint
RLC00002Zm00001d09761	0.225921	0.109241	0.16353	0.679088	0.088833	0.194261	TE	B73	BW	A	0.166231	0.320727	0.341365	3.87788	1.03724	1.1689	0.0318621	0.974582	1	FALSE	notDE	no.imprint
RLC00002Zm00001d10325	5.7045	7.75611	6.92276	2.40767	3.10916	2.33113	TE	B73	BW	A	6.79446	2.61599	0.722012	73.2415	-1.28679	0.302432	-0.948288	0.342983	1	FALSE	notDE	no.imprint
RLC00002Zm00001d10537	1.41201	0.873928	0.926668	2.40767	0.977164	1.16557	TE	B73	BW	A	1.07087	1.5168	0.413835	20.6645	0.580049	0.556691	0	1	1	FALSE	notDE	no.imprint
RLC00002Zm00001d10552	1.29904	1.58399	1.58079	0.555617	0.88833	0.582783	TE	B73	BW	A	1.48794	0.675577	0.687742	16.913	-1.06061	0.548549	-0.110486	0.912024	1	FALSE	notDE	no.imprint
RLC00002Zm00001d10560	0.282401	0.163862	0.10902	0.370411	0.444165	0.518029	TE	B73	BW	A	0.185094	0.444202	0.294129	5.10025	1.33385	0.969897	0.344214	0.730685	1	FALSE	notDE	no.imprint
RLC00002Zm00001d10576	2.31569	1.96634	3.10706	5.00055	5.50765	6.1516	TE	B73	BW	A	2.46303	5.55327	0.307253	64.2772	1.26911	0.320846	0.838745	0.401612	1	FALSE	notDE	no.imprint
RLC00002Zm00001d10811	0.734243	0.928549	1.68981	0	0.088833	0.194261	TE	B73	BW	A	1.11753	0.0943647	0.922135	9.18685	-3.46203	1.01662	-2.42177	0.0154451	0.375153	FALSE	notDE	no.imprint
RLC00002Zm00001d10861	0.338881	0.0546205	0.16353	0.493882	0.532998	0.194261	TE	B73	BW	A	0.185677	0.407047	0.313261	4.82929	1.18171	1.06724	0.17026	0.864806	1	FALSE	notDE	no.imprint
RLC00002Zm00001d11009	0.451842	0.600826	0.490589	0.370411	0.444165	0.518029	TE	B73	BW	A	0.514419	0.444202	0.536624	7.56549	-0.116398	0.760458	0	1	1	FALSE	notDE	no.imprint
RLC00002Zm00001d11026	0.225921	0.0546205	0.10902	0.617352	0.444165	0.0647537	TE	B73	BW	A	0.129854	0.375424	0.256995	4.10462	1.58865	1.21167	0.485819	0.627095	1	FALSE	notDE	no.imprint
RLC00002Zm00001d11029	0.282401	0.436964	0.27255	0.185206	0.355332	0.194261	TE	B73	BW	A	0.330638	0.244933	0.574452	4.54418	-0.358913	0.989878	0	1	1	FALSE	notDE	no.imprint
RLC00002Zm00001d11157	3.55825	4.75198	5.06942	2.71635	3.90865	3.04342	TE	B73	BW	A	4.45989	3.22281	0.580511	60.357	-0.372698	0.320886	0	1	1	FALSE	notDE	no.imprint
RLC00002Zm00001d11458	12.0303	13.819	14.4451	0	0	0	TE	B73	BW	A	13.4315	0	1	102.613	-9.91228	1.2041	-7.4016	1.34553e-13	3.50131e-11	TRUE	up	MEG
RLC00002Zm00001d11498	0	0.928549	0.872159	0	0.177666	0.0647537	TE	B73	BW	A	0.600236	0.0808066	0.881349	5.0407	-2.8146	1.4825	-1.22401	0.220948	1	FALSE	notDE	no.imprint
RLC00002Zm00001d11779	1.92033	3.60495	2.99804	1.35818	0.799497	1.35983	TE	B73	BW	A	2.84111	1.1725	0.707869	30.9944	-1.15378	0.441598	-0.348244	0.727657	1	FALSE	notDE	no.imprint
RLC00002Zm00001d12229	1.24256	1.20165	0.654119	0.370411	4.79698	2.00736	TE	B73	BW	A	1.03278	2.39159	0.301597	27.9953	1.29937	0.720707	0.415382	0.677862	1	FALSE	notDE	no.imprint
RLC00002Zm00001d12416	0.734243	1.31089	1.41726	0.555617	0.710664	0.453276	TE	B73	BW	A	1.15413	0.573186	0.668164	13.3977	-0.911333	0.616138	0	1	1	FALSE	notDE	no.imprint
RLC00002Zm00001d12578	0.621282	0.491585	0.16353	0.12347	0.799497	0.453276	TE	B73	BW	A	0.425466	0.458748	0.48118	7.16876	0.154817	0.942857	0	1	1	FALSE	notDE	no.imprint
RLC00002Zm00001d12589	0.282401	1.63862	0.16353	0.0617352	0.621831	0.0647537	TE	B73	BW	A	0.694849	0.24944	0.735843	7.29569	-1.39704	1.1637	-0.341187	0.732963	1	FALSE	notDE	no.imprint
RLC00002Zm00001d12625	0.621282	0.273103	0.16353	0.679088	0.532998	0.0647537	TE	B73	BW	A	0.352638	0.425613	0.453116	6.30677	0.311346	1.0217	0	1	1	FALSE	notDE	no.imprint
RLC00002Zm00001d13123	21.4625	26.1086	24.0389	14.8165	11.9925	11.9147	TE	B73	BW	A	23.87	12.9079	0.649032	287.825	-0.790313	0.192558	0	1	1	FALSE	notDE	no.imprint
RLC00002Zm00001d13322	0.169441	0.218482	0.27255	0.185206	0.444165	0.129507	TE	B73	BW	A	0.220157	0.252959	0.465334	3.76583	0.274568	1.09778	0	1	1	FALSE	notDE	no.imprint
RLC00002Zm00001d13428	0.11296	0.491585	0.708629	0.370411	0.355332	0.194261	TE	B73	BW	A	0.437725	0.306668	0.588029	5.73507	-0.384797	0.958343	0	1	1	FALSE	notDE	no.imprint
RLC00002Zm00001d13614	0.225921	0.327723	1.03569	0	0.177666	0	TE	B73	BW	A	0.529777	0.059222	0.899453	4.43144	-3.22697	1.47278	-1.51209	0.130512	1	FALSE	notDE	no.imprint
RLC00002Zm00001d13941	2.37217	6.6637	8.06747	2.46941	4.53049	4.85653	TE	B73	BW	A	5.70111	3.95214	0.59059	74.8574	-0.394922	0.427157	0	1	1	FALSE	notDE	no.imprint
RLC00002Zm00001d14186	0.282401	0.600826	0.545099	0	0	0.518029	TE	B73	BW	A	0.476109	0.172676	0.733846	4.97721	-1.31446	1.27606	-0.246431	0.805349	1	FALSE	notDE	no.imprint
RLC00002Zm00001d14198	3.04993	2.23944	2.67099	0.864293	2.57616	1.35983	TE	B73	BW	A	2.65345	1.60009	0.623821	33.7903	-0.663107	0.484803	0	1	1	FALSE	notDE	no.imprint
RLC00002Zm00001d14331	0.847203	0.546205	0.21804	0.12347	0.266499	0.323768	TE	B73	BW	A	0.537149	0.237913	0.69304	6.21834	-1.12984	0.965959	-0.13442	0.89307	1	FALSE	notDE	no.imprint
RLC00002Zm00001d14358	0.790723	0.873928	0.981178	0.679088	0.799497	1.29507	TE	B73	BW	A	0.881943	0.924553	0.488207	14.2935	0.168631	0.583119	0	1	1	FALSE	notDE	no.imprint
RLC00002Zm00001d14468	0	0.327723	0.490589	0.0617352	0.355332	0.323768	TE	B73	BW	A	0.272771	0.246945	0.524846	4.02102	0.00127483	1.2793	0	1	1	FALSE	notDE	no.imprint
RLC00002Zm00001d14518	0.847203	0.491585	0.490589	0.246941	0.532998	0.582783	TE	B73	BW	A	0.609792	0.454241	0.573095	8.51919	-0.364129	0.778249	0	1	1	FALSE	notDE	no.imprint
RLC00002Zm00001d14657	0.903683	0.109241	0.0545099	0.432147	1.15483	0.259015	TE	B73	BW	A	0.355811	0.61533	0.366385	8.07315	0.786902	1.08129	0	1	1	FALSE	notDE	no.imprint
RLC00002Zm00001d14861	5.30914	3.44109	3.97922	2.22247	2.75382	1.74835	TE	B73	BW	A	4.24315	2.24155	0.654333	51.4359	-0.853646	0.383973	0	1	1	FALSE	notDE	no.imprint
RLC00002Zm00004b00275	0.0564802	0.0546205	0.0545099	0.308676	0.710664	0.777044	TE	W22	BW	B	0.0552035	0.598795	0.915591	5.34961	3.53273	1.20046	2.10981	0.034875	0.681026	FALSE	notDE	no.imprint
RLC00002Zm00004b00353	0.0564802	0.436964	0.10902	0.12347	0.532998	0.388522	TE	W22	BW	B	0.200821	0.34833	0.634306	4.3729	0.908127	1.14651	0	1	1	FALSE	notDE	no.imprint
RLC00002Zm00004b00845	0	0.109241	0	0.246941	0.977164	0.777044	TE	W22	BW	B	0.0364137	0.66705	0.948237	5.78144	4.29756	1.4034	2.3497	0.0187887	0.431198	FALSE	notDE	no.imprint
RLC00002Zm00004b00924	1.29904	1.42013	1.47177	2.099	2.84266	1.94261	TE	W22	BW	B	1.39698	2.29476	0.621592	29.5393	0.804989	0.421332	0	1	1	FALSE	notDE	no.imprint
RLC00002Zm00004b00957	0.225921	0.0546205	0.327059	0.185206	0.799497	0.388522	TE	W22	BW	B	0.202534	0.457742	0.693259	5.36004	1.25452	1.0458	0.243374	0.807716	1	FALSE	notDE	no.imprint
RLC00002Zm00004b01395	8.64147	10.7602	9.3757	13.2113	15.7234	15.0229	TE	W22	BW	B	9.59247	14.6525	0.604353	193.382	0.707351	0.214575	0	1	1	FALSE	notDE	no.imprint
RLC00002Zm00004b02093	0	0.382344	0.16353	0.493882	3.90865	1.87786	TE	W22	BW	B	0.181958	2.09346	0.920033	18.7542	3.66325	0.899528	2.96073	0.00306916	0.106321	FALSE	notDE	no.imprint
RLC00002Zm00004b03022	0.903683	0.436964	0.763139	0.185206	1.3325	1.10081	TE	W22	BW	B	0.701262	0.872838	0.5545	12.6948	0.385724	0.766804	0	1	1	FALSE	notDE	no.imprint
RLC00002Zm00004b03294	0.734243	0.109241	0.490589	0.370411	0.532998	0.518029	TE	W22	BW	B	0.444691	0.473813	0.515853	7.41678	0.145229	0.88611	0	1	1	FALSE	notDE	no.imprint
RLC00002Zm00004b03508	0.790723	0.819308	0.654119	1.79032	1.066	0.971305	TE	W22	BW	B	0.754716	1.27587	0.628327	16.202	0.849365	0.562446	0	1	1	FALSE	notDE	no.imprint
RLC00002Zm00004b03725	0.0564802	0.163862	0.0545099	0.370411	0.532998	0.647537	TE	W22	BW	B	0.0916172	0.516982	0.849462	4.92864	2.59764	1.09166	1.4635	0.143332	1	FALSE	notDE	no.imprint
RLC00002Zm00004b03742	0.225921	0.163862	0.21804	0.308676	0.355332	0.777044	TE	W22	BW	B	0.202607	0.480351	0.703339	5.48587	1.34014	0.9458	0.359633	0.719121	1	FALSE	notDE	no.imprint
RLC00002Zm00004b04588	0.169441	0.436964	0.763139	0.370411	0.977164	0.841798	TE	W22	BW	B	0.456514	0.729791	0.61518	9.39819	0.797081	0.787464	0	1	1	FALSE	notDE	no.imprint
RLC00002Zm00004b04786	0.225921	0.163862	0.10902	0.246941	0.444165	0.194261	TE	W22	BW	B	0.166267	0.295122	0.639638	3.73854	0.887236	1.1057	0	1	1	FALSE	notDE	no.imprint
RLC00002Zm00004b04908	0.564802	0.546205	0.708629	1.41991	1.95433	1.55409	TE	W22	BW	B	0.606545	1.64278	0.730343	18.1254	1.52899	0.533092	0.992306	0.321048	1	FALSE	notDE	no.imprint
RLC00002Zm00004b05129	0.734243	1.09241	0.817649	1.0495	1.066	1.61884	TE	W22	BW	B	0.881434	1.24478	0.585444	16.8842	0.600344	0.539118	0	1	1	FALSE	notDE	no.imprint
RLC00002Zm00004b05407	2.99345	3.55033	2.7255	4.87708	4.70815	4.3385	TE	W22	BW	B	3.08976	4.64124	0.600342	61.6756	0.678337	0.307362	0	1	1	FALSE	notDE	no.imprint
RLC00002Zm00004b05698	0.11296	0.163862	0.10902	0.185206	0.621831	0.388522	TE	W22	BW	B	0.128614	0.39852	0.756013	4.28061	1.71538	1.09294	0.654546	0.51276	1	FALSE	notDE	no.imprint
RLC00002Zm00004b06718	0	0.0546205	0.10902	5.30923	3.28682	6.66963	TE	W22	BW	B	0.0545468	5.08856	0.989394	41.7712	6.63327	0.925149	6.08905	1.13586e-09	1.85993e-07	TRUE	down	MEG
RLC00002Zm00004b06761	0.225921	0.382344	0.708629	0.864293	1.24366	0.841798	TE	W22	BW	B	0.438964	0.983251	0.691352	11.3576	1.27326	0.685811	0.398446	0.690302	1	FALSE	notDE	no.imprint
RLC00002Zm00004b07000	2.14625	2.78565	3.76118	6.4822	3.90865	4.92128	TE	W22	BW	B	2.89769	5.10404	0.637867	63.4593	0.924869	0.33294	0	1	1	FALSE	notDE	no.imprint
RLC00002Zm00004b08436	0.564802	1.20165	1.14471	1.60512	1.066	1.55409	TE	W22	BW	B	0.970387	1.4084	0.592066	18.7547	0.655224	0.523779	0	1	1	FALSE	notDE	no.imprint
RLC00002Zm00004b08562	0.225921	0.218482	0	0.246941	0.355332	0.388522	TE	W22	BW	B	0.148134	0.330265	0.690354	3.88346	1.21971	1.19821	0.183368	0.854509	1	FALSE	notDE	no.imprint
RLC00002Zm00004b08744	0.225921	0.546205	0.436079	0.740823	0.977164	1.29507	TE	W22	BW	B	0.402735	1.00435	0.713781	11.2462	1.42883	0.679982	0.630649	0.52827	1	FALSE	notDE	no.imprint
RLC00002Zm00004b09117	8.92387	7.53763	6.75923	12.8409	11.9925	14.0515	TE	W22	BW	B	7.74024	12.9616	0.626109	165.874	0.82474	0.246284	0	1	1	FALSE	notDE	no.imprint
RLC00002Zm00004b09212	0.338881	0.382344	0.490589	0.12347	0.266499	0.777044	TE	W22	BW	B	0.403938	0.389005	0.490584	6.25257	0.0550998	0.930752	0	1	1	FALSE	notDE	no.imprint
RLC00002Zm00004b09582	0	0	0	5.49444	7.01781	6.41061	TE	W22	BW	B	0	6.30762	1	51.7147	9.37251	1.22484	6.83562	8.16521e-12	1.74579e-09	TRUE	down	MEG
RLC00002Zm00004b09771	0.903683	0.655446	0.490589	0.12347	1.3325	1.10081	TE	W22	BW	B	0.68324	0.85226	0.555037	12.4106	0.385418	0.802149	0	1	1	FALSE	notDE	no.imprint
RLC00002Zm00004b09879	0.11296	0.109241	0.0545099	0.185206	0.444165	0.582783	TE	W22	BW	B	0.0922371	0.404051	0.814146	4.0383	2.21572	1.17022	1.03889	0.298857	1	FALSE	notDE	no.imprint
RLC00002Zm00004b10252	2.20273	0.0546205	0.21804	1.17297	0.799497	0.647537	TE	W22	BW	B	0.825129	0.873335	0.514191	14.0295	0.059354	0.994925	0	1	1	FALSE	notDE	no.imprint
RLC00002Zm00004b10376	0.0564802	0.0546205	0.327059	0.246941	0.799497	0.129507	TE	W22	BW	B	0.146053	0.391982	0.728543	4.34373	1.53669	1.21399	0.442084	0.658428	1	FALSE	notDE	no.imprint
RLC00002Zm00004b10440	0.564802	0.218482	0.381569	1.35818	0.710664	1.16557	TE	W22	BW	B	0.388284	1.07814	0.735216	11.8112	1.55289	0.691047	0.800078	0.423666	1	FALSE	notDE	no.imprint
RLC00002Zm00004b10677	0.225921	0.491585	0.490589	0.246941	0.799497	0.518029	TE	W22	BW	B	0.402698	0.521489	0.564268	7.33402	0.471047	0.832756	0	1	1	FALSE	notDE	no.imprint
RLC00002Zm00004b11234	0.169441	0.109241	0.0545099	0.308676	0.621831	0.129507	TE	W22	BW	B	0.111064	0.353338	0.760846	3.80503	1.72655	1.20061	0.605155	0.545076	1	FALSE	notDE	no.imprint
RLC00002Zm00004b11375	1.35553	1.42013	0.817649	0.617352	1.77666	1.29507	TE	W22	BW	B	1.19777	1.2297	0.506576	19.4376	0.110108	0.577767	0	1	1	FALSE	notDE	no.imprint
RLC00002Zm00004b11377	0.338881	0.819308	0.327059	0.12347	0.532998	0.194261	TE	W22	BW	B	0.495083	0.283577	0.364186	6.10836	-0.737286	0.956669	0	1	1	FALSE	notDE	no.imprint
RLC00002Zm00004b11532	0.0564802	0.0546205	0.0545099	1.2347	0.977164	0.582783	TE	W22	BW	B	0.0552035	0.93155	0.944055	8.03517	4.17105	1.09957	2.88391	0.00392768	0.128972	FALSE	notDE	no.imprint
RLC00002Zm00004b11641	0.677763	0.382344	0.327059	0.493882	1.42133	0.388522	TE	W22	BW	B	0.462389	0.767911	0.624166	10.0204	0.784237	0.79471	0	1	1	FALSE	notDE	no.imprint
RLC00002Zm00004b11643	0.282401	0.218482	0.27255	0.185206	0.177666	0.388522	TE	W22	BW	B	0.257811	0.250465	0.492773	4.03225	0.0558544	1.03894	0	1	1	FALSE	notDE	no.imprint
RLC00002Zm00004b11793	3.10641	2.34868	1.6353	3.27197	4.97465	6.08685	TE	W22	BW	B	2.36346	4.77782	0.669042	57.6555	1.08824	0.402463	0.219261	0.826447	1	FALSE	notDE	no.imprint
RLC00002Zm00004b12421	1.01664	1.31089	1.41726	3.51891	2.04316	3.04342	TE	W22	BW	B	1.24826	2.8685	0.696785	32.8175	1.30546	0.413462	0.738776	0.460043	1	FALSE	notDE	no.imprint
RLC00002Zm00004b12487	2.93697	2.84027	3.65216	3.95106	5.86298	6.21635	TE	W22	BW	B	3.14313	5.34346	0.629636	67.8809	0.860666	0.323969	0	1	1	FALSE	notDE	no.imprint
RLC00002Zm00004b12677	4.97026	4.04192	3.92471	4.3832	7.81731	6.92864	TE	W22	BW	B	4.3123	6.37638	0.596555	85.8377	0.645603	0.332164	0	1	1	FALSE	notDE	no.imprint
RLC00002Zm00004b12937	0.677763	0.491585	0.708629	0.555617	0.799497	0.841798	TE	W22	BW	B	0.625992	0.732304	0.539134	10.833	0.310514	0.656499	0	1	1	FALSE	notDE	no.imprint
RLC00002Zm00004b12989	0.508322	0.327723	0.327059	0.555617	1.77666	1.74835	TE	W22	BW	B	0.387701	1.36021	0.778191	14.2441	1.88893	0.696007	1.27718	0.201538	1	FALSE	notDE	no.imprint
RLC00002Zm00004b13307	0.225921	0.218482	0.27255	0.432147	0	0.388522	TE	W22	BW	B	0.238984	0.273556	0.533726	4.02477	0.314958	1.14837	0	1	1	FALSE	notDE	no.imprint
RLC00002Zm00004b13346	0	0.491585	0.817649	0.308676	0.088833	0.777044	TE	W22	BW	B	0.436411	0.391518	0.472888	6.33196	0.0113566	1.16083	0	1	1	FALSE	notDE	no.imprint
RLC00002Zm00004b13446	0.11296	0.491585	0.21804	0.432147	0.532998	0.194261	TE	W22	BW	B	0.274195	0.386469	0.58497	5.22306	0.602231	0.986361	0	1	1	FALSE	notDE	no.imprint
RLC00002Zm00004b13568	0.225921	0.764687	0.708629	0.555617	0.355332	0.259015	TE	W22	BW	B	0.566412	0.389988	0.407767	7.38933	-0.410628	0.831991	0	1	1	FALSE	notDE	no.imprint
RLC00002Zm00004b13752	0.0564802	0.163862	0.16353	0.0617352	0.799497	0.259015	TE	W22	BW	B	0.127957	0.373416	0.744786	4.0763	1.64699	1.23307	0.5247	0.599792	1	FALSE	notDE	no.imprint
RLC00002Zm00004b13783	0.847203	1.8571	1.52628	0.246941	0.177666	0.841798	TE	W22	BW	B	1.41019	0.422135	0.230382	14.0382	-1.59999	0.70806	-0.847375	0.396786	1	FALSE	notDE	no.imprint
RLC00002Zm00004b13910	0.621282	0.109241	0.27255	0.185206	0.355332	0.129507	TE	W22	BW	B	0.334358	0.223348	0.400477	4.53044	-0.563644	1.10635	0	1	1	FALSE	notDE	no.imprint
RLC00002Zm00004b13986	0.903683	1.03779	0.817649	1.17297	1.59899	1.35983	TE	W22	BW	B	0.919707	1.37726	0.5996	18.3669	0.669121	0.512736	0	1	1	FALSE	notDE	no.imprint
RLC00002Zm00004b14075	0.11296	0.382344	0.490589	0.617352	0.266499	0.453276	TE	W22	BW	B	0.328631	0.445709	0.575599	6.04754	0.575303	0.903319	0	1	1	FALSE	notDE	no.imprint
RLC00002Zm00004b14225	1.46849	1.20165	0.817649	1.60512	0.355332	0.971305	TE	W22	BW	B	1.1626	0.977251	0.456692	16.9531	-0.164394	0.628896	0	1	1	FALSE	notDE	no.imprint
RLC00002Zm00004b14495	1.24256	1.80248	1.0902	2.22247	2.93149	4.3385	TE	W22	BW	B	1.37841	3.16415	0.696556	36.4422	1.29555	0.435313	0.678937	0.497178	1	FALSE	notDE	no.imprint
RLC00002Zm00004b14525	0.338881	0.600826	0.381569	0.185206	0.444165	0.518029	TE	W22	BW	B	0.440425	0.382467	0.464784	6.49173	-0.109558	0.858036	0	1	1	FALSE	notDE	no.imprint
RLC00002Zm00004b14633	0	0	0	2.77809	2.22083	2.26638	TE	W22	BW	B	0	2.42176	1	19.7641	7.99093	1.27429	5.48614	4.10818e-08	5.14565e-06	TRUE	down	MEG
RLC00002Zm00004b15022	0.451842	0.273103	0.436079	1.17297	0.88833	1.10081	TE	W22	BW	B	0.387008	1.05404	0.73144	11.591	1.53585	0.656645	0.816042	0.414476	1	FALSE	notDE	no.imprint
RLC00004Zm00001d00524	0.677763	1.14703	1.41726	0.12347	0.177666	0.129507	TE	B73	BW	A	1.08068	0.143548	0.882744	9.30996	-2.82445	0.870595	-2.09563	0.0361149	0.69793	FALSE	notDE	no.imprint
RLC00004Zm00001d00660	0.903683	0.983169	1.36275	0.617352	0.532998	0.388522	TE	B73	BW	A	1.0832	0.512958	0.67863	12.4336	-0.980011	0.629089	0	1	1	FALSE	notDE	no.imprint
RLC00004Zm00001d01002	0.0564802	0.491585	0.21804	0.12347	0.621831	0.388522	TE	B73	BW	A	0.255368	0.377941	0.403228	5.01928	0.682856	1.08154	0	1	1	FALSE	notDE	no.imprint
RLC00004Zm00001d01105	0.11296	0.491585	0.381569	0.185206	0.177666	0.259015	TE	B73	BW	A	0.328705	0.207296	0.613255	4.13099	-0.533795	1.06624	0	1	1	FALSE	notDE	no.imprint
RLC00004Zm00001d01414	10.11	6.44522	3.21608	4.56841	9.06097	4.468	TE	B73	BW	A	6.59042	6.03246	0.522101	101.967	-0.0724839	0.454604	0	1	1	FALSE	notDE	no.imprint
RLC00004Zm00001d01984	6.21282	2.84027	2.12589	0.246941	1.066	0.647537	TE	B73	BW	A	3.72633	0.653491	0.850795	35.1	-2.49763	0.619421	-2.41779	0.015615	0.376866	FALSE	notDE	no.imprint
RLC00004Zm00001d02441	2.20273	0.491585	0.817649	0.370411	0	0.0647537	TE	B73	BW	A	1.17065	0.145055	0.889751	10.5754	-2.91375	1.02524	-1.86663	0.0619539	0.987965	FALSE	notDE	no.imprint
RLC00004Zm00001d02921	4.06658	3.93268	3.05255	1.29644	2.57616	1.8131	TE	B73	BW	A	3.68394	1.89523	0.660302	44.1009	-0.888456	0.404431	0	1	1	FALSE	notDE	no.imprint
RLC00004Zm00001d02983	4.46194	3.55033	5.17844	0.12347	0.177666	0.971305	TE	B73	BW	A	4.3969	0.424147	0.912022	37.2299	-3.25299	0.591534	-3.80872	0.00013969	0.00758754	TRUE	up	MEG
RLC00004Zm00001d04585	0.734243	1.63862	1.0902	0.432147	0.444165	0.453276	TE	B73	BW	A	1.15435	0.443196	0.722577	12.3325	-1.27249	0.655358	-0.415782	0.677569	1	FALSE	notDE	no.imprint
RLC00004Zm00001d05383	3.33233	3.55033	3.70667	0	0.266499	0	TE	B73	BW	A	3.52978	0.088833	0.975451	27.7913	-5.52424	0.926086	-4.88533	1.03257e-06	9.49621e-05	TRUE	up	MEG
RLC00004Zm00001d07769	12.3127	12.4535	14.9357	5.61791	5.24115	5.05079	TE	B73	BW	A	13.234	5.30328	0.713912	144.605	-1.22469	0.230979	-0.972768	0.330669	1	FALSE	notDE	no.imprint
RLC00004Zm00001d08042	5.25266	6.49984	6.43217	2.65462	3.55332	3.30244	TE	B73	BW	A	6.06156	3.17012	0.656604	72.2423	-0.842352	0.294451	0	1	1	FALSE	notDE	no.imprint
RLC00004Zm00001d08522	9.77108	12.5081	13.1914	4.32147	8.79447	8.41798	TE	B73	BW	A	11.8235	7.17797	0.622242	149.028	-0.617292	0.30147	0	1	1	FALSE	notDE	no.imprint
RLC00004Zm00001d08804	4.74434	3.55033	1.30824	4.32147	5.50765	2.26638	TE	B73	BW	A	3.20097	4.03183	0.442563	58.4366	0.388862	0.505647	0	1	1	FALSE	notDE	no.imprint
RLC00004Zm00001d09452	0.564802	1.47475	0.654119	0.432147	0.355332	0.194261	TE	B73	BW	A	0.897892	0.327247	0.73289	9.45369	-1.35108	0.782533	-0.448648	0.653686	1	FALSE	notDE	no.imprint
RLC00004Zm00001d09538	1.35553	2.4033	1.19922	0	0	0	TE	B73	BW	A	1.65268	0	1	12.6017	-6.88727	1.3347	-4.41092	1.02934e-05	0.000755	TRUE	up	MEG
RLC00004Zm00001d10014	0.169441	0.273103	0.0545099	0.802558	0.532998	0.323768	TE	B73	BW	A	0.165684	0.553108	0.230504	5.78888	1.82744	0.982959	0.841782	0.39991	1	FALSE	notDE	no.imprint
RLC00004Zm00001d10042	0.903683	0.382344	0.327059	0.246941	0.266499	0.388522	TE	B73	BW	A	0.537695	0.300654	0.641374	6.74225	-0.784442	0.892545	0	1	1	FALSE	notDE	no.imprint
RLC00004Zm00001d10456	0.225921	0.327723	0.16353	0.493882	0.266499	0.259015	TE	B73	BW	A	0.239058	0.339799	0.412983	4.59756	0.606283	0.985369	0	1	1	FALSE	notDE	no.imprint
RLC00004Zm00001d10689	0.451842	0.710067	0.27255	0.432147	0.621831	0.129507	TE	B73	BW	A	0.478153	0.394495	0.547933	6.92633	-0.206422	0.891028	0	1	1	FALSE	notDE	no.imprint
RLC00004Zm00001d10720	2.14625	1.69324	1.6353	1.0495	1.15483	0.582783	TE	B73	BW	A	1.82493	0.929037	0.662655	21.7794	-0.905768	0.515315	0	1	1	FALSE	notDE	no.imprint
RLC00004Zm00001d11121	0.734243	0.218482	0.16353	0	0.266499	0	TE	B73	BW	A	0.372085	0.088833	0.807269	3.7644	-2.16429	1.50311	-0.774588	0.438583	1	FALSE	notDE	no.imprint
RLC00004Zm00001d11223	0.338881	0.764687	0.708629	0.185206	0.177666	0.129507	TE	B73	BW	A	0.604066	0.164126	0.786347	5.87564	-1.77081	0.952706	-0.80907	0.418475	1	FALSE	notDE	no.imprint
RLC00004Zm00001d11283	0.395361	0.327723	0.27255	0.246941	1.066	0.453276	TE	B73	BW	A	0.331878	0.588738	0.360496	7.46954	0.891774	0.86363	0	1	1	FALSE	notDE	no.imprint
RLC00004Zm00001d11520	0.338881	0.327723	0.21804	0.308676	0	0.518029	TE	B73	BW	A	0.294881	0.275569	0.516928	4.50356	0.0104477	1.11344	0	1	1	FALSE	notDE	no.imprint
RLC00004Zm00001d11878	1.69441	1.03779	0.763139	0.493882	0.799497	0.323768	TE	B73	BW	A	1.16511	0.539049	0.683686	13.6231	-1.07247	0.67999	-0.10657	0.91513	1	FALSE	notDE	no.imprint
RLC00004Zm00001d11990	3.84065	2.84027	2.34393	1.35818	1.95433	2.13687	TE	B73	BW	A	3.00828	1.81646	0.623512	38.3678	-0.658383	0.425323	0	1	1	FALSE	notDE	no.imprint
RLC00004Zm00004b00025	0.395361	0.928549	0.490589	0.617352	1.24366	1.48933	TE	W22	BW	B	0.604833	1.11678	0.648683	13.7427	0.990074	0.650857	0	1	1	FALSE	notDE	no.imprint
RLC00004Zm00004b00120	0.338881	0.546205	0.545099	0.12347	0.621831	0.453276	TE	W22	BW	B	0.476728	0.399526	0.455947	6.91457	-0.169016	0.867331	0	1	1	FALSE	notDE	no.imprint
RLC00004Zm00004b00883	0.734243	0.873928	1.03569	1.48165	0.621831	2.07212	TE	W22	BW	B	0.881286	1.39186	0.612306	17.988	0.769746	0.572397	0	1	1	FALSE	notDE	no.imprint
RLC00004Zm00004b01067	2.99345	4.15116	3.76118	8.39599	7.37314	6.86389	TE	W22	BW	B	3.63526	7.54434	0.674831	89.3149	1.1533	0.268054	0.571899	0.56739	1	FALSE	notDE	no.imprint
RLC00004Zm00004b01282	1.75089	2.23944	1.96236	2.71635	3.90865	3.82047	TE	W22	BW	B	1.98423	3.48182	0.636991	43.7217	0.906039	0.36364	0	1	1	FALSE	notDE	no.imprint
RLC00004Zm00004b01377	0.451842	0.655446	0.436079	0.864293	0.621831	0.777044	TE	W22	BW	B	0.514456	0.75439	0.594548	10.0795	0.653424	0.670436	0	1	1	FALSE	notDE	no.imprint
RLC00004Zm00004b01555	0	0	0	1.54338	1.95433	1.48933	TE	W22	BW	B	0	1.66235	1	13.6382	7.44693	1.31406	4.90612	9.2896e-07	8.63804e-05	TRUE	down	MEG
RLC00004Zm00004b02255	2.76753	1.52937	1.0902	1.29644	3.64215	4.01473	TE	W22	BW	B	1.7957	2.98444	0.624342	38.7824	0.791338	0.541309	0	1	1	FALSE	notDE	no.imprint
RLC00004Zm00004b02539	0.169441	0.218482	0.10902	0.432147	0.444165	0.518029	TE	W22	BW	B	0.165647	0.46478	0.737246	5.07684	1.57983	0.962991	0.602117	0.547096	1	FALSE	notDE	no.imprint
RLC00004Zm00004b02592	0.169441	0.273103	0.21804	0.185206	0.532998	0.518029	TE	W22	BW	B	0.220194	0.412078	0.651741	5.06815	0.997219	0.969568	0	1	1	FALSE	notDE	no.imprint
RLC00004Zm00004b02977	0.0564802	0.109241	0.327059	1.35818	0.799497	1.10081	TE	W22	BW	B	0.16426	1.08616	0.868636	10.0466	2.84072	0.825432	2.23001	0.0257468	0.545463	FALSE	notDE	no.imprint
RLC00004Zm00004b03003	0.169441	0.600826	0.490589	0.864293	0.532998	0.777044	TE	W22	BW	B	0.420285	0.724779	0.632959	9.02411	0.911185	0.746216	0	1	1	FALSE	notDE	no.imprint
RLC00004Zm00004b03529	0.169441	0	0.0545099	0.308676	0.532998	0.453276	TE	W22	BW	B	0.0746502	0.43165	0.852557	4.16075	2.58928	1.24642	1.27507	0.202283	1	FALSE	notDE	no.imprint
RLC00004Zm00004b03626	0.508322	0.546205	0.327059	0.493882	0.444165	0.971305	TE	W22	BW	B	0.460529	0.636451	0.580185	8.75056	0.559852	0.750735	0	1	1	FALSE	notDE	no.imprint
RLC00004Zm00004b03709	0.395361	0.218482	0.654119	0.12347	0.977164	0.71229	TE	W22	BW	B	0.422654	0.604308	0.588442	8.23916	0.605242	0.894286	0	1	1	FALSE	notDE	no.imprint
RLC00004Zm00004b03710	2.14625	3.11337	2.7255	5.37097	4.70815	3.43194	TE	W22	BW	B	2.6617	4.50369	0.628533	57.066	0.858438	0.333778	0	1	1	FALSE	notDE	no.imprint
RLC00004Zm00004b03929	0.225921	0.0546205	0	0.740823	0.444165	1.03606	TE	W22	BW	B	0.0935138	0.740349	0.887855	6.79187	3.04462	1.07792	1.89682	0.0578522	0.946847	FALSE	notDE	no.imprint
RLC00004Zm00004b03990	2.93697	7.20991	6.15962	8.21079	14.0356	11.0729	TE	W22	BW	B	5.4355	11.1064	0.671411	132.091	1.15469	0.333929	0.463254	0.643182	1	FALSE	notDE	no.imprint
RLC00004Zm00004b04088	0.677763	0.546205	0.327059	0.555617	0.710664	0.323768	TE	W22	BW	B	0.517009	0.530017	0.506212	8.40101	0.0970965	0.772725	0	1	1	FALSE	notDE	no.imprint
RLC00004Zm00004b04161	0.508322	0.600826	1.36275	1.11123	1.42133	1.55409	TE	W22	BW	B	0.823965	1.36222	0.623103	17.3437	0.838129	0.573458	0	1	1	FALSE	notDE	no.imprint
RLC00004Zm00004b04187	0.282401	0.382344	0.436079	0.679088	0.799497	0.647537	TE	W22	BW	B	0.366941	0.708707	0.658865	8.59238	1.04738	0.725699	0.0652895	0.947944	1	FALSE	notDE	no.imprint
RLC00004Zm00004b04677	1.52497	1.47475	1.41726	2.90156	3.99749	3.43194	TE	W22	BW	B	1.47233	3.44366	0.700503	39.5963	1.31334	0.380496	0.823503	0.410222	1	FALSE	notDE	no.imprint
RLC00004Zm00004b04830	0.621282	0.710067	0.654119	2.22247	2.04316	2.52539	TE	W22	BW	B	0.661823	2.26367	0.773774	23.5569	1.87082	0.47494	1.83354	0.0667219	1	FALSE	notDE	no.imprint
RLC00004Zm00004b05237	0.11296	0.327723	0.21804	0.493882	0.444165	0.906551	TE	W22	BW	B	0.219574	0.614866	0.73686	6.65764	1.60166	0.878885	0.684568	0.493617	1	FALSE	notDE	no.imprint
RLC00004Zm00004b05632	0.225921	0.163862	0.16353	0.308676	0.977164	1.03606	TE	W22	BW	B	0.184437	0.773966	0.807558	7.81179	2.15213	0.88463	1.30238	0.192785	1	FALSE	notDE	no.imprint
RLC00004Zm00004b05747	0.395361	1.03779	0.381569	0.308676	0.532998	0.647537	TE	W22	BW	B	0.604907	0.496404	0.450739	8.64826	-0.181678	0.786363	0	1	1	FALSE	notDE	no.imprint
RLC00004Zm00004b05785	0.169441	0	0	0.308676	1.77666	0.518029	TE	W22	BW	B	0.0564802	0.867789	0.938892	7.72012	4.00046	1.27731	2.34905	0.0188216	0.431265	FALSE	notDE	no.imprint
RLC00004Zm00004b06040	0.0564802	0.0546205	0	0.308676	0.621831	0.388522	TE	W22	BW	B	0.0370336	0.439677	0.922314	3.91903	3.65225	1.42757	1.85787	0.0631875	0.996747	FALSE	notDE	no.imprint
RLC00004Zm00004b06128	0.847203	0.218482	0.981178	0.308676	0.710664	0.906551	TE	W22	BW	B	0.682288	0.641964	0.484775	10.5695	-0.0100925	0.787347	0	1	1	FALSE	notDE	no.imprint
RLC00004Zm00004b07309	0.395361	0.873928	0.599609	0.493882	0.532998	0.647537	TE	W22	BW	B	0.622966	0.558139	0.472557	9.26261	-0.0489152	0.707439	0	1	1	FALSE	notDE	no.imprint
RLC00004Zm00004b07405	0	0	0	0.246941	0.799497	0.841798	TE	W22	BW	B	0	0.629412	1	5.18699	6.04831	1.54679	3.26374	0.00109954	0.045232	TRUE	down	MEG
RLC00004Zm00004b07691	0.338881	0.218482	0.27255	0.555617	0.444165	0.323768	TE	W22	BW	B	0.276638	0.441184	0.614615	5.75376	0.754956	0.883028	0	1	1	FALSE	notDE	no.imprint
RLC00004Zm00004b08203	3.10641	4.20578	5.17844	5.12402	4.79698	5.18029	TE	W22	BW	B	4.16354	5.03377	0.547309	72.6664	0.380309	0.290297	0	1	1	FALSE	notDE	no.imprint
RLC00004Zm00004b08268	1.01664	1.58399	1.74432	0.617352	1.15483	2.20162	TE	W22	BW	B	1.44832	1.3246	0.477692	21.7901	-0.0166381	0.561718	0	1	1	FALSE	notDE	no.imprint
RLC00004Zm00004b08424	0.225921	0.109241	0.27255	0.185206	0.355332	0.259015	TE	W22	BW	B	0.20257	0.266518	0.568161	3.75759	0.471338	1.08661	0	1	1	FALSE	notDE	no.imprint
RLC00004Zm00004b08452	0.282401	0.163862	0.21804	0.185206	0.355332	0.388522	TE	W22	BW	B	0.221434	0.309687	0.583081	4.27008	0.557625	1.02203	0	1	1	FALSE	notDE	no.imprint
RLC00004Zm00004b08581	0.169441	0.218482	0.21804	1.11123	0.621831	0.518029	TE	W22	BW	B	0.201987	0.750365	0.787907	7.64229	1.99412	0.834084	1.19187	0.233311	1	FALSE	notDE	no.imprint
RLC00004Zm00004b08610	0.451842	0.109241	0.10902	0.246941	0.621831	0.194261	TE	W22	BW	B	0.223368	0.354344	0.613358	4.74861	0.68875	1.09608	0	1	1	FALSE	notDE	no.imprint
RLC00004Zm00004b08963	1.58145	1.96634	1.58079	2.90156	3.28682	3.4967	TE	W22	BW	B	1.70952	3.22836	0.653794	39.5167	1.01125	0.367514	0.0306244	0.975569	1	FALSE	notDE	no.imprint
RLC00004Zm00004b09158	0.169441	0	0.0545099	0.246941	0.532998	0.388522	TE	W22	BW	B	0.0746502	0.389487	0.839164	3.82221	2.43615	1.28874	1.11438	0.265116	1	FALSE	notDE	no.imprint
RLC00004Zm00004b09279	0.451842	0.491585	0.708629	0.432147	0.355332	0.582783	TE	W22	BW	B	0.550685	0.456754	0.453381	7.90946	-0.159982	0.752031	0	1	1	FALSE	notDE	no.imprint
RLC00004Zm00004b09576	1.1296	1.03779	0.872159	0.617352	1.3325	0.777044	TE	W22	BW	B	1.01318	0.908964	0.47289	15.339	-0.0889947	0.58828	0	1	1	FALSE	notDE	no.imprint
RLC00004Zm00004b09597	1.46849	1.47475	1.52628	0.370411	3.19799	1.55409	TE	W22	BW	B	1.48984	1.7075	0.534037	25.655	0.28806	0.641079	0	1	1	FALSE	notDE	no.imprint
RLC00004Zm00004b09625	0	0.0546205	0	1.91379	1.3325	2.13687	TE	W22	BW	B	0.0182068	1.79439	0.989955	14.7442	6.59831	1.30345	4.295	1.7469e-05	0.00122421	TRUE	down	MEG
RLC00004Zm00004b09699	0.564802	0.273103	0.27255	0.555617	0.710664	0.388522	TE	W22	BW	B	0.370151	0.551601	0.598427	7.4567	0.632987	0.817006	0	1	1	FALSE	notDE	no.imprint
RLC00004Zm00004b09724	1.58145	2.51254	2.01687	2.83982	2.66499	3.30244	TE	W22	BW	B	2.03695	2.93575	0.590373	39.453	0.631182	0.367689	0	1	1	FALSE	notDE	no.imprint
RLC00004Zm00004b09761	0.338881	0.0546205	0.0545099	0.308676	0.532998	0.906551	TE	W22	BW	B	0.149337	0.582742	0.796009	5.99862	2.00905	1.05984	0.952074	0.34106	1	FALSE	notDE	no.imprint
RLC00004Zm00004b09971	1.35553	1.03779	0.27255	0.740823	0.710664	1.48933	TE	W22	BW	B	0.888621	0.980274	0.524521	15.0328	0.201899	0.707117	0	1	1	FALSE	notDE	no.imprint
RLC00004Zm00004b10901	0.451842	0.163862	0.10902	0.370411	1.066	0.453276	TE	W22	BW	B	0.241574	0.629895	0.722796	7.16425	1.42535	0.934006	0.455402	0.64882	1	FALSE	notDE	no.imprint
RLC00004Zm00004b10967	0.282401	0.436964	0.436079	1.0495	0.532998	1.42458	TE	W22	BW	B	0.385148	1.00236	0.722417	11.0524	1.49217	0.694121	0.709055	0.47829	1	FALSE	notDE	no.imprint
RLC00004Zm00004b11012	0.225921	0.873928	0.817649	0.926029	1.15483	0.71229	TE	W22	BW	B	0.639166	0.93105	0.592944	12.384	0.661775	0.671457	0	1	1	FALSE	notDE	no.imprint
RLC00004Zm00004b11017	15.4191	24.033	23.0032	49.6969	35.6221	42.4137	TE	W22	BW	B	20.8184	42.5775	0.671613	504.747	1.13754	0.200688	0.685349	0.493123	1	FALSE	notDE	no.imprint
RLC00004Zm00004b11199	0.621282	0.546205	0.16353	0	0.710664	0.518029	TE	W22	BW	B	0.443672	0.409565	0.480013	6.89839	-0.0617069	1.08514	0	1	1	FALSE	notDE	no.imprint
RLC00004Zm00004b11607	0.395361	0.491585	0.327059	0.617352	0.621831	1.03606	TE	W22	BW	B	0.404668	0.758414	0.652072	9.3009	1.00271	0.716131	0.00378592	0.996979	1	FALSE	notDE	no.imprint
RLC00004Zm00004b11626	1.75089	1.03779	1.0902	1.79032	2.57616	2.13687	TE	W22	BW	B	1.29296	2.16778	0.626393	27.9234	0.815281	0.468447	0	1	1	FALSE	notDE	no.imprint
RLC00004Zm00004b11649	0.338881	0.273103	0.27255	0.308676	0.532998	0.453276	TE	W22	BW	B	0.294844	0.43165	0.594155	5.83282	0.62608	0.873148	0	1	1	FALSE	notDE	no.imprint
RLC00013Zm00001d00135	0.338881	0.546205	0.27255	0.0617352	0.444165	0.129507	TE	B73	BW	A	0.385879	0.211803	0.645626	4.72032	-0.82369	1.07405	0	1	1	FALSE	notDE	no.imprint
RLC00013Zm00001d00154	11.6914	13.6005	11.6651	5.86485	3.99749	5.24505	TE	B73	BW	A	12.319	5.03579	0.709833	135.456	-1.19251	0.247192	-0.778782	0.436108	1	FALSE	notDE	no.imprint
RLC00013Zm00001d00342	3.89713	3.49571	3.43412	1.35818	1.3325	1.87786	TE	B73	BW	A	3.60899	1.52284	0.703256	40.2911	-1.15541	0.384735	-0.403943	0.686255	1	FALSE	notDE	no.imprint
RLC00013Zm00001d00804	0.338881	0.382344	0.27255	0.308676	0	0.323768	TE	B73	BW	A	0.331258	0.210815	0.611095	4.24365	-0.524948	1.10668	0	1	1	FALSE	notDE	no.imprint
RLC00013Zm00001d00881	0	0	0	0	0	1.87786	TE	B73	BW	A	0	0.625952	0	5.06819	6.02741	3.91706	1.28347	0.199329	1	FALSE	notDE	no.imprint
RLC00013Zm00004b00346	0.11296	0.109241	0	0.12347	0.621831	1.10081	TE	W22	BW	B	0.0740671	0.615371	0.892569	5.64398	3.13487	1.24212	1.71873	0.0856639	1	FALSE	notDE	no.imprint
RLC00013Zm00004b00529	0	0	0.0545099	0.12347	0.444165	0.71229	TE	W22	BW	B	0.01817	0.426642	0.959151	3.63638	4.52659	1.65137	2.13555	0.0327158	0.647527	FALSE	notDE	no.imprint
RLC00013Zm00004b00905	0.790723	1.63862	1.30824	1.79032	1.86549	1.94261	TE	W22	BW	B	1.24586	1.86614	0.59966	24.6566	0.691391	0.458371	0	1	1	FALSE	notDE	no.imprint
RLC00013Zm00004b00910	0.960164	1.96634	1.36275	2.22247	3.99749	4.72702	TE	W22	BW	B	1.42975	3.64899	0.718483	40.7574	1.46024	0.439204	1.04789	0.294689	1	FALSE	notDE	no.imprint
RLC00014Zm00001d00300	0.0564802	0.873928	1.19922	1.11123	0.532998	1.16557	TE	B73	BW	A	0.709875	0.9366	0.431149	12.7761	0.552032	0.804916	0	1	1	FALSE	notDE	no.imprint
RLC00014Zm00001d00567	0.169441	0.819308	0.817649	0	0.177666	0	TE	B73	BW	A	0.602132	0.059222	0.910453	4.94907	-3.41721	1.43169	-1.68836	0.091343	1	FALSE	notDE	no.imprint
RLC00014Zm00001d00680	1.07312	2.29406	2.45295	0	0	0	TE	B73	BW	A	1.94004	0	1	14.5434	-7.0974	1.31676	-4.6306	3.64611e-06	0.000297792	TRUE	up	MEG
RLC00014Zm00001d00751	0.677763	0.546205	0.926668	0.493882	0	0.323768	TE	B73	BW	A	0.716879	0.27255	0.724538	7.66815	-1.25392	0.898749	-0.282523	0.777542	1	FALSE	notDE	no.imprint
RLC00014Zm00001d00841	0.282401	0.382344	0.381569	0.370411	0.177666	0.0647537	TE	B73	BW	A	0.348771	0.204277	0.630634	4.31201	-0.663217	1.05784	0	1	1	FALSE	notDE	no.imprint
RLC00014Zm00004b00135	0.282401	0.273103	0.599609	0.370411	0.532998	1.03606	TE	W22	BW	B	0.385038	0.64649	0.626731	8.19447	0.858833	0.804038	0	1	1	FALSE	notDE	no.imprint
RLC00014Zm00004b00404	0.451842	0.600826	0.817649	1.17297	0.88833	1.23032	TE	W22	BW	B	0.623439	1.09721	0.637672	13.6578	0.925386	0.589168	0	1	1	FALSE	notDE	no.imprint
RLC00014Zm00004b00623	0.734243	0.436964	0.381569	0	0	0	TE	W22	BW	B	0.517592	0	0	4.06863	-5.24939	1.58014	-2.68924	0.00716148	0.205995	FALSE	notDE	no.imprint
RLC00014Zm00004b00747	0.338881	0.491585	0.16353	0.0617352	0.977164	0.259015	TE	W22	BW	B	0.331332	0.432638	0.566302	6.18122	0.452833	1.05879	0	1	1	FALSE	notDE	no.imprint
RLC00014Zm00004b00833	0.338881	0.109241	0.436079	0.987764	0.710664	1.87786	TE	W22	BW	B	0.294734	1.19209	0.80177	11.9735	2.11015	0.751018	1.47819	0.139357	1	FALSE	notDE	no.imprint
RLC00014Zm00004b00855	0.395361	0.764687	0.381569	0.926029	1.59899	1.35983	TE	W22	BW	B	0.513873	1.29495	0.715908	14.5541	1.42947	0.61665	0.696453	0.486145	1	FALSE	notDE	no.imprint
RLC00015Zm00001d00028	0.960164	0.600826	1.0902	0.308676	0.799497	0.129507	TE	B73	BW	A	0.883729	0.41256	0.681737	10.2404	-1.05281	0.792463	-0.0666351	0.946872	1	FALSE	notDE	no.imprint
RLC00015Zm00001d00056	1.75089	0.163862	0	0.0617352	0.444165	0	TE	B73	BW	A	0.638249	0.168633	0.791006	6.79032	-1.98717	1.52822	-0.645959	0.518306	1	FALSE	notDE	no.imprint
RLC00015Zm00001d00271	1.75089	0.764687	0.872159	0.555617	0.621831	0.582783	TE	B73	BW	A	1.12924	0.586744	0.658072	13.7383	-0.890735	0.656707	0	1	1	FALSE	notDE	no.imprint
RLC00015Zm00004b00065	0.169441	0.327723	0.381569	0.432147	0.355332	0.388522	TE	W22	BW	B	0.292911	0.392	0.572337	5.39764	0.534697	0.896936	0	1	1	FALSE	notDE	no.imprint
RLC00015Zm00004b00422	0.282401	0.163862	0.381569	0.308676	0.444165	0.129507	TE	W22	BW	B	0.275944	0.294116	0.515939	4.54232	0.16527	1.02039	0	1	1	FALSE	notDE	no.imprint
RLC00015Zm00004b00481	0.225921	0	0.327059	0.246941	0.355332	0.194261	TE	W22	BW	B	0.184327	0.265511	0.590238	3.61048	0.603232	1.24727	0	1	1	FALSE	notDE	no.imprint
RLC00015Zm00004b00553	0.169441	0.163862	0.21804	1.0495	1.15483	1.55409	TE	W22	BW	B	0.183781	1.25281	0.872071	11.6479	2.86719	0.736729	2.53443	0.0112632	0.295608	FALSE	notDE	no.imprint
RLC00015Zm00004b00616	0.0564802	0.546205	0.381569	0.370411	0.710664	0.841798	TE	W22	BW	B	0.328085	0.640958	0.661434	7.67499	1.09656	0.880874	0.109621	0.91271	1	FALSE	notDE	no.imprint
RLC00016Zm00001d00436	1.46849	3.87806	2.99804	1.91379	2.39849	2.33113	TE	B73	BW	A	2.78153	2.21447	0.556751	38.9945	-0.212447	0.420382	0	1	1	FALSE	notDE	no.imprint
RLC00016Zm00001d00615	0.11296	0.764687	0.872159	0.308676	0.266499	0.194261	TE	B73	BW	A	0.583269	0.256479	0.694576	6.38036	-1.04674	0.960885	-0.0486454	0.961202	1	FALSE	notDE	no.imprint
RLC00016Zm00001dS0255	1.07312	0.983169	0.599609	0.493882	0.266499	0.323768	TE	B73	BW	A	0.885301	0.361383	0.710124	9.82653	-1.20199	0.734497	-0.275006	0.783312	1	FALSE	notDE	no.imprint
RLC00016Zm00004b00024	1.92033	0	0	0	0.266499	0.0647537	TE	W22	BW	B	0.640109	0.110418	0.14712	6.37962	-2.5741	3.43309	-0.458507	0.646589	1	FALSE	notDE	no.imprint
RLC00016Zm00004b00032	0	0	0	0.370411	0.444165	0.71229	TE	W22	BW	B	0	0.508956	1	4.16057	5.74247	1.57476	3.01154	0.00259924	0.093517	FALSE	notDE	no.imprint
RLC00016Zm00004b00113	0.451842	0.873928	0.436079	1.79032	2.48733	1.87786	TE	W22	BW	B	0.587283	2.05183	0.77747	21.3143	1.90163	0.531132	1.69756	0.0895912	1	FALSE	notDE	no.imprint
RLC00016Zm00004b00501	0.225921	0.163862	0.16353	0.308676	0.266499	0.259015	TE	W22	BW	B	0.184437	0.278063	0.601217	3.70575	0.675319	1.06745	0	1	1	FALSE	notDE	no.imprint
RLC00019Zm00001d00174	0.169441	0.436964	1.0902	0.185206	0.88833	0.647537	TE	B73	BW	A	0.565534	0.573691	0.49642	8.91681	0.148868	0.882017	0	1	1	FALSE	notDE	no.imprint
RLC00019Zm00001d00222	0.508322	0.109241	0.10902	0.185206	0.710664	0.194261	TE	B73	BW	A	0.242194	0.363377	0.399943	4.99629	0.600299	1.11749	0	1	1	FALSE	notDE	no.imprint
RLC00019Zm00001d00287	3.50177	3.16799	1.74432	1.91379	2.13199	2.78441	TE	B73	BW	A	2.80469	2.27673	0.55195	40.4908	-0.226738	0.428411	0	1	1	FALSE	notDE	no.imprint
RLC00019Zm00001d00457	0.847203	0.436964	0.436079	0.740823	0.799497	0.906551	TE	B73	BW	A	0.573415	0.815624	0.412814	11.1921	0.576205	0.672998	0	1	1	FALSE	notDE	no.imprint
RLC00019Zm00004b00322	1.86385	2.4033	2.39844	3.08676	3.37566	3.10818	TE	W22	BW	B	2.22186	3.1902	0.589461	43.0436	0.619318	0.345135	0	1	1	FALSE	notDE	no.imprint
RLC00019Zm00004b00527	0.169441	0.273103	0.327059	0.308676	0.532998	0.453276	TE	W22	BW	B	0.256534	0.43165	0.62723	5.48269	0.849925	0.903848	0	1	1	FALSE	notDE	no.imprint
RLC00022Zm00001d00020	3.10641	3.22261	3.48863	1.60512	1.066	1.29507	TE	B73	BW	A	3.27255	1.32206	0.712258	35.8386	-1.20465	0.39208	-0.521972	0.60169	1	FALSE	notDE	no.imprint
RLC00022Zm00001d00217	0.621282	1.14703	0.10902	0.555617	0.355332	0.194261	TE	B73	BW	A	0.625778	0.368403	0.62944	7.83168	-0.679433	0.946464	0	1	1	FALSE	notDE	no.imprint
RLC00022Zm00001d00332	0.225921	1.52937	1.25373	0.246941	0.088833	0.129507	TE	B73	BW	A	1.00301	0.155094	0.866079	8.64552	-2.52126	0.968535	-1.57068	0.116257	1	FALSE	notDE	no.imprint
RLC00022Zm00001d00457	1.41201	1.03779	1.03569	1.41991	1.68783	0.906551	TE	B73	BW	A	1.16183	1.3381	0.464745	20.0163	0.275537	0.5225	0	1	1	FALSE	notDE	no.imprint
RLC00022Zm00004b00447	0.508322	0.491585	0.21804	0.246941	0.088833	0.388522	TE	W22	BW	B	0.405982	0.241432	0.372917	5.12289	-0.649146	0.993665	0	1	1	FALSE	notDE	no.imprint
RLC00022Zm00004b00456	5.81746	4.42426	5.28746	9.01334	9.32747	10.1016	TE	W22	BW	B	5.17639	9.4808	0.646836	117.565	0.957693	0.261875	0	1	1	FALSE	notDE	no.imprint
RLC00023Zm00001d00379	0.282401	0.218482	0.16353	0.12347	0.799497	0.194261	TE	B73	BW	A	0.221471	0.37241	0.372922	4.84016	0.802166	1.07882	0	1	1	FALSE	notDE	no.imprint
RLC00023Zm00004b00048	1.52497	1.58399	1.0902	1.35818	1.68783	1.23032	TE	W22	BW	B	1.39972	1.42544	0.504552	22.5129	0.104889	0.480209	0	1	1	FALSE	notDE	no.imprint
RLC00023Zm00004b00175	0.225921	1.31089	2.34393	1.48165	2.66499	2.00736	TE	W22	BW	B	1.29358	2.05133	0.61327	26.3549	0.812733	0.631565	0	1	1	FALSE	notDE	no.imprint
RLC00023Zm00004b00465	0.169441	0.0546205	0.16353	0.493882	0.266499	0.518029	TE	W22	BW	B	0.129197	0.426137	0.767353	4.46878	1.81371	1.06509	0.763986	0.444876	1	FALSE	notDE	no.imprint
RLC00023Zm00004b00473	0.0564802	0.218482	0.16353	0.308676	0.444165	0.323768	TE	W22	BW	B	0.146164	0.35887	0.710586	4.03521	1.40421	1.07935	0.374494	0.708037	1	FALSE	notDE	no.imprint
RLC00025Zm00001d00035	0.451842	0.928549	0.21804	0.740823	0.355332	0.453276	TE	B73	BW	A	0.53281	0.516477	0.507783	8.2688	0.0581034	0.819348	0	1	1	FALSE	notDE	no.imprint
RLC00025Zm00001d00184	1.24256	2.07558	2.01687	1.54338	1.42133	2.26638	TE	B73	BW	A	1.77834	1.7437	0.504918	27.6721	0.0839135	0.440733	0	1	1	FALSE	notDE	no.imprint
RLC00026Zm00001d00342	0.451842	0.218482	0	0.0617352	0.799497	0.388522	TE	B73	BW	A	0.223441	0.416585	0.349113	5.28904	0.925633	1.25582	0	1	1	FALSE	notDE	no.imprint
RLC00026Zm00001d00364	1.29904	1.74786	1.25373	0.493882	0.710664	0.453276	TE	B73	BW	A	1.43354	0.552607	0.72177	15.5126	-1.29927	0.583894	-0.512535	0.608276	1	FALSE	notDE	no.imprint
RLC00026Zm00001d00390	0.395361	0.382344	0.381569	0.12347	0.266499	0.0647537	TE	B73	BW	A	0.386425	0.151574	0.718263	4.22872	-1.312	1.08584	-0.287336	0.773855	1	FALSE	notDE	no.imprint
RLC00026Zm00001d00411	2.14625	2.18482	2.67099	1.2347	1.15483	1.16557	TE	B73	BW	A	2.33402	1.18503	0.663252	27.532	-0.882032	0.427687	0	1	1	FALSE	notDE	no.imprint
RLC00026Zm00004b00395	2.93697	5.68053	5.28746	6.54394	8.35031	8.54749	TE	W22	BW	B	4.63499	7.81391	0.627679	98.9505	0.866266	0.296463	0	1	1	FALSE	notDE	no.imprint
RLC00029Zm00001d00177	3.61473	5.18895	5.39648	1.60512	1.95433	1.48933	TE	B73	BW	A	4.73339	1.68293	0.737711	49.7042	-1.39668	0.352714	-1.12465	0.260738	1	FALSE	notDE	no.imprint
RLC00029Zm00001d00290	0.338881	0	0.16353	0.308676	0.621831	0.0647537	TE	B73	BW	A	0.16747	0.331754	0.335461	4.10606	1.01627	1.31309	0.0123937	0.990111	1	FALSE	notDE	no.imprint
RLC00029Zm00004b00198	0.169441	0.436964	0.708629	0.246941	0.977164	0.194261	TE	W22	BW	B	0.438344	0.472788	0.518902	7.19211	0.214891	0.93803	0	1	1	FALSE	notDE	no.imprint
RLC00029Zm00004b00288	0.451842	0.928549	1.03569	1.11123	0.532998	0.777044	TE	W22	BW	B	0.80536	0.807092	0.500537	12.5908	0.128165	0.634337	0	1	1	FALSE	notDE	no.imprint
RLC00029Zm00004b00299	0.11296	0.109241	0.21804	0.246941	0.444165	0.259015	TE	W22	BW	B	0.146747	0.316707	0.683362	3.7209	1.2007	1.10528	0.181586	0.855907	1	FALSE	notDE	no.imprint
RLC00029Zm00004b00391	12.9904	16.4408	15.5353	22.7803	28.0712	29.8514	TE	W22	BW	B	14.9888	26.901	0.642184	334.712	0.943929	0.200155	0	1	1	FALSE	notDE	no.imprint
RLC00030Zm00001d00097	5.19618	6.44522	8.01296	2.03726	3.81982	1.6836	TE	B73	BW	A	6.55145	2.51356	0.722719	70.4907	-1.29171	0.368372	-0.791876	0.428433	1	FALSE	notDE	no.imprint
RLC00030Zm00001d00222	0.508322	0.710067	0.599609	0	0.088833	0.323768	TE	B73	BW	A	0.605999	0.137534	0.815027	5.74327	-2.02546	1.07935	-0.950067	0.342078	1	FALSE	notDE	no.imprint
RLC00030Zm00001d00282	1.07312	0.163862	0.0545099	0.0617352	0	0	TE	B73	BW	A	0.430498	0.0205784	0.954379	3.7416	-4.09533	1.7874	-1.73176	0.0833172	1	FALSE	notDE	no.imprint
RLC00030Zm00001d00303	1.1296	0.163862	0.0545099	0.308676	0.177666	0.453276	TE	B73	BW	A	0.449325	0.313206	0.589255	6.28259	-0.518515	1.13771	0	1	1	FALSE	notDE	no.imprint
RLC00030Zm00001d00316	0.282401	0.163862	0.16353	0.185206	0.355332	0.388522	TE	B73	BW	A	0.203264	0.309687	0.396264	4.13919	0.676104	1.04432	0	1	1	FALSE	notDE	no.imprint
RLC00030Zm00004b00042	0.790723	0.546205	0.381569	0.493882	0.532998	0.518029	TE	W22	BW	B	0.572832	0.51497	0.473404	8.71089	-0.0858099	0.741996	0	1	1	FALSE	notDE	no.imprint
RLC00030Zm00004b00145	1.69441	0.983169	0.763139	0.555617	1.95433	0.906551	TE	W22	BW	B	1.1469	1.13883	0.498234	18.4906	0.0398547	0.643521	0	1	1	FALSE	notDE	no.imprint
RLC00030Zm00004b00302	0.564802	0	0.10902	0.740823	0.532998	0.518029	TE	W22	BW	B	0.224607	0.597284	0.726719	6.73516	1.42621	1.08007	0.39461	0.69313	1	FALSE	notDE	no.imprint
RLC00030Zm00004b00317	0.169441	0.327723	0.381569	0.185206	0.088833	0.453276	TE	W22	BW	B	0.292911	0.242438	0.45286	4.16401	-0.135837	1.06973	0	1	1	FALSE	notDE	no.imprint
RLC00030Zm00004b00338	0.677763	0.382344	0.381569	1.48165	0.88833	0.841798	TE	W22	BW	B	0.480558	1.07059	0.690192	12.4883	1.23174	0.658131	0.352117	0.724751	1	FALSE	notDE	no.imprint
RLC00032Zm00001d00022	0.621282	1.42013	0.872159	0.308676	0.266499	0.0647537	TE	B73	BW	A	0.971191	0.21331	0.819916	9.0759	-2.09223	0.843586	-1.29475	0.195407	1	FALSE	notDE	no.imprint
RLC00032Zm00001d00095	0.451842	0.764687	0.872159	0.308676	0.266499	0.259015	TE	B73	BW	A	0.696229	0.278063	0.7146	7.51716	-1.21165	0.802763	-0.263651	0.792049	1	FALSE	notDE	no.imprint
RLC00032Zm00001d00202	0.451842	0.0546205	0.654119	0.679088	0.177666	0.518029	TE	B73	BW	A	0.38686	0.458261	0.457757	6.68866	0.340255	0.982985	0	1	1	FALSE	notDE	no.imprint
RLC00032Zm00001d00241	0.564802	0.491585	0.21804	0.370411	0.177666	0	TE	B73	BW	A	0.424809	0.182693	0.699272	4.81328	-1.14786	1.14832	-0.128763	0.897545	1	FALSE	notDE	no.imprint
RLC00032Zm00001d00323	0.451842	0.327723	0.16353	0.308676	0.355332	0.323768	TE	B73	BW	A	0.314365	0.329259	0.488429	5.17348	0.130689	0.944404	0	1	1	FALSE	notDE	no.imprint
RLC00032Zm00004b00067	0.734243	0.273103	0.21804	0.246941	0.088833	0.259015	TE	W22	BW	B	0.408462	0.198263	0.326776	4.88071	-0.974461	1.05886	0	1	1	FALSE	notDE	no.imprint
RLC00032Zm00004b00095	0.338881	0.327723	0.327059	0.740823	0.355332	0.194261	TE	W22	BW	B	0.331221	0.430139	0.564961	6.04232	0.471626	0.89761	0	1	1	FALSE	notDE	no.imprint
RLC00032Zm00004b00110	0.564802	0.382344	0.10902	0.12347	0.266499	0.129507	TE	W22	BW	B	0.352055	0.173159	0.329692	4.23007	-0.999971	1.13403	0	1	1	FALSE	notDE	no.imprint
RLC00032Zm00004b00170	0.11296	0.163862	0.490589	0.432147	0.355332	0	TE	W22	BW	B	0.255804	0.262493	0.506453	4.04998	0.155877	1.25091	0	1	1	FALSE	notDE	no.imprint
RLC00032Zm00004b00188	0.11296	0.710067	0.436079	1.35818	0.710664	0.971305	TE	W22	BW	B	0.419702	1.01338	0.707134	11.3366	1.3994	0.732023	0.545607	0.585336	1	FALSE	notDE	no.imprint
RLC00032Zm00004b00192	0.564802	0.710067	0.599609	1.2347	1.15483	1.48933	TE	W22	BW	B	0.624826	1.29296	0.674194	15.338	1.14734	0.555766	0.26512	0.790917	1	FALSE	notDE	no.imprint
RLC00032Zm00004b00203	1.69441	0.436964	0.545099	2.22247	0.444165	1.35983	TE	W22	BW	B	0.892156	1.34215	0.600702	18.0084	0.623986	0.73305	0	1	1	FALSE	notDE	no.imprint
RLC00033Zm00001d00096	0.11296	0.218482	0.21804	0.308676	0.266499	0.259015	TE	B73	BW	A	0.183161	0.278063	0.397119	3.64946	0.711702	1.0745	0	1	1	FALSE	notDE	no.imprint
RLC00034Zm00001d00107	0	0.655446	1.58079	0.0617352	0.088833	0	TE	B73	BW	A	0.745411	0.0501894	0.936916	5.81263	-3.79002	1.57604	-1.77028	0.0766813	1	FALSE	notDE	no.imprint
RLC00034Zm00004b00049	0.338881	0.546205	0.21804	0.370411	0.532998	0.647537	TE	W22	BW	B	0.367709	0.516982	0.584365	7.05751	0.582882	0.823087	0	1	1	FALSE	notDE	no.imprint
RLC00034Zm00004b00121	1.24256	0.436964	0.490589	0.370411	0.444165	0.71229	TE	W22	BW	B	0.723373	0.508956	0.413003	9.93403	-0.45554	0.775713	0	1	1	FALSE	notDE	no.imprint
RLC00034Zm00004b00207	0.338881	0.710067	0.490589	1.35818	0.266499	0.777044	TE	W22	BW	B	0.513179	0.800573	0.609379	10.329	0.760173	0.752793	0	1	1	FALSE	notDE	no.imprint
RLC00041Zm00001d00016	0.338881	0.491585	0.599609	0.0617352	0	0	TE	B73	BW	A	0.476692	0.0205784	0.958617	3.76708	-4.12163	1.55289	-2.0102	0.0444096	0.793369	FALSE	notDE	no.imprint
RLC00041Zm00004b00139	0.11296	0.163862	0.16353	0.740823	0.710664	0.582783	TE	W22	BW	B	0.146784	0.67809	0.822053	6.66082	2.30616	0.891736	1.46474	0.142992	1	FALSE	notDE	no.imprint
RLC00041Zm00004b00154	0.508322	1.80248	1.03569	2.2842	2.22083	1.94261	TE	W22	BW	B	1.1155	2.14921	0.658317	25.9156	1.06323	0.502986	0.125709	0.899962	1	FALSE	notDE	no.imprint
RLC00041Zm00004b00200	0.508322	1.36551	0.763139	0.555617	1.51016	1.55409	TE	W22	BW	B	0.878991	1.20662	0.578546	16.5501	0.566642	0.63026	0	1	1	FALSE	notDE	no.imprint
RLC00041Zm00004b00218	0.11296	0.109241	0.327059	0.308676	0.355332	0.194261	TE	W22	BW	B	0.183087	0.28609	0.60977	3.72057	0.748143	1.10809	0	1	1	FALSE	notDE	no.imprint
RLC00042Zm00001d00001	15.4191	15.3484	14.7722	8.64293	6.84014	6.73438	TE	B73	BW	A	15.1799	7.40582	0.672101	177.196	-0.945963	0.226679	0	1	1	FALSE	notDE	no.imprint
RLC00042Zm00001d00177	4.74434	5.95363	7.63139	2.2842	4.97465	3.94997	TE	B73	BW	A	6.10979	3.73628	0.620531	77.1265	-0.608028	0.351031	0	1	1	FALSE	notDE	no.imprint
RLC00042Zm00004b00166	1.1296	0.273103	0.21804	1.0495	1.24366	0.841798	TE	W22	BW	B	0.540249	1.04499	0.6592	12.9694	0.981058	0.764273	0	1	1	FALSE	notDE	no.imprint
RLC00042Zm00004b00192	0	0	0	0.617352	0.710664	0.841798	TE	W22	BW	B	0	0.723272	1	5.91849	6.24806	1.46015	3.5942	0.000325395	0.0159029	TRUE	down	MEG
RLC00044Zm00001d00027	1.58145	0.218482	0.16353	0.12347	0.177666	0.129507	TE	B73	BW	A	0.654486	0.143548	0.820123	6.59545	-2.20753	1.16731	-1.03446	0.300923	1	FALSE	notDE	no.imprint
RLC00044Zm00004b00047	1.1296	0.163862	0.0545099	2.65462	5.50765	4.40325	TE	W22	BW	B	0.449325	4.1885	0.903117	38.2329	3.24358	0.720087	3.11571	0.00183505	0.069682	FALSE	notDE	no.imprint
RLC00044Zm00004b00122	0	0	0	0.802558	1.15483	0.777044	TE	W22	BW	B	0	0.911477	1	7.49057	6.57928	1.41225	3.95063	7.79472e-05	0.00452629	TRUE	down	MEG
RLC00045Zm00001d00125	4.17954	6.9368	6.86825	1.41991	2.39849	2.13687	TE	B73	BW	A	5.99486	1.98509	0.75124	61.6254	-1.49487	0.353767	-1.39885	0.161858	1	FALSE	notDE	no.imprint
RLC00046Zm00001d00076	0.395361	0.218482	0.21804	0.12347	0.266499	0.194261	TE	B73	BW	A	0.277294	0.194744	0.587441	3.78508	-0.461508	1.09596	0	1	1	FALSE	notDE	no.imprint
RLC00046Zm00004b00107	0.338881	0.0546205	0.0545099	0.185206	0.88833	0.129507	TE	W22	BW	B	0.149337	0.401015	0.728651	4.57833	1.44527	1.24605	0.357349	0.720831	1	FALSE	notDE	no.imprint
RLC00048Zm00001d00039	0.338881	0.327723	0.27255	0.12347	0.266499	0.0647537	TE	B73	BW	A	0.313051	0.151574	0.673771	3.67311	-1.00732	1.14081	-0.00641789	0.994879	1	FALSE	notDE	no.imprint
RLC00048Zm00004b00064	0.282401	0.546205	0.708629	2.40767	1.86549	3.04342	TE	W22	BW	B	0.512412	2.43886	0.826376	23.7125	2.36258	0.521641	2.6121	0.00899891	0.24838	FALSE	notDE	no.imprint
RLC00049Zm00001d00034	2.93697	4.75198	5.66903	3.58064	1.86549	1.87786	TE	B73	BW	A	4.45266	2.44133	0.645876	53.4046	-0.749336	0.386089	0	1	1	FALSE	notDE	no.imprint
RLC00049Zm00001d00100	0.11296	0.273103	0.0545099	0.12347	0.444165	0.453276	TE	B73	BW	A	0.146858	0.340304	0.301456	3.9255	1.30496	1.16402	0.261989	0.79333	1	FALSE	notDE	no.imprint
RLC00052Zm00001d00012	0.451842	0.546205	0.545099	0.370411	0.799497	0.518029	TE	B73	BW	A	0.514382	0.562646	0.477594	8.5673	0.210484	0.736482	0	1	1	FALSE	notDE	no.imprint
RLC00052Zm00001d00014	0.282401	0.273103	0.16353	0.370411	0.088833	0.194261	TE	B73	BW	A	0.239678	0.217835	0.523871	3.61988	-0.0341029	1.11881	0	1	1	FALSE	notDE	no.imprint
RLC00052Zm00001d00041	1.63793	1.74786	1.6353	1.11123	0.532998	0.777044	TE	B73	BW	A	1.67369	0.807092	0.674663	19.4002	-0.944495	0.519084	0	1	1	FALSE	notDE	no.imprint
RLC00052Zm00001d00048	0.282401	0.764687	0.708629	0.12347	0	0.129507	TE	B73	BW	A	0.585239	0.0843259	0.874059	5.04932	-2.59008	1.15613	-1.37535	0.169024	1	FALSE	notDE	no.imprint
RLC00052Zm00004b00014	0.790723	0.382344	0.0545099	0.740823	0.088833	0.388522	TE	W22	BW	B	0.409192	0.406059	0.498079	6.57507	0.0295201	1.07362	0	1	1	FALSE	notDE	no.imprint
RLC00052Zm00004b00098	0.0564802	0.382344	0.21804	0.185206	0.621831	0.71229	TE	W22	BW	B	0.218954	0.506442	0.698159	5.78987	1.33149	1.00416	0.330112	0.741315	1	FALSE	notDE	no.imprint
RLC00052Zm00004b00102	1.52497	1.25627	0.926668	3.27197	2.66499	2.39589	TE	W22	BW	B	1.23597	2.77762	0.692054	32.3041	1.24818	0.430041	0.577111	0.563864	1	FALSE	notDE	no.imprint
RLC00052Zm00004b00126	0.395361	0.327723	0.21804	0.679088	0.266499	0.582783	TE	W22	BW	B	0.313708	0.509457	0.6189	6.5746	0.79086	0.852916	0	1	1	FALSE	notDE	no.imprint
RLC00054Zm00001d00004	0.621282	0.491585	0.872159	0.987764	0.266499	0.582783	TE	B73	BW	A	0.661675	0.612349	0.519359	10.006	0.00092801	0.72573	0	1	1	FALSE	notDE	no.imprint
RLC00054Zm00004b00063	1.29904	0.983169	1.41726	3.1485	4.26399	3.94997	TE	W22	BW	B	1.23316	3.78749	0.754383	40.5599	1.70848	0.391608	1.80914	0.0704285	1	FALSE	notDE	no.imprint
RLC00054Zm00004b00093	0.169441	0.109241	0.0545099	0.370411	0.621831	0.323768	TE	W22	BW	B	0.111064	0.43867	0.797968	4.4931	2.0489	1.09111	0.961313	0.336395	1	FALSE	notDE	no.imprint
RLC00059Zm00001d00101	2.08977	0.436964	0.436079	0	0	0.0647537	TE	B73	BW	A	0.987604	0.0215846	0.978612	8.22243	-5.26844	1.4988	-2.8479	0.0044009	0.141233	FALSE	notDE	no.imprint
RLC00064Zm00001d00022	0.564802	0.273103	0.0545099	0.370411	0.088833	0.0647537	TE	B73	BW	A	0.297472	0.174666	0.630053	3.81027	-0.717569	1.27578	0	1	1	FALSE	notDE	no.imprint
RLC00064Zm00001d00024	13.3858	13.9282	13.7365	0.12347	0.88833	0.647537	TE	B73	BW	A	13.6835	0.553113	0.961149	109.613	-4.61308	0.419806	-8.60654	7.52967e-18	3.04525e-15	TRUE	up	MEG
RLC00064Zm00004b00019	0.0564802	0.109241	0.0545099	1.29644	0	0.259015	TE	W22	BW	B	0.0734104	0.518485	0.875974	4.69644	2.91405	1.40016	1.36702	0.171618	1	FALSE	notDE	no.imprint
RLC00064Zm00004b00043	2.14625	0.764687	0.27255	1.79032	1.066	1.42458	TE	W22	BW	B	1.06116	1.42697	0.57351	20.2238	0.451626	0.704549	0	1	1	FALSE	notDE	no.imprint
RLC00064Zm00004b00069	0.621282	0.382344	0.436079	0.12347	0.444165	0.518029	TE	W22	BW	B	0.479902	0.361888	0.429903	6.72654	-0.342924	0.880673	0	1	1	FALSE	notDE	no.imprint
RLC00069Zm00001d00057	0.903683	1.63862	0.981178	0.740823	0.355332	0.71229	TE	B73	BW	A	1.17449	0.602815	0.660827	13.8185	-0.842106	0.618563	0	1	1	FALSE	notDE	no.imprint
RLC00069Zm00004b00003	0.338881	0.0546205	0.16353	1.0495	0	0.453276	TE	W22	BW	B	0.185677	0.500925	0.729571	5.49563	1.48167	1.21582	0.396167	0.691982	1	FALSE	notDE	no.imprint
RLC00069Zm00004b00041	0.790723	0.382344	0.436079	0.987764	1.15483	0.841798	TE	W22	BW	B	0.536382	0.994797	0.649694	12.383	0.956902	0.652086	0	1	1	FALSE	notDE	no.imprint
RLC00070Zm00001d00049	2.76753	4.15116	3.21608	1.97553	2.48733	1.8131	TE	B73	BW	A	3.37826	2.09199	0.61757	42.8901	-0.59902	0.367037	0	1	1	FALSE	notDE	no.imprint
RLC00070Zm00004b00002	4.40546	3.05875	3.16157	9.69243	7.01781	6.28111	TE	W22	BW	B	3.54193	7.66378	0.683918	90.0754	1.1894	0.321233	0.589606	0.555455	1	FALSE	notDE	no.imprint
RLC00070Zm00004b00034	0.451842	0.928549	0.545099	1.17297	0.88833	0.518029	TE	W22	BW	B	0.64183	0.859776	0.572571	11.8819	0.524801	0.661615	0	1	1	FALSE	notDE	no.imprint
RLC00070Zm00004b00052	0.734243	1.20165	0.872159	0.926029	2.13199	1.35983	TE	W22	BW	B	0.936017	1.47262	0.611391	19.2688	0.746363	0.547497	0	1	1	FALSE	notDE	no.imprint
RLC00074Zm00001d00021	1.97681	1.25627	1.74432	1.54338	1.51016	1.35983	TE	B73	BW	A	1.65913	1.47112	0.530031	24.9039	-0.0940455	0.461921	0	1	1	FALSE	notDE	no.imprint
RLC00074Zm00001d00055	8.69795	12.8358	11.8286	4.56841	5.06348	4.468	TE	B73	BW	A	11.1208	4.69996	0.702924	122.958	-1.1421	0.249714	-0.569041	0.569328	1	FALSE	notDE	no.imprint
RLC00074Zm00004b00009	0.225921	0.546205	0.0545099	0.308676	0.88833	0.582783	TE	W22	BW	B	0.275545	0.593263	0.682847	7.01006	1.19599	0.953979	0.205445	0.837224	1	FALSE	notDE	no.imprint
RLC00074Zm00004b00041	0.395361	0.163862	0.10902	0.555617	0.266499	0.323768	TE	W22	BW	B	0.222748	0.381962	0.631645	4.88572	0.839721	1.01471	0	1	1	FALSE	notDE	no.imprint
RLC00076Zm00001d00032	1.07312	1.52937	1.25373	0.926029	0.710664	0.259015	TE	B73	BW	A	1.28541	0.631903	0.670423	14.9594	-0.930425	0.622681	0	1	1	FALSE	notDE	no.imprint
RLC00076Zm00004b00145	0.169441	0.163862	0.0545099	0.555617	0.266499	0.194261	TE	W22	BW	B	0.129271	0.338792	0.723818	3.76395	1.47211	1.15253	0.409632	0.682076	1	FALSE	notDE	no.imprint
RLC00079Zm00001d00012	0.677763	0.819308	0.327059	2.46941	2.66499	2.33113	TE	B73	BW	A	0.608043	2.48851	0.196361	25.0874	2.1189	0.506318	2.20988	0.0271132	0.565861	FALSE	notDE	no.imprint
RLC00080Zm00001d00009	0.338881	0.327723	0.327059	0.185206	0.710664	0.323768	TE	B73	BW	A	0.331221	0.406546	0.448951	5.92236	0.361197	0.911989	0	1	1	FALSE	notDE	no.imprint
RLC00080Zm00001d00043	0.960164	0.109241	0.27255	0.370411	0.710664	0.518029	TE	B73	BW	A	0.447318	0.533035	0.456283	8.0368	0.273196	0.929802	0	1	1	FALSE	notDE	no.imprint
RLC00083Zm00004b00054	0.225921	0.163862	0.10902	0.555617	0.177666	0.518029	TE	W22	BW	B	0.166267	0.417104	0.714989	4.67789	1.41685	1.02942	0.40494	0.685522	1	FALSE	notDE	no.imprint
RLC00096Zm00001d00005	1.92033	1.52937	1.47177	0	0	0	TE	B73	BW	A	1.64049	0	1	12.7235	-6.8973	1.32173	-4.46181	8.1272e-06	0.000615832	TRUE	up	MEG
RLC00096Zm00001d00010	0.451842	0.382344	0.21804	0.308676	0.088833	0.0647537	TE	B73	BW	A	0.350742	0.154088	0.694773	3.98549	-1.09002	1.14024	-0.078952	0.937071	1	FALSE	notDE	no.imprint
RLC00096Zm00004b00119	0.395361	0.928549	0.817649	1.97553	1.42133	1.42458	TE	W22	BW	B	0.713853	1.60715	0.692437	18.4584	1.28384	0.538171	0.52741	0.597909	1	FALSE	notDE	no.imprint
RLC00096Zm00004b00231	0.169441	0.436964	0.327059	0.370411	0.266499	0.647537	TE	W22	BW	B	0.311155	0.428149	0.579125	5.81794	0.583903	0.898186	0	1	1	FALSE	notDE	no.imprint
RLC00096Zm00004b00337	0	0.109241	0.27255	0.246941	0.710664	0.518029	TE	W22	BW	B	0.127264	0.491878	0.794452	4.98349	2.08038	1.13552	0.951447	0.341378	1	FALSE	notDE	no.imprint
RLC00097Zm00004b00037	0.169441	0.273103	0.16353	0.185206	0.710664	0.841798	TE	W22	BW	B	0.202024	0.579223	0.741408	6.3133	1.61461	0.948241	0.648154	0.516886	1	FALSE	notDE	no.imprint
RLC00112Zm00001d00032	0.960164	0.436964	0.872159	4.07453	0.799497	1.10081	TE	B73	BW	A	0.756429	1.99161	0.275261	21.9277	1.46863	0.674858	0.694418	0.48742	1	FALSE	notDE	no.imprint
RLC00118Zm00001d00022	0.677763	1.25627	0.926668	0.0617352	0	0	TE	B73	BW	A	0.953568	0.0205784	0.978875	7.38346	-5.12369	1.39532	-2.95538	0.00312289	0.107628	FALSE	notDE	no.imprint
RLC00118Zm00004b00001	0	0	0	0.617352	0.532998	0.582783	TE	W22	BW	B	0	0.577711	1	4.71722	5.92365	1.51871	3.242	0.00118695	0.0481783	TRUE	down	MEG
RLC00124Zm00004b00025	0.790723	1.25627	0.708629	0.370411	0.621831	1.74835	TE	W22	BW	B	0.918541	0.913531	0.498633	14.4758	0.0957915	0.692879	0	1	1	FALSE	notDE	no.imprint
RLC00124Zm00004b00028	1.69441	3.55033	2.99804	3.76585	12.3478	8.28847	TE	W22	BW	B	2.74759	8.13404	0.747502	87.9503	1.68895	0.43126	1.59754	0.110145	1	FALSE	notDE	no.imprint
RLC00125Zm00001d00031	6.38226	8.84852	8.01296	5.12402	3.90865	3.4967	TE	B73	BW	A	7.74791	4.17646	0.649754	93.0649	-0.789452	0.276744	0	1	1	FALSE	notDE	no.imprint
RLC00137Zm00001d00009	0.395361	0.109241	0.436079	0.246941	0	0.582783	TE	B73	BW	A	0.313561	0.276575	0.531337	4.66444	-0.0800163	1.17082	0	1	1	FALSE	notDE	no.imprint
RLC00143Zm00004b00028	0	0	0.0545099	0.370411	0.532998	0.841798	TE	W22	BW	B	0.01817	0.581736	0.969712	4.89209	4.97346	1.5092	2.63283	0.00846778	0.236085	FALSE	notDE	no.imprint
RLC00148Zm00001d00019	3.84065	3.60495	3.3251	1.35818	1.95433	1.29507	TE	B73	BW	A	3.59024	1.53586	0.700384	40.3209	-1.15333	0.390841	-0.392307	0.694831	1	FALSE	notDE	no.imprint
RLC00148Zm00001d00021	1.75089	1.42013	1.36275	0.864293	0.088833	0.194261	TE	B73	BW	A	1.51126	0.382462	0.798036	14.7819	-1.8644	0.735549	-1.17518	0.239923	1	FALSE	notDE	no.imprint
RLC00148Zm00001d00023	2.14625	2.73103	1.90785	0.987764	1.68783	0.71229	TE	B73	BW	A	2.26171	1.12929	0.666973	26.6628	-0.930231	0.488264	0	1	1	FALSE	notDE	no.imprint
RLC00148Zm00004b00003	1.35553	1.20165	1.25373	2.22247	1.066	1.48933	TE	W22	BW	B	1.2703	1.5926	0.556289	22.7242	0.421482	0.48619	0	1	1	FALSE	notDE	no.imprint
RLC00148Zm00004b00008	0.169441	0.218482	0.27255	0.432147	0.088833	0.259015	TE	W22	BW	B	0.220157	0.259998	0.541487	3.76601	0.365402	1.0939	0	1	1	FALSE	notDE	no.imprint
RLC00150Zm00001d00014	1.46849	4.20578	3.97922	1.11123	2.22083	1.87786	TE	B73	BW	A	3.21783	1.73664	0.64948	38.2969	-0.769565	0.47328	0	1	1	FALSE	notDE	no.imprint
RLC00151Zm00001d00011	2.88049	2.94951	2.94353	2.16073	1.59899	2.59015	TE	B73	BW	A	2.92451	2.11663	0.580129	39.6968	-0.367252	0.370672	0	1	1	FALSE	notDE	no.imprint
RLC00153Zm00004b00008	0.564802	0.273103	0.16353	0.308676	0.266499	0.194261	TE	W22	BW	B	0.333811	0.256479	0.434496	4.76002	-0.330152	1.01702	0	1	1	FALSE	notDE	no.imprint
RLC00157Zm00001d00011	0.395361	0.546205	0.10902	0.0617352	0.266499	0.259015	TE	B73	BW	A	0.350195	0.19575	0.641448	4.33532	-0.778544	1.12798	0	1	1	FALSE	notDE	no.imprint
RLC00157Zm00004b00008	0.621282	0.655446	0.599609	0.740823	1.77666	2.20162	TE	W22	BW	B	0.625446	1.57304	0.71551	17.7349	1.42223	0.598038	0.706026	0.480172	1	FALSE	notDE	no.imprint
RLC00161Zm00001dS0180	0.395361	0.327723	0.490589	0.926029	0.621831	0.388522	TE	B73	BW	A	0.404558	0.645461	0.385286	8.36425	0.768096	0.758867	0	1	1	FALSE	notDE	no.imprint
RLC00176Zm00004b00005	0.960164	1.52937	1.68981	4.198	3.64215	4.85653	TE	W22	BW	B	1.39311	4.23223	0.75235	45.0604	1.71071	0.366752	1.93785	0.0526417	0.890664	FALSE	notDE	no.imprint
RLC00176Zm00004b00009	0.225921	0.436964	0.327059	0.12347	0.177666	0.453276	TE	W22	BW	B	0.329981	0.251471	0.432487	4.5478	-0.27489	1.02097	0	1	1	FALSE	notDE	no.imprint
RLC00176Zm00004b00015	2.03329	2.29406	2.23491	1.66685	1.3325	1.87786	TE	W22	BW	B	2.18742	1.62573	0.426349	30.0022	-0.327362	0.406212	0	1	1	FALSE	notDE	no.imprint
RLC00179Zm00004b00027	0	0.163862	0.16353	0.246941	0.977164	0.906551	TE	W22	BW	B	0.10913	0.710219	0.866808	6.65713	2.8251	1.07022	1.70535	0.0881301	1	FALSE	notDE	no.imprint
RLC00182Zm00004b00013	0.11296	0.109241	0.21804	0.370411	0.444165	0.323768	TE	W22	BW	B	0.146747	0.379448	0.721117	4.22321	1.46812	1.04495	0.447984	0.654164	1	FALSE	notDE	no.imprint
RLC00184Zm00001d00004	0.903683	1.14703	0.872159	0.493882	0.88833	0.906551	TE	B73	BW	A	0.974291	0.762921	0.560836	13.7311	-0.266822	0.59891	0	1	1	FALSE	notDE	no.imprint
RLC00184Zm00001d00007	6.77763	10.4325	11.1745	4.25973	2.30966	3.04342	TE	B73	BW	A	9.46156	3.20427	0.747014	97.6142	-1.44476	0.305156	-1.45747	0.144986	1	FALSE	notDE	no.imprint
RLC00184Zm00001d00010	0.0564802	1.80248	0.763139	0.308676	0.177666	0.0647537	TE	B73	BW	A	0.874032	0.183699	0.826328	7.89414	-2.09759	1.10858	-0.990089	0.32213	1	FALSE	notDE	no.imprint
RLC00184Zm00001d00014	2.59809	4.64274	4.36079	1.85206	0.799497	1.6836	TE	B73	BW	A	3.86721	1.44505	0.727978	40.9112	-1.29205	0.416444	-0.701292	0.483121	1	FALSE	notDE	no.imprint
RLC00184Zm00001d00016	4.91378	4.31502	3.97922	1.79032	0.977164	0.777044	TE	B73	BW	A	4.40267	1.18151	0.788419	43.6596	-1.80753	0.423548	-1.90659	0.0565731	0.935743	FALSE	notDE	no.imprint
RLC00184Zm00004b00002	0.395361	2.29406	3.10706	1.29644	1.77666	1.8131	TE	W22	BW	B	1.93216	1.62873	0.457394	27.5447	-0.10111	0.601508	0	1	1	FALSE	notDE	no.imprint
RLC00184Zm00004b00005	1.75089	2.29406	2.67099	4.44494	2.04316	3.82047	TE	W22	BW	B	2.23864	3.43619	0.605514	44.869	0.726522	0.387129	0	1	1	FALSE	notDE	no.imprint
RLC00184Zm00004b00009	2.37217	5.13433	6.21413	6.4822	5.32998	5.37456	TE	W22	BW	B	4.57354	5.72891	0.556073	80.9722	0.446754	0.338443	0	1	1	FALSE	notDE	no.imprint
RLC00184Zm00004b00012	0.169441	0.163862	0.21804	0.432147	0.444165	0.259015	TE	W22	BW	B	0.183781	0.378442	0.673118	4.50605	1.13236	0.99431	0.133121	0.894098	1	FALSE	notDE	no.imprint
RLC00189Zm00001d00014	3.89713	5.07971	3.97922	2.03726	1.77666	1.87786	TE	B73	BW	A	4.31869	1.89726	0.694775	48.5285	-1.08947	0.344139	-0.259992	0.79487	1	FALSE	notDE	no.imprint
RLC00195Zm00004b00006	0.903683	1.36551	0.708629	0.185206	4.97465	4.85653	TE	W22	BW	B	0.992608	3.33879	0.770834	35.2652	1.85694	0.767572	1.11643	0.264237	1	FALSE	notDE	no.imprint
RLC00207Zm00004b00003	1.24256	2.1302	2.01687	4.25973	2.48733	2.52539	TE	W22	BW	B	1.79654	3.09082	0.63241	38.7238	0.892005	0.403287	0	1	1	FALSE	notDE	no.imprint
RLC00217Zm00001d00007	2.48513	3.49571	4.57883	0.432147	0.355332	0.971305	TE	B73	BW	A	3.51989	0.586261	0.857224	31.3659	-2.45337	0.508469	-2.85833	0.00425874	0.137591	FALSE	notDE	no.imprint
RLC00217Zm00001d00010	0.564802	0.710067	0.981178	0.246941	0.177666	0	TE	B73	BW	A	0.752016	0.141536	0.841603	6.85217	-2.31781	0.992725	-1.32747	0.184354	1	FALSE	notDE	no.imprint
RLC00217Zm00001d00016	0.734243	1.09241	1.36275	0.555617	0.532998	0.71229	TE	B73	BW	A	1.06313	0.600302	0.639119	12.9296	-0.711764	0.611076	0	1	1	FALSE	notDE	no.imprint
RLC00217Zm00004b00005	0.621282	1.36551	2.99804	1.72859	0.621831	0.582783	TE	W22	BW	B	1.66161	0.977734	0.370445	20.2162	-0.624907	0.664296	0	1	1	FALSE	notDE	no.imprint
RLC00217Zm00004b00007	2.37217	5.78977	5.39648	5.2475	3.10916	3.43194	TE	W22	BW	B	4.51947	3.92953	0.465088	65.8149	-0.0797523	0.374196	0	1	1	FALSE	notDE	no.imprint
RLC00217Zm00004b00017	0.169441	0.819308	0.708629	0.926029	0.088833	0.453276	TE	W22	BW	B	0.565792	0.489379	0.463791	8.11608	-0.0615359	0.911438	0	1	1	FALSE	notDE	no.imprint
RLC00224Zm00004b00018	0.451842	0.655446	0.763139	0.555617	0.266499	0.777044	TE	W22	BW	B	0.623475	0.533053	0.460908	9.04158	-0.102153	0.730201	0	1	1	FALSE	notDE	no.imprint
RLC00252Zm00004b00001	6.38226	1.25627	1.41726	2.2842	2.75382	0.841798	TE	W22	BW	B	3.0186	1.95994	0.393678	40.7076	-0.612071	0.669477	0	1	1	FALSE	notDE	no.imprint
RLC00252Zm00004b00003	1.46849	0.218482	0.0545099	0.12347	0.088833	0.0647537	TE	W22	BW	B	0.580492	0.0923524	0.137257	5.58712	-2.66343	1.35197	-1.23037	0.218559	1	FALSE	notDE	no.imprint
RLC00274Zm00001d00005	0.960164	1.25627	1.25373	0.617352	0.355332	0.518029	TE	B73	BW	A	1.15672	0.496905	0.699506	12.847	-1.10323	0.61729	-0.167231	0.867189	1	FALSE	notDE	no.imprint
RLC00284Zm00004b00003	0.0564802	0	0	0.308676	0.532998	0.518029	TE	W22	BW	B	0.0188267	0.453235	0.960118	3.88395	4.60998	1.56543	2.30606	0.0211071	0.468909	FALSE	notDE	no.imprint
RLC00291Zm00001dS0065	2.03329	1.14703	1.14471	0.246941	1.24366	0.518029	TE	B73	BW	A	1.44168	0.669544	0.682864	16.8931	-1.07123	0.68197	-0.104446	0.916815	1	FALSE	notDE	no.imprint
RLC00291Zm00001dS0303	19.6551	8.41156	5.83256	4.75361	10.9265	8.87125	TE	B73	BW	A	11.2997	8.18378	0.579964	157.801	-0.424147	0.462754	0	1	1	FALSE	notDE	no.imprint
RLC00291Zm00001dS0514	2.20273	1.47475	1.68981	1.0495	1.42133	0.647537	TE	B73	BW	A	1.7891	1.03945	0.632513	22.4647	-0.721136	0.520505	0	1	1	FALSE	notDE	no.imprint
RLC00291Zm00004bS0101	0.395361	0.546205	0.381569	0.12347	0.355332	0.453276	TE	W22	BW	B	0.441045	0.310693	0.413299	5.92892	-0.418602	0.903803	0	1	1	FALSE	notDE	no.imprint
RLC00316Zm00001d00008	1.24256	0.710067	0.599609	0.370411	0.532998	0.71229	TE	B73	BW	A	0.850747	0.538567	0.61235	11.1144	-0.597282	0.703587	0	1	1	FALSE	notDE	no.imprint
RLC00318Zm00001d00004	0.451842	0.273103	0.327059	0.0617352	0	0.388522	TE	B73	BW	A	0.350668	0.150086	0.70028	3.94791	-1.11015	1.23405	-0.089258	0.928877	1	FALSE	notDE	no.imprint
RLC00318Zm00001d00006	0.734243	0.491585	0.545099	1.29644	1.42133	1.16557	TE	B73	BW	A	0.590309	1.29444	0.313202	15.1974	1.21207	0.574204	0.369328	0.711883	1	FALSE	notDE	no.imprint
RLC00340Zm00001d00002	0.621282	0.764687	0.654119	0.185206	0.177666	0.388522	TE	B73	BW	A	0.680029	0.250465	0.730826	7.24551	-1.3316	0.831797	-0.398649	0.690152	1	FALSE	notDE	no.imprint
RLC00367Zm00001d00002	0.282401	0.273103	0.545099	0.246941	0	0.259015	TE	B73	BW	A	0.366868	0.168652	0.685069	4.13221	-0.96768	1.13195	0	1	1	FALSE	notDE	no.imprint
RLC00367Zm00004b00001	0	0.218482	0.27255	0.370411	0.621831	0.453276	TE	W22	BW	B	0.163677	0.481839	0.74644	5.15216	1.68785	1.06079	0.648427	0.516709	1	FALSE	notDE	no.imprint
RLC00367Zm00004b00006	0.225921	0.327723	0.21804	0.493882	0.444165	0.194261	TE	W22	BW	B	0.257228	0.377436	0.594702	5.0559	0.643042	0.949122	0	1	1	FALSE	notDE	no.imprint
RLC00367Zm00004b00014	0.451842	0.327723	0.21804	0.926029	0.799497	0.841798	TE	W22	BW	B	0.332535	0.855775	0.720161	9.59572	1.44245	0.721546	0.613197	0.539746	1	FALSE	notDE	no.imprint
RLC00373Zm00001d00004	0.225921	0	0.0545099	0.246941	0.532998	0.453276	TE	B73	BW	A	0.0934769	0.411072	0.185268	4.15732	2.17842	1.24942	0.943172	0.345593	1	FALSE	notDE	no.imprint
RLC00390Zm00004b00008	2.93697	1.80248	2.1804	2.16073	5.24115	4.01473	TE	W22	BW	B	2.30661	3.80554	0.622618	49.3614	0.79734	0.435398	0	1	1	FALSE	notDE	no.imprint
RLC00390Zm00004b00012	0.11296	0.491585	0.327059	0.432147	0	0.194261	TE	W22	BW	B	0.310535	0.208803	0.402056	3.9782	-0.414447	1.2052	0	1	1	FALSE	notDE	no.imprint
RLC00391Zm00004b00011	0.338881	0.600826	0.817649	0.432147	0.799497	0.841798	TE	W22	BW	B	0.585785	0.691147	0.541256	10.0722	0.34739	0.703223	0	1	1	FALSE	notDE	no.imprint
RLC00416Zm00004b00004	0.508322	0.109241	0	0.12347	0.799497	0.453276	TE	W22	BW	B	0.205854	0.458748	0.690259	5.52091	1.1643	1.23302	0.133251	0.893995	1	FALSE	notDE	no.imprint
RLC00416Zm00004b00015	0.790723	0.491585	0.817649	0.802558	0.355332	0.906551	TE	W22	BW	B	0.699985	0.688147	0.495736	10.9897	0.0755448	0.679616	0	1	1	FALSE	notDE	no.imprint
RLC00423Zm00004b00025	0.338881	0.109241	0.381569	0.987764	1.066	1.23032	TE	W22	BW	B	0.276564	1.09469	0.798314	11.0994	2.07286	0.722413	1.48511	0.137515	1	FALSE	notDE	no.imprint
RLC00447Zm00001d00004	0.677763	1.58399	1.68981	0.679088	0.621831	0.582783	TE	B73	BW	A	1.31719	0.627901	0.677187	14.9852	-0.949769	0.600815	0	1	1	FALSE	notDE	no.imprint
RLC00462Zm00001d00001	0.169441	0.327723	0.381569	0.185206	0.266499	0.129507	TE	B73	BW	A	0.292911	0.193737	0.601895	3.7924	-0.502605	1.08081	0	1	1	FALSE	notDE	no.imprint
RLC00462Zm00001d00004	5.47858	7.15529	6.43217	2.65462	2.57616	2.07212	TE	B73	BW	A	6.35535	2.4343	0.723049	68.403	-1.28992	0.303853	-0.954139	0.340013	1	FALSE	notDE	no.imprint
RLC00462Zm00004b00005	0.282401	0.873928	0.872159	0.740823	0.710664	0.71229	TE	W22	BW	B	0.676163	0.721259	0.516136	10.9284	0.214991	0.67788	0	1	1	FALSE	notDE	no.imprint
RLC00473Zm00001d00001	1.1296	0.655446	0.817649	0.308676	0.710664	0.582783	TE	B73	BW	A	0.867566	0.534041	0.618979	11.1727	-0.642086	0.692606	0	1	1	FALSE	notDE	no.imprint
RLC00474Zm00004b00004	0.508322	0.382344	0.327059	0.679088	0.266499	0.71229	TE	W22	BW	B	0.405908	0.552626	0.576532	7.64009	0.53832	0.795936	0	1	1	FALSE	notDE	no.imprint
RLC00480Zm00004b00006	1.97681	1.8571	1.79883	2.71635	1.68783	2.20162	TE	W22	BW	B	1.87758	2.20193	0.539754	32.3891	0.323759	0.403981	0	1	1	FALSE	notDE	no.imprint
RLC00500Zm00001d00005	0.282401	0.819308	0.763139	0	0	0	TE	B73	BW	A	0.621616	0	1	4.63664	-5.44967	1.54305	-2.88369	0.00393048	0.128972	FALSE	notDE	no.imprint
RLC00500Zm00004b00011	13.4988	13.2728	8.61257	14.8782	17.1448	20.7212	TE	W22	BW	B	11.7947	17.5814	0.598493	235.299	0.655462	0.27101	0	1	1	FALSE	notDE	no.imprint
RLC00510Zm00001d00007	2.42865	1.14703	1.47177	1.72859	0.621831	0.841798	TE	B73	BW	A	1.68248	1.06407	0.612579	21.8473	-0.589127	0.578574	0	1	1	FALSE	notDE	no.imprint
RLC00536Zm00001d00001	0.564802	0.163862	0.21804	0.308676	0.532998	0.129507	TE	B73	BW	A	0.315568	0.323727	0.493618	5.20246	0.0653245	1.02876	0	1	1	FALSE	notDE	no.imprint
RLC00564Zm00001d00004	0.451842	0.819308	1.03569	0.679088	0.177666	0.777044	TE	B73	BW	A	0.768946	0.544599	0.585397	10.173	-0.359974	0.73524	0	1	1	FALSE	notDE	no.imprint
RLC00580Zm00004b00002	0.790723	0.600826	0.708629	0.246941	0.621831	1.29507	TE	W22	BW	B	0.700059	0.721282	0.507466	11.3229	0.130427	0.737622	0	1	1	FALSE	notDE	no.imprint
RLC00621Zm00001d00005	0.847203	0.163862	0.10902	0.0617352	0.088833	0.129507	TE	B73	BW	A	0.373362	0.0933585	0.799969	3.83177	-1.99032	1.34487	-0.736365	0.461509	1	FALSE	notDE	no.imprint
RLC00659Zm00001d00001	13.3858	18.6802	16.4075	6.91435	13.5026	8.15896	TE	B73	BW	A	16.1578	9.52531	0.629122	201.586	-0.659685	0.287834	0	1	1	FALSE	notDE	no.imprint
RLC00664Zm00004b00004	0.169441	0.109241	0.10902	0.679088	0.266499	0.323768	TE	W22	BW	B	0.129234	0.423118	0.76603	4.4384	1.80039	1.06782	0.749557	0.453521	1	FALSE	notDE	no.imprint
RLC00701Zm00001d00006	1.58145	0.983169	1.85334	0.617352	0.088833	0.453276	TE	B73	BW	A	1.47265	0.386487	0.792115	14.4548	-1.79996	0.688948	-1.16113	0.24559	1	FALSE	notDE	no.imprint
RLC00703Zm00004b00006	0.621282	0.273103	0.16353	0.185206	0.088833	0.194261	TE	W22	BW	B	0.352638	0.1561	0.306837	4.09061	-1.10882	1.13578	-0.095809	0.923672	1	FALSE	notDE	no.imprint
RLC00771Zm00001d00005	1.24256	2.78565	2.50746	0.555617	0.710664	1.03606	TE	B73	BW	A	2.17856	0.767447	0.739496	22.6359	-1.38702	0.529597	-0.730783	0.464911	1	FALSE	notDE	no.imprint
RLC00771Zm00004b00005	0.225921	0.764687	0.654119	1.54338	0.977164	1.55409	TE	W22	BW	B	0.548242	1.35821	0.712428	15.1318	1.43077	0.612459	0.70335	0.481837	1	FALSE	notDE	no.imprint
RLC00833Zm00001d00002	5.7045	8.84852	9.3757	3.64238	2.93149	4.27374	TE	B73	BW	A	7.97624	3.61587	0.688075	89.8176	-1.02741	0.290657	-0.0943059	0.924866	1	FALSE	notDE	no.imprint
RLC00833Zm00001d00003	1.80737	0.218482	0.926668	0	0.088833	0.518029	TE	B73	BW	A	0.984172	0.202287	0.829503	9.53917	-2.22934	1.10679	-1.11072	0.266689	1	FALSE	notDE	no.imprint
RLC00854Zm00001d00001	0.169441	0	0	0.679088	0.532998	0.453276	TE	B73	BW	A	0.0564802	0.555121	0.0923482	5.01248	3.35046	1.28647	1.82706	0.0676908	1	FALSE	notDE	no.imprint
RLC00854Zm00001d00002	3.16289	2.07558	5.56001	3.64238	2.48733	3.62621	TE	B73	BW	A	3.59949	3.25197	0.525361	53.8828	-0.0430707	0.408203	0	1	1	FALSE	notDE	no.imprint
RLC00854Zm00001d00003	5.08322	5.84439	6.54119	4.44494	3.19799	3.62621	TE	B73	BW	A	5.82293	3.75638	0.607866	75.0398	-0.529876	0.284361	0	1	1	FALSE	notDE	no.imprint
RLC00854Zm00001d00004	0.790723	0.382344	1.6353	2.22247	0.977164	1.61884	TE	B73	BW	A	0.936121	1.60616	0.368221	20.1329	0.885147	0.609696	0	1	1	FALSE	notDE	no.imprint
RLC00854Zm00001d00005	0.11296	0.218482	0.10902	1.29644	1.24366	2.00736	TE	B73	BW	A	0.146821	1.51582	0.0883056	13.4888	3.46833	0.760041	3.24763	0.00116369	0.0474064	TRUE	down	PEG
RLC00882Zm00001d00003	0.282401	0.327723	0.327059	0.370411	0.355332	0.388522	TE	B73	BW	A	0.312395	0.371422	0.45684	5.42366	0.346575	0.880046	0	1	1	FALSE	notDE	no.imprint
RLC00894Zm00004b00005	0.508322	0.600826	0.708629	0.493882	0	0.518029	TE	W22	BW	B	0.605925	0.337304	0.357605	7.32138	-0.70938	0.903219	0	1	1	FALSE	notDE	no.imprint
RLC00939Zm00001d00001	1.92033	1.96634	2.23491	0.926029	0.710664	0.518029	TE	B73	BW	A	2.04052	0.718241	0.739651	21.4875	-1.41184	0.504694	-0.816019	0.414489	1	FALSE	notDE	no.imprint
RLC00939Zm00004b00002	0.0564802	0.382344	0.327059	0.308676	0.177666	0.388522	TE	W22	BW	B	0.255294	0.291621	0.533211	4.24983	0.334296	1.0691	0	1	1	FALSE	notDE	no.imprint
RLC00964Zm00001d00001	0.564802	0.600826	0.817649	0.308676	0.088833	0.0647537	TE	B73	BW	A	0.661092	0.154088	0.810977	6.27994	-1.96644	0.967853	-0.998535	0.31802	1	FALSE	notDE	no.imprint
RLC00986Zm00001d00001	1.63793	1.03779	0.763139	0	0	0	TE	B73	BW	A	1.14628	0	1	9.01879	-6.39827	1.39623	-3.86633	0.000110486	0.00616312	TRUE	up	MEG
RLC01126Zm00004b00002	0.225921	0.382344	0.436079	0.432147	0.444165	0.388522	TE	W22	BW	B	0.348115	0.421611	0.547742	6.07348	0.382164	0.843817	0	1	1	FALSE	notDE	no.imprint
RLC01199Zm00004b00002	0.11296	0	0	0.12347	0.799497	0.388522	TE	W22	BW	B	0.0376535	0.437163	0.920699	3.95677	3.59225	1.54691	1.67576	0.0937859	1	FALSE	notDE	no.imprint
RLC01251Zm00001d00002	0.677763	0.436964	0.381569	0.370411	0.355332	0.194261	TE	B73	BW	A	0.498765	0.306668	0.619251	6.41963	-0.639347	0.867029	0	1	1	FALSE	notDE	no.imprint
RLC01251Zm00004b00006	0.225921	0.0546205	0.16353	0.802558	0.621831	0.323768	TE	W22	BW	B	0.148024	0.582719	0.797434	5.92809	2.05154	0.983514	1.06917	0.284993	1	FALSE	notDE	no.imprint
RLC01319Zm00001d00004	0.564802	0.546205	0.926668	0.12347	0.444165	0	TE	B73	BW	A	0.679225	0.189212	0.782124	6.74657	-1.82113	1.02546	-0.800748	0.423278	1	FALSE	notDE	no.imprint
RLC01334Zm00001d00003	0.282401	0	0	0.308676	0.621831	0.777044	TE	B73	BW	A	0.0941337	0.569184	0.141913	5.47547	2.61677	1.26248	1.28063	0.200323	1	FALSE	notDE	no.imprint
RLC01335Zm00001d00002	9.48868	10.7056	9.70276	4.63014	3.46449	2.97867	TE	B73	BW	A	9.96569	3.6911	0.729724	106.516	-1.33892	0.273446	-1.23944	0.215183	1	FALSE	notDE	no.imprint
RLC01335Zm00004b00022	0.0564802	0.491585	0.21804	0.493882	1.51016	0.906551	TE	W22	BW	B	0.255368	0.970198	0.791633	9.91109	2.04543	0.850509	1.22918	0.219004	1	FALSE	notDE	no.imprint
RLC01350Zm00004b00008	0.225921	0.327723	0.545099	0.555617	0.710664	0.582783	TE	W22	BW	B	0.366248	0.616355	0.627268	7.8069	0.856532	0.77187	0	1	1	FALSE	notDE	no.imprint
RLC01354Zm00001d00003	0.564802	1.74786	0.708629	0.432147	0.977164	0.194261	TE	B73	BW	A	1.0071	0.534524	0.653271	12.0098	-0.825376	0.773262	0	1	1	FALSE	notDE	no.imprint
RLC01373Zm00004b00054	0.395361	0.491585	0.381569	0.740823	1.24366	1.55409	TE	W22	BW	B	0.422838	1.17952	0.736116	12.9152	1.57384	0.646081	0.888181	0.374443	1	FALSE	notDE	no.imprint
RLC01423Zm00001d00003	1.01664	0.764687	0.599609	0.432147	0.621831	0.323768	TE	B73	BW	A	0.793647	0.459249	0.63345	9.97285	-0.733164	0.715955	0	1	1	FALSE	notDE	no.imprint
RLC01430Zm00004b00003	0.282401	0.163862	0.16353	0.617352	0.088833	0.582783	TE	W22	BW	B	0.203264	0.429656	0.678847	5.05655	1.16889	1.03022	0.163936	0.869781	1	FALSE	notDE	no.imprint
RLC01432Zm00004b00002	0.621282	0	0.327059	0.987764	0.532998	0.841798	TE	W22	BW	B	0.316114	0.78752	0.71357	8.94795	1.36119	0.944421	0.382448	0.702129	1	FALSE	notDE	no.imprint
RLC01899Zm00004b00004	0.282401	0.218482	0.381569	0.679088	0.710664	0.259015	TE	W22	BW	B	0.294151	0.549589	0.651373	6.76129	0.988727	0.856809	0	1	1	FALSE	notDE	no.imprint
RLC01954Zm00004b00001	0.395361	0.218482	0.21804	0.617352	0.088833	0.582783	TE	W22	BW	B	0.277294	0.429656	0.60776	5.64161	0.718766	0.97577	0	1	1	FALSE	notDE	no.imprint
RLC01975Zm00004b00001	0.225921	0.273103	0.0545099	0.308676	0.355332	0.323768	TE	W22	BW	B	0.184511	0.329259	0.640868	4.13685	0.911653	1.07186	0	1	1	FALSE	notDE	no.imprint
RLC01992Zm00001d00001	0.508322	0.273103	0.436079	0.12347	0.177666	0.323768	TE	B73	BW	A	0.405835	0.208302	0.660822	4.86124	-0.879853	0.997843	0	1	1	FALSE	notDE	no.imprint
RLC02043Zm00001d00001	0.225921	0.218482	0	0.370411	0.355332	0.259015	TE	B73	BW	A	0.148134	0.328253	0.310954	3.86147	1.21002	1.19739	0.175395	0.860769	1	FALSE	notDE	no.imprint
RLC02124Zm00001d00003	1.92033	2.29406	1.58079	0.185206	0.177666	0.0647537	TE	B73	BW	A	1.93173	0.142542	0.931281	16.0226	-3.69642	0.7831	-3.44326	0.000574752	0.026321	TRUE	up	MEG
RLC02134Zm00001d00003	0.169441	0.600826	0.381569	0.493882	1.42133	0.906551	TE	B73	BW	A	0.383945	0.940587	0.289872	10.6403	1.40212	0.755084	0.532551	0.594344	1	FALSE	notDE	no.imprint
RLC02357Zm00001d00001	0.338881	0.546205	0.545099	0.0617352	0	0.129507	TE	B73	BW	A	0.476728	0.0637475	0.882053	4.11922	-2.71153	1.26928	-1.34842	0.177524	1	FALSE	notDE	no.imprint
RLC02357Zm00004b00001	0.0564802	0	0.0545099	1.79032	2.48733	1.8131	TE	W22	BW	B	0.0369967	2.03025	0.982103	16.965	5.87794	1.14421	4.26315	2.01568e-05	0.00138369	TRUE	down	MEG
RLC02575Zm00004b00001	0.11296	0.0546205	0.0545099	0.864293	0.266499	0.777044	TE	W22	BW	B	0.0740303	0.635946	0.895728	5.72834	3.19405	1.11632	1.96544	0.0493637	0.851074	FALSE	notDE	no.imprint
RLC02594Zm00001d00002	0.338881	0.436964	0.654119	0.370411	0	0.129507	TE	B73	BW	A	0.476655	0.16664	0.740959	4.93284	-1.35276	1.08572	-0.324911	0.745248	1	FALSE	notDE	no.imprint
RLC02610Zm00001d00002	6.66467	1.36551	1.52628	1.79032	2.04316	2.00736	TE	B73	BW	A	3.18549	1.94695	0.620658	41.8649	-0.696621	0.611736	0	1	1	FALSE	notDE	no.imprint
RLC02697Zm00001d00001	1.97681	1.8571	2.61648	0.864293	0.799497	0.582783	TE	B73	BW	A	2.15013	0.748858	0.741683	22.5591	-1.43026	0.496134	-0.867233	0.385815	1	FALSE	notDE	no.imprint
RLC02705Zm00001d00002	1.92033	0.382344	0.817649	0.0617352	0.621831	0.259015	TE	B73	BW	A	1.04011	0.314194	0.768003	10.9699	-1.73232	0.922773	-0.793606	0.427425	1	FALSE	notDE	no.imprint
RLC02716Zm00001d00002	7.11651	5.73515	3.92471	0	0	0	TE	B73	BW	A	5.59212	0	1	43.6443	-8.67597	1.2481	-6.15011	7.74313e-10	1.30614e-07	TRUE	up	MEG
RLC02882Zm00001dS0015	0.677763	2.62178	1.79883	0.679088	1.24366	0.971305	TE	B73	BW	A	1.69946	0.964685	0.6379	20.5899	-0.69876	0.585626	0	1	1	FALSE	notDE	no.imprint
RLC02988Zm00001d00002	1.24256	0.764687	0.708629	0	0	0.0647537	TE	B73	BW	A	0.905294	0.0215846	0.976713	7.27278	-5.09079	1.41306	-2.89498	0.00379181	0.125402	FALSE	notDE	no.imprint
RLC03184Zm00001d00002	0.338881	0.273103	0.327059	0.370411	0	0.259015	TE	B73	BW	A	0.313014	0.209809	0.5987	4.09654	-0.452754	1.12514	0	1	1	FALSE	notDE	no.imprint
RLC03275Zm00001d00001	0.960164	0.764687	1.30824	0.432147	0.444165	0.582783	TE	B73	BW	A	1.01103	0.486365	0.675192	11.7109	-0.957937	0.651566	0	1	1	FALSE	notDE	no.imprint
RLC03275Zm00001d00002	0.677763	0.273103	1.03569	0.370411	0.177666	0.582783	TE	B73	BW	A	0.662184	0.376954	0.637244	8.13615	-0.701245	0.843954	0	1	1	FALSE	notDE	no.imprint
RLC03275Zm00004b00001	0.0564802	0.109241	0.10902	0.493882	0.266499	0.71229	TE	W22	BW	B	0.0915803	0.49089	0.842773	4.67501	2.53428	1.10536	1.38803	0.165128	1	FALSE	notDE	no.imprint
RLC03301Zm00001d00002	0.790723	0.655446	0.381569	0.308676	0.266499	0.453276	TE	B73	BW	A	0.609246	0.342817	0.639922	7.5585	-0.748228	0.811024	0	1	1	FALSE	notDE	no.imprint
RLC03316Zm00001d00001	0.508322	0.436964	0.817649	0.370411	0.799497	0.323768	TE	B73	BW	A	0.587645	0.497892	0.54134	8.59078	-0.162212	0.768528	0	1	1	FALSE	notDE	no.imprint
RLC03925Zm00001d00002	0.677763	0.327723	0.599609	0	0.177666	0.0647537	TE	B73	BW	A	0.535032	0.0808066	0.868786	4.84182	-2.77281	1.24258	-1.42671	0.153663	1	FALSE	notDE	no.imprint
RLC03925Zm00004b00001	14.8543	24.9069	22.6216	13.9522	18.9214	18.5843	TE	W22	BW	B	20.7943	17.1526	0.452017	298.019	-0.166521	0.233878	0	1	1	FALSE	notDE	no.imprint
RLC04195Zm00001d00001	1.41201	2.51254	2.23491	0.555617	0.355332	0.777044	TE	B73	BW	A	2.05315	0.562664	0.784899	20.0915	-1.73789	0.547891	-1.34678	0.178051	1	FALSE	notDE	no.imprint
RLC04234Zm00001d00002	0.338881	1.25627	0.817649	0.370411	0.532998	0.582783	TE	B73	BW	A	0.804267	0.495398	0.618827	10.058	-0.580523	0.73563	0	1	1	FALSE	notDE	no.imprint
RLC04418Zm00004b00001	0.225921	0.382344	0.763139	0.308676	1.42133	0.647537	TE	W22	BW	B	0.457134	0.792514	0.63419	9.9925	0.904795	0.811013	0	1	1	FALSE	notDE	no.imprint
RLC04542Zm00004b00001	0	0	0	3.27197	3.55332	2.71965	TE	W22	BW	B	0	3.18165	1	26.0642	8.38386	1.25631	5.87742	4.16703e-09	6.18933e-07	TRUE	down	MEG
RLC05060Zm00001d00001	2.08977	0.600826	0.27255	0.987764	0.266499	0.453276	TE	B73	BW	A	0.987714	0.56918	0.634413	12.6525	-0.772729	0.865612	0	1	1	FALSE	notDE	no.imprint
RLC05823Zm00004b00001	0	0.983169	1.14471	0	0.355332	0.323768	TE	W22	BW	B	0.709292	0.226367	0.241933	7.02992	-1.49707	1.28373	-0.387207	0.698603	1	FALSE	notDE	no.imprint
RLC06397Zm00001d00001	1.29904	0.0546205	0.27255	0	0	0	TE	B73	BW	A	0.542072	0	1	4.47574	-5.38325	1.77602	-2.46803	0.013586	0.342899	FALSE	notDE	no.imprint
RLC07133Zm00001d00001	1.1296	1.09241	2.61648	0.12347	0.177666	0	TE	B73	BW	A	1.61283	0.100379	0.941409	12.9892	-3.97404	0.958726	-3.10207	0.00192171	0.0721764	FALSE	notDE	no.imprint
RLC07546Zm00001d00001	0.960164	0.928549	0.654119	0.12347	0.177666	0.259015	TE	B73	BW	A	0.84761	0.186717	0.81948	8.09475	-2.10312	0.852782	-1.29356	0.195818	1	FALSE	notDE	no.imprint
RLC08063Zm00001d00001	0.338881	0.327723	0.490589	1.11123	0.710664	1.35983	TE	B73	BW	A	0.385731	1.06058	0.266701	11.5678	1.56424	0.664501	0.849124	0.395812	1	FALSE	notDE	no.imprint
RLC08633Zm00001d00001	0.621282	1.20165	0.872159	0.12347	0.355332	0.323768	TE	B73	BW	A	0.898364	0.267524	0.770541	9.00076	-1.66628	0.793341	-0.839842	0.400997	1	FALSE	notDE	no.imprint
RLC08639Zm00001d00001	0.960164	2.07558	2.12589	0.617352	1.24366	0.841798	TE	B73	BW	A	1.72054	0.900938	0.656325	20.3286	-0.832082	0.545054	0	1	1	FALSE	notDE	no.imprint
RLC08650Zm00001d00001	8.81091	10.8149	10.1388	3.27197	3.28682	3.94997	TE	B73	BW	A	9.92154	3.50292	0.739064	104.423	-1.40379	0.258523	-1.5619	0.118311	1	FALSE	notDE	no.imprint
RLC08661Zm00001d00001	0.621282	1.03779	0.817649	0.617352	0.355332	0.582783	TE	B73	BW	A	0.825574	0.518489	0.614237	10.4786	-0.553627	0.669177	0	1	1	FALSE	notDE	no.imprint
RLC09991Zm00001d00001	6.66467	9.34011	8.8306	3.02503	5.41882	4.53276	TE	B73	BW	A	8.27846	4.32553	0.656812	98.5283	-0.839169	0.300472	0	1	1	FALSE	notDE	no.imprint
RLC10258Zm00001d00001	0.282401	0.273103	0.21804	0.308676	0.266499	0.194261	TE	B73	BW	A	0.257848	0.256479	0.501331	4.08922	0.0762093	1.017	0	1	1	FALSE	notDE	no.imprint
RLC11127Zm00001d00001	1.97681	2.84027	0.708629	0.679088	0.444165	1.16557	TE	B73	BW	A	1.8419	0.76294	0.707107	20.4583	-1.17935	0.64284	-0.278994	0.780249	1	FALSE	notDE	no.imprint
RLC11137Zm00001d00001	2686.71	507.916	378.135	377.449	780.132	594.309	TE	B73	BW	A	1190.92	583.963	0.670985	14587.1	-1.02314	1.0171	-0.0227495	0.98185	1	FALSE	notDE	no.imprint
RLC11137Zm00004b00001	2.54161	0.273103	0.490589	16.8537	16.5229	14.3753	TE	W22	BW	B	1.10177	15.9173	0.935263	139.273	3.8543	0.94789	3.01121	0.0026021	0.0935197	FALSE	notDE	no.imprint
RLC11777Zm00001d00001	0.11296	1.25627	1.14471	0	0.266499	0.0647537	TE	B73	BW	A	0.83798	0.110418	0.883575	7.06794	-2.88185	1.2119	-1.55281	0.120468	1	FALSE	notDE	no.imprint
RLC12685Zm00001d00001	0.225921	0.436964	0.817649	0.185206	0.177666	0.129507	TE	B73	BW	A	0.493511	0.164126	0.75043	5.01573	-1.46919	1.02563	-0.457467	0.647336	1	FALSE	notDE	no.imprint
RLC12805Zm00001d00001	0.282401	0.819308	0.763139	0.432147	0.266499	0.259015	TE	B73	BW	A	0.621616	0.31922	0.660706	7.23541	-0.831821	0.832904	0	1	1	FALSE	notDE	no.imprint
RLC13018Zm00004b00001	0.11296	0.109241	0.10902	0.555617	0.621831	0.323768	TE	W22	BW	B	0.110407	0.500406	0.819246	4.95495	2.26757	1.03692	1.22244	0.221542	1	FALSE	notDE	no.imprint
RLC14069Zm00004b00004	0.960164	0.0546205	0.16353	1.11123	1.95433	0.906551	TE	W22	BW	B	0.392771	1.32404	0.77122	14.1708	1.76933	0.869679	0.884617	0.376363	1	FALSE	notDE	no.imprint
RLC14265Zm00001d00001	1.75089	4.47888	4.68785	0.555617	0.977164	0.906551	TE	B73	BW	A	3.63921	0.813111	0.817374	33.8568	-2.0498	0.501136	-2.09485	0.0361843	0.698087	FALSE	notDE	no.imprint
RLC15241Zm00001d00001	0.621282	0.109241	0.21804	0.12347	0.088833	0.323768	TE	B73	BW	A	0.316188	0.178691	0.63892	4.00675	-0.769666	1.19034	0	1	1	FALSE	notDE	no.imprint
RLC15934Zm00001d00001	1.29904	0.491585	1.68981	0.802558	0.266499	1.16557	TE	B73	BW	A	1.16015	0.744874	0.608994	14.9749	-0.538413	0.699036	0	1	1	FALSE	notDE	no.imprint
RLC16274Zm00001d00001	0.847203	0.600826	0.27255	0	0	0	TE	B73	BW	A	0.573526	0	1	4.52804	-5.40339	1.57319	-2.79901	0.0051259	0.158586	FALSE	notDE	no.imprint
RLC16719Zm00004b00003	0.169441	0.218482	0	0.555617	0.266499	0.323768	TE	W22	BW	B	0.129308	0.381962	0.747085	4.11609	1.64177	1.18233	0.542803	0.587265	1	FALSE	notDE	no.imprint
RLC16919Zm00004b00001	0.395361	0.327723	0.599609	1.11123	0.532998	1.55409	TE	W22	BW	B	0.440898	1.06611	0.707434	12.012	1.38069	0.682837	0.557508	0.57718	1	FALSE	notDE	no.imprint
RLC17257Zm00001dS0001	0.282401	0.327723	0.490589	0.308676	0	0.129507	TE	B73	BW	A	0.366904	0.146061	0.715261	3.94907	-1.16983	1.1662	-0.145627	0.884216	1	FALSE	notDE	no.imprint
RLC17382Zm00001d00001	0.282401	0.163862	0.21804	0.432147	0.444165	0.453276	TE	B73	BW	A	0.221434	0.443196	0.333169	5.35102	1.08218	0.915506	0.0897611	0.928477	1	FALSE	notDE	no.imprint
RLC18167Zm00004b00001	0.338881	0.327723	0.327059	0.308676	0.977164	0.647537	TE	W22	BW	B	0.331221	0.644459	0.660523	7.87704	1.03883	0.807475	0.0480886	0.961646	1	FALSE	notDE	no.imprint
RLC18544Zm00001d00001	1.18608	1.8571	2.28942	0.370411	0.266499	1.29507	TE	B73	BW	A	1.77753	0.643995	0.734054	18.6347	-1.33184	0.640962	-0.517722	0.604652	1	FALSE	notDE	no.imprint
RLC19180Zm00001d00001	0.621282	0	0.10902	0.617352	0.177666	0.71229	TE	B73	BW	A	0.243434	0.502436	0.326376	6.08783	1.05293	1.18174	0.0447915	0.964274	1	FALSE	notDE	no.imprint
RLC19642Zm00004b00001	0.11296	0.273103	0.0545099	0.493882	0.532998	0.906551	TE	W22	BW	B	0.146858	0.644477	0.814418	6.38258	2.23461	0.959941	1.28613	0.198398	1	FALSE	notDE	no.imprint
RLC19717Zm00004b00002	3.16289	1.96634	1.79883	3.64238	3.81982	5.05079	TE	W22	BW	B	2.30935	4.171	0.643638	52.196	0.923723	0.387833	0	1	1	FALSE	notDE	no.imprint
RLC20692Zm00001d00001	0.451842	0.382344	0.27255	0.802558	0.710664	1.03606	TE	B73	BW	A	0.368912	0.84976	0.302716	9.80576	1.28999	0.704565	0.411589	0.680641	1	FALSE	notDE	no.imprint
RLC20749Zm00001d00001	0.564802	0.273103	0.490589	0.308676	0.355332	0.129507	TE	B73	BW	A	0.442831	0.264505	0.626055	5.62169	-0.683781	0.936828	0	1	1	FALSE	notDE	no.imprint
RLC20793Zm00004b00001	0.395361	0.600826	0.381569	0.926029	0.355332	0.518029	TE	W22	BW	B	0.459252	0.599797	0.566354	8.36619	0.493486	0.759906	0	1	1	FALSE	notDE	no.imprint
RLC20796Zm00001d00001	2.37217	1.58399	1.79883	0.617352	0.444165	1.10081	TE	B73	BW	A	1.91833	0.720777	0.726886	20.7893	-1.32038	0.55206	-0.580341	0.561684	1	FALSE	notDE	no.imprint
RLC21263Zm00001d00001	1.92033	2.02096	2.12589	0	0	0	TE	B73	BW	A	2.02239	0	1	15.4957	-7.18433	1.29109	-4.79002	1.66766e-06	0.000145402	TRUE	up	MEG
RLC21552Zm00001d00001	0.677763	0.218482	0.599609	0.370411	0.355332	0.259015	TE	B73	BW	A	0.498618	0.328253	0.603018	6.58394	-0.534614	0.87816	0	1	1	FALSE	notDE	no.imprint
RLC21552Zm00004b00001	0.225921	0.327723	0.16353	0.493882	1.77666	0.323768	TE	W22	BW	B	0.239058	0.86477	0.783428	9.04115	1.9408	0.897421	1.04833	0.294485	1	FALSE	notDE	no.imprint
RLC21827Zm00004b00002	0.790723	0.710067	0.926668	0.679088	0.532998	0.777044	TE	W22	BW	B	0.809153	0.663043	0.450377	11.6106	-0.187042	0.625153	0	1	1	FALSE	notDE	no.imprint
RLC21979Zm00004b00001	0.847203	0.546205	0.654119	1.2347	2.39849	1.94261	TE	W22	BW	B	0.682509	1.8586	0.731413	20.609	1.52355	0.541983	0.965991	0.334049	1	FALSE	notDE	no.imprint
RLC21993Zm00001d00001	0.338881	0.491585	0.327059	0.12347	0.177666	0.323768	TE	B73	BW	A	0.385842	0.208302	0.649408	4.65245	-0.788508	0.998838	0	1	1	FALSE	notDE	no.imprint
RLC22186Zm00004b00001	0.169441	0.0546205	0.27255	0.12347	0.710664	0.259015	TE	W22	BW	B	0.165537	0.364383	0.687619	4.30441	1.21566	1.15223	0.187168	0.851529	1	FALSE	notDE	no.imprint
RLC22496Zm00001d00001	0.395361	0.436964	0.436079	0.185206	0.355332	0.194261	TE	B73	BW	A	0.422802	0.244933	0.633188	5.25752	-0.719892	0.928239	0	1	1	FALSE	notDE	no.imprint
RLC22973Zm00001d00001	1.35553	1.36551	0.708629	2.2842	2.04316	1.35983	TE	B73	BW	A	1.14322	1.89573	0.37619	24.3922	0.807331	0.501772	0	1	1	FALSE	notDE	no.imprint
RLC23427Zm00001d00001	0.451842	1.14703	0.490589	0.308676	0.532998	0.323768	TE	B73	BW	A	0.696487	0.388481	0.641943	8.46355	-0.75266	0.789685	0	1	1	FALSE	notDE	no.imprint
RLC25031Zm00004b00047	0.451842	0.273103	0.0545099	0.12347	0.355332	0.194261	TE	W22	BW	B	0.259818	0.224355	0.463377	3.93737	-0.185425	1.17205	0	1	1	FALSE	notDE	no.imprint
RLC25034Zm00004b00002	8.30259	7.81073	9.10315	12.2236	14.6575	14.8286	TE	W22	BW	B	8.40549	13.9032	0.623219	178.399	0.818216	0.224925	0	1	1	FALSE	notDE	no.imprint
RLC25034Zm00004b00039	0.282401	0.491585	0.708629	0.246941	0.621831	1.10081	TE	W22	BW	B	0.494205	0.656528	0.57053	9.08858	0.527157	0.797142	0	1	1	FALSE	notDE	no.imprint
RLC25052Zm00004b00008	3.67121	0.600826	0.490589	2.71635	8.70564	5.24505	TE	W22	BW	B	1.58754	5.55568	0.777755	59.0389	1.81794	1.04737	0.780951	0.434832	1	FALSE	notDE	no.imprint
RLC25082Zm00004b00007	0.451842	0.436964	0.21804	0.432147	0.621831	0.453276	TE	W22	BW	B	0.368948	0.502418	0.576586	7.00176	0.516273	0.818043	0	1	1	FALSE	notDE	no.imprint
RLC25920Zm00004b00002	1.07312	0.764687	1.25373	2.34594	1.51016	1.35983	TE	W22	BW	B	1.03051	1.73864	0.62786	22.088	0.847225	0.499621	0	1	1	FALSE	notDE	no.imprint
RLC28086Zm00004b00001	0.169441	0.327723	0.10902	0.308676	0.177666	0.453276	TE	W22	BW	B	0.202061	0.313206	0.607852	4.08822	0.74087	1.06487	0	1	1	FALSE	notDE	no.imprint
RLC29093Zm00004b00001	0.564802	0	0.0545099	0.308676	0.088833	0.453276	TE	W22	BW	B	0.206437	0.283595	0.578727	4.02759	0.455411	1.39267	0	1	1	FALSE	notDE	no.imprint
RLC29169Zm00004b00001	2.71105	0.983169	0.599609	4.07453	4.88582	4.53276	TE	W22	BW	B	1.43128	4.4977	0.758596	48.3923	1.69025	0.523387	1.31882	0.18723	1	FALSE	notDE	no.imprint
RLC29265Zm00004b00001	0.790723	1.36551	0.763139	1.0495	1.59899	1.48933	TE	W22	BW	B	0.973125	1.37928	0.586327	18.7383	0.598052	0.531701	0	1	1	FALSE	notDE	no.imprint
RLC29576Zm00004b00001	0.11296	0.0546205	0.27255	0.555617	0.177666	0.194261	TE	W22	BW	B	0.14671	0.309181	0.678191	3.60905	1.1896	1.18853	0.159525	0.873255	1	FALSE	notDE	no.imprint
RLC29661Zm00004b00001	0.508322	0.764687	1.25373	0.802558	0.977164	1.48933	TE	W22	BW	B	0.842246	1.08969	0.564039	15.2333	0.487857	0.596155	0	1	1	FALSE	notDE	no.imprint
RLC30074Zm00004b00001	3.10641	2.62178	2.78001	5.18576	5.50765	6.02209	TE	W22	BW	B	2.83607	5.57183	0.66269	67.4804	1.06123	0.303845	0.201506	0.840303	1	FALSE	notDE	no.imprint
RLC30124Zm00004b00001	0.960164	0.764687	0.872159	1.72859	1.066	0.841798	TE	W22	BW	B	0.86567	1.21213	0.583371	16.5598	0.574017	0.561289	0	1	1	FALSE	notDE	no.imprint
RLC30126Zm00004b00001	0.169441	0	0	0.802558	2.22083	2.00736	TE	W22	BW	B	0.0564802	1.67692	0.967416	14.3054	4.98011	1.06616	3.73314	0.00018911	0.00991882	TRUE	down	MEG
RLC30460Zm00004b00001	0.282401	0.382344	0.21804	0.432147	0.088833	0.259015	TE	W22	BW	B	0.294261	0.259998	0.469091	4.35631	-0.0622999	1.03328	0	1	1	FALSE	notDE	no.imprint
RLC33607Zm00004b00001	0.790723	0.436964	0.21804	0.617352	0.532998	0.647537	TE	W22	BW	B	0.481909	0.599296	0.554285	8.7283	0.37312	0.783926	0	1	1	FALSE	notDE	no.imprint
RLC35923Zm00004b00001	0.395361	0.436964	0.21804	0.308676	0.621831	0.518029	TE	W22	BW	B	0.350122	0.482846	0.579669	6.68865	0.537601	0.842612	0	1	1	FALSE	notDE	no.imprint
RLG00001Zm00001d00091	0.282401	1.58399	1.58079	0	0	0	TE	B73	BW	A	1.14906	0	1	8.46898	-6.31947	1.45692	-3.65118	0.000261043	0.013177	TRUE	up	MEG
RLG00001Zm00001d00862	0.734243	0.436964	0.926668	0.493882	0.355332	0.518029	TE	B73	BW	A	0.699292	0.455748	0.605427	9.09021	-0.518765	0.730019	0	1	1	FALSE	notDE	no.imprint
RLG00001Zm00001d01316	0.564802	0.819308	0.654119	0.926029	0.710664	0.388522	TE	B73	BW	A	0.67941	0.675072	0.501601	10.6905	0.087588	0.673899	0	1	1	FALSE	notDE	no.imprint
RLG00001Zm00001d02054	1.46849	1.63862	0.763139	1.66685	3.02032	2.71965	TE	B73	BW	A	1.29008	2.46894	0.343196	30.3058	1.01662	0.483528	0.0343711	0.972581	1	FALSE	notDE	no.imprint
RLG00001Zm00001d02223	0.451842	0.819308	0.545099	0.370411	0.621831	0.453276	TE	B73	BW	A	0.605416	0.481839	0.55683	8.55783	-0.24	0.737534	0	1	1	FALSE	notDE	no.imprint
RLG00001Zm00001d02470	0.564802	0.546205	0.926668	0.12347	0.177666	0.129507	TE	B73	BW	A	0.679225	0.143548	0.825532	6.34278	-2.16302	0.952312	-1.22125	0.22199	1	FALSE	notDE	no.imprint
RLG00001Zm00001d03085	0.508322	0.163862	0.381569	0.246941	0.088833	0.129507	TE	B73	BW	A	0.351251	0.155094	0.693699	4.01548	-1.08886	1.12421	-0.0790434	0.936998	1	FALSE	notDE	no.imprint
RLG00001Zm00001d03358	1.24256	1.47475	1.14471	1.48165	0.532998	2.00736	TE	B73	BW	A	1.28734	1.34067	0.489854	20.7355	0.162566	0.550933	0	1	1	FALSE	notDE	no.imprint
RLG00001Zm00001d03450	10.5053	11.7434	11.3926	4.50667	4.97465	3.36719	TE	B73	BW	A	11.2138	4.28284	0.723627	120.986	-1.30109	0.259951	-1.15827	0.246753	1	FALSE	notDE	no.imprint
RLG00001Zm00001d03968	0.11296	0.163862	0.10902	0.432147	0.977164	0.259015	TE	B73	BW	A	0.128614	0.556108	0.187834	5.59058	2.19618	1.02835	1.1632	0.244748	1	FALSE	notDE	no.imprint
RLG00001Zm00001d04866	1.07312	0.600826	0.654119	0.246941	0.88833	0.71229	TE	B73	BW	A	0.776023	0.615854	0.557537	11.1742	-0.279294	0.727816	0	1	1	FALSE	notDE	no.imprint
RLG00001Zm00001d04929	0.338881	0.491585	0.436079	0.308676	0.088833	0.259015	TE	B73	BW	A	0.422182	0.218841	0.658606	4.97966	-0.815702	0.964198	0	1	1	FALSE	notDE	no.imprint
RLG00001Zm00001d05155	3.84065	5.40743	5.28746	2.46941	2.66499	2.71965	TE	B73	BW	A	4.84518	2.61802	0.64921	58.2399	-0.787221	0.313442	0	1	1	FALSE	notDE	no.imprint
RLG00001Zm00001d05218	0.282401	0.163862	0.27255	0.370411	0.088833	0.194261	TE	B73	BW	A	0.239604	0.217835	0.523794	3.61465	-0.0309573	1.11841	0	1	1	FALSE	notDE	no.imprint
RLG00001Zm00001d05340	0.11296	0.109241	0.436079	0.185206	0.177666	0.453276	TE	B73	BW	A	0.219427	0.272049	0.446465	3.85166	0.440241	1.13479	0	1	1	FALSE	notDE	no.imprint
RLG00001Zm00001d05685	0.169441	0.218482	0.16353	0.679088	0.621831	0.518029	TE	B73	BW	A	0.183817	0.606316	0.232641	6.36502	1.81572	0.873153	0.934222	0.350189	1	FALSE	notDE	no.imprint
RLG00001Zm00001d06085	0.225921	0.873928	0.436079	0.0617352	0.266499	0.259015	TE	B73	BW	A	0.511976	0.19575	0.72341	5.44063	-1.28866	1.02586	-0.281389	0.778412	1	FALSE	notDE	no.imprint
RLG00001Zm00001d06087	0	0.0546205	0.10902	0.246941	0.532998	0.582783	TE	B73	BW	A	0.0545468	0.454241	0.107209	4.12988	3.17124	1.3063	1.66213	0.0964871	1	FALSE	notDE	no.imprint
RLG00001Zm00001d06739	0.621282	0.873928	1.0902	0.432147	0.266499	0.453276	TE	B73	BW	A	0.861803	0.383974	0.69178	9.64056	-1.04317	0.709594	-0.0608423	0.951485	1	FALSE	notDE	no.imprint
RLG00001Zm00001d07024	0	0.710067	0.545099	0.185206	0.444165	0.259015	TE	B73	BW	A	0.418389	0.296129	0.585554	5.4903	-0.357723	1.13362	0	1	1	FALSE	notDE	no.imprint
RLG00001Zm00001d07067	1.18608	0.436964	0.21804	0	0	0	TE	B73	BW	A	0.613696	0	1	4.95868	-5.53157	1.60676	-2.82031	0.00479774	0.150797	FALSE	notDE	no.imprint
RLG00001Zm00001d07254	0.282401	0.327723	0.817649	0.493882	0.444165	0.129507	TE	B73	BW	A	0.475924	0.355851	0.572179	6.48123	-0.311409	0.911671	0	1	1	FALSE	notDE	no.imprint
RLG00001Zm00001d07877	0.395361	0	0	0.246941	0.266499	0.453276	TE	B73	BW	A	0.131787	0.322239	0.290264	3.75413	1.27883	1.45381	0.191793	0.847904	1	FALSE	notDE	no.imprint
RLG00001Zm00001d08026	11.1831	17.5332	23.0577	0	0	0.0647537	TE	B73	BW	A	17.258	0.0215846	0.998751	130.141	-9.29278	1.2134	-6.83431	8.24025e-12	1.75069e-09	TRUE	up	MEG
RLG00001Zm00001d08487	0.169441	0.218482	0.327059	0.185206	0.710664	0.388522	TE	B73	BW	A	0.238327	0.428131	0.357603	5.3491	0.93418	0.9674	0	1	1	FALSE	notDE	no.imprint
RLG00001Zm00001d08570	1.1296	0.928549	1.0902	0.679088	1.24366	0.71229	TE	B73	BW	A	1.04945	0.878347	0.544378	15.3334	-0.186033	0.576241	0	1	1	FALSE	notDE	no.imprint
RLG00001Zm00001d08684	0.282401	0.327723	0.21804	0	0.266499	0.388522	TE	B73	BW	A	0.276055	0.21834	0.558368	3.92817	-0.258349	1.20161	0	1	1	FALSE	notDE	no.imprint
RLG00001Zm00001d08796	0.11296	0.109241	0.10902	0.12347	0.710664	0.453276	TE	B73	BW	A	0.110407	0.429137	0.20463	4.40921	2.04062	1.1417	0.911465	0.36205	1	FALSE	notDE	no.imprint
RLG00001Zm00001d08878	0.621282	1.09241	0.763139	0.0617352	0.088833	0.194261	TE	B73	BW	A	0.82561	0.114943	0.877792	7.20536	-2.72869	0.974833	-1.77332	0.0761756	1	FALSE	notDE	no.imprint
RLG00001Zm00001d09707	0.564802	0.273103	1.25373	0.493882	0.444165	0.582783	TE	B73	BW	A	0.697211	0.506943	0.579005	9.41988	-0.350227	0.778931	0	1	1	FALSE	notDE	no.imprint
RLG00001Zm00001d10309	0	0	0	0.246941	0.977164	0.777044	TE	B73	BW	A	0	0.66705	0	5.51444	6.13169	1.53757	3.33753	0.000845268	0.0363303	TRUE	down	PEG
RLG00001Zm00001d10713	0.451842	1.36551	0.763139	0.12347	0.177666	0.841798	TE	B73	BW	A	0.860164	0.380978	0.693042	9.55438	-1.03971	0.868318	-0.0457281	0.963527	1	FALSE	notDE	no.imprint
RLG00001Zm00001d11567	0.225921	0.218482	0.436079	0.246941	0.355332	0.323768	TE	B73	BW	A	0.293494	0.308681	0.48739	4.75579	0.170418	0.958725	0	1	1	FALSE	notDE	no.imprint
RLG00001Zm00001d11795	0.451842	0.491585	0.708629	1.29644	0.977164	1.29507	TE	B73	BW	A	0.550685	1.18956	0.316441	13.8824	1.21588	0.58804	0.367118	0.713531	1	FALSE	notDE	no.imprint
RLG00001Zm00001d12236	0.564802	2.07558	1.25373	1.2347	0.710664	1.48933	TE	B73	BW	A	1.29804	1.1449	0.531342	18.9907	-0.050682	0.587649	0	1	1	FALSE	notDE	no.imprint
RLG00001Zm00001d12334	1.24256	1.03779	1.85334	0	0	0	TE	B73	BW	A	1.3779	0	1	10.5142	-6.62567	1.3502	-4.16656	3.09234e-05	0.00200781	TRUE	up	MEG
RLG00001Zm00001d12366	0.338881	0.983169	1.25373	0.185206	0.177666	0.323768	TE	B73	BW	A	0.858593	0.22888	0.78953	8.24282	-1.76732	0.857317	-0.895025	0.370773	1	FALSE	notDE	no.imprint
RLG00001Zm00001d12597	13.5553	14.3652	16.4075	5.74138	4.17515	6.41061	TE	B73	BW	A	14.776	5.44238	0.73082	157.324	-1.33901	0.239019	-1.41834	0.156091	1	FALSE	notDE	no.imprint
RLG00001Zm00001d12915	1.86385	0.382344	0	0.185206	2.84266	0.647537	TE	B73	BW	A	0.74873	1.22513	0.379322	16.5001	0.720448	1.83851	0	1	1	FALSE	notDE	no.imprint
RLG00001Zm00001d13674	0.621282	0.710067	0.763139	0.740823	0.88833	0.582783	TE	B73	BW	A	0.698163	0.737312	0.486364	11.3809	0.167131	0.630037	0	1	1	FALSE	notDE	no.imprint
RLG00001Zm00001d13858	0.282401	0.600826	0.708629	0.12347	0.266499	0.129507	TE	B73	BW	A	0.530618	0.173159	0.753958	5.40214	-1.53582	0.98777	-0.542454	0.587505	1	FALSE	notDE	no.imprint
RLG00001Zm00001d13879	0.790723	1.36551	0.545099	0.308676	0.355332	0.453276	TE	B73	BW	A	0.900445	0.372428	0.707411	9.93779	-1.17883	0.740888	-0.241369	0.809269	1	FALSE	notDE	no.imprint
RLG00001Zm00001d14017	0.338881	0.382344	0.381569	0.308676	0.266499	0.129507	TE	B73	BW	A	0.367598	0.234894	0.610129	4.73445	-0.558091	0.970442	0	1	1	FALSE	notDE	no.imprint
RLG00001Zm00001d14120	0.338881	0.327723	0.545099	0.0617352	0.532998	0.518029	TE	B73	BW	A	0.403901	0.370921	0.521282	6.14045	-0.0347987	0.95384	0	1	1	FALSE	notDE	no.imprint
RLG00001Zm00001d14160	0.677763	1.31089	2.12589	0.432147	0.977164	0.259015	TE	B73	BW	A	1.37151	0.556108	0.711506	14.8403	-1.2082	0.692579	-0.300622	0.763703	1	FALSE	notDE	no.imprint
RLG00001Zm00001d14281	2.76753	0.273103	0.10902	0	0	0.259015	TE	B73	BW	A	1.04988	0.0863382	0.924013	9.48496	-3.58156	1.40382	-1.83895	0.0659225	1	FALSE	notDE	no.imprint
RLG00001Zm00001d14600	0.451842	1.31089	1.0902	0.308676	0.88833	0.388522	TE	B73	BW	A	0.950977	0.52851	0.642775	11.483	-0.753059	0.724369	0	1	1	FALSE	notDE	no.imprint
RLG00001Zm00001d14622	0.169441	0.382344	0.16353	0.185206	0.266499	0.453276	TE	B73	BW	A	0.238438	0.30166	0.441472	4.27618	0.445304	1.03717	0	1	1	FALSE	notDE	no.imprint
RLG00001Zm00001d14739	0.677763	0.546205	0.708629	0.12347	0.266499	0.259015	TE	B73	BW	A	0.644199	0.216328	0.74861	6.74054	-1.50611	0.873386	-0.579477	0.562267	1	FALSE	notDE	no.imprint
RLG00001Zm00001d14826	0.451842	1.20165	1.68981	0.185206	0.088833	0.0647537	TE	B73	BW	A	1.11443	0.112931	0.907989	9.19444	-3.14901	0.967383	-2.22146	0.0263195	0.553697	FALSE	notDE	no.imprint
RLG00001Zm00001d14914	0.282401	0.0546205	0.16353	0.308676	0.266499	0.323768	TE	B73	BW	A	0.16685	0.299648	0.357666	3.77385	0.9104	1.1209	0	1	1	FALSE	notDE	no.imprint
RLG00001Zm00001d14935	0.338881	0.327723	0.490589	0.493882	0.532998	0.453276	TE	B73	BW	A	0.385731	0.493385	0.438771	6.98118	0.449845	0.789282	0	1	1	FALSE	notDE	no.imprint
RLG00001Zm00001d15078	0.564802	0.163862	0.0545099	0.370411	0.177666	0.388522	TE	B73	BW	A	0.261058	0.3122	0.455394	4.6682	0.293914	1.11737	0	1	1	FALSE	notDE	no.imprint
RLG00001Zm00001d15083	1.86385	1.20165	0.599609	0.679088	1.15483	1.03606	TE	B73	BW	A	1.2217	0.956659	0.560836	17.5301	-0.301387	0.621102	0	1	1	FALSE	notDE	no.imprint
RLG00001Zm00001d15359	0.282401	0.764687	0.817649	0.308676	0.088833	0.453276	TE	B73	BW	A	0.621579	0.283595	0.686696	6.92734	-0.978049	0.888881	0	1	1	FALSE	notDE	no.imprint
RLG00001Zm00001d15587	0.395361	0.273103	0.21804	0.370411	0.532998	0.71229	TE	B73	BW	A	0.295501	0.538567	0.354289	6.72511	0.942477	0.842779	0	1	1	FALSE	notDE	no.imprint
RLG00001Zm00001d15683	0.169441	0.546205	0.381569	0.308676	0.444165	0.0647537	TE	B73	BW	A	0.365738	0.272532	0.573015	4.98139	-0.328418	1.03173	0	1	1	FALSE	notDE	no.imprint
RLG00001Zm00001d15720	0.790723	0.873928	0.981178	0.12347	0.177666	0.194261	TE	B73	BW	A	0.881943	0.165133	0.842292	8.09079	-2.3319	0.855781	-1.55636	0.119623	1	FALSE	notDE	no.imprint
RLG00001Zm00001d15727	0.451842	3.00413	2.67099	0.432147	0.088833	0.129507	TE	B73	BW	A	2.04232	0.216829	0.904022	16.7858	-3.04978	0.840481	-2.43882	0.0147353	0.364237	FALSE	notDE	no.imprint
RLG00001Zm00001d16039	1.18608	1.31089	2.12589	0.987764	0.977164	0.906551	TE	B73	BW	A	1.54095	0.95716	0.616847	19.505	-0.583471	0.510959	0	1	1	FALSE	notDE	no.imprint
RLG00001Zm00001d16040	2.76753	2.73103	1.96236	0.926029	1.59899	2.00736	TE	B73	BW	A	2.48697	1.5108	0.62209	31.6378	-0.639435	0.457957	0	1	1	FALSE	notDE	no.imprint
RLG00001Zm00001d16068	0.338881	0.819308	0.381569	0	0.177666	0.0647537	TE	B73	BW	A	0.513253	0.0808066	0.863976	4.55775	-2.67527	1.2646	-1.32475	0.185254	1	FALSE	notDE	no.imprint
RLG00001Zm00001d16107	1.01664	0.218482	0	0.0617352	1.68783	0.0647537	TE	B73	BW	A	0.411709	0.604772	0.405033	8.52968	0.56168	1.3821	0	1	1	FALSE	notDE	no.imprint
RLG00001Zm00004b01179	1.86385	1.74786	2.1804	2.16073	3.73099	3.4967	TE	W22	BW	B	1.9307	3.12947	0.618452	40.5145	0.787759	0.392465	0	1	1	FALSE	notDE	no.imprint
RLG00001Zm00004b01197	0.0564802	0.546205	0.436079	0.246941	0.177666	0.129507	TE	W22	BW	B	0.346255	0.184705	0.34787	4.04927	-0.766162	1.14423	0	1	1	FALSE	notDE	no.imprint
RLG00001Zm00004b01444	0.169441	0.436964	0.27255	0.370411	0.88833	0.971305	TE	W22	BW	B	0.292985	0.743349	0.717287	8.31863	1.44887	0.810707	0.553676	0.579801	1	FALSE	notDE	no.imprint
RLG00001Zm00004b01781	0	0.218482	0.0545099	0.12347	0.266499	0.777044	TE	W22	BW	B	0.0909973	0.389005	0.810423	3.84294	2.22845	1.34803	0.911292	0.362141	1	FALSE	notDE	no.imprint
RLG00001Zm00004b01995	0.508322	0.109241	0.16353	0.617352	0.355332	0.518029	TE	W22	BW	B	0.260364	0.496905	0.65618	6.14296	0.984681	0.945679	0	1	1	FALSE	notDE	no.imprint
RLG00001Zm00004b02262	3.33233	0.819308	0.16353	4.01279	6.21831	7.51143	TE	W22	BW	B	1.43839	5.91418	0.804369	60.3504	2.03738	1.10813	0.936155	0.349194	1	FALSE	notDE	no.imprint
RLG00001Zm00004b02507	0	0	0	1.91379	1.59899	1.8131	TE	W22	BW	B	0	1.7753	1	14.4902	7.54339	1.30294	5.02204	5.11253e-07	5.01805e-05	TRUE	down	MEG
RLG00001Zm00004b02549	0.225921	0.327723	0.381569	0.246941	0.355332	0.194261	TE	W22	BW	B	0.311738	0.265511	0.45996	4.54238	-0.142382	0.975587	0	1	1	FALSE	notDE	no.imprint
RLG00001Zm00004b02813	0	0	0	0.617352	0.532998	0.582783	TE	W22	BW	B	0	0.577711	1	4.71722	5.92365	1.51871	3.242	0.00118695	0.0481783	TRUE	down	MEG
RLG00001Zm00004b02885	0	0	0	0.555617	0.266499	0.647537	TE	W22	BW	B	0	0.489884	1	3.9749	5.68821	1.59719	2.93529	0.00333233	0.113548	FALSE	notDE	no.imprint
RLG00001Zm00004b03579	0.847203	0.710067	0.545099	0.617352	1.42133	1.16557	TE	W22	BW	B	0.70079	1.06808	0.603821	14.2507	0.680533	0.620722	0	1	1	FALSE	notDE	no.imprint
RLG00001Zm00004b03615	0.282401	0.491585	0.872159	0.432147	1.066	1.10081	TE	W22	BW	B	0.548715	0.866319	0.612225	11.2281	0.773436	0.716876	0	1	1	FALSE	notDE	no.imprint
RLG00001Zm00004b03968	0.338881	0.436964	0.21804	0.246941	1.51016	0.582783	TE	W22	BW	B	0.331295	0.779962	0.701874	9.05038	1.31459	0.861234	0.365279	0.714903	1	FALSE	notDE	no.imprint
RLG00001Zm00004b04251	0.282401	0.0546205	0.16353	0.0617352	0.799497	0.323768	TE	W22	BW	B	0.16685	0.395	0.703034	4.62542	1.292	1.18937	0.245507	0.806064	1	FALSE	notDE	no.imprint
RLG00001Zm00004b04273	1.29904	0.273103	0.763139	0.864293	1.15483	1.55409	TE	W22	BW	B	0.778429	1.19107	0.604758	15.9393	0.669632	0.672392	0	1	1	FALSE	notDE	no.imprint
RLG00001Zm00004b04279	0.847203	0.491585	0.599609	0.926029	0.710664	1.35983	TE	W22	BW	B	0.646132	0.99884	0.607208	13.1818	0.711883	0.627255	0	1	1	FALSE	notDE	no.imprint
RLG00001Zm00004b04815	0.508322	0.218482	0.327059	0.246941	0.532998	0.582783	TE	W22	BW	B	0.351288	0.454241	0.563904	6.49699	0.434972	0.875065	0	1	1	FALSE	notDE	no.imprint
RLG00001Zm00004b05077	0.11296	0.163862	0.10902	0.0617352	0.710664	0.518029	TE	W22	BW	B	0.128614	0.430143	0.769821	4.5537	1.83077	1.15911	0.716728	0.473542	1	FALSE	notDE	no.imprint
RLG00001Zm00004b05463	0.225921	0	0	1.2347	2.66499	4.59751	TE	W22	BW	B	0.0753069	2.8324	0.974101	23.8583	5.31604	0.949358	4.54627	5.46043e-06	0.00042528	TRUE	down	MEG
RLG00001Zm00004b05557	0.225921	0.546205	0.21804	0.246941	0.355332	0.194261	TE	W22	BW	B	0.330055	0.265511	0.445813	4.68372	-0.224631	0.99496	0	1	1	FALSE	notDE	no.imprint
RLG00001Zm00004b05851	0.169441	0.382344	0.490589	0.308676	0.532998	0.129507	TE	W22	BW	B	0.347458	0.323727	0.482322	5.26853	-0.00599331	0.973667	0	1	1	FALSE	notDE	no.imprint
RLG00001Zm00004b05986	0.169441	0.218482	0.27255	0.246941	0.355332	0.194261	TE	W22	BW	B	0.220157	0.265511	0.546692	3.85326	0.359012	1.04969	0	1	1	FALSE	notDE	no.imprint
RLG00001Zm00004b06265	2.42865	2.51254	2.78001	4.3832	5.86298	4.79177	TE	W22	BW	B	2.57373	5.01265	0.660743	60.8442	1.05368	0.316384	0.169654	0.865282	1	FALSE	notDE	no.imprint
RLG00001Zm00004b06314	2.03329	1.36551	1.36275	1.2347	1.51016	1.55409	TE	W22	BW	B	1.58718	1.43298	0.474472	24.1205	-0.0748008	0.477434	0	1	1	FALSE	notDE	no.imprint
RLG00001Zm00004b06656	0.564802	0.546205	0.763139	0.432147	0.444165	0.971305	TE	W22	BW	B	0.624715	0.615872	0.496436	9.79423	0.0851212	0.707816	0	1	1	FALSE	notDE	no.imprint
RLG00001Zm00004b07176	0.282401	0.163862	0.21804	0.246941	2.13199	2.07212	TE	W22	BW	B	0.221434	1.48368	0.870136	13.9999	2.83199	0.854225	2.14462	0.0319831	0.639308	FALSE	notDE	no.imprint
RLG00001Zm00004b07248	0.0564802	0.327723	0.21804	0.0617352	0.355332	0.453276	TE	W22	BW	B	0.200748	0.290114	0.59103	3.87645	0.653218	1.18068	0	1	1	FALSE	notDE	no.imprint
RLG00001Zm00004b07356	0.225921	0.546205	0.545099	0.185206	0.977164	0.518029	TE	W22	BW	B	0.439075	0.560133	0.560577	7.93685	0.452209	0.85395	0	1	1	FALSE	notDE	no.imprint
RLG00001Zm00004b07446	1.1296	0.710067	0.654119	0.370411	0.88833	1.16557	TE	W22	BW	B	0.831263	0.808103	0.492936	13.1524	0.0265949	0.673035	0	1	1	FALSE	notDE	no.imprint
RLG00001Zm00004b07569	0.282401	0.546205	0.926668	0.185206	1.24366	1.35983	TE	W22	BW	B	0.585092	0.929565	0.613713	12.0387	0.790733	0.8004	0	1	1	FALSE	notDE	no.imprint
RLG00001Zm00004b07575	1.80737	0.983169	0.817649	0.864293	2.75382	1.42458	TE	W22	BW	B	1.20273	1.6809	0.582911	23.4191	0.538888	0.596595	0	1	1	FALSE	notDE	no.imprint
RLG00001Zm00004b07640	0.451842	0.382344	0.490589	1.29644	0.621831	0.71229	TE	W22	BW	B	0.441591	0.876854	0.665067	10.5145	1.08741	0.686685	0.12729	0.898711	1	FALSE	notDE	no.imprint
RLG00001Zm00004b07652	0.11296	0.327723	0.436079	0.246941	0.710664	0.71229	TE	W22	BW	B	0.292254	0.556632	0.65572	6.75514	1.04596	0.893446	0.0514427	0.958973	1	FALSE	notDE	no.imprint
RLG00001Zm00004b07829	0	0	0	1.2347	1.066	1.8131	TE	W22	BW	B	0	1.37127	1	11.1821	7.17231	1.34552	4.58732	4.48982e-06	0.0003597	TRUE	down	MEG
RLG00001Zm00004b07915	0.0564802	0.163862	0.0545099	0.555617	0.532998	0.647537	TE	W22	BW	B	0.0916172	0.578717	0.863326	5.41995	2.76132	1.05231	1.67377	0.0941755	1	FALSE	notDE	no.imprint
RLG00001Zm00004b08526	0.225921	0.218482	0.327059	0.246941	0.444165	0.388522	TE	W22	BW	B	0.257154	0.359876	0.583239	4.91989	0.574047	0.94286	0	1	1	FALSE	notDE	no.imprint
RLG00001Zm00004b08613	0.169441	0.218482	0.490589	0.370411	0.177666	0.388522	TE	W22	BW	B	0.292837	0.3122	0.516001	4.72643	0.222163	0.986888	0	1	1	FALSE	notDE	no.imprint
RLG00001Zm00004b09594	0.790723	0.436964	0.545099	0.370411	2.66499	2.20162	TE	W22	BW	B	0.590929	1.74568	0.747099	19.0795	1.64021	0.714971	0.895439	0.370552	1	FALSE	notDE	no.imprint
RLG00001Zm00004b09908	0.621282	1.20165	1.6353	0.926029	0.710664	1.23032	TE	W22	BW	B	1.15274	0.955671	0.453265	16.4133	-0.144794	0.573537	0	1	1	FALSE	notDE	no.imprint
RLG00001Zm00004b10280	0.338881	0.600826	0.490589	0	0.799497	0.0647537	TE	W22	BW	B	0.476765	0.288084	0.376654	6.04327	-0.656262	1.17782	0	1	1	FALSE	notDE	no.imprint
RLG00001Zm00004b10504	5.25266	6.06288	7.24982	10.3098	10.127	9.84256	TE	W22	BW	B	6.18845	10.0931	0.61991	129.678	0.805505	0.231232	0	1	1	FALSE	notDE	no.imprint
RLG00001Zm00004b10976	0.11296	0.382344	0.327059	0.370411	1.59899	1.03606	TE	W22	BW	B	0.274121	1.00182	0.785162	10.3393	1.98273	0.818277	1.20098	0.229759	1	FALSE	notDE	no.imprint
RLG00001Zm00004b11097	0.451842	0.163862	0.10902	0.679088	0.977164	1.55409	TE	W22	BW	B	0.241574	1.07011	0.815829	10.703	2.20902	0.804403	1.50301	0.132837	1	FALSE	notDE	no.imprint
RLG00001Zm00004b11275	7.62483	1.96634	1.68981	11.1741	7.99497	12.4327	TE	W22	BW	B	3.76032	10.5339	0.736934	116.306	1.50108	0.509734	0.983032	0.325591	1	FALSE	notDE	no.imprint
RLG00001Zm00004b11514	21.6319	31.1337	28.7267	54.0801	45.4825	43.0612	TE	W22	BW	B	27.1641	47.5413	0.636383	594.731	0.91038	0.180972	0	1	1	FALSE	notDE	no.imprint
RLG00001Zm00004b11855	0.677763	0.273103	0.327059	0.12347	0.355332	0.518029	TE	W22	BW	B	0.425975	0.332277	0.438215	6.10699	-0.304392	0.945844	0	1	1	FALSE	notDE	no.imprint
RLG00001Zm00004b11945	0.790723	1.58399	1.30824	2.90156	2.13199	2.26638	TE	W22	BW	B	1.22765	2.43331	0.664664	29.0981	1.0968	0.434692	0.222676	0.823788	1	FALSE	notDE	no.imprint
RLG00001Zm00004b12119	1.46849	0.710067	1.03569	1.17297	0.977164	1.6836	TE	W22	BW	B	1.07141	1.27791	0.543948	18.8089	0.331007	0.554213	0	1	1	FALSE	notDE	no.imprint
RLG00001Zm00004b12728	0.282401	0.109241	0.0545099	0.432147	0.444165	0.0647537	TE	W22	BW	B	0.148717	0.313689	0.678384	3.77627	1.11654	1.22968	0.0947723	0.924496	1	FALSE	notDE	no.imprint
RLG00001Zm00004b12827	0.225921	0.382344	0.16353	0.432147	0.355332	0.777044	TE	W22	BW	B	0.257265	0.521508	0.669654	6.21652	1.12233	0.886955	0.137924	0.890301	1	FALSE	notDE	no.imprint
RLG00001Zm00004b13045	1.46849	1.69324	1.68981	1.91379	1.77666	2.71965	TE	W22	BW	B	1.61718	2.1367	0.569199	29.804	0.501981	0.415455	0	1	1	FALSE	notDE	no.imprint
RLG00001Zm00004b13259	0.0564802	0	0	0.308676	0.444165	0.518029	TE	W22	BW	B	0.0188267	0.423624	0.957449	3.63284	4.51388	1.58377	2.21867	0.026509	0.556158	FALSE	notDE	no.imprint
RLG00001Zm00004b13271	0.338881	0.163862	0.27255	0.370411	0	0.518029	TE	W22	BW	B	0.258431	0.296147	0.534004	4.39771	0.294305	1.13982	0	1	1	FALSE	notDE	no.imprint
RLG00001Zm00004b13432	0.903683	0.0546205	0.21804	0.246941	0.532998	0.323768	TE	W22	BW	B	0.392115	0.367903	0.484071	6.25802	-0.0869405	1.07157	0	1	1	FALSE	notDE	no.imprint
RLG00001Zm00004b13671	0.0564802	0.764687	1.41726	0.864293	0.088833	0.647537	TE	W22	BW	B	0.746142	0.533554	0.416938	9.72396	-0.320099	0.985348	0	1	1	FALSE	notDE	no.imprint
RLG00001Zm00004b13781	0.395361	0.382344	0	0.617352	0.177666	0.194261	TE	W22	BW	B	0.259235	0.32976	0.559869	4.72109	0.407746	1.20307	0	1	1	FALSE	notDE	no.imprint
RLG00001Zm00004b13987	0.11296	0.163862	0.10902	0.308676	0.799497	0.0647537	TE	W22	BW	B	0.128614	0.390976	0.75247	4.23653	1.68432	1.19214	0.574028	0.565949	1	FALSE	notDE	no.imprint
RLG00001Zm00004b14071	0.960164	1.09241	0.654119	1.48165	1.86549	1.94261	TE	W22	BW	B	0.902231	1.76325	0.661513	21.4131	1.0528	0.497897	0.106047	0.915545	1	FALSE	notDE	no.imprint
RLG00001Zm00004b14195	0.847203	0.436964	0.763139	1.41991	2.30966	1.94261	TE	W22	BW	B	0.682435	1.89073	0.734787	20.8439	1.55018	0.536547	1.02541	0.30517	1	FALSE	notDE	no.imprint
RLG00001Zm00004b14221	0.0564802	0.327723	0.436079	0.308676	0.532998	0.71229	TE	W22	BW	B	0.273427	0.517988	0.654508	6.25635	1.05246	0.934145	0.0561576	0.955216	1	FALSE	notDE	no.imprint
RLG00001Zm00004b14363	0.11296	0.163862	0.10902	0.926029	2.66499	3.36719	TE	W22	BW	B	0.128614	2.3194	0.947462	20.0605	4.27249	0.794994	4.11637	3.84886e-05	0.00242399	TRUE	down	MEG
RLG00001Zm00004b14635	1.29904	0.0546205	1.25373	0.987764	1.066	1.10081	TE	W22	BW	B	0.869131	1.05152	0.547482	15.4363	0.338365	0.801129	0	1	1	FALSE	notDE	no.imprint
RLG00001Zm00004b14722	0.508322	0.327723	0.16353	0.308676	0.88833	0.518029	TE	W22	BW	B	0.333192	0.571679	0.63178	7.36476	0.831293	0.867522	0	1	1	FALSE	notDE	no.imprint
RLG00001Zm00004b14806	1.46849	0.983169	1.30824	1.97553	2.93149	2.20162	TE	W22	BW	B	1.2533	2.36955	0.654057	29.1823	0.998371	0.445832	0	1	1	FALSE	notDE	no.imprint
RLG00001Zm00004b15087	0.395361	0.710067	0.327059	0.370411	0.88833	0.582783	TE	W22	BW	B	0.477496	0.613842	0.562467	8.70979	0.446873	0.765531	0	1	1	FALSE	notDE	no.imprint
RLG00001Zm00004b15104	1.41201	2.02096	2.34393	1.97553	1.86549	2.78441	TE	W22	BW	B	1.92563	2.20848	0.534209	32.605	0.307349	0.407472	0	1	1	FALSE	notDE	no.imprint
RLG00001Zm00004b15259	0.564802	0.218482	0.21804	0.308676	0.977164	0.388522	TE	W22	BW	B	0.333775	0.558121	0.625769	7.29056	0.783308	0.896635	0	1	1	FALSE	notDE	no.imprint
RLG00001Zm00004b15315	1.18608	1.69324	0.817649	1.97553	2.22083	2.91392	TE	W22	BW	B	1.23232	2.37009	0.657917	28.8517	1.03609	0.460344	0.0783916	0.937517	1	FALSE	notDE	no.imprint
RLG00001Zm00004b15463	0.508322	0.109241	0.0545099	0.493882	0.177666	0.777044	TE	W22	BW	B	0.224024	0.482864	0.683084	5.75049	1.14146	1.08305	0.130614	0.89608	1	FALSE	notDE	no.imprint
RLG00001Zm00004b15467	2.42865	4.5335	4.74236	3.70411	4.97465	6.66963	TE	W22	BW	B	3.9015	5.11613	0.567347	71.2514	0.50648	0.349691	0	1	1	FALSE	notDE	no.imprint
RLG00001Zm00004b15529	0.621282	0.710067	0.872159	0.926029	3.28682	2.39589	TE	W22	BW	B	0.734502	2.20291	0.749949	23.8073	1.68403	0.571661	1.19657	0.231474	1	FALSE	notDE	no.imprint
RLG00001Zm00004b15597	0.11296	0.163862	0.21804	1.11123	0.266499	0.582783	TE	W22	BW	B	0.164954	0.653506	0.798458	6.51878	2.09826	0.9441	1.16329	0.244712	1	FALSE	notDE	no.imprint
RLG00001Zm00004b15617	0.451842	1.31089	0.436079	1.0495	0.977164	0.71229	TE	W22	BW	B	0.732938	0.912984	0.554695	13.0025	0.423017	0.667195	0	1	1	FALSE	notDE	no.imprint
RLG00001Zm00004b15967	0.564802	0.491585	0.0545099	0.185206	0.799497	0.0647537	TE	W22	BW	B	0.370299	0.349819	0.48578	5.86183	-0.048815	1.15067	0	1	1	FALSE	notDE	no.imprint
RLG00001Zm00004b16002	0.564802	0.327723	0.16353	0.432147	0.177666	0.71229	TE	W22	BW	B	0.352018	0.440701	0.555936	6.36808	0.396022	0.929597	0	1	1	FALSE	notDE	no.imprint
RLG00001Zm00004b16116	0.960164	0.764687	0.763139	1.41991	1.51016	1.61884	TE	W22	BW	B	0.82933	1.5163	0.646437	18.8318	0.95502	0.509857	0	1	1	FALSE	notDE	no.imprint
RLG00001Zm00004b16152	0.395361	0.764687	0.817649	1.0495	0.799497	0.777044	TE	W22	BW	B	0.659232	0.875347	0.570415	12.0959	0.522371	0.624337	0	1	1	FALSE	notDE	no.imprint
RLG00001Zm00004b16168	2.03329	0.819308	0.10902	0.12347	0.177666	0.323768	TE	W22	BW	B	0.987205	0.208302	0.174237	9.74009	-2.22563	1.03841	-1.1803	0.237882	1	FALSE	notDE	no.imprint
RLG00001Zm00004b16322	0.564802	0.491585	0.545099	0.864293	0.799497	0.971305	TE	W22	BW	B	0.533829	0.878365	0.621986	11.288	0.810228	0.632908	0	1	1	FALSE	notDE	no.imprint
RLG00001Zm00004b16330	0	0	0	1.66685	0.621831	2.39589	TE	W22	BW	B	0	1.56152	1	12.6458	7.358	1.37023	4.64011	3.48217e-06	0.000285793	TRUE	down	MEG
RLG00001Zm00004b16358	0.11296	0	0	0.802558	1.59899	0.906551	TE	W22	BW	B	0.0376535	1.1027	0.966981	9.41631	4.96496	1.24639	3.18116	0.00146686	0.0572554	FALSE	notDE	no.imprint
RLG00001Zm00004bS0011	0.169441	0.218482	0.327059	0.679088	0.532998	0.323768	TE	W22	BW	B	0.238327	0.511951	0.682348	5.98228	1.20651	0.887957	0.232562	0.816101	1	FALSE	notDE	no.imprint
RLG00003Zm00001d00016	4.97026	4.09654	2.1804	0	0	0	TE	B73	BW	A	3.74906	0	1	29.358	-8.10342	1.27902	-5.55381	2.79516e-08	3.59482e-06	TRUE	up	MEG
RLG00003Zm00001d00241	0.395361	0.546205	0.327059	0	0.355332	0.259015	TE	B73	BW	A	0.422875	0.204782	0.673736	4.9462	-0.989227	1.09939	0	1	1	FALSE	notDE	no.imprint
RLG00003Zm00001d00993	2.25921	3.49571	4.25177	3.45717	3.46449	3.43194	TE	B73	BW	A	3.33556	3.4512	0.491481	53.3937	0.158573	0.33443	0	1	1	FALSE	notDE	no.imprint
RLG00003Zm00001d01276	2.25921	3.55033	2.88903	1.72859	1.59899	2.07212	TE	B73	BW	A	2.89952	1.7999	0.616995	36.7261	-0.581881	0.383436	0	1	1	FALSE	notDE	no.imprint
RLG00003Zm00001d01354	1.41201	2.23944	0.490589	0	0	0	TE	B73	BW	A	1.38068	0	1	10.66	-6.64379	1.41245	-3.99575	6.44903e-05	0.00386573	TRUE	up	MEG
RLG00003Zm00001d02516	1.69441	2.45792	1.74432	0	0	0	TE	B73	BW	A	1.96555	0	1	15.0061	-7.13891	1.29966	-4.72347	2.3185e-06	0.000197031	TRUE	up	MEG
RLG00003Zm00001d02959	8.30259	12.672	10.6294	8.64293	5.15232	5.50406	TE	B73	BW	A	10.5347	6.4331	0.620863	132.412	-0.606588	0.27534	0	1	1	FALSE	notDE	no.imprint
RLG00003Zm00001d03419	8.13315	8.13846	8.66708	3.02503	4.44165	3.17293	TE	B73	BW	A	8.31289	3.54654	0.700952	92.9352	-1.14691	0.286677	-0.512457	0.608331	1	FALSE	notDE	no.imprint
RLG00003Zm00001d03453	0.564802	0.163862	0.10902	0.12347	0.177666	0.194261	TE	B73	BW	A	0.279228	0.165133	0.628381	3.61972	-0.731057	1.20659	0	1	1	FALSE	notDE	no.imprint
RLG00003Zm00001d03514	3.89713	5.07971	4.79687	2.16073	1.68783	2.6549	TE	B73	BW	A	4.59124	2.16782	0.679272	52.6655	-0.975136	0.335551	0	1	1	FALSE	notDE	no.imprint
RLG00003Zm00001d03828	0.790723	1.31089	1.30824	0.432147	0.621831	0.906551	TE	B73	BW	A	1.13662	0.65351	0.634937	13.9409	-0.690129	0.607718	0	1	1	FALSE	notDE	no.imprint
RLG00003Zm00001d03882	1.18608	1.09241	1.19922	0.987764	2.57616	1.55409	TE	B73	BW	A	1.15924	1.706	0.404586	23.0134	0.638878	0.520447	0	1	1	FALSE	notDE	no.imprint
RLG00003Zm00001d04293	1.01664	0.655446	0.872159	1.85206	0.355332	0.647537	TE	B73	BW	A	0.848083	0.951642	0.471229	14.2475	0.25393	0.693668	0	1	1	FALSE	notDE	no.imprint
RLG00003Zm00001d04713	0.790723	0.546205	0.654119	0.185206	0.621831	0.259015	TE	B73	BW	A	0.663682	0.355351	0.651286	8.09853	-0.859468	0.813542	0	1	1	FALSE	notDE	no.imprint
RLG00003Zm00001d05310	1.35553	1.20165	1.30824	0.370411	0.621831	1.10081	TE	B73	BW	A	1.28847	0.697685	0.648726	15.6378	-0.794942	0.603519	0	1	1	FALSE	notDE	no.imprint
RLG00003Zm00001d06008	0.338881	1.42013	1.6353	0.246941	0.444165	0.971305	TE	B73	BW	A	1.13144	0.554137	0.671247	12.8918	-0.887735	0.762935	0	1	1	FALSE	notDE	no.imprint
RLG00003Zm00001d06703	0.282401	1.14703	0.545099	0.370411	0.355332	0.453276	TE	B73	BW	A	0.658177	0.393006	0.626129	8.1245	-0.620077	0.810739	0	1	1	FALSE	notDE	no.imprint
RLG00003Zm00001d06930	7.90723	12.8358	12.4828	1.85206	3.73099	2.33113	TE	B73	BW	A	11.0753	2.63806	0.807628	105.545	-1.97543	0.327976	-2.97408	0.00293871	0.102757	FALSE	notDE	no.imprint
RLG00003Zm00001d07207	0.282401	0.382344	0.10902	0.493882	0.355332	0.194261	TE	B73	BW	A	0.257921	0.347825	0.425791	4.83686	0.513831	1.00268	0	1	1	FALSE	notDE	no.imprint
RLG00003Zm00001d07287	12.3127	13.4913	14.9902	7.90211	11.4595	10.3606	TE	B73	BW	A	13.5981	9.90739	0.578507	185.241	-0.361206	0.234759	0	1	1	FALSE	notDE	no.imprint
RLG00003Zm00001d07418	0.451842	0.163862	0.10902	0.185206	0.532998	0.194261	TE	B73	BW	A	0.241574	0.304155	0.442663	4.46724	0.356454	1.09669	0	1	1	FALSE	notDE	no.imprint
RLG00003Zm00001d07523	6.60818	11.1426	9.9208	1.0495	1.3325	2.6549	TE	B73	BW	A	9.22386	1.67897	0.846006	83.5316	-2.34206	0.374493	-3.58366	0.000338814	0.0164592	TRUE	notDE	no.imprint
RLG00003Zm00001d07530	4.40546	3.11337	2.67099	0.493882	0.88833	1.23032	TE	B73	BW	A	3.3966	0.870844	0.795933	33.6713	-1.89788	0.49629	-1.80919	0.0704209	1	FALSE	notDE	no.imprint
RLG00003Zm00001d07559	0.677763	1.09241	0.708629	0.370411	0.355332	0.0647537	TE	B73	BW	A	0.826267	0.263499	0.758206	8.45744	-1.56941	0.834055	-0.682704	0.494794	1	FALSE	notDE	no.imprint
RLG00003Zm00001d07640	0.395361	0.327723	0.327059	0.246941	0.177666	0.194261	TE	B73	BW	A	0.350048	0.206289	0.629201	4.39029	-0.672122	0.997891	0	1	1	FALSE	notDE	no.imprint
RLG00003Zm00001d07886	1.24256	0.491585	0.545099	0.493882	0.177666	0.388522	TE	B73	BW	A	0.759749	0.353357	0.682549	8.89881	-1.03111	0.816449	-0.038108	0.969602	1	FALSE	notDE	no.imprint
RLG00003Zm00001d08035	0.564802	1.14703	0.436079	0	0	0	TE	B73	BW	A	0.715971	0	1	5.45402	-5.67931	1.50276	-3.11382	0.00184684	0.0700185	FALSE	notDE	no.imprint
RLG00003Zm00001d08254	0.903683	0.491585	0.436079	1.11123	0.444165	0.971305	TE	B73	BW	A	0.610449	0.842235	0.420222	11.6389	0.540027	0.691844	0	1	1	FALSE	notDE	no.imprint
RLG00003Zm00001d08479	0.0564802	0.764687	0.436079	0.0617352	0.532998	0.647537	TE	B73	BW	A	0.419082	0.41409	0.502996	6.49452	0.121814	1.06853	0	1	1	FALSE	notDE	no.imprint
RLG00003Zm00001d08625	0.11296	0.327723	0.21804	0.370411	0.444165	0.388522	TE	B73	BW	A	0.219574	0.401033	0.353806	4.93198	0.976654	0.956234	0	1	1	FALSE	notDE	no.imprint
RLG00003Zm00001d08891	1.1296	0.382344	0.763139	0.432147	0.177666	0.388522	TE	B73	BW	A	0.758362	0.332778	0.695018	8.67091	-1.10482	0.817204	-0.128262	0.897942	1	FALSE	notDE	no.imprint
RLG00003Zm00001d09207	0.338881	0.819308	0.654119	0.246941	0.88833	1.10081	TE	B73	BW	A	0.604103	0.745361	0.447661	10.6724	0.414559	0.752861	0	1	1	FALSE	notDE	no.imprint
RLG00003Zm00001d09246	0.225921	1.03779	1.68981	0.493882	0.799497	0.777044	TE	B73	BW	A	0.984506	0.690141	0.587889	12.9027	-0.375089	0.734548	0	1	1	FALSE	notDE	no.imprint
RLG00003Zm00001d09849	0	0.546205	0.27255	1.11123	1.95433	0.971305	TE	B73	BW	A	0.272918	1.34562	0.16862	13.0831	2.43318	0.810668	1.7679	0.0770781	1	FALSE	notDE	no.imprint
RLG00003Zm00001d10326	0.11296	0.436964	0.21804	0.0617352	0.266499	0.453276	TE	B73	BW	A	0.255988	0.260503	0.495629	4.05269	0.142916	1.13783	0	1	1	FALSE	notDE	no.imprint
RLG00003Zm00001d10491	25.9809	30.4782	29.2173	13.8287	15.8123	15.3466	TE	B73	BW	A	28.5588	14.9959	0.6557	341.206	-0.83424	0.183316	0	1	1	FALSE	notDE	no.imprint
RLG00003Zm00001d10767	2.88049	6.99142	5.66903	3.08676	4.88582	3.75571	TE	B73	BW	A	5.18032	3.90943	0.569908	71.0135	-0.289779	0.36437	0	1	1	FALSE	notDE	no.imprint
RLG00003Zm00001d10894	3.50177	6.55446	8.06747	1.41991	1.68783	2.6549	TE	B73	BW	A	6.04123	1.92088	0.758747	61.0356	-1.53046	0.392799	-1.35045	0.176871	1	FALSE	notDE	no.imprint
RLG00003Zm00001d11059	4.80082	4.97047	5.88707	0.987764	3.19799	2.39589	TE	B73	BW	A	5.21945	2.19388	0.704063	58.0398	-1.16459	0.414954	-0.396634	0.691637	1	FALSE	notDE	no.imprint
RLG00003Zm00001d11349	0.508322	0.273103	0.10902	0.246941	0.177666	0.0647537	TE	B73	BW	A	0.296815	0.16312	0.645341	3.70439	-0.81981	1.19467	0	1	1	FALSE	notDE	no.imprint
RLG00003Zm00001d11650	0.225921	0.218482	0.545099	0.246941	0.177666	0.129507	TE	B73	BW	A	0.329834	0.184705	0.641028	3.99106	-0.723459	1.07954	0	1	1	FALSE	notDE	no.imprint
RLG00003Zm00001d11923	0.677763	0.327723	0.21804	0.12347	0.355332	0.453276	TE	B73	BW	A	0.407842	0.310693	0.567602	5.80395	-0.346617	0.971999	0	1	1	FALSE	notDE	no.imprint
RLG00003Zm00001d11981	6.77763	4.69736	2.28942	1.2347	0.88833	0.518029	TE	B73	BW	A	4.58813	0.880355	0.839013	43.4037	-2.32896	0.534264	-2.48746	0.012866	0.327701	FALSE	notDE	no.imprint
RLG00003Zm00001d12304	0	0.491585	1.41726	0.0617352	0	0.259015	TE	B73	BW	A	0.636281	0.106917	0.85614	5.46742	-2.36446	1.43426	-0.951334	0.341435	1	FALSE	notDE	no.imprint
RLG00003Zm00001d12605	0.395361	0.218482	0.21804	0.432147	0.532998	0.971305	TE	B73	BW	A	0.277294	0.645483	0.3005	7.45443	1.29711	0.834064	0.356215	0.721679	1	FALSE	notDE	no.imprint
RLG00003Zm00001d12800	0.395361	1.31089	1.90785	0.370411	0.355332	0.647537	TE	B73	BW	A	1.2047	0.45776	0.724649	12.6422	-1.2529	0.727352	-0.347694	0.72807	1	FALSE	notDE	no.imprint
RLG00003Zm00001dS0083	0.11296	0.983169	0.708629	0	0	0.194261	TE	B73	BW	A	0.601586	0.0647537	0.902822	4.94954	-3.00856	1.39323	-1.44165	0.149401	1	FALSE	notDE	no.imprint
RLG00003Zm00004b00343	0.338881	0.218482	0.21804	0.246941	0.177666	0.194261	TE	W22	BW	B	0.258468	0.206289	0.443865	3.70118	-0.244149	1.07623	0	1	1	FALSE	notDE	no.imprint
RLG00003Zm00004b00696	0	0	0	0.926029	0.88833	1.35983	TE	W22	BW	B	0	1.05806	1	8.63768	6.79798	1.38409	4.18902	2.80163e-05	0.00185346	TRUE	down	MEG
RLG00003Zm00004b00788	0.451842	0.546205	0.490589	0.679088	1.066	0.841798	TE	W22	BW	B	0.496212	0.862294	0.634737	10.8824	0.885321	0.653987	0	1	1	FALSE	notDE	no.imprint
RLG00003Zm00004b01645	0.11296	0.436964	0.545099	0.617352	1.68783	0.841798	TE	W22	BW	B	0.365008	1.04899	0.741862	11.3782	1.64142	0.760497	0.843426	0.39899	1	FALSE	notDE	no.imprint
RLG00003Zm00004b01690	0.169441	0.109241	0.21804	0.432147	0.355332	0.323768	TE	W22	BW	B	0.165574	0.370416	0.691088	4.29621	1.25543	1.02201	0.24993	0.802641	1	FALSE	notDE	no.imprint
RLG00003Zm00004b03390	0.225921	0.273103	0.436079	0.185206	0	0.388522	TE	W22	BW	B	0.311701	0.191243	0.380247	3.89586	-0.55886	1.16756	0	1	1	FALSE	notDE	no.imprint
RLG00003Zm00004b03970	0.169441	0.382344	0.16353	0.679088	0.621831	0.841798	TE	W22	BW	B	0.238438	0.714239	0.749718	7.63935	1.68669	0.814791	0.842776	0.399354	1	FALSE	notDE	no.imprint
RLG00003Zm00004b04028	0.0564802	0.273103	0.16353	0.185206	0.532998	0.259015	TE	W22	BW	B	0.164371	0.32574	0.664625	3.91752	1.08963	1.12591	0.0796037	0.936552	1	FALSE	notDE	no.imprint
RLG00003Zm00004b04184	0.903683	0.491585	0.327059	0.493882	0.621831	0.194261	TE	W22	BW	B	0.574109	0.436658	0.432007	8.14446	-0.353266	0.837804	0	1	1	FALSE	notDE	no.imprint
RLG00003Zm00004b04324	0.0564802	0.273103	0.0545099	0.617352	1.066	0.647537	TE	W22	BW	B	0.128031	0.776962	0.858528	7.35736	2.70311	0.956029	1.78144	0.0748406	1	FALSE	notDE	no.imprint
RLG00003Zm00004b04518	2.42865	3.05875	3.05255	5.37097	5.68531	4.53276	TE	W22	BW	B	2.84665	5.19635	0.646071	64.2527	0.965009	0.301688	0	1	1	FALSE	notDE	no.imprint
RLG00003Zm00004b04564	2.14625	3.82344	2.78001	3.39544	2.93149	3.10818	TE	W22	BW	B	2.91656	3.14504	0.518846	47.7958	0.214453	0.348236	0	1	1	FALSE	notDE	no.imprint
RLG00003Zm00004b05430	1.58145	1.03779	0.981178	1.72859	2.22083	1.8131	TE	W22	BW	B	1.20014	1.92084	0.615461	25.1386	0.750089	0.475249	0	1	1	FALSE	notDE	no.imprint
RLG00003Zm00004b05856	0.11296	0.109241	0.10902	0.308676	0.710664	0.323768	TE	W22	BW	B	0.110407	0.447703	0.802177	4.55098	2.09985	1.08166	1.01681	0.309242	1	FALSE	notDE	no.imprint
RLG00003Zm00004b05984	0.338881	0.109241	0.16353	0.370411	0.355332	0.129507	TE	W22	BW	B	0.203884	0.285084	0.583032	3.95827	0.535772	1.10682	0	1	1	FALSE	notDE	no.imprint
RLG00003Zm00004b06044	0.395361	0.436964	0.490589	1.35818	1.59899	2.46064	TE	W22	BW	B	0.440972	1.80594	0.803743	18.1323	2.1332	0.570817	1.98522	0.0471198	0.822953	FALSE	notDE	no.imprint
RLG00003Zm00004b06186	0.508322	0.382344	0.16353	0.926029	1.15483	0.647537	TE	W22	BW	B	0.351398	0.909465	0.721303	10.2388	1.43816	0.741778	0.59069	0.554728	1	FALSE	notDE	no.imprint
RLG00003Zm00004b06189	1.24256	1.42013	1.30824	1.41991	2.48733	1.16557	TE	W22	BW	B	1.32365	1.69093	0.560919	24.0833	0.436335	0.489662	0	1	1	FALSE	notDE	no.imprint
RLG00003Zm00004b06277	0	0	0	0.926029	0.177666	0.453276	TE	W22	BW	B	0	0.51899	1	4.18211	5.76785	1.62895	2.92696	0.00342297	0.115946	FALSE	notDE	no.imprint
RLG00003Zm00004b06451	0.282401	0.382344	0.27255	0.185206	0.710664	0.323768	TE	W22	BW	B	0.312431	0.406546	0.56545	5.76463	0.451513	0.926251	0	1	1	FALSE	notDE	no.imprint
RLG00003Zm00004b06635	0.903683	0.600826	0.545099	1.97553	0.444165	0.582783	TE	W22	BW	B	0.683203	1.00083	0.594304	13.4118	0.627452	0.720218	0	1	1	FALSE	notDE	no.imprint
RLG00003Zm00004b06643	0.282401	0.0546205	0.10902	0.0617352	0.444165	0.388522	TE	W22	BW	B	0.14868	0.298141	0.667248	3.66487	1.04551	1.24429	0.036574	0.970825	1	FALSE	notDE	no.imprint
RLG00003Zm00004b06926	0.847203	1.91172	1.30824	1.2347	1.86549	2.84916	TE	W22	BW	B	1.35572	1.98312	0.593955	26.4572	0.661113	0.503333	0	1	1	FALSE	notDE	no.imprint
RLG00003Zm00004b06966	0.395361	0.218482	0.10902	0.185206	0.621831	0.259015	TE	W22	BW	B	0.240954	0.355351	0.595921	4.86627	0.598999	1.04373	0	1	1	FALSE	notDE	no.imprint
RLG00003Zm00004b07050	0.677763	0.819308	0.436079	1.79032	1.066	1.61884	TE	W22	BW	B	0.644383	1.49172	0.698337	17.1054	1.30426	0.561402	0.541961	0.587846	1	FALSE	notDE	no.imprint
RLG00003Zm00004b07303	0.11296	0.109241	0.327059	0.185206	0.266499	0.388522	TE	W22	BW	B	0.183087	0.280076	0.604703	3.66623	0.726803	1.11941	0	1	1	FALSE	notDE	no.imprint
RLG00003Zm00004b07634	0.395361	0.109241	0.436079	0.555617	0.266499	0.323768	TE	W22	BW	B	0.313561	0.381962	0.549172	5.53754	0.373702	0.951444	0	1	1	FALSE	notDE	no.imprint
RLG00003Zm00004b07645	1.01664	0.983169	0.817649	1.0495	1.51016	0.841798	TE	W22	BW	B	0.939154	1.13382	0.546953	16.5773	0.347627	0.552374	0	1	1	FALSE	notDE	no.imprint
RLG00003Zm00004b07841	0.11296	0.273103	0.21804	0.246941	0.532998	0.259015	TE	W22	BW	B	0.201368	0.346318	0.63233	4.37251	0.875863	1.02687	0	1	1	FALSE	notDE	no.imprint
RLG00003Zm00004b08018	1.01664	1.03779	0.599609	1.41991	2.48733	1.03606	TE	W22	BW	B	0.884681	1.64776	0.650661	20.4563	0.972057	0.561986	0	1	1	FALSE	notDE	no.imprint
RLG00003Zm00004b08035	1.92033	2.51254	1.90785	5.4327	3.90865	3.69096	TE	W22	BW	B	2.11357	4.3441	0.672704	51.5957	1.13533	0.345757	0.391398	0.695503	1	FALSE	notDE	no.imprint
RLG00003Zm00004b08115	0.169441	0.163862	0.10902	0.185206	0.266499	0.647537	TE	W22	BW	B	0.147441	0.366414	0.713069	4.13558	1.40559	1.09789	0.36943	0.711807	1	FALSE	notDE	no.imprint
RLG00003Zm00004b08895	0.508322	0.273103	0.436079	0.432147	1.68783	1.29507	TE	W22	BW	B	0.405835	1.13835	0.737185	12.5704	1.56579	0.728953	0.77617	0.437649	1	FALSE	notDE	no.imprint
RLG00003Zm00004b09408	1.46849	1.31089	1.58079	1.79032	3.02032	2.46064	TE	W22	BW	B	1.45339	2.42376	0.62514	31.0966	0.824313	0.427097	0	1	1	FALSE	notDE	no.imprint
RLG00003Zm00004b09415	0.169441	0.436964	0.654119	0.679088	1.15483	1.42458	TE	W22	BW	B	0.420175	1.08617	0.721063	12.0304	1.48997	0.699673	0.700283	0.483751	1	FALSE	notDE	no.imprint
RLG00003Zm00004b09684	0.225921	0.273103	0.381569	0.493882	0.799497	0.388522	TE	W22	BW	B	0.293531	0.560634	0.656353	6.84378	1.024	0.831164	0.0288777	0.976962	1	FALSE	notDE	no.imprint
RLG00003Zm00004b10203	0	0	0	0.308676	0.444165	0.777044	TE	W22	BW	B	0	0.509962	1	4.17156	5.74576	1.58777	2.98894	0.00279946	0.0991268	FALSE	notDE	no.imprint
RLG00003Zm00004b10270	0	0.273103	0.21804	0.432147	0.355332	0.388522	TE	W22	BW	B	0.163714	0.392	0.705399	4.39046	1.39606	1.11377	0.355606	0.722135	1	FALSE	notDE	no.imprint
RLG00003Zm00004b10438	0.169441	0.163862	0.16353	0.432147	0.088833	0.518029	TE	W22	BW	B	0.165611	0.346336	0.676508	4.0698	1.17304	1.09388	0.158187	0.874309	1	FALSE	notDE	no.imprint
RLG00003Zm00004b10489	0	0.546205	0.27255	0.432147	0.799497	0.453276	TE	W22	BW	B	0.272918	0.56164	0.672979	6.61916	1.17755	1.00967	0.175853	0.86041	1	FALSE	notDE	no.imprint
RLG00003Zm00004b10496	0.11296	0.0546205	0.21804	0.370411	0.88833	0.971305	TE	W22	BW	B	0.12854	0.743349	0.852573	7.09289	2.63009	0.961036	1.69618	0.0898512	1	FALSE	notDE	no.imprint
RLG00003Zm00004b10646	1.69441	0.764687	0.981178	1.48165	2.13199	1.74835	TE	W22	BW	B	1.14676	1.78733	0.60916	23.7109	0.703071	0.519442	0	1	1	FALSE	notDE	no.imprint
RLG00003Zm00004b10845	0.0564802	0.218482	0.16353	0.617352	0.266499	0.841798	TE	W22	BW	B	0.146164	0.575216	0.797383	5.74997	2.09838	0.991	1.10835	0.267709	1	FALSE	notDE	no.imprint
RLG00003Zm00004b11003	0.11296	0.327723	0.16353	0.185206	0.88833	0.129507	TE	W22	BW	B	0.201404	0.401015	0.665674	4.86626	1.08428	1.11213	0.0757797	0.939594	1	FALSE	notDE	no.imprint
RLG00003Zm00004b11160	0.621282	0.382344	0.27255	0.617352	0.621831	0.388522	TE	W22	BW	B	0.425392	0.542569	0.560528	7.79671	0.41353	0.793119	0	1	1	FALSE	notDE	no.imprint
RLG00003Zm00004b11173	1.41201	2.23944	2.01687	4.32147	3.90865	3.17293	TE	W22	BW	B	1.88944	3.80102	0.667964	45.4009	1.11092	0.356416	0.3112	0.755649	1	FALSE	notDE	no.imprint
RLG00003Zm00004b11253	0.11296	0.163862	0	0.185206	0.977164	0.259015	TE	W22	BW	B	0.092274	0.473795	0.836992	4.67373	2.43483	1.25616	1.14224	0.253356	1	FALSE	notDE	no.imprint
RLG00003Zm00004b11255	0.508322	1.25627	0.381569	1.17297	1.3325	0.971305	TE	W22	BW	B	0.715388	1.15892	0.61832	14.9295	0.795679	0.631827	0	1	1	FALSE	notDE	no.imprint
RLG00003Zm00004b11259	0.11296	0.655446	0.327059	1.11123	0.355332	0.906551	TE	W22	BW	B	0.365155	0.791039	0.684175	9.10701	1.245	0.821379	0.298277	0.765492	1	FALSE	notDE	no.imprint
RLG00003Zm00004b11268	0.11296	0.382344	0.327059	0.926029	0.532998	1.03606	TE	W22	BW	B	0.274121	0.831695	0.75211	8.79994	1.72235	0.78077	0.925175	0.354875	1	FALSE	notDE	no.imprint
RLG00003Zm00004b11273	0.960164	1.09241	0.545099	1.85206	0.977164	1.42458	TE	W22	BW	B	0.865891	1.41793	0.620859	18.2248	0.801155	0.554365	0	1	1	FALSE	notDE	no.imprint
RLG00003Zm00004b11297	0.169441	0.327723	0.10902	0.308676	0.710664	0.259015	TE	W22	BW	B	0.202061	0.426118	0.678339	5.07056	1.15681	1.00668	0.155774	0.876211	1	FALSE	notDE	no.imprint
RLG00003Zm00004b11337	0.451842	0.327723	0.599609	0.555617	1.066	0.518029	TE	W22	BW	B	0.459725	0.713214	0.608058	9.40881	0.713789	0.730963	0	1	1	FALSE	notDE	no.imprint
RLG00003Zm00004b11357	0.734243	0.655446	1.0902	0.617352	1.59899	2.13687	TE	W22	BW	B	0.826629	1.45107	0.637078	18.229	0.910747	0.604712	0	1	1	FALSE	notDE	no.imprint
RLG00003Zm00004b11484	0.225921	0.109241	0.10902	0.493882	0.88833	1.16557	TE	W22	BW	B	0.148061	0.84926	0.851542	8.13713	2.59992	0.886051	1.80567	0.0709698	1	FALSE	notDE	no.imprint
RLG00003Zm00004b11611	5.47858	6.55446	6.54119	10.495	9.1498	9.58354	TE	W22	BW	B	6.19141	9.74278	0.611439	126.85	0.751933	0.227559	0	1	1	FALSE	notDE	no.imprint
RLG00005Zm00001d00247	0.564802	0.218482	0.16353	0.0617352	0.444165	0.129507	TE	B73	BW	A	0.315605	0.211803	0.598408	4.29889	-0.574207	1.16526	0	1	1	FALSE	notDE	no.imprint
RLG00005Zm00001d00356	0.282401	1.80248	1.68981	0.864293	1.066	0.971305	TE	B73	BW	A	1.25823	0.967198	0.565387	17.1923	-0.242268	0.655212	0	1	1	FALSE	notDE	no.imprint
RLG00005Zm00001d00390	4.74434	9.17624	8.88511	3.88932	2.93149	2.97867	TE	B73	BW	A	7.6019	3.26649	0.69945	83.8746	-1.10159	0.31698	-0.320483	0.748603	1	FALSE	notDE	no.imprint
RLG00005Zm00001d00522	0.282401	0.109241	0	0.0617352	0.621831	0.582783	TE	B73	BW	A	0.130547	0.422117	0.236215	4.5631	1.72833	1.29426	0.56274	0.573612	1	FALSE	notDE	no.imprint
RLG00005Zm00001d01031	2.14625	0.382344	0	0	0	0	TE	B73	BW	A	0.842864	0	1	7.0274	-6.04314	3.91213	-1.2891	0.197362	1	FALSE	notDE	no.imprint
RLG00005Zm00001d01209	8.64147	10.1594	9.10315	0	0	0	TE	B73	BW	A	9.30135	0	1	71.2214	-9.38506	1.21191	-6.91886	4.55305e-12	1.01217e-09	TRUE	up	MEG
RLG00005Zm00001d01356	0.451842	0.218482	0.381569	0.185206	0	0.453276	TE	B73	BW	A	0.350631	0.212827	0.622284	4.4476	-0.610605	1.13546	0	1	1	FALSE	notDE	no.imprint
RLG00005Zm00001d01389	0.451842	1.03779	1.6353	1.11123	0.621831	0.453276	TE	B73	BW	A	1.04164	0.72878	0.588358	13.6748	-0.384972	0.671544	0	1	1	FALSE	notDE	no.imprint
RLG00005Zm00001d01844	0.395361	1.09241	0.981178	0	0	0	TE	B73	BW	A	0.822983	0	1	6.14838	-5.85637	1.46578	-3.31317	0.000922441	0.039005	TRUE	up	MEG
RLG00005Zm00001d02701	5.87394	7.15529	7.30433	3.82758	2.75382	3.36719	TE	B73	BW	A	6.77785	3.3162	0.67147	78.7287	-0.926986	0.280542	0	1	1	FALSE	notDE	no.imprint
RLG00005Zm00001d03052	0.564802	0.491585	2.34393	3.64238	1.86549	2.84916	TE	B73	BW	A	1.13344	2.78568	0.289207	31.0584	1.42154	0.582586	0.723562	0.469334	1	FALSE	notDE	no.imprint
RLG00005Zm00001d03485	2.42865	5.35281	4.85138	1.29644	2.39849	3.36719	TE	B73	BW	A	4.21095	2.35404	0.641425	50.9335	-0.720353	0.432398	0	1	1	FALSE	notDE	no.imprint
RLG00005Zm00001d03900	0.734243	0.928549	1.36275	0.555617	0.355332	0.453276	TE	B73	BW	A	1.00851	0.454742	0.689226	11.3278	-1.0304	0.662072	-0.0459145	0.963378	1	FALSE	notDE	no.imprint
RLG00005Zm00001d03931	0.395361	0.983169	1.30824	0.493882	0	0.194261	TE	B73	BW	A	0.895589	0.229381	0.7961	8.50115	-1.7849	0.928921	-0.844962	0.398132	1	FALSE	notDE	no.imprint
RLG00005Zm00001d04046	0.282401	0.764687	0.599609	0.493882	0.710664	0.71229	TE	B73	BW	A	0.548899	0.638946	0.462097	9.35191	0.329968	0.717585	0	1	1	FALSE	notDE	no.imprint
RLG00005Zm00004b00337	0.790723	1.09241	1.47177	2.53114	3.55332	3.10818	TE	W22	BW	B	1.1183	3.06421	0.732625	33.5963	1.55782	0.420623	1.32618	0.184779	1	FALSE	notDE	no.imprint
RLG00005Zm00004b00517	1.75089	1.20165	1.36275	0.864293	1.24366	0.71229	TE	W22	BW	B	1.43843	0.940082	0.39524	18.9104	-0.549057	0.537326	0	1	1	FALSE	notDE	no.imprint
RLG00005Zm00004b01447	1.86385	1.69324	1.25373	5.61791	3.46449	3.23768	TE	W22	BW	B	1.6036	4.10669	0.719173	45.8746	1.43919	0.397735	1.10424	0.269491	1	FALSE	notDE	no.imprint
RLG00005Zm00004b01498	0	0.218482	0.21804	0.12347	0.621831	0.518029	TE	W22	BW	B	0.145507	0.42111	0.7432	4.54096	1.66596	1.18706	0.561012	0.57479	1	FALSE	notDE	no.imprint
RLG00005Zm00004b01616	0.225921	0.0546205	0.10902	0.493882	1.066	0.194261	TE	W22	BW	B	0.129854	0.584713	0.818276	5.88436	2.22941	1.07321	1.14555	0.251982	1	FALSE	notDE	no.imprint
RLG00005Zm00004b01750	0.169441	0.0546205	0.16353	1.60512	0.355332	0.647537	TE	W22	BW	B	0.129197	0.869328	0.870612	8.01726	2.83846	0.965282	1.90458	0.0568341	0.937331	FALSE	notDE	no.imprint
RLG00005Zm00004b01954	1.29904	0.928549	0.436079	0.493882	2.75382	2.91392	TE	W22	BW	B	0.887891	2.05387	0.698177	23.9633	1.2759	0.685231	0.402642	0.687212	1	FALSE	notDE	no.imprint
RLG00005Zm00004b02038	0	0.0546205	0.0545099	0.12347	0.799497	0.323768	TE	W22	BW	B	0.0363768	0.415579	0.919512	3.72572	3.61737	1.52245	1.71918	0.0855816	1	FALSE	notDE	no.imprint
RLG00005Zm00004b02342	0.0564802	0.163862	0.16353	0.185206	0.444165	0.388522	TE	W22	BW	B	0.127957	0.339298	0.726151	3.74894	1.51256	1.13535	0.451459	0.651658	1	FALSE	notDE	no.imprint
RLG00005Zm00004b02346	0.169441	0.163862	0.16353	0.0617352	0.444165	0.582783	TE	W22	BW	B	0.165611	0.362895	0.686643	4.26638	1.21924	1.1274	0.194469	0.845809	1	FALSE	notDE	no.imprint
RLG00005Zm00004b02364	0.790723	1.09241	0.926668	0.802558	0.977164	2.07212	TE	W22	BW	B	0.9366	1.28395	0.578212	17.6235	0.559334	0.572888	0	1	1	FALSE	notDE	no.imprint
RLG00005Zm00004b02545	4.0101	2.6764	2.99804	0.740823	2.93149	2.84916	TE	W22	BW	B	3.22818	2.17383	0.402411	43.0659	-0.497921	0.506753	0	1	1	FALSE	notDE	no.imprint
RLG00005Zm00004b02642	0	0	0	0.185206	0.621831	0.647537	TE	W22	BW	B	0	0.484858	1	3.99671	5.67153	1.62847	2.86866	0.00412213	0.133692	FALSE	notDE	no.imprint
RLG00005Zm00004b02660	0.677763	0.382344	0.926668	0.740823	1.68783	1.16557	TE	W22	BW	B	0.662258	1.19807	0.64401	14.9657	0.941027	0.629458	0	1	1	FALSE	notDE	no.imprint
RLG00005Zm00004b02743	1.92033	2.94951	2.39844	3.51891	4.61932	5.89258	TE	W22	BW	B	2.42276	4.67694	0.658752	56.7157	1.0514	0.34849	0.147506	0.882733	1	FALSE	notDE	no.imprint
RLG00005Zm00004b02827	0	0.327723	0.436079	0.308676	0.177666	0.71229	TE	W22	BW	B	0.254601	0.399544	0.610788	5.09159	0.806587	1.13474	0	1	1	FALSE	notDE	no.imprint
RLG00005Zm00004b03098	0.903683	1.47475	1.30824	1.60512	1.066	1.55409	TE	W22	BW	B	1.22889	1.4084	0.534033	20.7769	0.308083	0.484897	0	1	1	FALSE	notDE	no.imprint
RLG00006Zm00001d00419	0.0564802	0.109241	0	0.617352	0.621831	0.777044	TE	B73	BW	A	0.0552404	0.672076	0.075951	5.91996	3.69927	1.1718	2.30352	0.0212495	0.470598	FALSE	notDE	no.imprint
RLG00006Zm00001d00563	4.97026	4.58812	4.46981	2.03726	2.84266	2.07212	TE	B73	BW	A	4.67606	2.31735	0.668639	55.089	-0.936465	0.341344	0	1	1	FALSE	notDE	no.imprint
RLG00006Zm00001d00699	0	0.109241	0.10902	0.370411	0.621831	0.323768	TE	B73	BW	A	0.0727536	0.43867	0.142257	4.14297	2.70371	1.22596	1.3897	0.16462	1	FALSE	notDE	no.imprint
RLG00006Zm00001d00826	0.11296	0.218482	0.0545099	0.370411	0.444165	0.259015	TE	B73	BW	A	0.128651	0.357864	0.264434	3.92278	1.56389	1.11781	0.504453	0.613943	1	FALSE	notDE	no.imprint
RLG00006Zm00001d01288	0.790723	1.69324	1.85334	0.555617	0.177666	0.518029	TE	B73	BW	A	1.44577	0.417104	0.776096	14.2077	-1.6424	0.661182	-0.971589	0.331255	1	FALSE	notDE	no.imprint
RLG00006Zm00001d01377	0.621282	0.109241	0.10902	0.185206	0.088833	0.259015	TE	B73	BW	A	0.279848	0.177684	0.611646	3.73398	-0.617967	1.23659	0	1	1	FALSE	notDE	no.imprint
RLG00006Zm00001d01628	0.395361	0.273103	0.490589	0.0617352	0.088833	0.194261	TE	B73	BW	A	0.386351	0.114943	0.770707	3.90704	-1.648	1.15282	-0.562105	0.574044	1	FALSE	notDE	no.imprint
RLG00006Zm00001d01631	0.960164	0.873928	0.545099	0.0617352	0.088833	0	TE	B73	BW	A	0.793064	0.0501894	0.940481	6.58554	-3.99427	1.28604	-2.32829	0.019897	0.448485	FALSE	notDE	no.imprint
RLG00006Zm00001d01644	0.169441	0.218482	0.10902	0.370411	0.710664	0.518029	TE	B73	BW	A	0.165647	0.533035	0.237085	5.66639	1.7692	0.944851	0.814091	0.415593	1	FALSE	notDE	no.imprint
RLG00006Zm00001d01804	0.677763	0.327723	0.327059	0.308676	0.177666	0.453276	TE	B73	BW	A	0.444182	0.313206	0.586465	6.05482	-0.425809	0.907007	0	1	1	FALSE	notDE	no.imprint
RLG00006Zm00001d01945	1.41201	0.819308	0.763139	0.555617	1.066	0.647537	TE	B73	BW	A	0.998151	0.756383	0.568898	14.0783	-0.348406	0.635555	0	1	1	FALSE	notDE	no.imprint
RLG00006Zm00001d02033	0.11296	0.218482	0.21804	0.370411	0.444165	0.259015	TE	B73	BW	A	0.183161	0.357864	0.338544	4.31544	1.06614	1.01543	0.0651362	0.948066	1	FALSE	notDE	no.imprint
RLG00006Zm00001d02104	0.11296	0.600826	0.599609	0	0.177666	0.323768	TE	B73	BW	A	0.437798	0.167145	0.723702	4.605	-1.25697	1.2059	-0.213092	0.831255	1	FALSE	notDE	no.imprint
RLG00006Zm00001d02218	0.677763	1.31089	0.763139	0.246941	0.532998	0.194261	TE	B73	BW	A	0.917264	0.324733	0.738539	9.64654	-1.43383	0.768556	-0.564471	0.572433	1	FALSE	notDE	no.imprint
RLG00006Zm00001d02291	0.282401	0.163862	0.490589	0.370411	0.799497	1.03606	TE	B73	BW	A	0.312284	0.735323	0.298093	8.41901	1.33379	0.817226	0.408441	0.68295	1	FALSE	notDE	no.imprint
RLG00006Zm00001d02296	0.11296	0.0546205	0.10902	0.740823	0.444165	0.906551	TE	B73	BW	A	0.0922002	0.69718	0.116801	6.38343	3.01553	1.00957	1.99643	0.0458872	0.809561	FALSE	notDE	no.imprint
RLG00006Zm00001d02386	1.92033	3.93268	6.10511	5.4327	4.70815	4.85653	TE	B73	BW	A	3.98604	4.99913	0.443624	70.5508	0.452434	0.373352	0	1	1	FALSE	notDE	no.imprint
RLG00006Zm00001d02432	0.225921	0.218482	1.6353	0	0	0	TE	B73	BW	A	0.693233	0	1	5.10198	-5.58789	1.64804	-2.78384	0.00537188	0.164229	FALSE	notDE	no.imprint
RLG00006Zm00001d02809	0.338881	0.273103	0.436079	1.0495	1.15483	2.39589	TE	B73	BW	A	0.349354	1.5334	0.185554	15.1914	2.23302	0.652701	1.88911	0.0588769	0.955429	FALSE	notDE	no.imprint
RLG00006Zm00001d02852	0.451842	0.109241	0.10902	0.246941	0.532998	0.194261	TE	B73	BW	A	0.223368	0.324733	0.40753	4.4975	0.563195	1.10387	0	1	1	FALSE	notDE	no.imprint
RLG00006Zm00001d03329	1.92033	0	0	0.12347	0.266499	0.582783	TE	B73	BW	A	0.640109	0.324251	0.663766	8.10528	-1.03464	2.46836	-0.0140352	0.988802	1	FALSE	notDE	no.imprint
RLG00006Zm00001d03469	0.11296	0.109241	0.16353	0.370411	0.621831	0.71229	TE	B73	BW	A	0.128577	0.568178	0.184537	5.64312	2.23989	0.976056	1.2703	0.203977	1	FALSE	notDE	no.imprint
RLG00006Zm00001d03634	0.0564802	0.0546205	0.10902	0.679088	0.977164	1.10081	TE	B73	BW	A	0.0733735	0.919021	0.0739358	8.09026	3.74513	1.00618	2.72826	0.00636698	0.188306	FALSE	notDE	no.imprint
RLG00006Zm00001d03817	0.677763	0.436964	0.545099	0.0617352	0.088833	0.0647537	TE	B73	BW	A	0.553275	0.071774	0.885171	4.8906	-2.8971	1.19187	-1.5917	0.111453	1	FALSE	notDE	no.imprint
RLG00006Zm00001d03900	0	0.382344	0.381569	0.185206	0.621831	0.582783	TE	B73	BW	A	0.254638	0.463273	0.354692	5.67267	1.00566	1.08254	0.00522915	0.995828	1	FALSE	notDE	no.imprint
RLG00006Zm00001d03982	0.0564802	0.0546205	0.10902	0.308676	0.444165	0.518029	TE	B73	BW	A	0.0733735	0.423624	0.147634	4.02812	2.62919	1.18689	1.37266	0.16986	1	FALSE	notDE	no.imprint
RLG00006Zm00001dS0620	0.451842	0.764687	0.708629	0.12347	0.444165	0.259015	TE	B73	BW	A	0.641719	0.27555	0.699597	7.13541	-1.15018	0.854012	-0.175848	0.860413	1	FALSE	notDE	no.imprint
RLG00006Zm00004b00004	1.46849	1.20165	1.6353	0.864293	1.95433	1.61884	TE	W22	BW	B	1.43514	1.47915	0.507551	23.2187	0.125705	0.502727	0	1	1	FALSE	notDE	no.imprint
RLG00006Zm00004b00021	0.11296	0.0546205	0	5.98832	8.26147	5.76308	TE	W22	BW	B	0.0558603	6.67096	0.991696	55.2468	7.0089	0.899178	6.68266	2.34637e-11	4.55277e-09	TRUE	down	MEG
RLG00006Zm00004b00056	0	0	0.0545099	3.39544	2.93149	3.17293	TE	W22	BW	B	0.01817	3.16662	0.994295	25.9882	7.41626	1.25158	5.12651	2.95163e-07	3.02998e-05	TRUE	down	MEG
RLG00006Zm00004b00086	0.621282	0.710067	0.27255	0.308676	0.444165	0.388522	TE	W22	BW	B	0.534633	0.380454	0.415758	7.27666	-0.419986	0.824422	0	1	1	FALSE	notDE	no.imprint
RLG00006Zm00004b00495	0.508322	0.327723	0.436079	0.12347	0.799497	0.71229	TE	W22	BW	B	0.424041	0.545086	0.56245	7.80108	0.433513	0.867114	0	1	1	FALSE	notDE	no.imprint
RLG00006Zm00004b00519	0.677763	0.436964	0.21804	0	0.177666	0.129507	TE	W22	BW	B	0.444255	0.102391	0.187308	4.36738	-2.12254	1.24018	-0.905137	0.365393	1	FALSE	notDE	no.imprint
RLG00006Zm00004b00524	2.76753	1.96634	3.37961	3.1485	3.55332	3.4967	TE	W22	BW	B	2.70449	3.39951	0.556931	48.6115	0.420082	0.358442	0	1	1	FALSE	notDE	no.imprint
RLG00006Zm00004b00939	1.41201	1.63862	1.58079	1.29644	2.22083	2.46064	TE	W22	BW	B	1.5438	1.99264	0.563458	28.1672	0.461035	0.446864	0	1	1	FALSE	notDE	no.imprint
RLG00006Zm00004b01537	0.282401	0.163862	0.27255	0.185206	0.088833	0.388522	TE	W22	BW	B	0.239604	0.220854	0.479639	3.64764	-0.012511	1.11971	0	1	1	FALSE	notDE	no.imprint
RLG00006Zm00004b01944	1.92033	1.96634	2.12589	5.49444	2.48733	3.23768	TE	W22	BW	B	2.00418	3.73982	0.651082	45.7069	0.995614	0.392476	0	1	1	FALSE	notDE	no.imprint
RLG00006Zm00004b01968	0.225921	0.491585	0.381569	0.12347	0.266499	0.194261	TE	W22	BW	B	0.366358	0.194744	0.347073	4.36424	-0.823776	1.02834	0	1	1	FALSE	notDE	no.imprint
RLG00006Zm00004b02233	1.52497	2.29406	2.01687	4.63014	2.57616	3.69096	TE	W22	BW	B	1.9453	3.63242	0.651238	44.3055	1.00672	0.371498	0.0180782	0.985576	1	FALSE	notDE	no.imprint
RLG00006Zm00004b02405	0.395361	0.273103	0.327059	0.12347	1.86549	0.777044	TE	W22	BW	B	0.331841	0.922003	0.735341	10.2732	1.55585	0.905463	0.613886	0.539291	1	FALSE	notDE	no.imprint
RLG00006Zm00004b02805	0.11296	0	0	0.370411	0.266499	0.582783	TE	W22	BW	B	0.0376535	0.406565	0.915236	3.6295	3.49892	1.50005	1.66589	0.0957346	1	FALSE	notDE	no.imprint
RLG00006Zm00004b02966	0.225921	0.109241	0.0545099	0.0617352	0.266499	0.647537	TE	W22	BW	B	0.129891	0.325257	0.714619	3.70399	1.38676	1.26296	0.306236	0.759425	1	FALSE	notDE	no.imprint
RLG00006Zm00004b03071	0.451842	0.163862	0.21804	0.432147	0.710664	0.194261	TE	W22	BW	B	0.277914	0.445691	0.615931	5.8863	0.727868	0.956424	0	1	1	FALSE	notDE	no.imprint
RLG00006Zm00004b03072	0.338881	1.03779	1.03569	0.432147	1.24366	1.48933	TE	W22	BW	B	0.80412	1.05505	0.567484	14.6669	0.514555	0.677764	0	1	1	FALSE	notDE	no.imprint
RLG00006Zm00004b03143	2.93697	0.600826	0.708629	1.60512	1.066	1.55409	TE	W22	BW	B	1.41548	1.4084	0.498747	22.9733	0.0141087	0.673046	0	1	1	FALSE	notDE	no.imprint
RLG00006Zm00004b03354	1.18608	1.14703	1.47177	2.03726	2.39849	1.87786	TE	W22	BW	B	1.26829	2.10454	0.623968	26.9571	0.82198	0.431895	0	1	1	FALSE	notDE	no.imprint
RLG00006Zm00004b03712	0	0	0	0.0617352	1.15483	0.129507	TE	W22	BW	B	0	0.448691	1	3.77769	5.56826	1.84332	2.47828	0.0132017	0.33471	FALSE	notDE	no.imprint
RLG00006Zm00004b03863	0.225921	0.327723	0	0.493882	0.444165	0.259015	TE	W22	BW	B	0.184548	0.399021	0.68376	4.70711	1.18581	1.12884	0.164606	0.869254	1	FALSE	notDE	no.imprint
RLG00006Zm00004b03994	1.07312	1.14703	0.872159	0.679088	4.44165	3.56145	TE	W22	BW	B	1.03077	2.89406	0.737372	31.9131	1.58373	0.610573	0.956037	0.339053	1	FALSE	notDE	no.imprint
RLG00006Zm00004b04000	0.282401	0.0546205	0.10902	0.432147	0.266499	0.971305	TE	W22	BW	B	0.14868	0.55665	0.789205	5.71816	1.97104	1.0447	0.92949	0.352635	1	FALSE	notDE	no.imprint
RLG00006Zm00004b04155	0.282401	0.109241	0.436079	1.41991	0.355332	0.582783	TE	W22	BW	B	0.275907	0.786009	0.74018	8.4598	1.60855	0.867999	0.701098	0.483242	1	FALSE	notDE	no.imprint
RLG00006Zm00004bS0496	0.225921	0.327723	0.327059	0.246941	0.444165	0.647537	TE	W22	BW	B	0.293568	0.446214	0.60317	5.88595	0.705991	0.886757	0	1	1	FALSE	notDE	no.imprint
RLG00007Zm00001d00377	2.54161	2.62178	2.88903	2.03726	0.799497	1.8131	TE	B73	BW	A	2.68414	1.54995	0.633935	33.1181	-0.68254	0.431325	0	1	1	FALSE	notDE	no.imprint
RLG00007Zm00001d00382	0.564802	0.163862	0.21804	0.0617352	0.266499	0.194261	TE	B73	BW	A	0.315568	0.174165	0.644367	3.96883	-0.839574	1.16399	0	1	1	FALSE	notDE	no.imprint
RLG00007Zm00001d00637	0.395361	0.0546205	0.10902	0.370411	0.088833	0.388522	TE	B73	BW	A	0.186334	0.282589	0.397366	3.79996	0.650008	1.21084	0	1	1	FALSE	notDE	no.imprint
RLG00007Zm00001d00692	0.677763	0.163862	0	0.12347	0.355332	0	TE	B73	BW	A	0.280541	0.159601	0.637388	3.65654	-0.844707	1.56769	0	1	1	FALSE	notDE	no.imprint
RLG00007Zm00001d00717	1.63793	1.36551	1.47177	0.555617	0.444165	0.259015	TE	B73	BW	A	1.49174	0.419599	0.780468	14.9499	-1.74922	0.620974	-1.20652	0.227616	1	FALSE	notDE	no.imprint
RLG00007Zm00001d00842	0.225921	0	0	0.0617352	0.799497	0.259015	TE	B73	BW	A	0.0753069	0.373416	0.167825	3.76415	2.31907	1.55668	0.847362	0.396793	1	FALSE	notDE	no.imprint
RLG00007Zm00001d01439	0.564802	0.218482	0.16353	0.432147	0.355332	0.388522	TE	B73	BW	A	0.315605	0.392	0.446018	5.72946	0.365715	0.935785	0	1	1	FALSE	notDE	no.imprint
RLG00007Zm00001d01450	1.1296	0.710067	0.708629	0.493882	1.15483	0.582783	TE	B73	BW	A	0.849433	0.743832	0.53314	12.7913	-0.137572	0.661234	0	1	1	FALSE	notDE	no.imprint
RLG00007Zm00001d01601	1.07312	0.382344	0.381569	0.246941	0.444165	0.453276	TE	B73	BW	A	0.612346	0.381461	0.616162	8.03113	-0.644191	0.848453	0	1	1	FALSE	notDE	no.imprint
RLG00007Zm00001d01786	0.790723	0.163862	0.16353	0.12347	0.177666	0	TE	B73	BW	A	0.372705	0.100379	0.78782	3.86767	-1.91922	1.36393	-0.673948	0.500345	1	FALSE	notDE	no.imprint
RLG00007Zm00001d02234	5.59154	2.4033	1.85334	2.96329	1.95433	2.52539	TE	B73	BW	A	3.28273	2.481	0.569549	46.3989	-0.361435	0.492634	0	1	1	FALSE	notDE	no.imprint
RLG00007Zm00001d02338	0.11296	0.109241	0.16353	0.617352	0.266499	0.323768	TE	B73	BW	A	0.128577	0.40254	0.242088	4.24518	1.75165	1.07164	0.701396	0.483056	1	FALSE	notDE	no.imprint
RLG00007Zm00001d02728	0.564802	2.94951	2.99804	1.17297	3.10916	1.8131	TE	B73	BW	A	2.17078	2.03174	0.516543	32.8051	0.0452327	0.586985	0	1	1	FALSE	notDE	no.imprint
RLG00007Zm00001d02863	0.451842	0.600826	0.27255	0.308676	0.355332	0.453276	TE	B73	BW	A	0.441739	0.372428	0.542566	6.4523	-0.158031	0.845051	0	1	1	FALSE	notDE	no.imprint
RLG00007Zm00001d02975	0.338881	1.09241	0.490589	0.308676	0.355332	0.129507	TE	B73	BW	A	0.640627	0.264505	0.707772	6.98286	-1.17884	0.895861	-0.199628	0.841771	1	FALSE	notDE	no.imprint
RLG00007Zm00001d03100	0.734243	0.819308	1.68981	0	0.177666	0	TE	B73	BW	A	1.08112	0.059222	0.948066	8.64665	-4.33986	1.25266	-2.66621	0.00767128	0.218228	FALSE	notDE	no.imprint
RLG00007Zm00001d03213	0.960164	0.819308	0.599609	0.864293	2.66499	1.10081	TE	B73	BW	A	0.793027	1.54337	0.339424	18.965	1.03304	0.612899	0.0539071	0.957009	1	FALSE	notDE	no.imprint
RLG00007Zm00004b00429	0.451842	0.873928	0.981178	2.2842	1.3325	1.94261	TE	W22	BW	B	0.768983	1.8531	0.706729	20.8437	1.384	0.515596	0.744769	0.456411	1	FALSE	notDE	no.imprint
RLG00007Zm00004b00504	1.46849	0.710067	1.0902	2.71635	1.42133	1.23032	TE	W22	BW	B	1.08958	1.78933	0.62153	23.0662	0.789756	0.541769	0	1	1	FALSE	notDE	no.imprint
RLG00007Zm00004b01032	1.18608	2.18482	1.96236	1.72859	0.977164	2.07212	TE	W22	BW	B	1.77775	1.59262	0.472536	26.3593	-0.0391852	0.467068	0	1	1	FALSE	notDE	no.imprint
RLG00007Zm00004b01219	2.54161	2.84027	3.10706	3.95106	3.73099	3.30244	TE	W22	BW	B	2.82965	3.66149	0.564076	51.5587	0.467513	0.320374	0	1	1	FALSE	notDE	no.imprint
RLG00007Zm00004b01650	1.01664	2.1302	0.926668	3.58064	3.55332	2.59015	TE	W22	BW	B	1.35784	3.24137	0.704767	36.8512	1.35578	0.440323	0.807986	0.419099	1	FALSE	notDE	no.imprint
RLG00007Zm00004b02184	1.63793	0.382344	0.654119	1.85206	1.3325	1.10081	TE	W22	BW	B	0.891463	1.42846	0.615735	18.8057	0.723055	0.646398	0	1	1	FALSE	notDE	no.imprint
RLG00007Zm00004b02420	0.677763	0.546205	0.926668	0.185206	0	0.0647537	TE	W22	BW	B	0.716879	0.0833198	0.104124	6.15024	-2.91249	1.09808	-1.74167	0.081566	1	FALSE	notDE	no.imprint
RLG00007Zm00004b02529	0.225921	0.382344	0.16353	0.246941	0.266499	0.323768	TE	W22	BW	B	0.257265	0.279069	0.520328	4.25075	0.213025	1.01202	0	1	1	FALSE	notDE	no.imprint
RLG00007Zm00004b02670	1.41201	0.819308	1.0902	1.60512	1.15483	1.10081	TE	W22	BW	B	1.10717	1.28692	0.53754	19.1221	0.296317	0.527322	0	1	1	FALSE	notDE	no.imprint
RLG00007Zm00004b02713	0.169441	0.163862	0.27255	0.246941	0.266499	0.323768	TE	W22	BW	B	0.201951	0.279069	0.580162	3.81818	0.567805	1.05062	0	1	1	FALSE	notDE	no.imprint
RLG00007Zm00004b02827	0.225921	0.218482	0.10902	0.246941	0.444165	0.518029	TE	W22	BW	B	0.184474	0.403045	0.686012	4.74587	1.2063	1.00025	0.206247	0.836598	1	FALSE	notDE	no.imprint
RLG00007Zm00004b02875	0.0564802	0.327723	0.545099	0.493882	0.532998	0.259015	TE	W22	BW	B	0.309767	0.428632	0.580488	5.78608	0.598367	0.969554	0	1	1	FALSE	notDE	no.imprint
RLG00007Zm00004b03026	0.169441	0.273103	0.0545099	0.493882	0.266499	0.71229	TE	W22	BW	B	0.165684	0.49089	0.747654	5.2653	1.66396	1.01287	0.655527	0.512129	1	FALSE	notDE	no.imprint
RLG00007Zm00004b03055	0.0564802	0.0546205	0.0545099	0.987764	0.710664	1.35983	TE	W22	BW	B	0.0552035	1.01942	0.94863	8.72396	4.30683	1.07749	3.06902	0.00214765	0.0791353	FALSE	notDE	no.imprint
RLG00007Zm00004b03100	0.564802	0.327723	0.27255	0.740823	0.444165	1.23032	TE	W22	BW	B	0.388358	0.805103	0.674595	9.60014	1.13071	0.758476	0.172332	0.863176	1	FALSE	notDE	no.imprint
RLG00007Zm00004b03156	0.734243	0.983169	0.926668	0.370411	0.621831	0.906551	TE	W22	BW	B	0.88136	0.632931	0.417972	11.8996	-0.378784	0.64737	0	1	1	FALSE	notDE	no.imprint
RLG00008Zm00001d00128	0.508322	0.491585	1.0902	0.308676	0.444165	0.259015	TE	B73	BW	A	0.696702	0.337285	0.673801	8.03575	-0.955471	0.798145	0	1	1	FALSE	notDE	no.imprint
RLG00008Zm00001d00131	0.395361	0.218482	0.16353	0.246941	0.266499	0.129507	TE	B73	BW	A	0.259124	0.214316	0.547322	3.80697	-0.222065	1.09703	0	1	1	FALSE	notDE	no.imprint
RLG00008Zm00001d00132	0.395361	0.546205	0.381569	0.246941	0.177666	0.323768	TE	B73	BW	A	0.441045	0.249458	0.63873	5.40472	-0.713243	0.911346	0	1	1	FALSE	notDE	no.imprint
RLG00008Zm00001d00364	1.01664	1.14703	1.52628	0.432147	0.710664	0.647537	TE	B73	BW	A	1.22998	0.596783	0.673312	14.2574	-0.954261	0.593747	0	1	1	FALSE	notDE	no.imprint
RLG00008Zm00001d01200	2.08977	0.873928	0.708629	0.802558	1.3325	0.647537	TE	B73	BW	A	1.22411	0.92753	0.568919	17.4134	-0.364354	0.65139	0	1	1	FALSE	notDE	no.imprint
RLG00008Zm00001d01266	0.903683	1.14703	0.763139	0.246941	0.710664	0.841798	TE	B73	BW	A	0.937951	0.599801	0.609949	12.1373	-0.562307	0.67981	0	1	1	FALSE	notDE	no.imprint
RLG00008Zm00001d01356	0	0.327723	0.0545099	0.555617	1.59899	0.388522	TE	B73	BW	A	0.127411	0.847711	0.130662	7.97433	2.85925	1.08283	1.71703	0.0859744	1	FALSE	notDE	no.imprint
RLG00008Zm00001d02115	0.0564802	0.655446	0.926668	0.0617352	0	0.194261	TE	B73	BW	A	0.546198	0.0853321	0.86488	4.67551	-2.46588	1.33334	-1.0994	0.271594	1	FALSE	notDE	no.imprint
RLG00008Zm00001d02154	1.1296	0.819308	0.545099	0.802558	0.266499	0.194261	TE	B73	BW	A	0.831337	0.421106	0.663772	9.92479	-0.900176	0.792214	0	1	1	FALSE	notDE	no.imprint
RLG00008Zm00001d02324	1.41201	0.819308	1.19922	0.617352	1.15483	1.16557	TE	B73	BW	A	1.14351	0.979249	0.53869	16.9384	-0.151648	0.574027	0	1	1	FALSE	notDE	no.imprint
RLG00008Zm00001d02350	0.225921	0.163862	0.490589	0.12347	0.355332	0.259015	TE	B73	BW	A	0.293457	0.245939	0.544047	4.25087	-0.167672	1.05917	0	1	1	FALSE	notDE	no.imprint
RLG00008Zm00001d02422	1.29904	1.63862	1.0902	2.03726	1.15483	2.20162	TE	B73	BW	A	1.34262	1.79791	0.427514	24.9214	0.520676	0.470636	0	1	1	FALSE	notDE	no.imprint
RLG00008Zm00001d02549	1.75089	0.218482	0.27255	0.185206	0.355332	0.647537	TE	B73	BW	A	0.747306	0.396025	0.653622	9.40234	-0.911266	0.985437	0	1	1	FALSE	notDE	no.imprint
RLG00008Zm00001d02634	0.564802	0.491585	0.381569	0.185206	0.177666	0.194261	TE	B73	BW	A	0.479319	0.185711	0.720748	5.23893	-1.2873	0.956458	-0.300375	0.763891	1	FALSE	notDE	no.imprint
RLG00008Zm00001d02926	0.395361	0.163862	0.16353	0.432147	0.532998	0	TE	B73	BW	A	0.240918	0.321715	0.428197	4.56857	0.459465	1.20214	0	1	1	FALSE	notDE	no.imprint
RLG00008Zm00001d02941	1.35553	0.928549	0.981178	0.308676	0.444165	0.518029	TE	B73	BW	A	1.08842	0.423624	0.719833	11.9461	-1.29101	0.66991	-0.434406	0.663993	1	FALSE	notDE	no.imprint
RLG00008Zm00001d02989	1.97681	1.36551	2.07138	1.35818	0.621831	1.16557	TE	B73	BW	A	1.80457	1.04852	0.632495	22.4296	-0.682598	0.50603	0	1	1	FALSE	notDE	no.imprint
RLG00008Zm00004b00030	1.29904	1.14703	0.708629	2.46941	4.44165	3.10818	TE	W22	BW	B	1.05157	3.33975	0.760535	35.6877	1.7456	0.457174	1.63088	0.102915	1	FALSE	notDE	no.imprint
RLG00008Zm00004b00354	0	0	0.10902	0.432147	0.355332	0.453276	TE	W22	BW	B	0.0363399	0.413585	0.919231	3.63594	3.62197	1.4887	1.76124	0.0781977	1	FALSE	notDE	no.imprint
RLG00008Zm00004b01166	0.225921	0.218482	0.490589	0.679088	0.355332	0.582783	TE	W22	BW	B	0.311664	0.539068	0.633652	6.73212	0.905803	0.839465	0	1	1	FALSE	notDE	no.imprint
RLG00008Zm00004b01488	2.42865	2.4033	3.54314	3.08676	3.81982	3.94997	TE	W22	BW	B	2.7917	3.61885	0.564515	50.9231	0.472497	0.342013	0	1	1	FALSE	notDE	no.imprint
RLG00008Zm00004b01685	5.36562	4.69736	3.54314	6.72914	9.23864	7.1229	TE	W22	BW	B	4.53538	7.69689	0.629229	98.4112	0.841634	0.309653	0	1	1	FALSE	notDE	no.imprint
RLG00008Zm00004b02130	0.11296	0.382344	0.16353	0.679088	1.42133	0.453276	TE	W22	BW	B	0.219611	0.851231	0.794917	8.69038	2.05572	0.861633	1.22525	0.220481	1	FALSE	notDE	no.imprint
RLG00008Zm00004b02671	0	0.218482	0.0545099	0.864293	0.177666	0.323768	TE	W22	BW	B	0.0909973	0.455243	0.833411	4.3337	2.4492	1.27402	1.13751	0.255326	1	FALSE	notDE	no.imprint
RLG00008Zm00004b03001	1.52497	4.04192	3.27059	5.49444	5.06348	5.76308	TE	W22	BW	B	2.94583	5.44033	0.648728	66.5042	1.00348	0.350838	0.00991721	0.992087	1	FALSE	notDE	no.imprint
RLG00008Zm00004b03054	0.903683	1.47475	0.981178	1.97553	2.39849	2.97867	TE	W22	BW	B	1.11987	2.4509	0.686378	28.5856	1.23014	0.444713	0.517499	0.604808	1	FALSE	notDE	no.imprint
RLG00009Zm00001d00005	0	0.327723	0.545099	0.0617352	0.444165	0.388522	TE	B73	BW	A	0.290941	0.298141	0.493889	4.57778	0.183071	1.24358	0	1	1	FALSE	notDE	no.imprint
RLG00009Zm00001d00745	0.395361	0.436964	0.763139	0	0	0	TE	B73	BW	A	0.531821	0	1	4.02281	-5.24168	1.56917	-2.70313	0.00686892	0.19946	FALSE	notDE	no.imprint
RLG00009Zm00001d00969	0.960164	2.45792	2.45295	0.308676	0.977164	0.777044	TE	B73	BW	A	1.95701	0.687628	0.739992	20.3015	-1.40518	0.601881	-0.673187	0.500828	1	FALSE	notDE	no.imprint
RLG00009Zm00001d01050	0.11296	0.163862	0	0.185206	0.621831	0.518029	TE	B73	BW	A	0.092274	0.441689	0.17281	4.36836	2.33761	1.21684	1.09925	0.271659	1	FALSE	notDE	no.imprint
RLG00009Zm00001d01278	8.24611	10.4325	6.81374	0	0	0	TE	B73	BW	A	8.49746	0	1	65.2692	-9.25878	1.22236	-6.75643	1.41434e-11	2.87736e-09	TRUE	up	MEG
RLG00009Zm00001d01347	3.50177	4.69736	4.63334	1.79032	1.42133	1.23032	TE	B73	BW	A	4.27749	1.48066	0.742859	44.6351	-1.42781	0.365314	-1.17107	0.241572	1	FALSE	notDE	no.imprint
RLG00009Zm00001d01594	1.01664	2.29406	2.23491	1.2347	1.066	0.777044	TE	B73	BW	A	1.84854	1.02592	0.643092	22.2454	-0.734145	0.511221	0	1	1	FALSE	notDE	no.imprint
RLG00009Zm00001d01747	1.58145	2.4033	2.07138	1.0495	0.532998	0.647537	TE	B73	BW	A	2.01871	0.743345	0.730872	21.3757	-1.32313	0.51142	-0.63182	0.527504	1	FALSE	notDE	no.imprint
RLG00009Zm00001d01824	0.677763	0	0.327059	0.185206	0.177666	0.194261	TE	B73	BW	A	0.334941	0.185711	0.643311	4.22721	-0.820462	1.28022	0	1	1	FALSE	notDE	no.imprint
RLG00009Zm00004b00151	0.847203	0.436964	1.03569	0.740823	2.39849	0.906551	TE	W22	BW	B	0.773285	1.34862	0.635571	17.1518	0.883711	0.656277	0	1	1	FALSE	notDE	no.imprint
RLG00009Zm00004b00806	0.225921	0.109241	0.21804	0.370411	0.266499	0.906551	TE	W22	BW	B	0.1844	0.514487	0.736152	5.61456	1.57479	0.978639	0.587334	0.55698	1	FALSE	notDE	no.imprint
RLG00009Zm00004b00863	0.11296	0.163862	0.0545099	0.679088	0.177666	0.647537	TE	W22	BW	B	0.110444	0.50143	0.819499	4.9034	2.28288	1.09128	1.17557	0.239768	1	FALSE	notDE	no.imprint
RLG00009Zm00004b00864	0.564802	0.218482	0.436079	0.740823	0.799497	0.582783	TE	W22	BW	B	0.406454	0.707701	0.635191	8.98258	0.871333	0.746813	0	1	1	FALSE	notDE	no.imprint
RLG00009Zm00004b00949	2.99345	3.82344	3.27059	2.46941	3.81982	5.11554	TE	W22	BW	B	3.36249	3.80159	0.530646	56.8511	0.274406	0.362499	0	1	1	FALSE	notDE	no.imprint
RLG00009Zm00004b01059	2.93697	1.74786	1.19922	4.25973	3.02032	3.17293	TE	W22	BW	B	1.96135	3.48433	0.639834	43.8904	0.889685	0.44063	0	1	1	FALSE	notDE	no.imprint
RLG00009Zm00004b01111	0.677763	0.163862	0.381569	0.370411	2.30966	1.10081	TE	W22	BW	B	0.407731	1.26029	0.755561	13.7232	1.68858	0.813317	0.846629	0.397202	1	FALSE	notDE	no.imprint
RLG00009Zm00004b01185	0.903683	0.983169	0.0545099	0.0617352	0.355332	0.453276	TE	W22	BW	B	0.647121	0.290114	0.309543	7.4909	-1.10527	1.07809	-0.0976483	0.922212	1	FALSE	notDE	no.imprint
RLG00009Zm00004b01495	0.11296	0.218482	0.0545099	0.432147	0.355332	0.388522	TE	W22	BW	B	0.128651	0.392	0.752904	4.18497	1.70354	1.08374	0.649174	0.516226	1	FALSE	notDE	no.imprint
RLG00009Zm00004b01690	0.338881	0.382344	0.381569	0.308676	0.710664	0.194261	TE	W22	BW	B	0.367598	0.404534	0.523918	6.16475	0.206815	0.890741	0	1	1	FALSE	notDE	no.imprint
RLG00009Zm00004b01708	0.621282	1.25627	1.03569	2.40767	3.73099	2.20162	TE	W22	BW	B	0.971081	2.7801	0.741126	30.1966	1.62136	0.462977	1.34209	0.179566	1	FALSE	notDE	no.imprint
RLG00009Zm00004b01737	0.338881	0.218482	0.16353	0.12347	0.266499	0.841798	TE	W22	BW	B	0.240298	0.410589	0.630815	5.24151	0.851023	1.04288	0	1	1	FALSE	notDE	no.imprint
RLG00009Zm00004b01747	0.508322	0.327723	0.27255	0.308676	0.177666	0.453276	TE	W22	BW	B	0.369531	0.313206	0.45875	5.44291	-0.151647	0.926513	0	1	1	FALSE	notDE	no.imprint
RLG00009Zm00004b01816	0	0.163862	0.0545099	0.493882	0.444165	0.388522	TE	W22	BW	B	0.0727905	0.44219	0.858654	4.14567	2.71844	1.22896	1.39828	0.162028	1	FALSE	notDE	no.imprint
RLG00010Zm00001d00008	1.18608	1.58399	0.599609	0.185206	0.621831	0	TE	B73	BW	A	1.12323	0.269012	0.806778	10.9275	-2.04454	0.918648	-1.13705	0.255519	1	FALSE	notDE	no.imprint
RLG00010Zm00001d00270	1.18608	2.6764	3.81569	0.864293	0.088833	0.323768	TE	B73	BW	A	2.55939	0.425632	0.857411	22.4885	-2.41717	0.673196	-2.10513	0.0352797	0.685738	FALSE	notDE	no.imprint
RLG00010Zm00001d00283	0.395361	0.382344	0.817649	0.555617	0.532998	1.16557	TE	B73	BW	A	0.531785	0.751394	0.414428	10.1465	0.612568	0.721105	0	1	1	FALSE	notDE	no.imprint
RLG00010Zm00001d00375	2.54161	5.46205	5.28746	1.41991	1.68783	2.84916	TE	B73	BW	A	4.43037	1.98563	0.690519	49.4889	-1.03587	0.414086	-0.0866236	0.930971	1	FALSE	notDE	no.imprint
RLG00010Zm00001d00940	0.225921	0	0.381569	0.370411	0.444165	0.388522	TE	B73	BW	A	0.202497	0.401033	0.335521	4.84431	1.07515	1.10694	0.0678902	0.945873	1	FALSE	notDE	no.imprint
RLG00010Zm00001d00994	1.80737	0.764687	0.872159	1.29644	0.621831	1.10081	TE	B73	BW	A	1.14807	1.00636	0.532888	17.262	-0.125136	0.611269	0	1	1	FALSE	notDE	no.imprint
RLG00010Zm00001d01048	0.338881	0.382344	0.599609	0.0617352	0.088833	0.518029	TE	B73	BW	A	0.440278	0.222866	0.663925	5.14931	-0.854065	1.05718	0	1	1	FALSE	notDE	no.imprint
RLG00010Zm00001d01144	0.734243	0.382344	0.21804	0.308676	0.266499	0.259015	TE	B73	BW	A	0.444875	0.278063	0.615371	5.8137	-0.624247	0.938739	0	1	1	FALSE	notDE	no.imprint
RLG00010Zm00001d01159	2.71105	3.00413	2.50746	0.679088	1.59899	1.35983	TE	B73	BW	A	2.74088	1.21264	0.693276	31.0511	-1.10136	0.457063	-0.221763	0.824498	1	FALSE	notDE	no.imprint
RLG00010Zm00001d01172	0.734243	0.163862	0.327059	0.185206	0.621831	0.259015	TE	B73	BW	A	0.408388	0.355351	0.534722	6.21835	-0.177158	0.977692	0	1	1	FALSE	notDE	no.imprint
RLG00010Zm00001d01216	0.282401	0.710067	0.381569	0.0617352	0	0.0647537	TE	B73	BW	A	0.458012	0.042163	0.915704	3.79196	-3.22952	1.4358	-1.55281	0.120468	1	FALSE	notDE	no.imprint
RLG00010Zm00004b00098	0.225921	0.109241	0.27255	0.370411	0.444165	0.518029	TE	W22	BW	B	0.20257	0.444202	0.686798	5.19907	1.2221	0.946921	0.234554	0.814555	1	FALSE	notDE	no.imprint
RLG00010Zm00004b00687	0	0	0	0.864293	0.799497	0.582783	TE	W22	BW	B	0	0.748858	1	6.12562	6.29637	1.45398	3.64267	0.000269822	0.0135185	TRUE	down	MEG
RLG00010Zm00004b00891	0.282401	0.273103	0.21804	0.493882	0.444165	0.518029	TE	W22	BW	B	0.257848	0.485359	0.65306	5.95656	1.00237	0.859885	0.00275413	0.997803	1	FALSE	notDE	no.imprint
RLG00010Zm00004b00903	0.225921	0.273103	0.21804	0.246941	0.532998	0.194261	TE	W22	BW	B	0.239021	0.324733	0.576019	4.51843	0.512754	1.00332	0	1	1	FALSE	notDE	no.imprint
RLG00010Zm00004b01005	0.338881	0.163862	0.545099	0.12347	0.266499	0.388522	TE	W22	BW	B	0.349281	0.259497	0.426259	4.80086	-0.335691	1.01805	0	1	1	FALSE	notDE	no.imprint
RLG00010Zm00004b01095	0	0.109241	0.0545099	0.12347	0.799497	0.518029	TE	W22	BW	B	0.0545836	0.480332	0.897958	4.38351	3.24888	1.35489	1.65983	0.0969489	1	FALSE	notDE	no.imprint
RLG00010Zm00004b01111	0.282401	0.491585	0.327059	0.308676	0.532998	0.453276	TE	W22	BW	B	0.367015	0.43165	0.540464	6.33738	0.325741	0.839605	0	1	1	FALSE	notDE	no.imprint
RLG00010Zm00004b01244	0.338881	0.0546205	0	0.802558	1.066	0.582783	TE	W22	BW	B	0.131167	0.817113	0.861679	7.8107	2.67562	1.02901	1.62838	0.103444	1	FALSE	notDE	no.imprint
RLG00010Zm00004b01314	0.338881	0.546205	0.490589	0.12347	0.621831	0.129507	TE	W22	BW	B	0.458558	0.291603	0.38872	5.90985	-0.595371	0.966901	0	1	1	FALSE	notDE	no.imprint
RLG00010Zm00004b01354	0.338881	0.382344	0.21804	0.370411	1.42133	1.10081	TE	W22	BW	B	0.313088	0.964184	0.754878	10.3914	1.70553	0.778766	0.905956	0.364959	1	FALSE	notDE	no.imprint
RLG00010Zm00004b01358	0.677763	1.03779	0.872159	1.0495	1.68783	0.971305	TE	W22	BW	B	0.86257	1.23621	0.589014	16.7314	0.610329	0.550899	0	1	1	FALSE	notDE	no.imprint
RLG00010Zm00004b01398	0.960164	0.764687	0.708629	1.48165	1.59899	0.906551	TE	W22	BW	B	0.81116	1.32906	0.620993	17.1934	0.789271	0.552289	0	1	1	FALSE	notDE	no.imprint
RLG00010Zm00004b01415	0.451842	0.764687	0.545099	0.493882	0.444165	0.453276	TE	W22	BW	B	0.587209	0.463774	0.441276	8.24965	-0.237563	0.7337	0	1	1	FALSE	notDE	no.imprint
RLG00011Zm00001d00210	0.169441	0.655446	0.381569	0.0617352	0.355332	0.453276	TE	B73	BW	A	0.402152	0.290114	0.580921	5.3908	-0.357398	1.02319	0	1	1	FALSE	notDE	no.imprint
RLG00011Zm00001d00310	0.395361	0.655446	0.436079	0.555617	0.088833	0.388522	TE	B73	BW	A	0.495629	0.344324	0.590067	6.54511	-0.396421	0.880325	0	1	1	FALSE	notDE	no.imprint
RLG00011Zm00001d00660	0.338881	0.382344	0.0545099	0.987764	0.266499	0.323768	TE	B73	BW	A	0.258578	0.52601	0.329572	6.27489	1.10135	0.997421	0.101609	0.919067	1	FALSE	notDE	no.imprint
RLG00011Zm00001d00815	2.14625	1.09241	0.545099	0.432147	0.088833	0.841798	TE	B73	BW	A	1.26125	0.454259	0.735205	13.7412	-1.40781	0.807354	-0.50512	0.613475	1	FALSE	notDE	no.imprint
RLG00011Zm00001d00962	8.41555	12.1804	12.4828	7.5317	4.88582	5.11554	TE	B73	BW	A	11.0262	5.84435	0.653577	131.232	-0.807675	0.263452	0	1	1	FALSE	notDE	no.imprint
RLG00011Zm00001d01092	0.451842	0.764687	1.0902	0.185206	0.355332	0.323768	TE	B73	BW	A	0.768909	0.288102	0.727437	8.13904	-1.31711	0.803862	-0.394489	0.69322	1	FALSE	notDE	no.imprint
RLG00011Zm00001d01299	0.395361	0.382344	0.21804	0.185206	0.088833	0.388522	TE	B73	BW	A	0.331915	0.220854	0.600459	4.37144	-0.48447	1.0472	0	1	1	FALSE	notDE	no.imprint
RLG00011Zm00004b00099	1.18608	1.96634	1.90785	2.03726	2.66499	4.20899	TE	W22	BW	B	1.68676	2.97041	0.637815	37.0516	0.92572	0.426728	0	1	1	FALSE	notDE	no.imprint
RLG00011Zm00004b00191	0.903683	1.14703	0.599609	1.35818	1.51016	1.61884	TE	W22	BW	B	0.883441	1.49573	0.628676	19.0496	0.84789	0.522096	0	1	1	FALSE	notDE	no.imprint
RLG00011Zm00004b00424	0.11296	0.273103	0.0545099	0.246941	0.355332	0.453276	TE	W22	BW	B	0.146858	0.35185	0.705523	4.00193	1.35834	1.1129	0.32199	0.747461	1	FALSE	notDE	no.imprint
RLG00011Zm00004b00492	0.282401	0.710067	0.545099	0.802558	1.3325	1.42458	TE	W22	BW	B	0.512522	1.18654	0.698351	13.5865	1.31999	0.632276	0.506087	0.612795	1	FALSE	notDE	no.imprint
RLG00011Zm00004b00542	0.0564802	0.109241	0.327059	0.246941	0.266499	0.777044	TE	W22	BW	B	0.16426	0.430161	0.723664	4.71825	1.52016	1.09537	0.474876	0.634876	1	FALSE	notDE	no.imprint
RLG00011Zm00004b00720	0	0.109241	0.21804	0.555617	0.088833	0.971305	TE	W22	BW	B	0.109094	0.538585	0.831562	5.13706	2.44197	1.21641	1.18543	0.235847	1	FALSE	notDE	no.imprint
RLG00011Zm00004b00755	0.790723	0.600826	1.03569	0.987764	1.42133	0.906551	TE	W22	BW	B	0.809079	1.10521	0.577349	15.2849	0.535415	0.573798	0	1	1	FALSE	notDE	no.imprint
RLG00012Zm00001d00115	0.338881	0.436964	0.21804	0.185206	0.355332	0.0647537	TE	B73	BW	A	0.331295	0.201764	0.621498	4.2241	-0.665758	1.08429	0	1	1	FALSE	notDE	no.imprint
RLG00012Zm00001d00342	0.169441	0.436964	1.0902	0.0617352	0	0.0647537	TE	B73	BW	A	0.565534	0.042163	0.930618	4.50531	-3.50645	1.44844	-1.73045	0.0835502	1	FALSE	notDE	no.imprint
RLG00012Zm00001d00511	0.338881	0.218482	0.0545099	0.185206	0.621831	0.453276	TE	B73	BW	A	0.203958	0.420104	0.326823	5.09934	1.0924	1.05063	0.0879444	0.929921	1	FALSE	notDE	no.imprint
RLG00012Zm00001d00581	0.225921	1.03779	0.599609	0.0617352	0.444165	0.323768	TE	B73	BW	A	0.621106	0.276556	0.691915	6.91078	-1.067	0.960514	-0.0697522	0.944391	1	FALSE	notDE	no.imprint
RLG00012Zm00001d00764	0.508322	1.03779	1.25373	0.555617	1.24366	0.518029	TE	B73	BW	A	0.93328	0.772436	0.547148	13.3775	-0.174117	0.656071	0	1	1	FALSE	notDE	no.imprint
RLG00012Zm00001d00976	0.564802	0.0546205	0.381569	0.926029	0.88833	1.87786	TE	B73	BW	A	0.333664	1.23074	0.213285	12.6889	1.94908	0.781583	1.21431	0.224631	1	FALSE	notDE	no.imprint
RLG00012Zm00001d00987	0.338881	0.109241	0.0545099	0.308676	0.444165	0.906551	TE	B73	BW	A	0.167544	0.553131	0.232482	5.88102	1.7766	1.03021	0.753827	0.450953	1	FALSE	notDE	no.imprint
RLG00017Zm00001d00544	0.508322	1.47475	1.74432	0.864293	1.15483	2.00736	TE	B73	BW	A	1.24246	1.34216	0.480713	20.2109	0.241152	0.58418	0	1	1	FALSE	notDE	no.imprint
RLG00017Zm00001dS0065	2.65457	3.38647	3.81569	0.185206	0	0.259015	TE	B73	BW	A	3.28558	0.148073	0.956876	26.1655	-4.2619	0.693681	-4.70231	2.57239e-06	0.000215337	TRUE	up	MEG
RLG00017Zm00004b00046	1.29904	1.80248	2.01687	3.82758	5.32998	7.05815	TE	W22	BW	B	1.70613	5.40524	0.760084	57.2057	1.7687	0.367399	2.09228	0.0364133	0.700872	FALSE	notDE	no.imprint
RLG00017Zm00004b00103	0.169441	0.109241	0.327059	0.370411	0.355332	0.906551	TE	W22	BW	B	0.201914	0.544098	0.729343	5.9671	1.53887	0.948694	0.568014	0.570025	1	FALSE	notDE	no.imprint
RLG00017Zm00004b00317	0.225921	0.491585	0.327059	0.617352	0.621831	0.647537	TE	W22	BW	B	0.348188	0.628907	0.64365	7.77129	0.958731	0.766602	0	1	1	FALSE	notDE	no.imprint
RLG00018Zm00001d00068	0.451842	2.07558	1.0902	0	0	0	TE	B73	BW	A	1.20587	0	1	8.97352	-6.40171	1.42669	-3.78617	0.000152985	0.00821255	TRUE	up	MEG
RLG00018Zm00001d00089	2.03329	3.38647	3.54314	1.72859	1.3325	2.59015	TE	B73	BW	A	2.98763	1.88374	0.613304	37.8997	-0.546982	0.408867	0	1	1	FALSE	notDE	no.imprint
RLG00018Zm00001d00492	0.282401	0.273103	0.436079	0.12347	0.355332	0.323768	TE	B73	BW	A	0.330528	0.267524	0.552674	4.72209	-0.221244	0.984546	0	1	1	FALSE	notDE	no.imprint
RLG00018Zm00001d00544	0.169441	0.873928	0.436079	0.185206	0.710664	0.0647537	TE	B73	BW	A	0.493149	0.320208	0.606313	6.33907	-0.528755	1.04252	0	1	1	FALSE	notDE	no.imprint
RLG00018Zm00004b00602	0.677763	1.03779	0.872159	1.2347	1.86549	1.61884	TE	W22	BW	B	0.86257	1.57301	0.645847	19.4726	0.963108	0.508934	0	1	1	FALSE	notDE	no.imprint
RLG00020Zm00001d00006	1.07312	0.819308	0.599609	0.370411	0.88833	1.03606	TE	B73	BW	A	0.83068	0.764934	0.520602	12.7787	-0.0506904	0.668629	0	1	1	FALSE	notDE	no.imprint
RLG00020Zm00001d00008	0.11296	0.273103	0.763139	0.12347	1.95433	1.48933	TE	B73	BW	A	0.383067	1.18904	0.243664	12.6921	1.77655	0.930041	0.834967	0.403737	1	FALSE	notDE	no.imprint
RLG00020Zm00001d00009	0.564802	0.546205	0.16353	1.11123	0.266499	0.777044	TE	B73	BW	A	0.424846	0.718259	0.371659	9.12942	0.837535	0.822163	0	1	1	FALSE	notDE	no.imprint
RLG00020Zm00001d00011	2.54161	1.36551	1.47177	1.41991	5.41882	2.71965	TE	B73	BW	A	1.79296	3.18613	0.360099	40.5111	0.897948	0.537125	0	1	1	FALSE	notDE	no.imprint
RLG00020Zm00001d00015	0.395361	0.436964	0.381569	0.12347	0.177666	0.388522	TE	B73	BW	A	0.404632	0.229886	0.637699	4.98494	-0.715721	0.971835	0	1	1	FALSE	notDE	no.imprint
RLG00020Zm00001d00017	0.508322	0.218482	1.0902	0.0617352	0.088833	0.129507	TE	B73	BW	A	0.605667	0.0933585	0.866445	5.35921	-2.59443	1.16105	-1.37327	0.169669	1	FALSE	notDE	no.imprint
RLG00020Zm00001d00018	0.282401	0.109241	0.327059	0.185206	0.266499	0.453276	TE	B73	BW	A	0.239567	0.30166	0.442637	4.32201	0.420736	1.04289	0	1	1	FALSE	notDE	no.imprint
RLG00020Zm00001d00019	0.677763	0.382344	0.490589	0	0	0.129507	TE	B73	BW	A	0.516898	0.0431691	0.922922	4.3861	-3.43119	1.42922	-1.70106	0.0889311	1	FALSE	notDE	no.imprint
RLG00020Zm00001d00022	0.338881	0.436964	0.381569	1.11123	1.15483	0.71229	TE	B73	BW	A	0.385805	0.992785	0.279855	11.0809	1.45603	0.667509	0.683182	0.494492	1	FALSE	notDE	no.imprint
RLG00020Zm00001d00023	0.621282	0.710067	0.436079	0.679088	0.710664	0.71229	TE	B73	BW	A	0.589143	0.700681	0.456762	10.2791	0.336288	0.66635	0	1	1	FALSE	notDE	no.imprint
RLG00020Zm00001d00024	0.508322	0.0546205	0.0545099	0.246941	0.532998	0.259015	TE	B73	BW	A	0.205817	0.346318	0.372766	4.56822	0.756389	1.18355	0	1	1	FALSE	notDE	no.imprint
RLG00020Zm00001d00026	2.42865	1.58399	1.96236	1.48165	2.30966	0.906551	TE	B73	BW	A	1.99167	1.56595	0.559831	28.384	-0.281068	0.494318	0	1	1	FALSE	notDE	no.imprint
RLG00020Zm00001d00027	0.677763	0.983169	0.21804	0.555617	1.68783	0.71229	TE	B73	BW	A	0.626324	0.985245	0.388642	13.018	0.728726	0.748643	0	1	1	FALSE	notDE	no.imprint
RLG00020Zm00001d00037	0.338881	0.0546205	0.16353	0.555617	0.710664	0.323768	TE	B73	BW	A	0.185677	0.530017	0.259437	5.8448	1.56676	0.987377	0.574002	0.565967	1	FALSE	notDE	no.imprint
RLG00020Zm00001d00040	0.225921	0.109241	0.16353	0	0.710664	0.453276	TE	B73	BW	A	0.166231	0.38798	0.299941	4.53323	1.29153	1.24282	0.234575	0.814538	1	FALSE	notDE	no.imprint
RLG00020Zm00001d00041	1.97681	1.8571	1.68981	1.17297	2.22083	1.55409	TE	B73	BW	A	1.84124	1.64929	0.527495	27.7921	-0.0833174	0.453909	0	1	1	FALSE	notDE	no.imprint
RLG00020Zm00001d00042	0.621282	0.436964	0.27255	0.308676	0.88833	0.518029	TE	B73	BW	A	0.443599	0.571679	0.436924	8.21422	0.420199	0.808464	0	1	1	FALSE	notDE	no.imprint
RLG00020Zm00001d00044	0.395361	0.600826	0.21804	0.308676	1.066	0.0647537	TE	B73	BW	A	0.404742	0.479809	0.457568	7.12133	0.315456	1.00228	0	1	1	FALSE	notDE	no.imprint
RLG00020Zm00001d00047	2.14625	0.546205	0.872159	1.72859	3.10916	2.13687	TE	B73	BW	A	1.1882	2.32487	0.338223	28.6636	1.01276	0.581395	0.0219472	0.98249	1	FALSE	notDE	no.imprint
RLG00020Zm00001d00048	0.677763	0.546205	0.763139	0.432147	0.977164	0.647537	TE	B73	BW	A	0.662369	0.685616	0.491377	10.7477	0.125183	0.677085	0	1	1	FALSE	notDE	no.imprint
RLG00020Zm00001d00049	0.960164	0.764687	0.381569	0.308676	0.88833	0.453276	TE	B73	BW	A	0.70214	0.550094	0.56071	10.0643	-0.30504	0.761879	0	1	1	FALSE	notDE	no.imprint
RLG00020Zm00001d00051	0.564802	0.436964	0.763139	0.432147	0.88833	0.841798	TE	B73	BW	A	0.588302	0.720758	0.449408	10.4332	0.380201	0.689463	0	1	1	FALSE	notDE	no.imprint
RLG00020Zm00001d00059	0.11296	0.382344	0.21804	0.12347	0.621831	0.582783	TE	B73	BW	A	0.237781	0.442695	0.349434	5.43691	1.00432	1.00841	0.00428459	0.996581	1	FALSE	notDE	no.imprint
RLG00020Zm00001d00062	1.18608	0.928549	0.872159	0.493882	1.15483	0.777044	TE	B73	BW	A	0.995597	0.808585	0.551827	14.4026	-0.236355	0.610608	0	1	1	FALSE	notDE	no.imprint
RLG00020Zm00001d00065	0.338881	0.218482	0.16353	0.0617352	0.532998	0.259015	TE	B73	BW	A	0.240298	0.284583	0.457814	4.25817	0.287094	1.11568	0	1	1	FALSE	notDE	no.imprint
RLG00020Zm00001d00069	0.169441	0.109241	0.27255	0.12347	0.444165	0.518029	TE	B73	BW	A	0.183744	0.361888	0.336754	4.38365	1.07038	1.07329	0.0655746	0.947716	1	FALSE	notDE	no.imprint
RLG00020Zm00001d00070	0.225921	0.273103	0.327059	0.12347	0.266499	0.259015	TE	B73	BW	A	0.275361	0.216328	0.560031	3.87411	-0.260419	1.05677	0	1	1	FALSE	notDE	no.imprint
RLG00020Zm00001d00074	0.508322	0.327723	0.21804	0.617352	0.266499	0.194261	TE	B73	BW	A	0.351362	0.359371	0.494365	5.68292	0.10661	0.94279	0	1	1	FALSE	notDE	no.imprint
RLG00020Zm00001d00077	0.790723	0.273103	0.27255	0.617352	0.799497	1.03606	TE	B73	BW	A	0.445458	0.817636	0.352672	10.2606	0.929784	0.756002	0	1	1	FALSE	notDE	no.imprint
RLG00020Zm00001d00082	0.564802	0.873928	1.68981	0.370411	0.621831	0.323768	TE	B73	BW	A	1.04285	0.43867	0.703904	11.4111	-1.1501	0.71538	-0.209815	0.833812	1	FALSE	notDE	no.imprint
RLG00020Zm00001d00085	0.225921	0.218482	0.490589	0.246941	0.266499	0.518029	TE	B73	BW	A	0.311664	0.343823	0.475469	5.15987	0.256241	0.947644	0	1	1	FALSE	notDE	no.imprint
RLG00020Zm00001d00086	0.790723	0.491585	0.545099	0	0.799497	0.518029	TE	B73	BW	A	0.609136	0.439176	0.581064	8.41322	-0.415716	0.969758	0	1	1	FALSE	notDE	no.imprint
RLG00020Zm00001d00088	0.338881	0.273103	0.654119	0.185206	0.355332	0.841798	TE	B73	BW	A	0.422034	0.460779	0.478056	6.96787	0.237268	0.890134	0	1	1	FALSE	notDE	no.imprint
RLG00020Zm00001d00089	0.903683	0.655446	0.817649	0.308676	0.266499	0.841798	TE	B73	BW	A	0.792259	0.472324	0.626498	9.97487	-0.647474	0.739189	0	1	1	FALSE	notDE	no.imprint
RLG00020Zm00001d00091	1.01664	0.819308	1.0902	0.802558	1.42133	1.48933	TE	B73	BW	A	0.975383	1.23774	0.440727	17.6727	0.429105	0.543093	0	1	1	FALSE	notDE	no.imprint
RLG00020Zm00001d00093	1.75089	2.1302	1.68981	1.54338	1.95433	1.29507	TE	B73	BW	A	1.85696	1.59759	0.53754	27.3485	-0.132367	0.435412	0	1	1	FALSE	notDE	no.imprint
RLG00020Zm00001d00096	0.960164	0.600826	0.708629	0.679088	1.59899	0.71229	TE	B73	BW	A	0.756539	0.996791	0.431487	14.1396	0.461099	0.639987	0	1	1	FALSE	notDE	no.imprint
RLG00020Zm00001d00097	6.43874	6.44522	4.52432	4.32147	4.26399	2.84916	TE	B73	BW	A	5.80276	3.81154	0.603555	76.1021	-0.527662	0.331134	0	1	1	FALSE	notDE	no.imprint
RLG00020Zm00001d00099	0	0.0546205	0.16353	0.185206	0.977164	0	TE	B73	BW	A	0.0727167	0.387456	0.15802	3.77965	2.55521	1.59374	0.975822	0.329153	1	FALSE	notDE	no.imprint
RLG00020Zm00001d00103	0.395361	0.710067	0.599609	0.246941	0.710664	0.453276	TE	B73	BW	A	0.568346	0.470294	0.547202	8.18494	-0.187491	0.776505	0	1	1	FALSE	notDE	no.imprint
RLG00020Zm00001d00104	0.338881	0.491585	0.436079	0.679088	1.24366	0.453276	TE	B73	BW	A	0.422182	0.792009	0.347706	9.75096	0.994445	0.730636	0	1	1	FALSE	notDE	no.imprint
RLG00020Zm00001d00107	0.338881	0.491585	0.545099	0.493882	0.444165	0.647537	TE	B73	BW	A	0.458522	0.528528	0.464538	7.78576	0.314415	0.750494	0	1	1	FALSE	notDE	no.imprint
RLG00020Zm00001d00114	0.282401	0.546205	0.27255	0.185206	0.355332	0.323768	TE	B73	BW	A	0.367052	0.288102	0.560253	5.16071	-0.260461	0.941237	0	1	1	FALSE	notDE	no.imprint
RLG00020Zm00001d00120	0.847203	0.491585	0.436079	0.432147	0.444165	0.453276	TE	B73	BW	A	0.591622	0.443196	0.571716	8.27898	-0.350787	0.764525	0	1	1	FALSE	notDE	no.imprint
RLG00020Zm00001d00122	0.225921	0.218482	0.16353	0.370411	0.710664	0.194261	TE	B73	BW	A	0.202644	0.425112	0.322807	5.08379	1.13799	0.99067	0.13929	0.889221	1	FALSE	notDE	no.imprint
RLG00020Zm00001d00124	1.63793	0.928549	0.817649	0.370411	2.04316	0.582783	TE	B73	BW	A	1.12804	0.998785	0.530387	17.2136	-0.126424	0.716617	0	1	1	FALSE	notDE	no.imprint
RLG00020Zm00001d00125	0.395361	0.764687	0.436079	0.308676	0.621831	0.518029	TE	B73	BW	A	0.532043	0.482846	0.524238	8.01321	-0.0493761	0.772189	0	1	1	FALSE	notDE	no.imprint
RLG00020Zm00001d00126	0.169441	0.382344	0.16353	0.432147	0	0.323768	TE	B73	BW	A	0.238438	0.251972	0.486202	3.8284	0.208628	1.19591	0	1	1	FALSE	notDE	no.imprint
RLG00020Zm00001d00137	0.225921	0.0546205	0.27255	0.246941	0.355332	0.323768	TE	B73	BW	A	0.184364	0.308681	0.373929	3.96263	0.823455	1.09238	0	1	1	FALSE	notDE	no.imprint
RLG00020Zm00001d00143	1.35553	1.03779	0.981178	1.54338	1.51016	1.10081	TE	B73	BW	A	1.12483	1.38479	0.448208	20.0747	0.377186	0.504862	0	1	1	FALSE	notDE	no.imprint
RLG00020Zm00001d00144	1.69441	1.14703	2.12589	1.29644	3.10916	0.841798	TE	B73	BW	A	1.65577	1.74913	0.486291	27.2182	0.162342	0.561488	0	1	1	FALSE	notDE	no.imprint
RLG00020Zm00001d00145	0.734243	0.436964	0.545099	0.864293	1.42133	0.71229	TE	B73	BW	A	0.572102	0.999304	0.36407	12.6942	0.873129	0.647972	0	1	1	FALSE	notDE	no.imprint
RLG00020Zm00001d00146	2.54161	2.1302	2.50746	0.987764	1.95433	1.6836	TE	B73	BW	A	2.39309	1.5419	0.608157	31.1312	-0.557062	0.440874	0	1	1	FALSE	notDE	no.imprint
RLG00020Zm00001d00147	0.960164	1.31089	0.545099	1.48165	1.066	1.35983	TE	B73	BW	A	0.938718	1.30249	0.418845	17.8525	0.563777	0.554113	0	1	1	FALSE	notDE	no.imprint
RLG00020Zm00001d00151	0.564802	0.710067	0.27255	0.432147	0.710664	0.71229	TE	B73	BW	A	0.515806	0.618367	0.454786	9.07101	0.340443	0.747246	0	1	1	FALSE	notDE	no.imprint
RLG00020Zm00001d00152	0.564802	0.163862	0.0545099	0.246941	0.710664	0.194261	TE	B73	BW	A	0.261058	0.383955	0.404733	5.32301	0.568743	1.1123	0	1	1	FALSE	notDE	no.imprint
RLG00020Zm00001d00154	0.338881	0.0546205	0.27255	0.0617352	0.621831	0.518029	TE	B73	BW	A	0.222017	0.400532	0.356626	5.06961	0.911503	1.12605	0	1	1	FALSE	notDE	no.imprint
RLG00020Zm00001d00170	2.65457	4.2604	2.45295	1.85206	6.48481	2.33113	TE	B73	BW	A	3.12264	3.556	0.467556	53.3744	0.289106	0.493928	0	1	1	FALSE	notDE	no.imprint
RLG00020Zm00001d00174	0.847203	0.382344	0.327059	0.246941	0.88833	0.388522	TE	B73	BW	A	0.518869	0.507931	0.505326	8.33966	0.00373641	0.849604	0	1	1	FALSE	notDE	no.imprint
RLG00020Zm00001d00175	0.903683	0.491585	0.21804	0.370411	0.710664	0.777044	TE	B73	BW	A	0.537769	0.619373	0.464739	9.37914	0.251969	0.800621	0	1	1	FALSE	notDE	no.imprint
RLG00020Zm00001d00176	0	0.163862	0.10902	0.246941	0.621831	0.259015	TE	B73	BW	A	0.0909604	0.375929	0.194822	3.77417	2.16268	1.25494	0.926483	0.354195	1	FALSE	notDE	no.imprint
RLG00020Zm00001d00182	0.903683	1.14703	0.381569	0.370411	0.88833	0.518029	TE	B73	BW	A	0.810761	0.592257	0.577869	11.177	-0.38934	0.729279	0	1	1	FALSE	notDE	no.imprint
RLG00020Zm00001d00190	1.01664	0.928549	0.763139	0.679088	1.3325	0.71229	TE	B73	BW	A	0.902777	0.907958	0.498569	14.4785	0.0762419	0.60059	0	1	1	FALSE	notDE	no.imprint
RLG00020Zm00001d00192	1.75089	0.873928	0.545099	0.308676	0.977164	1.03606	TE	B73	BW	A	1.05664	0.773966	0.577207	14.7927	-0.406357	0.717282	0	1	1	FALSE	notDE	no.imprint
RLG00020Zm00001d00193	0.395361	0.491585	0.436079	0.802558	0.799497	0.518029	TE	B73	BW	A	0.441008	0.706695	0.384253	9.15807	0.771693	0.704343	0	1	1	FALSE	notDE	no.imprint
RLG00020Zm00001d00207	0.451842	0.163862	0.327059	0.555617	0.177666	0.518029	TE	B73	BW	A	0.314254	0.417104	0.429686	5.8428	0.494564	0.926745	0	1	1	FALSE	notDE	no.imprint
RLG00020Zm00001d00209	0.395361	0.218482	0.27255	0.308676	1.15483	0.518029	TE	B73	BW	A	0.295464	0.660512	0.309071	7.79217	1.22426	0.856964	0.261697	0.793555	1	FALSE	notDE	no.imprint
RLG00020Zm00001d00210	0.960164	0.764687	0.16353	0.679088	1.3325	0.518029	TE	B73	BW	A	0.62946	0.843204	0.427429	11.9536	0.471265	0.780636	0	1	1	FALSE	notDE	no.imprint
RLG00020Zm00001d00211	0.564802	0.819308	0.16353	0.12347	0.177666	0.259015	TE	B73	BW	A	0.51588	0.186717	0.734247	5.52739	-1.38639	1.02777	-0.375954	0.706951	1	FALSE	notDE	no.imprint
RLG00020Zm00001d00212	0.960164	0.600826	0.708629	1.48165	1.066	0.518029	TE	B73	BW	A	0.756539	1.02189	0.425397	14.2377	0.508851	0.634918	0	1	1	FALSE	notDE	no.imprint
RLG00020Zm00001d00213	5.25266	0.600826	2.12589	0.926029	0.177666	0.259015	TE	B73	BW	A	2.65979	0.454236	0.854132	25.1425	-2.51105	0.811004	-1.86318	0.062437	0.992808	FALSE	notDE	no.imprint
RLG00020Zm00001d00215	0.11296	0.163862	0.21804	0.185206	0.355332	0.71229	TE	B73	BW	A	0.164954	0.417609	0.283152	4.66289	1.44983	1.04528	0.430342	0.666947	1	FALSE	notDE	no.imprint
RLG00020Zm00001d00217	0.451842	0.327723	0.16353	0.0617352	0.266499	0.323768	TE	B73	BW	A	0.314365	0.217334	0.591246	4.2673	-0.479541	1.09833	0	1	1	FALSE	notDE	no.imprint
RLG00020Zm00001d00219	3.27585	1.25627	1.25373	0.802558	1.77666	1.61884	TE	B73	BW	A	1.92862	1.39935	0.579517	26.9009	-0.421496	0.582632	0	1	1	FALSE	notDE	no.imprint
RLG00020Zm00001d00222	0.564802	1.36551	1.25373	0.432147	0.799497	0.323768	TE	B73	BW	A	1.06135	0.518471	0.671816	12.2315	-0.941087	0.682688	0	1	1	FALSE	notDE	no.imprint
RLG00020Zm00001d00223	0.847203	0.710067	0.708629	0.12347	0.266499	0.194261	TE	B73	BW	A	0.7553	0.194744	0.795016	7.4473	-1.90499	0.862671	-1.04905	0.294155	1	FALSE	notDE	no.imprint
RLG00020Zm00001d00227	2.25921	0.382344	0.817649	1.60512	1.59899	1.03606	TE	B73	BW	A	1.15307	1.41339	0.449284	20.8856	0.323652	0.672936	0	1	1	FALSE	notDE	no.imprint
RLG00020Zm00001d00228	0	0.218482	0.817649	0.370411	0.710664	0.0647537	TE	B73	BW	A	0.345377	0.381943	0.474862	5.66355	0.298499	1.24223	0	1	1	FALSE	notDE	no.imprint
RLG00020Zm00001d00229	1.01664	1.25627	1.19922	0.555617	1.95433	1.35983	TE	B73	BW	A	1.15738	1.28992	0.47292	19.5045	0.244013	0.572199	0	1	1	FALSE	notDE	no.imprint
RLG00020Zm00001d00233	1.24256	0.710067	0.817649	1.2347	1.3325	0.582783	TE	B73	BW	A	0.923427	1.04999	0.467932	15.8412	0.250157	0.605319	0	1	1	FALSE	notDE	no.imprint
RLG00020Zm00001d00234	0.338881	0.327723	0.21804	0.308676	0.088833	0.323768	TE	B73	BW	A	0.294881	0.240426	0.550864	4.23037	-0.186955	1.03592	0	1	1	FALSE	notDE	no.imprint
RLG00020Zm00001d00235	0.225921	0.819308	0.10902	0.12347	0.177666	0.647537	TE	B73	BW	A	0.384749	0.316224	0.548878	5.48306	-0.163039	1.09503	0	1	1	FALSE	notDE	no.imprint
RLG00020Zm00001d00243	0.282401	0.382344	0.21804	0	0.355332	0.388522	TE	B73	BW	A	0.294261	0.247951	0.542705	4.31278	-0.168908	1.16711	0	1	1	FALSE	notDE	no.imprint
RLG00020Zm00001d00248	0.621282	0.928549	0.708629	0.432147	1.15483	0.647537	TE	B73	BW	A	0.75282	0.744838	0.502665	11.8932	0.06579	0.662352	0	1	1	FALSE	notDE	no.imprint
RLG00020Zm00001d00251	1.1296	0.819308	1.58079	0.987764	1.86549	1.87786	TE	B73	BW	A	1.17657	1.57704	0.427282	21.9668	0.514328	0.520916	0	1	1	FALSE	notDE	no.imprint
RLG00020Zm00001d00252	0.903683	0.546205	0.436079	0.555617	1.77666	0.906551	TE	B73	BW	A	0.628656	1.07961	0.368008	13.8903	0.838823	0.686201	0	1	1	FALSE	notDE	no.imprint
RLG00020Zm00001d00253	0.395361	0.764687	0.327059	0.308676	1.42133	0.647537	TE	B73	BW	A	0.495703	0.792514	0.384798	10.3609	0.764583	0.786411	0	1	1	FALSE	notDE	no.imprint
RLG00020Zm00001d00255	0.564802	0.382344	0.327059	0.432147	0.88833	1.16557	TE	B73	BW	A	0.424735	0.828681	0.338862	10.1265	1.03913	0.73459	0.0532694	0.957517	1	FALSE	notDE	no.imprint
RLG00020Zm00001d00269	2.14625	1.74786	1.6353	1.35818	2.22083	1.48933	TE	B73	BW	A	1.84313	1.68945	0.521753	28.1918	-0.0540448	0.451337	0	1	1	FALSE	notDE	no.imprint
RLG00020Zm00001d00270	0.677763	0.655446	0.545099	0.740823	1.95433	0.906551	TE	B73	BW	A	0.626103	1.20057	0.342756	14.7713	1.01538	0.632239	0.0243229	0.980595	1	FALSE	notDE	no.imprint
RLG00020Zm00001d00273	0.790723	0.655446	0.654119	0.432147	0.355332	0.259015	TE	B73	BW	A	0.700096	0.348831	0.66744	8.26729	-0.92317	0.758599	0	1	1	FALSE	notDE	no.imprint
RLG00020Zm00001d00280	0.11296	0.218482	0.654119	0	0.355332	1.10081	TE	B73	BW	A	0.32852	0.485382	0.403636	6.40077	0.704741	1.18842	0	1	1	FALSE	notDE	no.imprint
RLG00020Zm00001d00285	0.282401	0.218482	0.10902	0.555617	0.532998	0.259015	TE	B73	BW	A	0.203301	0.44921	0.311567	5.2771	1.21307	0.966392	0.22048	0.825497	1	FALSE	notDE	no.imprint
RLG00020Zm00001d00291	2.42865	2.18482	1.58079	1.41991	2.39849	1.6836	TE	B73	BW	A	2.06475	1.834	0.529593	31.1209	-0.100004	0.446393	0	1	1	FALSE	notDE	no.imprint
RLG00020Zm00001d00292	1.29904	0.273103	0.27255	0.370411	0.355332	2.91392	TE	B73	BW	A	0.614899	1.21322	0.336356	14.8612	1.00132	0.935231	0.00140655	0.998878	1	FALSE	notDE	no.imprint
RLG00020Zm00001d00296	2.20273	1.52937	0.817649	0.555617	1.42133	1.16557	TE	B73	BW	A	1.51658	1.0475	0.591471	20.592	-0.481929	0.604145	0	1	1	FALSE	notDE	no.imprint
[truncated: 31,570 more rows]
