# Supplementary material for: Widespread imprinting of transposable elements and variable genes in the maize endosperm
Source: PLoS Genet. 2021 Apr 8;17(4):e1009491. doi: 10.1371/journal.pgen.1009491 (PMC8057601; doi:10.1371/journal.pgen.1009491)
Supplement: S2 Data — (XLSX) [file pgen.1009491.s012.xlsx]

## Sheet: Sheet1
Dataset S2: RER output table for B73 and PH207 contrast
feature	AB1	AB2	AB3	BA1	BA2	BA3	feature_type	genome	contrast	type	A_mean	B_mean	RER	baseMean	log2FoldChange	lfcSE	stat	pvalue	padj	sig	category	filter.imprint
DHH00001Zm00001d00360	0.26368	0.277067	0.24951	0.238039	0.0680282	0.230708	TE	B73	BP	A	0.263419	0.178925	0.595507	3.39967	-0.558446	1.17705	0	1	1	FALSE	notDE	no.imprint
DHH00001Zm00001d00454	1.45024	1.10827	1.30993	0.595098	0.884367	0.999736	TE	B73	BP	A	1.28948	0.8264	0.609429	16.1219	-0.655821	0.553423	0	1	1	FALSE	notDE	no.imprint
DHH00001Zm00001d00928	0.59328	1.27451	0.49902	0.357059	0.204085	0.307611	TE	B73	BP	A	0.788937	0.289585	0.731498	8.40844	-1.47227	0.824518	-0.572786	0.566789	1	FALSE	notDE	no.imprint
DHH00001Zm00001d00990	2.10944	2.49361	3.0565	0.833137	0.884367	0.922833	TE	B73	BP	A	2.55318	0.880112	0.743654	26.2915	-1.54208	0.459258	-1.18033	0.237869	1	FALSE	notDE	no.imprint
DHH00001Zm00001d01231	0.19776	0.332481	0.374265	0.178529	0.0680282	0.153806	TE	B73	BP	A	0.301502	0.133454	0.693177	3.34658	-1.17423	1.21195	-0.143757	0.885692	1	FALSE	notDE	no.imprint
DHH00001Zm00001d01669	6.52608	3.15857	1.99608	1.07118	0.612254	0.999736	TE	B73	BP	A	3.89358	0.894389	0.813201	36.6161	-2.11098	0.489781	-2.26832	0.0233094	0.43851	FALSE	notDE	no.imprint
DHH00001Zm00001d01824	0.13184	0.387894	0.561398	0.11902	0.204085	0.153806	TE	B73	BP	A	0.360377	0.15897	0.693904	3.97795	-1.19863	1.13918	-0.174365	0.861578	1	FALSE	notDE	no.imprint
DHH00001Zm00001d02298	5.73504	6.9821	6.113	11.4259	8.77564	9.22833	TE	B73	BP	A	6.27671	9.80995	0.390181	123.761	0.642165	0.242547	0	1	1	FALSE	notDE	no.imprint
DHH00001Zm00001d02437	0.85696	0.775789	0.374265	0.297549	0.204085	0.461417	TE	B73	BP	A	0.669004	0.321017	0.675748	7.60843	-1.08784	0.831871	-0.105588	0.915909	1	FALSE	notDE	no.imprint
DHH00001Zm00001d02647	0.46144	0.443308	0.436643	0.178529	0.408169	0.307611	TE	B73	BP	A	0.44713	0.298103	0.599987	5.69216	-0.605783	0.911948	0	1	1	FALSE	notDE	no.imprint
DHH00001Zm00001d03177	0.19776	0.387894	0.24951	0.238039	0.680282	0.307611	TE	B73	BP	A	0.278388	0.408644	0.405204	5.27401	0.51848	0.970461	0	1	1	FALSE	notDE	no.imprint
DHH00001Zm00001d03494	1.84576	0.498721	1.74657	2.14235	1.36056	1.15354	TE	B73	BP	A	1.36368	1.55215	0.467682	22.2582	0.239042	0.545303	0	1	1	FALSE	notDE	no.imprint
DHH00001Zm00001d04028	0.59328	0.775789	1.37231	1.13069	1.15648	0.769028	TE	B73	BP	A	0.913791	1.01873	0.472849	14.807	0.171938	0.596037	0	1	1	FALSE	notDE	no.imprint
DHH00001Zm00001d04469	0.9888	0.609548	0.561398	0.0595098	0	0	TE	B73	BP	A	0.719915	0.0198366	0.973185	5.66237	-4.88724	1.45767	-2.66674	0.00765901	0.184878	FALSE	notDE	no.imprint
DHH00001Zm00001d05240	0.26368	0.16624	0.124755	0	0.544226	0.692125	TE	B73	BP	A	0.184892	0.412117	0.309697	4.47577	1.10445	1.18768	0.0879478	0.929918	1	FALSE	notDE	no.imprint
DHH00001Zm00001d05797	17.8643	10.3069	17.1538	0.0595098	0	0.0769028	TE	B73	BP	A	15.1083	0.0454709	0.996999	115.059	-8.37696	1.04987	-7.02652	2.11752e-12	4.18746e-10	TRUE	up	MEG
DHH00001Zm00001d06468	0.13184	0.886615	0.436643	0	0	0.230708	TE	B73	BP	A	0.485033	0.0769028	0.863147	4.3841	-2.83465	1.38195	-1.32758	0.184316	1	FALSE	notDE	no.imprint
DHH00001Zm00001d06496	0.26368	0.16624	0.124755	0.357059	0.340141	0.0769028	TE	B73	BP	A	0.184892	0.258034	0.417433	3.42484	0.519862	1.19413	0	1	1	FALSE	notDE	no.imprint
DHH00001Zm00001d06665	0.46144	0.277067	0.187133	0.238039	0	0.230708	TE	B73	BP	A	0.308547	0.156249	0.663833	3.5657	-0.970815	1.23723	0	1	1	FALSE	notDE	no.imprint
DHH00001Zm00001d06914	2.50496	3.93436	2.37035	1.78529	2.99324	2.15328	TE	B73	BP	A	2.93655	2.3106	0.559647	40.4139	-0.374124	0.39429	0	1	1	FALSE	notDE	no.imprint
DHH00001Zm00001d06986	0.3296	0.332481	0.311888	0.0595098	0.136056	0.230708	TE	B73	BP	A	0.324656	0.142092	0.695571	3.55941	-1.24514	1.17935	-0.207863	0.835336	1	FALSE	notDE	no.imprint
DHH00001Zm00001d08244	4.48256	2.93691	3.99216	1.78529	3.33338	3.07611	TE	B73	BP	A	3.80388	2.7316	0.582036	49.6944	-0.486314	0.347652	0	1	1	FALSE	notDE	no.imprint
DHH00001Zm00001d09025	2.76864	2.8815	1.37231	0	0	0	TE	B73	BP	A	2.34082	0	1	18.1244	-7.57031	1.29253	-5.0833	3.70942e-07	3.33943e-05	TRUE	up	MEG
DHH00001Zm00001d09610	0.19776	0.16624	0.124755	0.297549	0.204085	0.307611	TE	B73	BP	A	0.162918	0.269748	0.376545	3.31786	0.724496	1.17391	0	1	1	FALSE	notDE	no.imprint
DHH00001Zm00001d10663	16.5459	18.5081	20.2103	13.4492	16.1227	15.1498	TE	B73	BP	A	18.4214	14.9073	0.55272	255.195	-0.312989	0.177597	0	1	1	FALSE	notDE	no.imprint
DHH00001Zm00001d10722	0.59328	0.554135	0.0623775	0.595098	0.476197	0.692125	TE	B73	BP	A	0.403264	0.587807	0.406897	7.63173	0.51767	0.862722	0	1	1	FALSE	notDE	no.imprint
DHH00001Zm00008a00058	0.19776	0	0.436643	0.11902	0.612254	0.538319	TE	PH207	BP	B	0.211468	0.423198	0.666805	4.74295	1.01751	1.15178	0.0152035	0.98787	1	FALSE	notDE	no.imprint
DHH00001Zm00008a00110	0.19776	0.16624	0.436643	0.773628	0.680282	0.307611	TE	PH207	BP	B	0.266881	0.587174	0.687513	6.5709	1.17781	0.898251	0.197956	0.84308	1	FALSE	notDE	no.imprint
DHH00001Zm00008a00311	0.39552	0.16624	0.436643	0.714118	0.884367	0.461417	TE	PH207	BP	B	0.332801	0.686634	0.673544	7.79225	1.08036	0.812007	0.0989688	0.921163	1	FALSE	notDE	no.imprint
DHH00001Zm00008a00330	0.26368	0.387894	0.374265	0.654608	1.02042	0.230708	TE	PH207	BP	B	0.341946	0.635246	0.650073	7.53948	0.899921	0.846582	0	1	1	FALSE	notDE	no.imprint
DHH00001Zm00008a00339	0.3296	0.0554135	0	0.595098	0.340141	0.461417	TE	PH207	BP	B	0.128338	0.465552	0.783903	4.55557	1.90991	1.17389	0.775123	0.438267	1	FALSE	notDE	no.imprint
DHH00001Zm00008a00475	0.19776	0.443308	0.74853	0.892647	1.36056	1.07664	TE	PH207	BP	B	0.463199	1.10995	0.705559	12.0059	1.24944	0.679683	0.367	0.713619	1	FALSE	notDE	no.imprint
DHH00001Zm00008a00533	1.91168	0.443308	1.62182	4.10618	2.1769	1.46115	TE	PH207	BP	B	1.3256	2.58141	0.660712	30.0655	1.02531	0.533181	0.0474728	0.962136	1	FALSE	notDE	no.imprint
DHH00001Zm00008a00539	0.72512	0.332481	0.686153	0.416569	0.204085	0.307611	TE	PH207	BP	B	0.581251	0.309421	0.347402	6.78288	-0.873586	0.860975	0	1	1	FALSE	notDE	no.imprint
DHH00001Zm00008a00700	0.72512	0.942029	0.873285	1.42824	2.51704	2.15328	TE	PH207	BP	B	0.846811	2.03285	0.705934	21.9711	1.23986	0.495894	0.483686	0.628609	1	FALSE	notDE	no.imprint
DHH00001Zm00008a01207	0.19776	0.332481	0.124755	0.595098	0.204085	0.307611	TE	PH207	BP	B	0.218332	0.368931	0.628221	4.57333	0.753599	1.05223	0	1	1	FALSE	notDE	no.imprint
DHH00001Zm00008a01279	1.84576	2.82609	2.4951	3.45157	5.17014	3.07611	TE	PH207	BP	B	2.38898	3.89927	0.620088	48.2923	0.69408	0.361787	0	1	1	FALSE	notDE	no.imprint
DHH00001Zm00008a01511	1.12064	1.32992	1.18517	0.416569	1.29254	1.61496	TE	PH207	BP	B	1.21191	1.10802	0.477609	17.6496	-0.176193	0.572794	0	1	1	FALSE	notDE	no.imprint
DHH00001Zm00008a01514	0.3296	0.775789	0.374265	1.48775	1.63268	2.30708	TE	PH207	BP	B	0.493218	1.80917	0.78578	17.6055	1.82415	0.585171	1.40839	0.159015	1	FALSE	notDE	no.imprint
DHH00001Zm00008a01548	0.06592	0.110827	0	0.357059	0.544226	0.461417	TE	PH207	BP	B	0.0589156	0.454234	0.885188	3.92679	2.88741	1.3092	1.44166	0.149399	1	FALSE	notDE	no.imprint
DHH00001Zm00008a01589	0.19776	0.110827	0.374265	0.535588	0.884367	0.0769028	TE	PH207	BP	B	0.227617	0.498953	0.686723	5.58007	1.18023	1.03718	0.173766	0.862049	1	FALSE	notDE	no.imprint
DHH00001Zm00008a01617	0.3296	0.720375	0.374265	1.90431	3.60549	2.30708	TE	PH207	BP	B	0.474747	2.60563	0.84588	23.5651	2.41445	0.545164	2.59453	0.00947196	0.217066	FALSE	notDE	no.imprint
DHH00001Zm00008a01760	1.84576	1.99488	1.62182	2.73745	3.53747	3.61443	TE	PH207	BP	B	1.82082	3.29645	0.644181	39.1323	0.838621	0.368178	0	1	1	FALSE	notDE	no.imprint
DHH00001Zm00008a01981	0.59328	0.554135	0.561398	1.42824	1.76873	1.07664	TE	PH207	BP	B	0.569604	1.42454	0.714361	15.3061	1.32735	0.584064	0.560463	0.575164	1	FALSE	notDE	no.imprint
DHH00001Zm00008a02080	0	0.0554135	0	2.97549	0.476197	0.999736	TE	PH207	BP	B	0.0184712	1.48381	0.987705	11.8007	6.12314	1.39237	3.67945	0.000233738	0.0103291	TRUE	down	MEG
DHH00001Zm00008a02377	0.06592	0.0554135	0.124755	0.892647	0.204085	0.0769028	TE	PH207	BP	B	0.0820295	0.391212	0.826664	3.72902	2.33139	1.34084	0.992954	0.320732	1	FALSE	notDE	no.imprint
DHH00001Zm00008a02783	0.06592	0	0.0623775	0.357059	0.476197	0.538319	TE	PH207	BP	B	0.0427658	0.457192	0.914461	3.79238	3.46834	1.43683	1.7179	0.0858147	1	FALSE	notDE	no.imprint
DHH00001Zm00008a02849	0.26368	0.443308	0.187133	4.04667	4.69395	3.15301	TE	PH207	BP	B	0.29804	3.96454	0.93008	32.7642	3.70606	0.535444	5.05386	4.32965e-07	3.84858e-05	TRUE	down	MEG
DHH00001Zm00008a03009	0.39552	0.221654	0.311888	0.238039	0.612254	0.307611	TE	PH207	BP	B	0.309687	0.385968	0.554827	5.29257	0.321269	0.951519	0	1	1	FALSE	notDE	no.imprint
DHH00001Zm00008a03034	0	0.0554135	0.0623775	0.297549	0.612254	0.538319	TE	PH207	BP	B	0.0392637	0.482707	0.924778	3.96376	3.5594	1.43193	1.78738	0.0738762	0.980929	FALSE	notDE	no.imprint
DHH00001Zm00008a03053	0.3296	0.16624	0.124755	0.297549	0.544226	0.615222	TE	PH207	BP	B	0.206865	0.485666	0.701291	5.25386	1.22007	0.980203	0.224515	0.822356	1	FALSE	notDE	no.imprint
DHH00001Zm00008a03117	5.73504	5.59676	4.61594	9.81912	9.93212	8.53621	TE	PH207	BP	B	5.31591	9.42915	0.639478	113.211	0.824671	0.241612	0	1	1	FALSE	notDE	no.imprint
DHH00001Zm00008a03298	1.05472	2.10571	1.06042	5.05833	7.61916	4.61417	TE	PH207	BP	B	1.40695	5.76389	0.803796	55.0939	2.00298	0.384256	2.61018	0.00904951	0.209844	FALSE	notDE	no.imprint
DHH00001Zm00008a03347	0	0	0	1.24971	1.15648	1.99947	TE	PH207	BP	B	0	1.46855	1	11.1537	7.0145	1.33793	4.49537	6.94477e-06	0.000457783	TRUE	down	MEG
DHH00001Zm00008a03395	0.3296	0.498721	0.311888	1.66627	1.83676	0.999736	TE	PH207	BP	B	0.38007	1.50092	0.797942	14.5123	1.97227	0.639753	1.51975	0.128574	1	FALSE	notDE	no.imprint
DHH00001Zm00008a03934	0.13184	0.332481	0.311888	0.654608	1.02042	0.845931	TE	PH207	BP	B	0.258736	0.840321	0.764583	8.40361	1.66766	0.800411	0.834144	0.4042	1	FALSE	notDE	no.imprint
DHH00001Zm00008a04035	1.05472	0.720375	0.810908	1.48775	1.49662	1.07664	TE	PH207	BP	B	0.862001	1.35367	0.610952	16.9922	0.667359	0.542503	0	1	1	FALSE	notDE	no.imprint
DHH00001Zm00008a04048	0.19776	0.277067	0.24951	0.357059	0.884367	1.07664	TE	PH207	BP	B	0.241446	0.772688	0.761919	7.67845	1.6339	0.845519	0.749714	0.453427	1	FALSE	notDE	no.imprint
DHH00001Zm00008a04107	0.19776	0.110827	0.24951	0.297549	0.340141	0.153806	TE	PH207	BP	B	0.186032	0.263832	0.58647	3.4431	0.540203	1.16224	0	1	1	FALSE	notDE	no.imprint
DHH00001Zm00008a04258	0.85696	0.554135	0.436643	1.1902	1.22451	0.845931	TE	PH207	BP	B	0.615912	1.08688	0.638292	13.0761	0.833253	0.625643	0	1	1	FALSE	notDE	no.imprint
DHH00001Zm00008a04305	0.52736	0.277067	0.311888	0.476079	0.544226	0.999736	TE	PH207	BP	B	0.372105	0.673347	0.644073	7.92407	0.843256	0.794622	0	1	1	FALSE	notDE	no.imprint
DHH00001Zm00008a04323	0.06592	0.277067	0.24951	0.0595098	0.340141	0.307611	TE	PH207	BP	B	0.197499	0.235754	0.544148	3.30267	0.189074	1.23675	0	1	1	FALSE	notDE	no.imprint
DHH00001Zm00008a04417	0.19776	0.387894	0.24951	0.595098	1.02042	0.922833	TE	PH207	BP	B	0.278388	0.846118	0.752435	8.59224	1.56272	0.785689	0.716212	0.473861	1	FALSE	notDE	no.imprint
DHH00001Zm00008a04596	0.26368	0.443308	0.0623775	0.833137	0.612254	0.538319	TE	PH207	BP	B	0.256455	0.661237	0.720543	7.12101	1.33881	0.890576	0.38044	0.703619	1	FALSE	notDE	no.imprint
DHH00001Zm00008a04663	0.13184	0.498721	0.623775	0.595098	1.02042	0.922833	TE	PH207	BP	B	0.418112	0.846118	0.669275	9.65117	0.985847	0.754952	0	1	1	FALSE	notDE	no.imprint
DHH00001Zm00008a04668	0.9888	1.10827	0.935663	1.78529	2.58507	2.15328	TE	PH207	BP	B	1.01091	2.17455	0.682648	24.3674	1.08957	0.461958	0.193898	0.846255	1	FALSE	notDE	no.imprint
DHH00001Zm00008a04945	0.13184	0.221654	0.0623775	0.952157	0.680282	0.999736	TE	PH207	BP	B	0.138624	0.877392	0.863561	7.8028	2.6243	0.905591	1.79364	0.0728712	0.972353	FALSE	notDE	no.imprint
DHH00001Zm00008a05045	0.13184	0.277067	0.374265	0.654608	0.612254	0.230708	TE	PH207	BP	B	0.261057	0.49919	0.656615	5.8769	0.952258	0.941141	0	1	1	FALSE	notDE	no.imprint
DHH00001Zm00008a05245	0.72512	0.443308	0.436643	1.01167	0.680282	0.230708	TE	PH207	BP	B	0.535023	0.640886	0.545013	9.09221	0.307381	0.77634	0	1	1	FALSE	notDE	no.imprint
DHH00001Zm00008a05422	0.19776	0.277067	0.24951	0.238039	0	0.307611	TE	PH207	BP	B	0.241446	0.181883	0.42965	3.25089	-0.427772	1.26935	0	1	1	FALSE	notDE	no.imprint
DHH00001Zm00008a05482	0.72512	0.831202	0.99804	2.85647	2.6531	1.69186	TE	PH207	BP	B	0.851454	2.40048	0.73817	25.0432	1.50673	0.480168	1.05532	0.291279	1	FALSE	notDE	no.imprint
DHH00001Zm00008a05596	0.6592	1.38534	1.24755	2.20186	1.63268	1.38425	TE	PH207	BP	B	1.09736	1.7396	0.613191	21.9148	0.661491	0.510173	0	1	1	FALSE	notDE	no.imprint
DHH00002Zm00001d00025	1.9776	2.71526	2.18321	0.952157	0.74831	0.845931	TE	B73	BP	A	2.29202	0.848799	0.729753	24.2123	-1.43982	0.480039	-0.91621	0.359557	1	FALSE	notDE	no.imprint
DHH00002Zm00001d00096	1.18656	1.05286	1.1228	0.11902	0.340141	0.384514	TE	B73	BP	A	1.12074	0.281225	0.799406	10.7005	-2.03631	0.739558	-1.40125	0.161138	1	FALSE	notDE	no.imprint
DHH00002Zm00001d00109	0.3296	1.05286	0	0	0	0	TE	B73	BP	A	0.460819	0	1	3.69517	-5.27656	3.85505	-1.10934	0.267283	1	FALSE	notDE	no.imprint
DHH00002Zm00001d00214	1.25248	0.609548	0.74853	0	0	0	TE	B73	BP	A	0.870186	0	1	6.61729	-6.11498	1.43392	-3.56712	0.000360922	0.0152331	TRUE	up	MEG
DHH00002Zm00001d00263	0.46144	0.332481	0.124755	0.297549	0.0680282	0	TE	B73	BP	A	0.306225	0.121859	0.715339	3.3349	-1.24371	1.32702	-0.183651	0.854287	1	FALSE	notDE	no.imprint
DHH00002Zm00001d00365	0.9888	0.443308	0.561398	0.357059	0.136056	0.230708	TE	B73	BP	A	0.664502	0.241275	0.733627	6.91481	-1.42246	0.885233	-0.477231	0.633197	1	FALSE	notDE	no.imprint
DHH00002Zm00001d00366	6.592	5.09804	6.17538	5.17735	7.55113	5.69081	TE	B73	BP	A	5.95514	6.13976	0.492368	92.3677	0.0444985	0.258922	0	1	1	FALSE	notDE	no.imprint
DHH00002Zm00001d00383	0.06592	0.443308	0.311888	0.595098	0.612254	0.384514	TE	B73	BP	A	0.273705	0.530622	0.340291	6.22775	0.926934	0.928163	0	1	1	FALSE	notDE	no.imprint
DHH00002Zm00001d00389	1.25248	1.55158	1.06042	4.76079	3.40141	3.46062	TE	B73	BP	A	1.28816	3.87427	0.249525	39.7981	1.58492	0.394769	1.48168	0.138425	1	FALSE	notDE	no.imprint
DHH00002Zm00001d00421	0.13184	0.277067	0.311888	0.238039	0.204085	0.153806	TE	B73	BP	A	0.240265	0.198643	0.547415	3.38242	-0.271648	1.16731	0	1	1	FALSE	notDE	no.imprint
DHH00002Zm00001d00427	0.79104	0.554135	0.311888	0	0	0	TE	B73	BP	A	0.552354	0	1	4.24601	-5.47522	1.5613	-2.86635	0.00415238	0.116003	FALSE	notDE	no.imprint
DHH00002Zm00001d00480	1.18656	0.277067	0.49902	1.36873	1.08845	0.845931	TE	B73	BP	A	0.654216	1.10104	0.372719	13.4283	0.797255	0.662391	0	1	1	FALSE	notDE	no.imprint
DHH00002Zm00001d00507	4.41664	2.60443	2.61986	0	0	0	TE	B73	BP	A	3.21364	0	1	24.5291	-8.00571	1.25973	-5.5613	2.67774e-08	2.89131e-06	TRUE	up	MEG
DHH00002Zm00001d00595	0.13184	0.277067	0.187133	0.416569	0.204085	0.0769028	TE	B73	BP	A	0.19868	0.232519	0.460762	3.36951	0.251891	1.20834	0	1	1	FALSE	notDE	no.imprint
DHH00002Zm00001d00628	3.16416	2.43819	2.61986	1.07118	0.952395	0.692125	TE	B73	BP	A	2.74074	0.905232	0.751717	27.9396	-1.57812	0.450701	-1.28272	0.199589	1	FALSE	notDE	no.imprint
DHH00002Zm00001d00631	0.79104	0.498721	2.37035	0.357059	0.136056	1.15354	TE	B73	BP	A	1.22004	0.548886	0.689706	13.266	-1.17023	0.774828	-0.219699	0.826106	1	FALSE	notDE	no.imprint
DHH00002Zm00001d00634	3.82336	2.82609	3.36839	1.54726	1.49662	2.07637	TE	B73	BP	A	3.33928	1.70675	0.661764	38.5026	-0.973751	0.373395	0	1	1	FALSE	notDE	no.imprint
DHH00002Zm00001d00650	0.19776	0.221654	0.24951	1.36873	0.680282	0.845931	TE	B73	BP	A	0.222975	0.964979	0.187696	9.17436	2.12795	0.79835	1.41285	0.1577	1	FALSE	notDE	no.imprint
DHH00002Zm00001d00660	1.12064	0.221654	0.49902	0	0	0	TE	B73	BP	A	0.613771	0	1	4.61673	-5.59391	1.56391	-2.93746	0.00330913	0.0969296	FALSE	notDE	no.imprint
DHH00002Zm00001d00700	0.52736	0.498721	0.24951	0.535588	0.612254	0.384514	TE	B73	BP	A	0.425197	0.510785	0.454279	7.21213	0.262224	0.82017	0	1	1	FALSE	notDE	no.imprint
DHH00002Zm00001d00843	0.72512	0.609548	0.24951	0.952157	0.74831	0.769028	TE	B73	BP	A	0.528059	0.823165	0.390801	10.4075	0.638505	0.705692	0	1	1	FALSE	notDE	no.imprint
DHH00002Zm00001d00915	2.37312	2.38278	4.74069	3.98716	4.21775	2.38399	TE	B73	BP	A	3.16553	3.52963	0.472809	51.2619	0.179693	0.377037	0	1	1	FALSE	notDE	no.imprint
DHH00002Zm00001d00938	1.05472	0.387894	0.686153	0	0	0.0769028	TE	B73	BP	A	0.709589	0.0256343	0.965134	5.5541	-4.85057	1.47164	-2.61651	0.0088833	0.206807	FALSE	notDE	no.imprint
DHH00002Zm00001d00986	1.51616	0.997442	1.30993	0.595098	0.544226	0.999736	TE	B73	BP	A	1.27451	0.71302	0.641253	15.1228	-0.849061	0.581408	0	1	1	FALSE	notDE	no.imprint
DHH00002Zm00001d01007	0.6592	0.221654	0.311888	0.0595098	0	0.153806	TE	B73	BP	A	0.39758	0.0711051	0.848288	3.54452	-2.51701	1.36447	-1.11179	0.266228	1	FALSE	notDE	no.imprint
DHH00002Zm00001d01012	0.39552	0.16624	0.311888	0.476079	0.816338	0.692125	TE	B73	BP	A	0.291216	0.661514	0.305665	7.23365	1.19392	0.833418	0.232681	0.816009	1	FALSE	notDE	no.imprint
DHH00002Zm00001d01042	1.84576	1.88406	0.935663	1.24971	1.36056	1.07664	TE	B73	BP	A	1.55516	1.22897	0.55858	21.4583	-0.34918	0.5065	0	1	1	FALSE	notDE	no.imprint
DHH00002Zm00001d01095	0.6592	0.387894	0.311888	0.0595098	0.136056	0	TE	B73	BP	A	0.452994	0.0651887	0.874197	3.96862	-2.75483	1.31205	-1.33747	0.181069	1	FALSE	notDE	no.imprint
DHH00002Zm00001d01097	0.06592	0.0554135	0.0623775	1.54726	0.952395	0.615222	TE	B73	BP	A	0.061237	1.03829	0.0556939	8.54043	4.11385	1.09933	2.83249	0.00461871	0.125543	FALSE	notDE	no.imprint
DHH00002Zm00001d01151	1.71392	1.44075	0.623775	0	0	0	TE	B73	BP	A	1.25948	0	1	9.72789	-6.67179	1.3752	-4.12433	3.71822e-05	0.00206438	TRUE	up	MEG
DHH00002Zm00001d01158	1.45024	0.221654	0.74853	0	0.0680282	0	TE	B73	BP	A	0.806808	0.0226761	0.972662	6.22108	-5.022	1.48398	-2.71028	0.00672267	0.166764	FALSE	notDE	no.imprint
DHH00002Zm00001d01159	0.39552	0.110827	0.49902	0.178529	0.204085	0.0769028	TE	B73	BP	A	0.335122	0.153172	0.686312	3.69615	-1.07227	1.17963	-0.0612614	0.951151	1	FALSE	notDE	no.imprint
DHH00002Zm00001d01224	6.13056	4.71014	4.9902	6.60559	6.19057	3.46062	TE	B73	BP	A	5.27697	5.41893	0.493364	82.2293	0.0579927	0.303508	0	1	1	FALSE	notDE	no.imprint
DHH00002Zm00001d01250	2.70272	1.55158	1.49706	0	0	0	TE	B73	BP	A	1.91712	0	1	14.6342	-7.26035	1.30599	-4.79355	1.63856e-06	0.000127043	TRUE	up	MEG
DHH00002Zm00001d01432	5.80096	3.60188	2.37035	0	0	0	TE	B73	BP	A	3.92439	0	1	30.0804	-8.30001	1.25775	-5.80404	6.4737e-09	7.80391e-07	TRUE	up	MEG
DHH00002Zm00001d01497	6.9216	3.43563	5.30209	3.21353	2.99324	4.46036	TE	B73	BP	A	5.21977	3.55571	0.594813	66.6905	-0.549721	0.319092	0	1	1	FALSE	notDE	no.imprint
DHH00002Zm00001d01578	18.3917	19.2839	17.2786	10.7713	13.1975	12.689	TE	B73	BP	A	18.318	12.2192	0.599858	234.099	-0.59569	0.182999	0	1	1	FALSE	notDE	no.imprint
DHH00002Zm00001d01626	1.25248	1.44075	1.62182	1.54726	1.90479	2.23018	TE	B73	BP	A	1.43835	1.89408	0.431622	25.4431	0.380791	0.442706	0	1	1	FALSE	notDE	no.imprint
DHH00002Zm00001d01678	2.90048	3.21398	2.61986	0	0	0.0769028	TE	B73	BP	A	2.91144	0.0256343	0.991272	22.6139	-6.91642	1.25862	-4.70074	2.59226e-06	0.000191696	TRUE	up	MEG
DHH00002Zm00001d01702	10.8109	7.59164	8.91999	5.41539	5.85043	5.69081	TE	B73	BP	A	9.1075	5.65221	0.617052	112.749	-0.68424	0.236004	0	1	1	FALSE	notDE	no.imprint
DHH00002Zm00001d01796	2.10944	3.38022	2.74461	2.20186	2.78916	1.92257	TE	B73	BP	A	2.74476	2.30453	0.543593	38.8819	-0.264964	0.385881	0	1	1	FALSE	notDE	no.imprint
DHH00002Zm00001d01827	0.06592	0.387894	0.873285	0	0	0	TE	B73	BP	A	0.442367	0	1	3.37004	-5.14666	1.71855	-2.41288	0.0158269	0.323899	FALSE	notDE	no.imprint
DHH00002Zm00001d01828	0.19776	0.0554135	0.374265	0.416569	0.340141	0.307611	TE	B73	BP	A	0.209146	0.354774	0.370879	4.29303	0.809428	1.08121	0	1	1	FALSE	notDE	no.imprint
DHH00002Zm00001d01879	2.50496	1.82864	2.43272	0	0	0.0769028	TE	B73	BP	A	2.25544	0.0256343	0.988762	17.3867	-6.53277	1.27846	-4.32769	1.50683e-05	0.000925663	TRUE	up	MEG
DHH00002Zm00001d01921	2.37312	2.0503	2.37035	3.035	2.58507	3.61443	TE	B73	BP	A	2.26459	3.07817	0.423861	40.8269	0.439394	0.356151	0	1	1	FALSE	notDE	no.imprint
DHH00002Zm00001d01936	0.6592	0.664962	0.935663	0.416569	0.272113	0.153806	TE	B73	BP	A	0.753275	0.280829	0.728432	7.93858	-1.38258	0.816489	-0.468563	0.639382	1	FALSE	notDE	no.imprint
DHH00002Zm00001d01939	1.58208	1.2191	1.1228	0	0	0	TE	B73	BP	A	1.30799	0	1	10.0214	-6.71497	1.34842	-4.23828	2.25236e-05	0.00132138	TRUE	up	MEG
DHH00002Zm00001d02011	0.26368	0.387894	0.187133	0.11902	0.0680282	0.384514	TE	B73	BP	A	0.279569	0.190521	0.594714	3.60267	-0.625574	1.18211	0	1	1	FALSE	notDE	no.imprint
DHH00002Zm00001d02044	0.13184	0.387894	0.0623775	0.357059	0.272113	0.461417	TE	B73	BP	A	0.194037	0.363529	0.348007	4.31265	0.839887	1.09723	0	1	1	FALSE	notDE	no.imprint
DHH00002Zm00001d02187	0.52736	0.16624	0.24951	0.11902	0.0680282	0.230708	TE	B73	BP	A	0.31437	0.139252	0.693022	3.43158	-1.18016	1.21954	-0.14773	0.882556	1	FALSE	notDE	no.imprint
DHH00002Zm00001d02226	1.12064	1.05286	0.873285	0	0	0	TE	B73	BP	A	1.01559	0	1	7.80736	-6.35537	1.39101	-3.84998	0.000118126	0.00570376	TRUE	up	MEG
DHH00002Zm00001d02276	0.26368	0.332481	0.0623775	0.833137	0.816338	0.538319	TE	B73	BP	A	0.219513	0.729265	0.231364	7.33437	1.71439	0.880301	0.811525	0.417064	1	FALSE	notDE	no.imprint
DHH00002Zm00001d02285	15.4253	14.1304	12.725	8.09334	6.53071	7.22886	TE	B73	BP	A	14.0936	7.2843	0.65926	164.104	-0.950717	0.213769	0	1	1	FALSE	notDE	no.imprint
DHH00002Zm00001d02313	2.50496	4.43308	4.17929	1.60677	2.78916	2.15328	TE	B73	BP	A	3.70578	2.18307	0.629288	45.2259	-0.787225	0.379439	0	1	1	FALSE	notDE	no.imprint
DHH00002Zm00001d02342	0.46144	0.332481	0.311888	0.297549	0.544226	0.615222	TE	B73	BP	A	0.368603	0.485666	0.431484	6.49558	0.377428	0.853038	0	1	1	FALSE	notDE	no.imprint
DHH00002Zm00001d02382	2.70272	2.49361	2.37035	2.38039	1.76873	2.46089	TE	B73	BP	A	2.52222	2.20334	0.53374	36.2237	-0.197411	0.378664	0	1	1	FALSE	notDE	no.imprint
DHH00002Zm00001d02389	0.13184	0.221654	0.374265	0.714118	0.544226	0.845931	TE	B73	BP	A	0.242586	0.701425	0.256974	7.21019	1.52454	0.853302	0.614724	0.538737	1	FALSE	notDE	no.imprint
DHH00002Zm00001d02419	1.12064	1.16368	1.1228	0.416569	0.952395	0.538319	TE	B73	BP	A	1.13571	0.635761	0.64111	13.5632	-0.851294	0.617367	0	1	1	FALSE	notDE	no.imprint
DHH00002Zm00001d02512	0.19776	0.443308	0.49902	0.595098	0.544226	0.461417	TE	B73	BP	A	0.380029	0.53358	0.415965	7.03035	0.483725	0.831828	0	1	1	FALSE	notDE	no.imprint
DHH00002Zm00001d02518	0.39552	0.221654	0.24951	0.654608	0.612254	0.153806	TE	B73	BP	A	0.288895	0.473556	0.378903	5.88701	0.756975	0.941451	0	1	1	FALSE	notDE	no.imprint
DHH00002Zm00001d02558	1.51616	0.554135	0.561398	0	0	0	TE	B73	BP	A	0.877231	0	1	6.66112	-6.12342	1.45119	-3.5305	0.000414773	0.0172577	TRUE	up	MEG
DHH00002Zm00001d02620	0.52736	1.05286	0.561398	0.476079	0.204085	0.999736	TE	B73	BP	A	0.713871	0.559966	0.56041	9.79648	-0.407896	0.766863	0	1	1	FALSE	notDE	no.imprint
DHH00002Zm00001d02687	3.49376	2.43819	2.99412	0	0	0	TE	B73	BP	A	2.97536	0	1	22.7017	-7.89475	1.25862	-5.47801	4.30129e-08	4.5331e-06	TRUE	up	MEG
DHH00002Zm00001d02691	0.46144	0.942029	0.686153	1.01167	1.22451	1.15354	TE	B73	BP	A	0.696541	1.12991	0.381364	14.0337	0.66948	0.601972	0	1	1	FALSE	notDE	no.imprint
DHH00002Zm00001d02726	1.18656	0.110827	0.436643	0	0	0	TE	B73	BP	A	0.57801	0	1	4.32445	-5.4989	1.62399	-2.77027	0.00560098	0.14604	FALSE	notDE	no.imprint
DHH00002Zm00001d02761	0.72512	0.277067	0.311888	0.11902	0.272113	0.153806	TE	B73	BP	A	0.438025	0.181646	0.706867	4.70812	-1.26243	1.05118	-0.249652	0.802856	1	FALSE	notDE	no.imprint
DHH00002Zm00001d02829	1.05472	0.609548	0.935663	1.60677	1.36056	1.07664	TE	B73	BP	A	0.866644	1.34799	0.391326	16.9726	0.664129	0.548123	0	1	1	FALSE	notDE	no.imprint
DHH00002Zm00001d02836	0.26368	0.498721	0.374265	0.238039	0.272113	0.307611	TE	B73	BP	A	0.378889	0.272588	0.581585	5.015	-0.505096	0.967377	0	1	1	FALSE	notDE	no.imprint
DHH00002Zm00001d02887	1.3184	0.277067	0.49902	0	0	0	TE	B73	BP	A	0.698162	0	1	5.25951	-5.78183	1.52802	-3.12942	0.0017515	0.0574049	FALSE	notDE	no.imprint
DHH00002Zm00001d02929	3.6256	1.77323	2.55748	0	0	0.0769028	TE	B73	BP	A	2.6521	0.0256343	0.990427	20.3266	-6.75928	1.27338	-4.52282	6.10225e-06	0.000412282	TRUE	up	MEG
DHH00002Zm00001d02961	0.92288	1.10827	0.873285	0.178529	0.0680282	0.0769028	TE	B73	BP	A	0.968145	0.10782	0.899792	8.30723	-3.12821	0.949541	-2.2413	0.0250066	0.461888	FALSE	notDE	no.imprint
DHH00002Zm00001d03036	0.26368	0.554135	0.436643	0.178529	0.0680282	0.153806	TE	B73	BP	A	0.418152	0.133454	0.758062	4.26922	-1.65699	1.11943	-0.586897	0.557273	1	FALSE	notDE	no.imprint
DHH00002Zm00001d03067	0.13184	0.997442	0.24951	0	0	0	TE	B73	BP	A	0.459597	0	1	3.6657	-5.26839	1.6861	-2.53151	0.0113572	0.24877	FALSE	notDE	no.imprint
DHH00002Zm00001d03077	0.3296	0.443308	0.810908	0	0	0	TE	B73	BP	A	0.527938	0	1	4.02329	-5.40076	1.57772	-2.78932	0.00528184	0.140053	FALSE	notDE	no.imprint
DHH00002Zm00001d03085	1.51616	1.32992	1.80895	0.654608	1.56465	1.07664	TE	B73	BP	A	1.55168	1.09863	0.58547	20.1855	-0.509923	0.514459	0	1	1	FALSE	notDE	no.imprint
DHH00002Zm00001d03096	0.85696	0.831202	0.24951	0	0.0680282	0	TE	B73	BP	A	0.645891	0.0226761	0.966083	5.18541	-4.75384	1.507	-2.49093	0.0127408	0.271948	FALSE	notDE	no.imprint
DHH00002Zm00001d03104	0.92288	1.2191	1.06042	1.96382	1.70071	1.30735	TE	B73	BP	A	1.06746	1.65729	0.391765	20.9998	0.636151	0.496426	0	1	1	FALSE	notDE	no.imprint
DHH00002Zm00001d03253	5.20768	5.87383	3.30601	0	0	0	TE	B73	BP	A	4.79584	0	1	37.1126	-8.60463	1.23982	-6.13367	8.58768e-10	1.1901e-07	TRUE	up	MEG
DHH00002Zm00001d03273	0.9888	0.942029	1.18517	1.90431	2.78916	3.84514	TE	B73	BP	A	1.03867	2.8462	0.267362	29.4785	1.43372	0.442609	0.979908	0.327132	1	FALSE	notDE	no.imprint
DHH00002Zm00001d03304	3.6256	3.7127	3.55552	2.38039	2.24493	3.38372	TE	B73	BP	A	3.63127	2.66968	0.576305	48.2093	-0.460518	0.335727	0	1	1	FALSE	notDE	no.imprint
DHH00002Zm00001d03585	0.72512	1.6624	1.43468	0.773628	0.612254	0.692125	TE	B73	BP	A	1.27407	0.692669	0.647808	15.185	-0.893514	0.601481	0	1	1	FALSE	notDE	no.imprint
DHH00002Zm00001d03654	0.46144	0.332481	0.873285	0.0595098	0.544226	0.230708	TE	B73	BP	A	0.555735	0.278148	0.666443	6.29919	-1.00888	0.956001	-0.00928404	0.992593	1	FALSE	notDE	no.imprint
DHH00002Zm00001d03670	0.6592	1.05286	1.37231	1.30922	0.816338	0.922833	TE	B73	BP	A	1.02812	1.01613	0.502933	15.7224	-0.00805767	0.578528	0	1	1	FALSE	notDE	no.imprint
DHH00002Zm00001d03699	0.72512	0.332481	0.436643	0.0595098	0	0.0769028	TE	B73	BP	A	0.498081	0.0454709	0.916345	4.13068	-3.45059	1.41531	-1.73149	0.0833639	1	FALSE	notDE	no.imprint
DHH00002Zm00001d03733	1.58208	0.554135	1.1228	0.178529	0	0.153806	TE	B73	BP	A	1.08634	0.110778	0.907462	9.05979	-3.25305	0.96384	-2.33758	0.019409	0.379355	FALSE	notDE	no.imprint
DHH00002Zm00001d03931	0.59328	0.332481	0.436643	0.892647	0.544226	0.922833	TE	B73	BP	A	0.454134	0.786569	0.36603	9.48073	0.805852	0.722047	0	1	1	FALSE	notDE	no.imprint
DHH00002Zm00001d04002	0.52736	0.443308	0.311888	0.773628	0.272113	0.461417	TE	B73	BP	A	0.427518	0.502386	0.459745	7.18202	0.252404	0.836444	0	1	1	FALSE	notDE	no.imprint
DHH00002Zm00001d04010	0.9888	0.942029	0.374265	0	0	0	TE	B73	BP	A	0.768365	0	1	5.95038	-5.96297	1.47307	-3.36913	0.000754055	0.0282069	TRUE	up	MEG
DHH00002Zm00001d04036	0.52736	0.720375	0.561398	0.0595098	0	0	TE	B73	BP	A	0.603044	0.0198366	0.968153	4.81853	-4.64976	1.49551	-2.44048	0.0146676	0.303884	FALSE	notDE	no.imprint
DHH00002Zm00001d04038	2.90048	3.10315	3.18125	1.66627	2.85718	1.99947	TE	B73	BP	A	3.06163	2.17431	0.584733	40.0805	-0.504847	0.370427	0	1	1	FALSE	notDE	no.imprint
DHH00002Zm00001d04065	2.83456	4.21142	2.86937	0	0	0	TE	B73	BP	A	3.30512	0	1	25.6012	-8.06985	1.25704	-5.6242	1.86369e-08	2.10939e-06	TRUE	up	MEG
DHH00002Zm00001d04118	0.6592	0.332481	0.187133	0.11902	0.204085	0.307611	TE	B73	BP	A	0.392938	0.210238	0.651448	4.59111	-0.930251	1.05623	0	1	1	FALSE	notDE	no.imprint
DHH00002Zm00001d04125	0.72512	0.831202	0.561398	0.297549	0.272113	0.307611	TE	B73	BP	A	0.705907	0.292424	0.707087	7.69012	-1.28424	0.809991	-0.35092	0.725648	1	FALSE	notDE	no.imprint
DHH00002Zm00001d04164	0.3296	0.720375	0.311888	0	0	0	TE	B73	BP	A	0.453954	0	1	3.55355	-5.22188	1.6297	-2.59058	0.00958135	0.21886	FALSE	notDE	no.imprint
DHH00002Zm00001d04222	1.12064	1.16368	1.18517	0.0595098	0.340141	0.153806	TE	B73	BP	A	1.1565	0.184485	0.862425	10.2713	-2.67918	0.816359	-2.05691	0.0396944	0.649579	FALSE	notDE	no.imprint
DHH00002Zm00001d04251	0.06592	0.0554135	0.124755	0.238039	0.408169	0.538319	TE	B73	BP	A	0.0820295	0.394843	0.172016	3.60451	2.2542	1.25252	1.00134	0.31666	1	FALSE	notDE	no.imprint
DHH00002Zm00001d04318	1.18656	1.05286	1.06042	0.654608	0.884367	1.07664	TE	B73	BP	A	1.09994	0.871871	0.557833	15.0493	-0.353592	0.566387	0	1	1	FALSE	notDE	no.imprint
DHH00002Zm00001d04399	1.05472	0.886615	2.05846	0	0	0.0769028	TE	B73	BP	A	1.33326	0.0256343	0.981136	10.2897	-5.76636	1.35353	-3.52143	0.000429225	0.0177125	TRUE	up	MEG
DHH00002Zm00001d04414	0.59328	0.16624	0.374265	0.892647	1.36056	1.30735	TE	B73	BP	A	0.377928	1.18685	0.241522	11.873	1.67067	0.689834	0.972223	0.33094	1	FALSE	notDE	no.imprint
DHH00002Zm00001d04458	1.38432	0.332481	0.561398	0.0595098	0.204085	0	TE	B73	BP	A	0.759399	0.0878648	0.896296	6.40439	-3.06023	1.13322	-1.81803	0.0690593	0.936037	FALSE	notDE	no.imprint
DHH00002Zm00001d04532	0.46144	0.498721	0.436643	0.238039	0.272113	0.461417	TE	B73	BP	A	0.465601	0.323856	0.589774	6.03384	-0.555646	0.883962	0	1	1	FALSE	notDE	no.imprint
DHH00002Zm00001d04534	1.25248	0.664962	1.24755	0.595098	0.544226	0.769028	TE	B73	BP	A	1.055	0.636117	0.623847	12.8448	-0.721982	0.625864	0	1	1	FALSE	notDE	no.imprint
DHH00002Zm00001d04553	0.13184	0.277067	0.436643	0.178529	0.612254	0.230708	TE	B73	BP	A	0.28185	0.340497	0.452882	4.74809	0.258546	1.03595	0	1	1	FALSE	notDE	no.imprint
DHH00002Zm00001d04565	0.13184	0.110827	0.24951	1.07118	2.92521	2.30708	TE	B73	BP	A	0.164059	2.10116	0.0724253	17.1377	3.66994	0.738722	3.61426	0.000301206	0.0130411	TRUE	down	PEG
DHH00002Zm00001d04592	0.52736	0.332481	0.374265	1.24971	0.74831	0.615222	TE	B73	BP	A	0.411369	0.87108	0.320768	9.8931	1.1156	0.726493	0.159123	0.873572	1	FALSE	notDE	no.imprint
DHH00002Zm00001d04711	1.25248	0	0.0623775	0	0	0	TE	B73	BP	A	0.438286	0	1	3.26552	-5.09706	3.91949	-1.0453	0.295883	1	FALSE	notDE	no.imprint
DHH00002Zm00001d04712	0.92288	0.16624	0.187133	0	0	0	TE	B73	BP	A	0.425418	0	1	3.20731	-5.06719	1.71761	-2.36793	0.0178878	0.35654	FALSE	notDE	no.imprint
DHH00002Zm00001d04717	90.7718	74.4757	72.7322	133.302	130.274	130.427	TE	B73	BP	A	79.3266	131.334	0.37656	1613.48	0.726981	0.130568	0	1	1	FALSE	notDE	no.imprint
DHH00002Zm00001d04726	22.3469	18.5635	19.8984	15.8296	20.9527	15.6882	TE	B73	BP	A	20.2696	17.4902	0.536804	288.929	-0.212774	0.179801	0	1	1	FALSE	notDE	no.imprint
DHH00002Zm00001d04744	1.3184	1.2191	0.810908	2.61843	3.40141	4.15275	TE	B73	BP	A	1.11613	3.39086	0.247645	34.3541	1.58137	0.414512	1.40255	0.160752	1	FALSE	notDE	no.imprint
DHH00002Zm00001d04759	1.77984	1.2191	2.05846	0	0	0	TE	B73	BP	A	1.6858	0	1	12.8127	-7.06993	1.31579	-4.61315	3.96615e-06	0.000280902	TRUE	up	MEG
DHH00002Zm00001d04761	0.6592	0.554135	0.74853	0.0595098	0.340141	0.307611	TE	B73	BP	A	0.653955	0.235754	0.735021	6.76038	-1.51229	0.900744	-0.568743	0.56953	1	FALSE	notDE	no.imprint
DHH00002Zm00001d04776	23.2038	17.8985	21.2707	11.9615	11.2247	10.9202	TE	B73	BP	A	20.791	11.3688	0.646491	245.999	-0.863636	0.180422	0	1	1	FALSE	notDE	no.imprint
DHH00002Zm00001d04870	0.85696	0.720375	0.810908	0.654608	0.680282	0.615222	TE	B73	BP	A	0.796081	0.650037	0.550495	11.0703	-0.288046	0.650058	0	1	1	FALSE	notDE	no.imprint
DHH00002Zm00001d04879	0.06592	0.0554135	0.374265	0.178529	0.204085	0.461417	TE	B73	BP	A	0.1652	0.281344	0.369952	3.35439	0.765868	1.24878	0	1	1	FALSE	notDE	no.imprint
DHH00002Zm00001d05018	2.10944	1.82864	2.18321	0.833137	1.22451	1.46115	TE	B73	BP	A	2.04043	1.17293	0.634983	24.498	-0.816552	0.458162	0	1	1	FALSE	notDE	no.imprint
DHH00002Zm00001d05031	1.05472	0.387894	0.0623775	0.11902	0.0680282	0	TE	B73	BP	A	0.501664	0.0623493	0.889454	4.32634	-2.91576	1.38482	-1.3834	0.166542	1	FALSE	notDE	no.imprint
DHH00002Zm00001d05058	0.6592	0.775789	0.686153	0.238039	0.272113	0.153806	TE	B73	BP	A	0.707047	0.221319	0.761604	7.14722	-1.66859	0.860383	-0.777085	0.437109	1	FALSE	notDE	no.imprint
DHH00002Zm00001d05130	0.72512	0.332481	0.810908	0.11902	0.340141	0.230708	TE	B73	BP	A	0.622836	0.229956	0.730349	6.44521	-1.43747	0.914257	-0.478495	0.632298	1	FALSE	notDE	no.imprint
DHH00002Zm00001d05221	0.39552	0.831202	0.311888	0.11902	0.204085	0	TE	B73	BP	A	0.51287	0.107701	0.826448	4.85675	-2.24396	1.15637	-1.07575	0.282041	1	FALSE	notDE	no.imprint
DHH00002Zm00001d05263	2.10944	1.77323	1.37231	0.0595098	0	0.230708	TE	B73	BP	A	1.75166	0.0967394	0.947663	14.1803	-4.27166	0.91288	-3.58389	0.000338521	0.0144261	TRUE	up	MEG
DHH00002Zm00001d05317	2.43904	3.60188	3.80503	4.58226	4.96606	4.61417	TE	B73	BP	A	3.28198	4.72083	0.410104	61.3758	0.514625	0.310195	0	1	1	FALSE	notDE	no.imprint
DHH00002Zm00001d05369	4.35072	3.10315	3.11888	5.35588	5.23817	4.61417	TE	B73	BP	A	3.52425	5.06941	0.410099	65.8486	0.532859	0.297065	0	1	1	FALSE	notDE	no.imprint
DHH00002Zm00001d05458	1.9776	1.05286	1.68419	2.61843	3.74155	2.7685	TE	B73	BP	A	1.57155	3.04283	0.340577	35.1778	0.96591	0.401068	0	1	1	FALSE	notDE	no.imprint
DHH00002Zm00001d05467	0.13184	0	0.124755	0.476079	0.272113	0.307611	TE	B73	BP	A	0.0855317	0.351934	0.195516	3.35277	2.11533	1.31695	0.846903	0.397049	1	FALSE	notDE	no.imprint
DHH00002Zm00001d05561	2.57088	2.82609	3.24363	1.24971	1.63268	1.92257	TE	B73	BP	A	2.8802	1.60165	0.642636	34.2524	-0.864537	0.393398	0	1	1	FALSE	notDE	no.imprint
DHH00002Zm00001d05747	0.39552	0.277067	0.436643	0.297549	0.0680282	0.153806	TE	B73	BP	A	0.369743	0.173128	0.681089	4.16047	-1.04833	1.09944	-0.0439633	0.964934	1	FALSE	notDE	no.imprint
DHH00002Zm00001d05769	6.592	5.70759	6.48726	3.27304	2.1769	3.15301	TE	B73	BP	A	6.26228	2.86765	0.685907	69.9071	-1.12194	0.295227	-0.413045	0.679573	1	FALSE	notDE	no.imprint
DHH00002Zm00001d05858	1.18656	2.60443	2.4951	0.714118	0.204085	0	TE	B73	BP	A	2.09536	0.306067	0.872548	18.6356	-2.69385	0.711635	-2.38023	0.0173018	0.347399	FALSE	notDE	no.imprint
DHH00002Zm00001d05892	0	0	0.124755	0.357059	0.272113	0.615222	TE	B73	BP	A	0.041585	0.414798	0.0911187	3.45285	3.33911	1.51688	1.54206	0.123059	1	FALSE	notDE	no.imprint
DHH00002Zm00001d05974	0.72512	0.221654	0.187133	0.178529	0.136056	0.153806	TE	B73	BP	A	0.377969	0.15613	0.707675	4.06628	-1.24778	1.13911	-0.217525	0.827799	1	FALSE	notDE	no.imprint
DHH00002Zm00001d05975	0.85696	0.831202	1.49706	0.892647	0.816338	0.461417	TE	B73	BP	A	1.06174	0.723467	0.594743	13.6707	-0.524446	0.619518	0	1	1	FALSE	notDE	no.imprint
DHH00002Zm00001d06046	1.45024	2.10571	1.9337	2.14235	2.24493	3.30682	TE	B73	BP	A	1.82988	2.5647	0.416395	33.5993	0.460518	0.402813	0	1	1	FALSE	notDE	no.imprint
DHH00002Zm00001d06067	0.59328	0.387894	0.686153	0.297549	0.408169	0.461417	TE	B73	BP	A	0.555776	0.389045	0.588234	7.17634	-0.517185	0.812266	0	1	1	FALSE	notDE	no.imprint
DHH00002Zm00001d06097	2.37312	1.44075	1.68419	2.20186	1.49662	0.922833	TE	B73	BP	A	1.83269	1.54044	0.54332	25.9319	-0.213836	0.479265	0	1	1	FALSE	notDE	no.imprint
DHH00002Zm00001d06101	2.9664	2.54902	3.0565	1.96382	2.44902	2.61469	TE	B73	BP	A	2.85731	2.34251	0.549501	39.6895	-0.294012	0.357376	0	1	1	FALSE	notDE	no.imprint
DHH00002Zm00001d06247	1.51616	2.38278	2.61986	0	0	0	TE	B73	BP	A	2.17293	0	1	16.7164	-7.45544	1.29108	-5.00003	5.73224e-07	4.93337e-05	TRUE	up	MEG
DHH00002Zm00001d06317	0.46144	0.0554135	0.561398	0.238039	0.340141	0.153806	TE	B73	BP	A	0.359417	0.243995	0.595641	4.5533	-0.505596	1.08783	0	1	1	FALSE	notDE	no.imprint
DHH00002Zm00001d06423	2.70272	5.04263	2.61986	1.36873	0.952395	1.38425	TE	B73	BP	A	3.45507	1.23512	0.736658	36.3926	-1.50971	0.440232	-1.15782	0.246937	1	FALSE	notDE	no.imprint
DHH00002Zm00001d06482	0.6592	0.498721	0.24951	0.238039	0.408169	0.230708	TE	B73	BP	A	0.469144	0.292306	0.616119	5.84816	-0.689215	0.923	0	1	1	FALSE	notDE	no.imprint
DHH00002Zm00001d06574	1.648	0.775789	1.49706	1.1902	1.15648	1.15354	TE	B73	BP	A	1.30695	1.16674	0.52834	18.83	-0.143101	0.521891	0	1	1	FALSE	notDE	no.imprint
DHH00002Zm00001d06580	2.10944	1.6624	2.61986	0	0.0680282	0	TE	B73	BP	A	2.13057	0.0226761	0.989469	16.3947	-6.44891	1.28562	-4.23834	2.25179e-05	0.00132138	TRUE	up	MEG
DHH00002Zm00001d06611	1.45024	1.99488	2.80699	1.07118	1.08845	1.30735	TE	B73	BP	A	2.08404	1.15566	0.643282	24.7703	-0.858873	0.47	0	1	1	FALSE	notDE	no.imprint
DHH00002Zm00001d06615	1.51616	1.71782	1.55944	1.24971	1.15648	1.23044	TE	B73	BP	A	1.59781	1.21221	0.568611	21.5764	-0.404656	0.476387	0	1	1	FALSE	notDE	no.imprint
DHH00002Zm00001d06697	9.29472	8.20119	10.6666	0.357059	0.204085	0.384514	TE	B73	BP	A	9.38749	0.315219	0.967512	74.1317	-4.89318	0.464537	-8.38077	5.25822e-17	1.50479e-14	TRUE	up	MEG
DHH00002Zm00001d06753	0.39552	0.16624	0.311888	0	0.204085	0.922833	TE	B73	BP	A	0.291216	0.375639	0.4367	4.96433	0.309356	1.15124	0	1	1	FALSE	notDE	no.imprint
DHH00002Zm00001d06831	0.3296	0.498721	0.686153	0	0	0	TE	B73	BP	A	0.504825	0	1	3.86801	-5.34402	1.58513	-2.74048	0.00613501	0.156312	FALSE	notDE	no.imprint
DHH00002Zm00001d06949	11.0086	8.25661	11.7894	5.77245	7.00691	6.76744	TE	B73	BP	A	10.3515	6.5156	0.61371	128.615	-0.665913	0.225058	0	1	1	FALSE	notDE	no.imprint
DHH00002Zm00001d07027	7.38304	7.59164	8.6081	4.46324	5.51028	4.38346	TE	B73	BP	A	7.86093	4.78566	0.621585	96.8608	-0.717471	0.249917	0	1	1	FALSE	notDE	no.imprint
DHH00002Zm00001d07035	0	0	0	0.416569	0.74831	0.230708	TE	B73	BP	A	0	0.465196	0	3.57545	5.37842	1.63447	2.6788	0.00738858	0.179985	FALSE	notDE	no.imprint
DHH00002Zm00001d07063	1.18656	0.332481	1.18517	0	0.0680282	0	TE	B73	BP	A	0.901404	0.0226761	0.975461	6.94193	-5.18631	1.43666	-2.91392	0.00356923	0.102897	FALSE	notDE	no.imprint
DHH00002Zm00001d07121	0.39552	0.387894	0.374265	0.297549	0.136056	0.0769028	TE	B73	BP	A	0.385893	0.170169	0.693974	4.29488	-1.13265	1.08276	-0.122509	0.902496	1	FALSE	notDE	no.imprint
DHH00002Zm00001d07260	0.46144	0.387894	0.686153	0.476079	0.272113	0.153806	TE	B73	BP	A	0.511829	0.300666	0.629948	6.23725	-0.717434	0.898475	0	1	1	FALSE	notDE	no.imprint
DHH00002Zm00001d07283	0.6592	0.942029	0.124755	0	0	0	TE	B73	BP	A	0.575328	0	1	4.51807	-5.56663	1.59676	-2.85993	0.0042373	0.117721	FALSE	notDE	no.imprint
DHH00002Zm00001d07292	0.13184	0.0554135	0	0.178529	0.272113	0.692125	TE	B73	BP	A	0.0624178	0.380922	0.14079	3.33142	2.58387	1.40508	1.12725	0.259638	1	FALSE	notDE	no.imprint
DHH00002Zm00001d07302	5.66912	4.26684	5.05258	1.96382	1.56465	1.61496	TE	B73	BP	A	4.99618	1.71448	0.744514	51.3363	-1.52923	0.339065	-1.56085	0.118559	1	FALSE	notDE	no.imprint
DHH00002Zm00001d07327	1.3184	0.387894	0.873285	0	0	0	TE	B73	BP	A	0.85986	0	1	6.48223	-6.08471	1.45421	-3.49655	0.00047132	0.0190476	TRUE	up	MEG
DHH00002Zm00001d07399	6.592	7.86871	9.41901	2.49941	4.08169	4.07585	TE	B73	BP	A	7.95991	3.55232	0.691431	87.9955	-1.18311	0.281728	-0.64996	0.515718	1	FALSE	notDE	no.imprint
DHH00002Zm00001d07461	0.79104	0.831202	0.810908	1.36873	1.15648	1.30735	TE	B73	BP	A	0.81105	1.27752	0.388328	16.0202	0.652924	0.548983	0	1	1	FALSE	notDE	no.imprint
DHH00002Zm00001d07463	0.26368	0.110827	0.24951	0.297549	0	0.692125	TE	B73	BP	A	0.208006	0.329891	0.386702	4.0561	0.655063	1.21359	0	1	1	FALSE	notDE	no.imprint
DHH00002Zm00001d07469	0.72512	0.720375	0.436643	0.416569	0.476197	0.692125	TE	B73	BP	A	0.627379	0.528297	0.542868	8.85263	-0.276882	0.739407	0	1	1	FALSE	notDE	no.imprint
DHH00002Zm00001d07576	0.26368	1.10827	0.24951	0.238039	0.340141	0.384514	TE	B73	BP	A	0.540486	0.320898	0.627462	6.73259	-0.82697	0.929871	0	1	1	FALSE	notDE	no.imprint
DHH00002Zm00001d07654	0.3296	0.277067	0.311888	0.595098	0.340141	0.769028	TE	B73	BP	A	0.306185	0.568089	0.350216	6.67594	0.885969	0.853675	0	1	1	FALSE	notDE	no.imprint
DHH00002Zm00001d07691	1.45024	0.387894	0.0623775	0	0	0.0769028	TE	B73	BP	A	0.633504	0.0256343	0.961109	5.00362	-4.69245	1.60743	-2.29711	0.0216122	0.413902	FALSE	notDE	no.imprint
DHH00002Zm00001d07706	2.70272	2.77067	2.99412	1.8448	2.1769	1.53806	TE	B73	BP	A	2.8225	1.85325	0.603646	35.859	-0.60388	0.382001	0	1	1	FALSE	notDE	no.imprint
DHH00002Zm00001d07762	0.19776	0.332481	0.436643	0.416569	0.816338	0.384514	TE	B73	BP	A	0.322294	0.53914	0.374137	6.59456	0.734248	0.869609	0	1	1	FALSE	notDE	no.imprint
DHH00002Zm00001d07827	1.05472	0.886615	0.686153	0.416569	0.476197	0.230708	TE	B73	BP	A	0.875829	0.374491	0.700484	9.61674	-1.21073	0.735211	-0.286625	0.774399	1	FALSE	notDE	no.imprint
DHH00002Zm00001d07837	0.72512	0.554135	0.436643	0.535588	0.612254	0.845931	TE	B73	BP	A	0.571966	0.664591	0.462547	9.43721	0.200109	0.711085	0	1	1	FALSE	notDE	no.imprint
DHH00002Zm00001d07874	0.46144	0.16624	0.24951	0.11902	0.340141	0.307611	TE	B73	BP	A	0.292397	0.255591	0.533583	4.14298	-0.200948	1.07809	0	1	1	FALSE	notDE	no.imprint
DHH00002Zm00001d07889	1.51616	1.38534	1.49706	0	0	0	TE	B73	BP	A	1.46619	0	1	11.2317	-6.88025	1.32874	-4.42543	9.62516e-06	0.000618259	TRUE	up	MEG
DHH00002Zm00001d07921	0.13184	1.05286	0.24951	0	0	0.0769028	TE	B73	BP	A	0.478069	0.0256343	0.949108	4.00414	-4.3653	1.6377	-2.05489	0.0398893	0.651432	FALSE	notDE	no.imprint
DHH00002Zm00001d07964	0.13184	0.277067	0.124755	0.416569	0.340141	0.461417	TE	B73	BP	A	0.177887	0.406042	0.304639	4.49553	1.15279	1.04415	0.146328	0.883662	1	FALSE	notDE	no.imprint
DHH00002Zm00001d07965	0.26368	0.110827	0.0623775	0.535588	0.272113	0.461417	TE	B73	BP	A	0.145628	0.423039	0.256087	4.36417	1.56237	1.10177	0.510423	0.609755	1	FALSE	notDE	no.imprint
DHH00002Zm00001d08002	9.888	7.25916	9.35663	3.92765	5.37423	4.92178	TE	B73	BP	A	8.8346	4.74122	0.65076	103.54	-0.899654	0.246795	0	1	1	FALSE	notDE	no.imprint
DHH00002Zm00001d08010	3.09824	3.93436	2.99412	0	0	0	TE	B73	BP	A	3.34224	0	1	25.8061	-8.08103	1.25262	-5.65296	1.57711e-08	1.81419e-06	TRUE	up	MEG
DHH00002Zm00001d08019	0.52736	0.110827	0.686153	0	0	0	TE	B73	BP	A	0.441447	0	1	3.29976	-5.11178	1.68535	-2.43971	0.0146989	0.304354	FALSE	notDE	no.imprint
DHH00002Zm00001d08031	0.52736	0.277067	0.561398	0	0	0	TE	B73	BP	A	0.455275	0	1	3.44724	-5.17528	1.62443	-2.57031	0.0101608	0.228976	FALSE	notDE	no.imprint
DHH00002Zm00001d08045	0.19776	0.387894	0.24951	0.416569	1.49662	1.38425	TE	B73	BP	A	0.278388	1.09915	0.202092	10.438	1.92399	0.774883	1.19243	0.233093	1	FALSE	notDE	no.imprint
DHH00002Zm00001d08097	0.46144	0.443308	0.74853	0.178529	0.204085	0.230708	TE	B73	BP	A	0.551093	0.204441	0.729409	5.75564	-1.43341	0.939129	-0.461505	0.644436	1	FALSE	notDE	no.imprint
DHH00002Zm00001d08268	4.87808	3.93436	4.74069	2.67794	2.04085	2.53779	TE	B73	BP	A	4.51771	2.41886	0.651289	53.0679	-0.894067	0.323039	0	1	1	FALSE	notDE	no.imprint
DHH00002Zm00001d08304	0.19776	0.16624	0.0623775	0.357059	0.340141	0.230708	TE	B73	BP	A	0.142126	0.309303	0.314836	3.48182	1.12496	1.18104	0.105808	0.915735	1	FALSE	notDE	no.imprint
DHH00002Zm00001d08326	1.05472	1.32992	0.74853	0	0	0	TE	B73	BP	A	1.04439	0	1	8.09379	-6.40798	1.39254	-3.88355	0.000102944	0.00502584	TRUE	up	MEG
DHH00002Zm00001d08343	0.52736	0.443308	0.49902	0	0	0	TE	B73	BP	A	0.489896	0	1	3.74804	-5.29664	1.58513	-2.7106	0.00671625	0.166722	FALSE	notDE	no.imprint
DHH00002Zm00001d08453	2.9664	4.04518	4.55356	0	0	0.0769028	TE	B73	BP	A	3.85505	0.0256343	0.993394	29.8016	-7.31833	1.24416	-5.07837	3.8068e-07	3.41835e-05	TRUE	up	MEG
DHH00002Zm00001d08488	0.59328	0.16624	0.436643	0.0595098	0.272113	0.230708	TE	B73	BP	A	0.398721	0.187444	0.68022	4.41121	-1.0982	1.09466	-0.0897077	0.928519	1	FALSE	notDE	no.imprint
DHH00002Zm00001d08612	0.92288	0.942029	1.1228	0.773628	0.952395	0.692125	TE	B73	BP	A	0.995901	0.806049	0.55268	13.802	-0.302782	0.588985	0	1	1	FALSE	notDE	no.imprint
DHH00002Zm00001d08715	1.12064	0.942029	0.873285	0.0595098	0	0.153806	TE	B73	BP	A	0.978651	0.0711051	0.932265	8.03898	-3.84675	1.09562	-2.59829	0.00936892	0.215829	FALSE	notDE	no.imprint
DHH00002Zm00001d08844	0.59328	0.332481	0.436643	0.11902	0.136056	0.230708	TE	B73	BP	A	0.454134	0.161928	0.737156	4.68153	-1.5034	1.04527	-0.481598	0.630091	1	FALSE	notDE	no.imprint
DHH00002Zm00001d08848	1.58208	0.110827	0.374265	3.035	1.63268	1.30735	TE	B73	BP	A	0.689057	1.99167	0.257041	20.6364	1.60248	0.680306	0.885603	0.375832	1	FALSE	notDE	no.imprint
DHH00002Zm00001d08881	0.13184	0.16624	0.311888	0.714118	0.340141	0.538319	TE	B73	BP	A	0.203323	0.530859	0.276938	5.64116	1.40131	0.958014	0.418901	0.675288	1	FALSE	notDE	no.imprint
DHH00002Zm00001d08890	8.30592	4.21142	4.30405	0	0.0680282	0	TE	B73	BP	A	5.60713	0.0226761	0.995972	42.8951	-7.84429	1.23571	-5.53875	3.04633e-08	3.2593e-06	TRUE	up	MEG
DHH00002Zm00001d08913	0.59328	0.387894	0.686153	0.297549	0.476197	0.461417	TE	B73	BP	A	0.555776	0.411721	0.574447	7.34838	-0.4351	0.803165	0	1	1	FALSE	notDE	no.imprint
DHH00002Zm00001d09032	0.19776	0.221654	0.49902	0.416569	0.544226	0.922833	TE	B73	BP	A	0.306145	0.627876	0.327771	7.06636	1.01961	0.85329	0.0229767	0.981669	1	FALSE	notDE	no.imprint
DHH00002Zm00001d09161	1.648	0.831202	0.623775	0	0	0	TE	B73	BP	A	1.03433	0	1	7.89894	-6.37001	1.40892	-3.81143	0.000138163	0.00645863	TRUE	up	MEG
DHH00002Zm00001d09294	0.06592	0.110827	0	0.535588	0.612254	0.538319	TE	B73	BP	A	0.0589156	0.562054	0.0948769	4.76668	3.20223	1.23978	1.77631	0.0756818	0.996261	FALSE	notDE	no.imprint
DHH00002Zm00001d09305	19.1168	18.6189	17.9023	7.37922	8.50353	9.07453	TE	B73	BP	A	18.546	8.31909	0.690339	205.82	-1.16712	0.188265	-0.887662	0.374722	1	FALSE	notDE	no.imprint
DHH00002Zm00001d09321	1.12064	1.55158	1.18517	0.714118	0.680282	0.461417	TE	B73	BP	A	1.2858	0.618606	0.675171	14.7023	-1.05423	0.596225	-0.0909481	0.927534	1	FALSE	notDE	no.imprint
DHH00002Zm00001d09439	1.05472	0.720375	0.74853	0.0595098	0	0	TE	B73	BP	A	0.841208	0.0198366	0.976962	6.58891	-5.11233	1.41932	-2.8974	0.00376273	0.107246	FALSE	notDE	no.imprint
DHH00002Zm00001d09507	1.71392	2.99233	2.37035	0.833137	0.816338	1.07664	TE	B73	BP	A	2.35886	0.908705	0.721902	25.1866	-1.40298	0.480871	-0.838028	0.402015	1	FALSE	notDE	no.imprint
DHH00002Zm00001d09511	0.06592	0.0554135	0.436643	0.178529	0.136056	0.845931	TE	B73	BP	A	0.185992	0.386839	0.324689	4.27095	1.03683	1.20227	0.0306313	0.975564	1	FALSE	notDE	no.imprint
DHH00002Zm00001d09537	1.51616	1.38534	0.686153	2.02333	2.1769	2.99921	TE	B73	BP	A	1.19588	2.39981	0.332587	27.4879	0.981563	0.460605	0	1	1	FALSE	notDE	no.imprint
DHH00002Zm00001d09559	0.6592	0.443308	0.374265	0	0	0	TE	B73	BP	A	0.492258	0	1	3.76899	-5.30353	1.59021	-2.70627	0.00680446	0.1682	FALSE	notDE	no.imprint
DHH00002Zm00001d09736	0.72512	0.443308	0.24951	0.238039	0.272113	0.307611	TE	B73	BP	A	0.472646	0.272588	0.634225	5.70357	-0.802133	0.933118	0	1	1	FALSE	notDE	no.imprint
DHH00002Zm00001d09757	0.46144	0.110827	0.124755	1.30922	0.476197	0.461417	TE	B73	BP	A	0.232341	0.748943	0.236772	7.60849	1.75745	0.913802	0.828904	0.407158	1	FALSE	notDE	no.imprint
DHH00002Zm00001d09831	0.19776	0.720375	0.374265	0.357059	0.136056	0.230708	TE	B73	BP	A	0.4308	0.241275	0.641	5.24612	-0.853121	1.00665	0	1	1	FALSE	notDE	no.imprint
DHH00002Zm00001d09973	16.2163	13.6317	17.341	0	0	0	TE	B73	BP	A	15.7297	0	1	120.159	-10.2995	1.19785	-7.76347	8.26345e-15	1.95217e-12	TRUE	up	MEG
DHH00002Zm00001d10060	0.46144	0.997442	0.0623775	0.357059	0.204085	0.0769028	TE	B73	BP	A	0.507087	0.212682	0.704513	5.68949	-1.25851	1.08533	-0.238184	0.811739	1	FALSE	notDE	no.imprint
DHH00002Zm00001d10067	0.39552	0.443308	0.311888	0	0.0680282	0.0769028	TE	B73	BP	A	0.383572	0.0483103	0.88814	3.31955	-3.08176	1.4796	-1.40697	0.159437	1	FALSE	notDE	no.imprint
DHH00002Zm00001d10076	1.18656	0.16624	0.686153	0.297549	0.204085	0.153806	TE	B73	BP	A	0.679651	0.21848	0.756739	6.7807	-1.57321	0.952701	-0.601667	0.547396	1	FALSE	notDE	no.imprint
DHH00002Zm00001d10123	4.74624	2.8815	4.11692	2.20186	2.51704	1.92257	TE	B73	BP	A	3.91489	2.21383	0.638778	46.7565	-0.807263	0.349769	0	1	1	FALSE	notDE	no.imprint
DHH00002Zm00001d10316	1.38432	1.32992	0.873285	0.654608	1.02042	0.922833	TE	B73	BP	A	1.19584	0.865955	0.58	15.8076	-0.486592	0.566227	0	1	1	FALSE	notDE	no.imprint
DHH00002Zm00001d10439	0.13184	0.443308	0.49902	0.535588	0.952395	0.384514	TE	B73	BP	A	0.358056	0.624166	0.364537	7.55145	0.787609	0.845445	0	1	1	FALSE	notDE	no.imprint
DHH00002Zm00001d10585	0.39552	2.10571	0.873285	0.357059	0.884367	1.07664	TE	B73	BP	A	1.12484	0.772688	0.592792	14.6986	-0.622461	0.698376	0	1	1	FALSE	notDE	no.imprint
DHH00002Zm00001d10624	5.73504	5.43052	6.17538	3.035	2.44902	2.8454	TE	B73	BP	A	5.78031	2.77647	0.675524	65.5531	-1.0542	0.294366	-0.184115	0.853923	1	FALSE	notDE	no.imprint
DHH00002Zm00008a00030	0.59328	0.775789	0.24951	0.773628	0.884367	1.07664	TE	PH207	BP	B	0.539526	0.911544	0.628188	11.1455	0.719472	0.688869	0	1	1	FALSE	notDE	no.imprint
DHH00002Zm00008a00052	0.92288	0.277067	0.74853	0.892647	1.29254	1.53806	TE	PH207	BP	B	0.649492	1.24108	0.656457	14.3038	0.94682	0.620578	0	1	1	FALSE	notDE	no.imprint
DHH00002Zm00008a00086	0	0	0	0.535588	0.74831	0.461417	TE	PH207	BP	B	0	0.581772	1	4.45715	5.69492	1.53686	3.05487	0.00225155	0.0712722	FALSE	notDE	no.imprint
DHH00002Zm00008a00113	0.72512	0.609548	0.49902	1.1902	0.816338	1.07664	TE	PH207	BP	B	0.611229	1.02772	0.627061	12.5821	0.752412	0.625885	0	1	1	FALSE	notDE	no.imprint
DHH00002Zm00008a00290	0.85696	0.775789	0.99804	0.773628	0.952395	1.46115	TE	PH207	BP	B	0.87693	1.06239	0.547816	14.748	0.257686	0.576945	0	1	1	FALSE	notDE	no.imprint
DHH00002Zm00008a00322	0.6592	0.443308	0.623775	0.773628	1.02042	0.769028	TE	PH207	BP	B	0.575428	0.854359	0.597543	10.9169	0.579147	0.661431	0	1	1	FALSE	notDE	no.imprint
DHH00002Zm00008a00406	0.06592	0.0554135	0	6.96265	6.59874	5.99842	TE	PH207	BP	B	0.0404445	6.51993	0.993835	50.3444	7.32594	1.06628	5.93272	2.97949e-09	3.74564e-07	TRUE	down	MEG
DHH00002Zm00008a00464	0	0.0554135	0.0623775	3.92765	2.6531	2.8454	TE	PH207	BP	B	0.0392637	3.14205	0.987658	24.5129	6.28285	1.11136	4.75351	1.99912e-06	0.00015004	TRUE	down	MEG
DHH00002Zm00008a00471	0.13184	0.110827	0.24951	0.297549	0.272113	0.538319	TE	PH207	BP	B	0.164059	0.369327	0.69242	4.04254	1.16318	1.099	0.148477	0.881966	1	FALSE	notDE	no.imprint
DHH00002Zm00008a00472	0.39552	0.443308	0.374265	0.595098	1.02042	0.615222	TE	PH207	BP	B	0.404364	0.743581	0.64775	8.79346	0.867043	0.746181	0	1	1	FALSE	notDE	no.imprint
DHH00002Zm00008a00474	0.13184	0.110827	0.187133	0.476079	0.476197	0.692125	TE	PH207	BP	B	0.143266	0.548134	0.792788	5.26023	1.93177	1.00511	0.927026	0.353913	1	FALSE	notDE	no.imprint
DHH00002Zm00008a00512	0.85696	0.609548	1.24755	4.76079	5.3062	2.8454	TE	PH207	BP	B	0.904686	4.30413	0.826316	40.0225	2.2758	0.429488	2.97051	0.00297308	0.0885385	FALSE	notDE	no.imprint
DHH00002Zm00008a00513	0.06592	0.0554135	0.124755	4.64177	3.33338	6.38293	TE	PH207	BP	B	0.0820295	4.78603	0.983149	37.0781	5.86777	0.813288	5.9853	2.15993e-09	2.81591e-07	TRUE	down	MEG
DHH00002Zm00008a00519	0	0.0554135	0	8.33137	7.21099	4.92178	TE	PH207	BP	B	0.0184712	6.82138	0.997299	52.7963	8.2964	1.2247	5.95769	2.55833e-09	3.28313e-07	TRUE	down	MEG
DHH00002Zm00008a00607	1.12064	1.38534	1.24755	1.96382	2.10887	1.76876	TE	PH207	BP	B	1.25118	1.94715	0.608803	24.5598	0.631424	0.452178	0	1	1	FALSE	notDE	no.imprint
DHH00002Zm00008a00625	0.26368	0.16624	0.187133	3.68961	4.28578	4.69107	TE	PH207	BP	B	0.205684	4.22215	0.953547	33.7546	4.36424	0.580206	5.79835	6.69709e-09	8.04566e-07	TRUE	down	MEG
DHH00002Zm00008a00634	1.51616	1.49616	1.62182	2.85647	2.78916	3.99894	TE	PH207	BP	B	1.54471	3.21486	0.675451	36.3143	1.04467	0.38294	0.116643	0.907143	1	FALSE	notDE	no.imprint
DHH00002Zm00008a00646	6.19648	4.98721	6.73677	8.21235	10.5444	9.76665	TE	PH207	BP	B	5.97349	9.50779	0.614148	118.119	0.67019	0.229828	0	1	1	FALSE	notDE	no.imprint
DHH00002Zm00008a00654	0.79104	0.609548	0.187133	2.14235	1.83676	3.22992	TE	PH207	BP	B	0.52924	2.40301	0.819511	22.3617	2.16244	0.55606	2.0905	0.0365733	0.613658	FALSE	notDE	no.imprint
DHH00002Zm00008a00659	1.05472	0.554135	0.311888	1.54726	1.49662	0.845931	TE	PH207	BP	B	0.640247	1.2966	0.669439	14.9106	1.04102	0.629628	0.0651482	0.948056	1	FALSE	notDE	no.imprint
DHH00002Zm00008a00665	0.46144	0.16624	0.436643	0.714118	0.136056	0.384514	TE	PH207	BP	B	0.354774	0.411563	0.537052	5.87659	0.271267	0.956062	0	1	1	FALSE	notDE	no.imprint
DHH00002Zm00008a00674	5.86688	5.26428	5.5516	10.8308	10.5444	12.3813	TE	PH207	BP	B	5.56092	11.2522	0.669251	128.556	1.01242	0.219162	0.0566575	0.954818	1	FALSE	notDE	no.imprint
DHH00002Zm00008a00713	26.7635	21.3896	21.5826	18.6266	23.5378	23.4553	TE	PH207	BP	B	23.2452	21.8732	0.484795	344.726	-0.0942955	0.166328	0	1	1	FALSE	notDE	no.imprint
DHH00002Zm00008a00730	0	0	0.187133	4.8203	2.31296	2.6916	TE	PH207	BP	B	0.0623775	3.27495	0.981309	25.8379	5.76736	0.95913	4.97051	6.67769e-07	5.67765e-05	TRUE	down	MEG
DHH00002Zm00008a00747	0.06592	0	0.187133	1.1902	1.22451	1.92257	TE	PH207	BP	B	0.0843509	1.44576	0.944873	11.6022	4.13467	0.950945	3.29637	0.000979422	0.0351792	TRUE	down	MEG
DHH00002Zm00008a00770	0.13184	1.32992	0.124755	0.178529	0.612254	0.692125	TE	PH207	BP	B	0.528839	0.494303	0.483122	7.97994	-0.213468	0.976609	0	1	1	FALSE	notDE	no.imprint
DHH00002Zm00008a00788	4.21888	5.92924	5.61398	9.7001	9.11578	9.07453	TE	PH207	BP	B	5.25403	9.2968	0.638919	111.729	0.814649	0.247049	0	1	1	FALSE	notDE	no.imprint
DHH00002Zm00008a00902	0	0.0554135	0	1.60677	1.63268	1.53806	TE	PH207	BP	B	0.0184712	1.5925	0.988534	12.3486	6.18496	1.3153	3.94203	8.07962e-05	0.00406871	TRUE	down	MEG
DHH00002Zm00008a00944	0.26368	0.277067	0.24951	1.30922	1.97282	1.99947	TE	PH207	BP	B	0.263419	1.7605	0.869847	15.4038	2.72066	0.65013	2.64665	0.00812945	0.19231	FALSE	notDE	no.imprint
DHH00002Zm00008a00945	0.26368	0.554135	0.436643	2.20186	3.80958	3.22992	TE	PH207	BP	B	0.418152	3.08045	0.88048	26.6625	2.84304	0.523192	3.52269	0.000427196	0.0176494	TRUE	notDE	no.imprint
DHH00002Zm00008a00972	1.12064	0.609548	0.436643	1.01167	1.63268	1.15354	TE	PH207	BP	B	0.722277	1.26596	0.636725	15.1823	0.811768	0.598303	0	1	1	FALSE	notDE	no.imprint
DHH00002Zm00008a01031	1.58208	0.997442	1.55944	2.32088	2.44902	2.61469	TE	PH207	BP	B	1.37965	2.46153	0.640826	29.2928	0.843707	0.418971	0	1	1	FALSE	notDE	no.imprint
DHH00002Zm00008a01078	0.46144	0.110827	0.311888	0.297549	0.74831	0.384514	TE	PH207	BP	B	0.294718	0.476791	0.617998	5.84502	0.717881	0.941123	0	1	1	FALSE	notDE	no.imprint
DHH00002Zm00008a01100	0	0	0	0.416569	0.680282	0.538319	TE	PH207	BP	B	0	0.545057	1	4.15163	5.59046	1.55794	2.9465	0.00321395	0.0945911	FALSE	notDE	no.imprint
DHH00002Zm00008a01225	2.90048	2.10571	1.9337	3.92765	4.01366	5.84461	TE	PH207	BP	B	2.3133	4.59531	0.665157	52.6567	0.980063	0.335895	0	1	1	FALSE	notDE	no.imprint
DHH00002Zm00008a01362	0.06592	0.16624	0.374265	0.892647	0.952395	0.769028	TE	PH207	BP	B	0.202142	0.871357	0.811698	8.22099	2.11134	0.849974	1.3075	0.191043	1	FALSE	notDE	no.imprint
DHH00002Zm00008a01385	1.71392	1.49616	1.55944	4.10618	4.21775	5.15249	TE	PH207	BP	B	1.58984	4.49214	0.738598	46.4366	1.49157	0.345411	1.42314	0.154697	1	FALSE	notDE	no.imprint
DHH00002Zm00008a01390	0.06592	0.221654	0.124755	0.0595098	0.544226	0.230708	TE	PH207	BP	B	0.137443	0.278148	0.669283	3.17369	0.952126	1.29466	0	1	1	FALSE	notDE	no.imprint
DHH00002Zm00008a01403	0.13184	0.110827	0.0623775	0.297549	0.408169	0.692125	TE	PH207	BP	B	0.101681	0.465948	0.820866	4.30073	2.16378	1.14416	1.01715	0.309084	1	FALSE	notDE	no.imprint
DHH00002Zm00008a01436	2.37312	3.15857	2.99412	5.11784	6.53071	5.76771	TE	PH207	BP	B	2.84194	5.80542	0.671352	66.2128	1.01599	0.298245	0.0536136	0.957243	1	FALSE	notDE	no.imprint
DHH00002Zm00008a01466	0.13184	0.554135	0.436643	0.773628	0.612254	0.615222	TE	PH207	BP	B	0.374206	0.667035	0.640615	8.04292	0.810146	0.808778	0	1	1	FALSE	notDE	no.imprint
DHH00002Zm00008a01498	0.26368	0.221654	0.311888	0.178529	0.408169	0.384514	TE	PH207	BP	B	0.26574	0.323738	0.549194	4.47565	0.266361	1.01612	0	1	1	FALSE	notDE	no.imprint
DHH00002Zm00008a01625	0.59328	0.110827	0.187133	0.238039	0.544226	0.461417	TE	PH207	BP	B	0.29708	0.414561	0.582542	5.37663	0.495362	0.989743	0	1	1	FALSE	notDE	no.imprint
DHH00002Zm00008a01626	0.3296	0.498721	0.686153	0.833137	0.340141	0.538319	TE	PH207	BP	B	0.504825	0.570533	0.530552	8.28133	0.192866	0.782715	0	1	1	FALSE	notDE	no.imprint
DHH00002Zm00008a01638	0.46144	0.720375	0.935663	0.714118	0.74831	1.15354	TE	PH207	BP	B	0.705826	0.87199	0.552656	12.0359	0.282749	0.643857	0	1	1	FALSE	notDE	no.imprint
DHH00002Zm00008a01691	0.39552	0	0.187133	0.773628	0.0680282	0.538319	TE	PH207	BP	B	0.194217	0.459992	0.703126	5.00769	1.32027	1.1753	0.272498	0.785239	1	FALSE	notDE	no.imprint
DHH00002Zm00008a01739	0	0.0554135	0	1.07118	0.476197	0.538319	TE	PH207	BP	B	0.0184712	0.695231	0.974119	5.54984	5.01295	1.47858	2.71407	0.0066463	0.165219	FALSE	notDE	no.imprint
DHH00002Zm00008a01748	0.39552	0.332481	0.49902	3.27304	3.80958	1.76876	TE	PH207	BP	B	0.409007	2.95046	0.878252	25.8688	2.87039	0.544773	3.43334	0.000596196	0.0230529	TRUE	notDE	no.imprint
DHH00002Zm00008a01827	0	0	0	1.60677	1.22451	1.38425	TE	PH207	BP	B	0	1.40517	1	10.7909	6.97057	1.33903	4.45888	8.23882e-06	0.000535068	TRUE	down	MEG
DHH00002Zm00008a01854	0.59328	0.332481	0.49902	1.13069	1.56465	1.15354	TE	PH207	BP	B	0.474927	1.28296	0.729831	13.4169	1.4466	0.62433	0.715328	0.474407	1	FALSE	notDE	no.imprint
DHH00002Zm00008a01909	0	0	0	1.24971	0.204085	0.384514	TE	PH207	BP	B	0	0.612768	1	4.81701	5.81222	1.58209	3.04167	0.00235266	0.0735998	FALSE	notDE	no.imprint
DHH00002Zm00008a02120	0	0.0554135	0	0.714118	0.680282	0.615222	TE	PH207	BP	B	0.0184712	0.669874	0.973166	5.2914	4.93892	1.47121	2.67734	0.00742091	0.180647	FALSE	notDE	no.imprint
DHH00002Zm00008a02143	0	0	0	1.07118	0.476197	0.384514	TE	PH207	BP	B	0	0.643963	1	5.02436	5.87226	1.527	3.19074	0.00141911	0.0476647	TRUE	down	MEG
DHH00002Zm00008a02181	0.72512	0.110827	0.187133	0.535588	0.272113	0.153806	TE	PH207	BP	B	0.341026	0.320502	0.484487	5.06921	-0.013069	1.05447	0	1	1	FALSE	notDE	no.imprint
DHH00002Zm00008a02187	0.79104	0.886615	0.873285	0.833137	0.884367	0.922833	TE	PH207	BP	B	0.850314	0.880112	0.50861	13.2591	0.0404082	0.595055	0	1	1	FALSE	notDE	no.imprint
DHH00002Zm00008a02189	2.6368	1.99488	3.6179	4.93931	4.42183	4.76797	TE	PH207	BP	B	2.74986	4.70971	0.631365	56.9766	0.789006	0.32142	0	1	1	FALSE	notDE	no.imprint
DHH00002Zm00008a02202	0	0.0554135	0.311888	1.01167	0.544226	3.84514	TE	PH207	BP	B	0.122434	1.80034	0.936325	14.3716	3.85117	0.937437	3.04146	0.00235436	0.0735998	FALSE	notDE	no.imprint
DHH00002Zm00008a02298	0.79104	0.775789	0.686153	1.78529	1.08845	1.46115	TE	PH207	BP	B	0.750994	1.44497	0.658011	16.8862	0.948143	0.551868	0	1	1	FALSE	notDE	no.imprint
DHH00002Zm00008a02301	0.13184	0.332481	0.24951	0.238039	0.476197	0.692125	TE	PH207	BP	B	0.237944	0.468787	0.663318	5.378	0.918349	0.96922	0	1	1	FALSE	notDE	no.imprint
DHH00002Zm00008a02310	0	0	0	1.42824	1.63268	1.61496	TE	PH207	BP	B	0	1.55862	1	11.9035	7.11063	1.32248	4.62057	3.82696e-06	0.00027159	TRUE	down	MEG
DHH00002Zm00008a02316	0.3296	0.498721	0.686153	2.32088	2.44902	1.92257	TE	PH207	BP	B	0.504825	2.23082	0.815464	20.9882	2.14231	0.536015	2.13112	0.0330789	0.569655	FALSE	notDE	no.imprint
DHH00002Zm00008a02336	2.6368	1.93947	1.06042	0.416569	0.272113	0.461417	TE	PH207	BP	B	1.8789	0.383366	0.169461	17.3891	-2.3004	0.627152	-2.07349	0.0381263	0.632146	FALSE	notDE	no.imprint
DHH00002Zm00008a02374	0.3296	0.277067	0.561398	0.238039	0.680282	0.769028	TE	PH207	BP	B	0.389355	0.56245	0.59093	7.18783	0.508657	0.841582	0	1	1	FALSE	notDE	no.imprint
DHH00002Zm00008a02384	0.46144	0.110827	0.873285	3.74912	2.6531	3.38372	TE	PH207	BP	B	0.481851	3.26198	0.871295	28.6327	2.80223	0.536136	3.36151	0.000775185	0.0287226	TRUE	notDE	no.imprint
DHH00002Zm00008a02416	0.6592	0.664962	0.561398	1.24971	1.56465	1.76876	TE	PH207	BP	B	0.62852	1.52771	0.708509	16.4592	1.26364	0.555862	0.474289	0.635293	1	FALSE	notDE	no.imprint
DHH00002Zm00008a02494	5.86688	2.54902	3.86741	6.36755	5.51028	6.22912	TE	PH207	BP	B	4.09443	6.03565	0.595814	77.283	0.578505	0.307328	0	1	1	FALSE	notDE	no.imprint
DHH00002Zm00008a02495	2.10944	1.55158	1.55944	2.55892	3.26535	3.53753	TE	PH207	BP	B	1.74015	3.1206	0.642	37.0672	0.835441	0.377804	0	1	1	FALSE	notDE	no.imprint
DHH00002Zm00008a02532	0.52736	0.16624	0.187133	0.297549	0.340141	0.538319	TE	PH207	BP	B	0.293578	0.392003	0.571783	5.19542	0.420379	0.97441	0	1	1	FALSE	notDE	no.imprint
DHH00002Zm00008a02586	0	0	0	0.595098	0.952395	0.769028	TE	PH207	BP	B	0	0.772174	1	5.88174	6.09301	1.45729	3.49484	0.000474338	0.0191472	TRUE	down	MEG
DHH00002Zm00008a02662	0.6592	1.10827	1.62182	0.714118	2.92521	2.61469	TE	PH207	BP	B	1.12976	2.08467	0.648535	24.3327	0.849777	0.551208	0	1	1	FALSE	notDE	no.imprint
DHH00002Zm00008a02678	0.06592	0.110827	0.124755	1.66627	1.22451	2.15328	TE	PH207	BP	B	0.100501	1.68135	0.943598	13.5949	4.04095	0.853701	3.56208	0.000367925	0.0155101	TRUE	down	MEG
DHH00002Zm00008a02679	0.59328	0.110827	0.436643	0.535588	0.272113	0.769028	TE	PH207	BP	B	0.38025	0.525576	0.580218	6.85135	0.4922	0.88827	0	1	1	FALSE	notDE	no.imprint
DHH00002Zm00008a02688	0.19776	0.16624	0.187133	0.535588	0.204085	0.692125	TE	PH207	BP	B	0.183711	0.477266	0.722061	5.04753	1.3722	1.01155	0.367948	0.712912	1	FALSE	notDE	no.imprint
DHH00002Zm00008a02761	1.3184	0.775789	0.873285	1.72578	2.1769	1.30735	TE	PH207	BP	B	0.989158	1.73668	0.637118	20.8748	0.82834	0.505913	0	1	1	FALSE	notDE	no.imprint
DHH00002Zm00008a02792	0.13184	0.0554135	0	1.24971	1.08845	0.692125	TE	PH207	BP	B	0.0624178	1.01009	0.941802	8.28069	4.05474	1.10238	2.77104	0.00558774	0.145963	FALSE	notDE	no.imprint
DHH00002Zm00008a02848	0.26368	0.831202	0.623775	5.41539	7.27902	2.99921	TE	PH207	BP	B	0.572886	5.23121	0.901296	44.7466	3.16747	0.477927	4.53513	5.75667e-06	0.000391943	TRUE	down	MEG
DHH00002Zm00008a02891	0	0.110827	0.0623775	0.892647	1.49662	0.153806	TE	PH207	BP	B	0.0577348	0.847691	0.936235	7.01903	3.82726	1.21954	2.31831	0.0204327	0.396052	FALSE	notDE	no.imprint
DHH00002Zm00008a02940	0.13184	0.16624	0.124755	0.357059	0.340141	0.307611	TE	PH207	BP	B	0.140945	0.334937	0.703823	3.6584	1.23996	1.13958	0.210568	0.833225	1	FALSE	notDE	no.imprint
DHH00002Zm00008a02981	0.39552	0.443308	0.810908	0.952157	0.952395	0.999736	TE	PH207	BP	B	0.549912	0.968096	0.637741	11.5916	0.820006	0.655385	0	1	1	FALSE	notDE	no.imprint
DHH00002Zm00008a03009	0.19776	0.775789	0.686153	0.535588	0.136056	0.0769028	TE	PH207	BP	B	0.553234	0.249516	0.310826	6.27084	-1.1042	0.995542	-0.104662	0.916644	1	FALSE	notDE	no.imprint
DHH00002Zm00008a03037	0.13184	0.16624	0.24951	1.07118	0.816338	0.538319	TE	PH207	BP	B	0.18253	0.808612	0.815838	7.6537	2.16643	0.872339	1.33713	0.181179	1	FALSE	notDE	no.imprint
DHH00002Zm00008a03086	1.77984	1.32992	1.06042	2.55892	3.67352	2.99921	TE	PH207	BP	B	1.39006	3.07722	0.688835	34.1389	1.14108	0.40556	0.347868	0.72794	1	FALSE	notDE	no.imprint
DHH00002Zm00008a03127	0	0.0554135	0	0.238039	0.884367	0.230708	TE	PH207	BP	B	0.0184712	0.451038	0.960659	3.5901	4.35846	1.63238	2.05741	0.0396472	0.649108	FALSE	notDE	no.imprint
DHH00002Zm00008a03131	0.59328	0.720375	0.374265	0.535588	0.884367	0.845931	TE	PH207	BP	B	0.56264	0.755295	0.57309	10.0986	0.391669	0.700077	0	1	1	FALSE	notDE	no.imprint
DHH00002Zm00008a03145	1.45024	0.221654	0.124755	3.27304	1.42859	4.46036	TE	PH207	BP	B	0.598883	3.054	0.836052	27.7924	2.37969	0.644746	2.1399	0.0323625	0.559262	FALSE	notDE	no.imprint
DHH00002Zm00008a03160	0.79104	0.664962	0.436643	1.54726	0.816338	1.46115	TE	PH207	BP	B	0.630881	1.27492	0.668967	14.6409	1.01431	0.606398	0.0235936	0.981177	1	FALSE	notDE	no.imprint
DHH00002Zm00008a03197	0.79104	0.942029	1.30993	0.714118	0.340141	0.153806	TE	PH207	BP	B	1.01433	0.402688	0.284179	10.9164	-1.27855	0.732244	-0.380406	0.703644	1	FALSE	notDE	no.imprint
DHH00002Zm00008a03209	0.3296	0.110827	0.436643	0.654608	0.680282	0.538319	TE	PH207	BP	B	0.292357	0.624403	0.681098	6.98775	1.13176	0.856822	0.153781	0.877783	1	FALSE	notDE	no.imprint
DHH00002Zm00008a03239	0.06592	0.0554135	0.187133	0.476079	0.74831	0.0769028	TE	PH207	BP	B	0.102822	0.433764	0.808377	4.13677	2.11929	1.23566	0.905827	0.365028	1	FALSE	notDE	no.imprint
DHH00002Zm00008a03258	0.39552	0	0.187133	0.297549	0.0680282	0.384514	TE	PH207	BP	B	0.194217	0.25003	0.562817	3.35143	0.411463	1.31688	0	1	1	FALSE	notDE	no.imprint
DHH00002Zm00008a03321	0.6592	1.10827	1.18517	2.26137	1.90479	3.84514	TE	PH207	BP	B	0.984214	2.67043	0.730695	27.8387	1.41081	0.470454	0.873223	0.382542	1	FALSE	notDE	no.imprint
DHH00002Zm00008a03404	3.6256	2.27195	2.4951	4.87981	4.83	4.30656	TE	PH207	BP	B	2.79755	4.67212	0.625479	57.1802	0.751489	0.318931	0	1	1	FALSE	notDE	no.imprint
DHH00002Zm00008a03413	0.46144	0.277067	0.374265	0.654608	0.612254	0.845931	TE	PH207	BP	B	0.370924	0.704264	0.655015	8.19233	0.928472	0.766236	0	1	1	FALSE	notDE	no.imprint
DHH00002Zm00008a03444	0	0.110827	0.124755	0.238039	0.408169	0.384514	TE	PH207	BP	B	0.0785273	0.343574	0.813961	3.21798	2.07847	1.32892	0.811538	0.417057	1	FALSE	notDE	no.imprint
DHH00002Zm00008a03468	0.59328	0.664962	0.436643	1.72578	2.1769	1.46115	TE	PH207	BP	B	0.564961	1.78795	0.759888	18.071	1.65269	0.553957	1.17823	0.238705	1	FALSE	notDE	no.imprint
DHH00002Zm00008a03513	0	0	0	0.892647	0.816338	0.307611	TE	PH207	BP	B	0	0.672199	1	5.21668	5.92566	1.51306	3.25543	0.00113221	0.0397743	TRUE	down	MEG
DHH00002Zm00008a03519	0.92288	0.554135	0.935663	2.26137	2.31296	1.99947	TE	PH207	BP	B	0.804226	2.19127	0.731521	22.9098	1.46418	0.48489	0.957298	0.338417	1	FALSE	notDE	no.imprint
DHH00002Zm00008a03537	0.72512	0.16624	0.0623775	0.357059	0.272113	0.307611	TE	PH207	BP	B	0.317913	0.312261	0.495516	4.80723	0.00577465	1.07498	0	1	1	FALSE	notDE	no.imprint
DHH00002Zm00008a03600	0.46144	0.332481	0.686153	0.178529	0.816338	0.461417	TE	PH207	BP	B	0.493358	0.485428	0.495949	7.40905	-0.0336399	0.842484	0	1	1	FALSE	notDE	no.imprint
DHH00002Zm00008a03660	0	1.05286	0.0623775	0.0595098	0	0	TE	PH207	BP	B	0.371744	0.0198366	0.0506577	3.18977	-4.03209	1.88757	-1.60634	0.108199	1	FALSE	notDE	no.imprint
DHH00002Zm00008a03663	0	0.16624	0.24951	0.297549	0.476197	0.153806	TE	PH207	BP	B	0.138584	0.309184	0.690501	3.44715	1.14966	1.26443	0.118361	0.905781	1	FALSE	notDE	no.imprint
DHH00002Zm00008a03700	0.39552	0.221654	0.124755	0.0595098	0.272113	0.307611	TE	PH207	BP	B	0.24731	0.213078	0.462823	3.4916	-0.254967	1.19102	0	1	1	FALSE	notDE	no.imprint
DHH00002Zm00008a03749	1.3184	0.443308	0.873285	1.24971	1.56465	2.30708	TE	PH207	BP	B	0.878331	1.70715	0.660283	19.5677	0.964946	0.543338	0	1	1	FALSE	notDE	no.imprint
DHH00002Zm00008a03787	0.06592	0.16624	0.311888	3.035	2.38099	1.76876	TE	PH207	BP	B	0.181349	2.39492	0.929608	19.8818	3.72958	0.686795	3.97437	7.05645e-05	0.0036208	TRUE	down	MEG
DHH00002Zm00008a03801	0	0	0	0.833137	1.15648	1.23044	TE	PH207	BP	B	0	1.07335	1	8.16125	6.56467	1.38467	4.01877	5.85021e-05	0.00305984	TRUE	down	MEG
DHH00002Zm00008a03838	4.54848	4.65473	3.99216	5.59392	5.23817	6.45983	TE	PH207	BP	B	4.39846	5.76398	0.567185	77.8555	0.37933	0.270851	0	1	1	FALSE	notDE	no.imprint
DHH00002Zm00008a03856	0.85696	0.720375	0.374265	0.952157	1.49662	0.615222	TE	PH207	BP	B	0.650533	1.02133	0.610894	12.8628	0.650959	0.655104	0	1	1	FALSE	notDE	no.imprint
DHH00002Zm00008a03859	0.26368	0.110827	0.436643	0.238039	0.408169	0.384514	TE	PH207	BP	B	0.270383	0.343574	0.559606	4.63982	0.358362	1.01957	0	1	1	FALSE	notDE	no.imprint
DHH00002Zm00008a03865	2.83456	1.32992	2.86937	3.80863	3.80958	3.69133	TE	PH207	BP	B	2.34462	3.76985	0.616546	46.5994	0.706687	0.360913	0	1	1	FALSE	notDE	no.imprint
DHH00002Zm00008a03909	11.3382	8.86615	11.1032	13.6873	18.0955	17.7645	TE	PH207	BP	B	10.4359	16.5158	0.612793	205.519	0.658787	0.190656	0	1	1	FALSE	notDE	no.imprint
DHH00002Zm00008a03995	0	0	0	4.40373	4.35381	4.15275	TE	PH207	BP	B	0	4.30343	1	32.9711	8.58141	1.23545	6.13655	8.43303e-10	1.17795e-07	TRUE	down	MEG
DHH00002Zm00008a04042	0.46144	0.332481	0.436643	2.55892	2.31296	2.38399	TE	PH207	BP	B	0.410188	2.41862	0.854996	21.6676	2.5706	0.539304	2.91228	0.00358803	0.103242	FALSE	notDE	no.imprint
DHH00002Zm00008a04168	1.51616	2.8815	1.43468	4.52275	3.67352	3.53753	TE	PH207	BP	B	1.94411	3.91127	0.667978	45.2404	0.98688	0.390376	0	1	1	FALSE	notDE	no.imprint
DHH00002Zm00008a04264	0.3296	0.221654	0.374265	0.416569	0.272113	0.615222	TE	PH207	BP	B	0.308506	0.434635	0.584862	5.65094	0.493158	0.915796	0	1	1	FALSE	notDE	no.imprint
DHH00002Zm00008a04300	0.6592	0.720375	0.623775	1.54726	1.29254	3.38372	TE	PH207	BP	B	0.667783	2.0745	0.756487	20.8052	1.60176	0.547535	1.09903	0.271756	1	FALSE	notDE	no.imprint
DHH00002Zm00008a04304	14.1728	16.1807	12.6626	39.1575	34.0821	25.5317	TE	PH207	BP	B	14.3387	32.9238	0.696615	364.294	1.19974	0.207082	0.964526	0.334782	1	FALSE	notDE	no.imprint
DHH00002Zm00008a04307	0	0.664962	0.0623775	0.178529	0.476197	0	TE	PH207	BP	B	0.242446	0.218242	0.473731	3.65492	-0.22494	1.45524	0	1	1	FALSE	notDE	no.imprint
DHH00002Zm00008a04312	0.06592	0.221654	0.124755	0.535588	0.204085	0.538319	TE	PH207	BP	B	0.137443	0.425997	0.756065	4.34387	1.59424	1.11293	0.533942	0.593381	1	FALSE	notDE	no.imprint
DHH00002Zm00008a04324	0.19776	0.16624	0.187133	1.42824	0.136056	0	TE	PH207	BP	B	0.183711	0.521431	0.739469	5.59603	1.58941	1.20544	0.48896	0.62487	1	FALSE	notDE	no.imprint
DHH00002Zm00008a04351	0.13184	0.16624	0.0623775	0.654608	0.544226	0.615222	TE	PH207	BP	B	0.120153	0.604685	0.834235	5.57074	2.31022	1.01856	1.28634	0.198323	1	FALSE	notDE	no.imprint
DHH00002Zm00008a04392	1.18656	1.16368	1.18517	4.8203	2.51704	4.22965	TE	PH207	BP	B	1.17847	3.85566	0.765904	38.6756	1.71391	0.409162	1.74481	0.0810188	1	FALSE	notDE	no.imprint
DHH00002Zm00008a04404	0	0.0554135	0	2.26137	1.02042	1.23044	TE	PH207	BP	B	0.0184712	1.50408	0.987868	11.815	6.12351	1.34036	3.82249	0.000132112	0.00620046	TRUE	down	MEG
DHH00002Zm00008a04413	0.19776	0.277067	0.311888	0.297549	0.476197	0.538319	TE	PH207	BP	B	0.262238	0.437355	0.625156	5.32991	0.710657	0.939308	0	1	1	FALSE	notDE	no.imprint
DHH00002Zm00008a04441	0.6592	0.554135	1.18517	1.66627	1.08845	2.38399	TE	PH207	BP	B	0.799502	1.7129	0.681778	19.1038	1.10021	0.54964	0.182325	0.855327	1	FALSE	notDE	no.imprint
DHH00002Zm00008a04471	1.51616	1.27451	1.74657	2.67794	4.42183	2.61469	TE	PH207	BP	B	1.51241	3.23816	0.681635	36.2966	1.10176	0.400649	0.253998	0.799497	1	FALSE	notDE	no.imprint
DHH00002Zm00008a04507	0.3296	0.0554135	0.124755	0.238039	0.204085	0.307611	TE	PH207	BP	B	0.169923	0.249912	0.595262	3.18243	0.586332	1.23222	0	1	1	FALSE	notDE	no.imprint
DHH00002Zm00008a04564	0.13184	0.332481	0.436643	0.178529	0.272113	0.230708	TE	PH207	BP	B	0.300321	0.227117	0.430604	4.03928	-0.4229	1.08648	0	1	1	FALSE	notDE	no.imprint
DHH00002Zm00008a04647	0.13184	0	0	9.22402	5.37423	1.69186	TE	PH207	BP	B	0.0439467	5.43004	0.991972	42.8753	7.0684	1.44484	4.20006	2.66848e-05	0.00152485	TRUE	down	MEG
DHH00002Zm00008a04752	1.05472	0.720375	1.30993	1.78529	1.83676	1.53806	TE	PH207	BP	B	1.02834	1.72004	0.625837	21.0027	0.759512	0.493084	0	1	1	FALSE	notDE	no.imprint
DHH00002Zm00008a04764	0.92288	0.831202	0.74853	0.952157	1.76873	1.46115	TE	PH207	BP	B	0.834204	1.39401	0.625618	16.9951	0.724245	0.546356	0	1	1	FALSE	notDE	no.imprint
DHH00002Zm00008a04783	0.13184	0.0554135	0.24951	0.357059	0.0680282	0.384514	TE	PH207	BP	B	0.145588	0.269867	0.64957	3.16121	0.921305	1.27683	0	1	1	FALSE	notDE	no.imprint
DHH00002Zm00008a04831	0.52736	0.221654	0.311888	4.16569	4.62592	3.07611	TE	PH207	BP	B	0.353634	3.95591	0.917942	33.082	3.51538	0.51691	4.86619	1.13772e-06	9.18524e-05	TRUE	down	MEG
DHH00002Zm00008a04934	0.52736	0.664962	0.49902	0.654608	1.15648	1.15354	TE	PH207	BP	B	0.563781	0.98821	0.636737	11.8469	0.778244	0.648544	0	1	1	FALSE	notDE	no.imprint
DHH00002Zm00008a04942	0	0	0	4.87981	2.38099	2.38399	TE	PH207	BP	B	0	3.21493	1	24.962	8.18277	1.27237	5.64517	1.65014e-08	1.88134e-06	TRUE	down	MEG
DHH00002Zm00008a04983	0.06592	0.0554135	0	3.45157	2.72113	2.23018	TE	PH207	BP	B	0.0404445	2.80096	0.985766	21.9168	6.11525	1.1193	4.57004	4.87621e-06	0.000338465	TRUE	down	MEG
DHH00002Zm00008a05021	0.39552	0.277067	0.187133	1.01167	1.63268	2.15328	TE	PH207	BP	B	0.286573	1.59921	0.848035	14.2906	2.45995	0.671448	2.17433	0.0296802	0.526054	FALSE	notDE	no.imprint
DHH00002Zm00008a05037	3.296	3.38022	5.42684	6.78412	7.14296	9.53594	TE	PH207	BP	B	4.03436	7.82101	0.659702	90.2928	0.949251	0.277012	0	1	1	FALSE	notDE	no.imprint
DHH00002Zm00008a05321	0.39552	0.332481	0.311888	0.476079	0.204085	0.461417	TE	PH207	BP	B	0.346629	0.380527	0.523308	5.57829	0.138312	0.920381	0	1	1	FALSE	notDE	no.imprint
DHH00002Zm00008a05322	0.26368	0.0554135	0.124755	1.24971	0.680282	0.461417	TE	PH207	BP	B	0.147949	0.797135	0.843454	7.32156	2.50071	0.953119	1.57452	0.115367	1	FALSE	notDE	no.imprint
DHH00002Zm00008a05330	0	0.0554135	0	14.4609	14.7621	15.3037	TE	PH207	BP	B	0.0184712	14.8422	0.998757	113.652	9.40238	1.19832	7.01179	2.35287e-12	4.57574e-10	TRUE	down	MEG
DHH00002Zm00008a05362	0.26368	0.554135	0.24951	1.42824	1.15648	1.46115	TE	PH207	BP	B	0.355775	1.34862	0.791261	13.1074	1.88643	0.66383	1.33533	0.181768	1	FALSE	notDE	no.imprint
DHH00002Zm00008a05422	0.06592	0	0	1.30922	0.136056	1.53806	TE	PH207	BP	B	0.0219733	0.994443	0.978382	7.77486	5.50293	1.47017	3.06286	0.00219234	0.0695227	FALSE	notDE	no.imprint
DHH00002Zm00008a05438	2.9664	2.82609	1.80895	5.77245	5.17014	5.15249	TE	PH207	BP	B	2.53381	5.36503	0.679217	60.6912	1.07713	0.321511	0.239906	0.810403	1	FALSE	notDE	no.imprint
DHH00002Zm00008a05499	0.3296	0.16624	0.24951	0.476079	0.340141	0.384514	TE	PH207	BP	B	0.24845	0.400244	0.617	4.96405	0.713204	0.971631	0	1	1	FALSE	notDE	no.imprint
DHH00002Zm00008a05523	0.72512	0.664962	0.49902	1.72578	1.63268	1.30735	TE	PH207	BP	B	0.629701	1.55527	0.711804	16.8015	1.30741	0.558031	0.550875	0.581719	1	FALSE	notDE	no.imprint
DHH00002Zm00008a05579	1.91168	1.16368	1.80895	2.91598	4.14972	5.4601	TE	PH207	BP	B	1.6281	4.17527	0.719455	44.0039	1.35233	0.374541	0.940711	0.346853	1	FALSE	notDE	no.imprint
DHH00002Zm00008a05596	3.55968	4.59932	4.11692	5.23686	6.93888	7.69028	TE	PH207	BP	B	4.09197	6.62201	0.618072	81.886	0.671903	0.275661	0	1	1	FALSE	notDE	no.imprint
DHH00002Zm00008a05618	0.06592	0.110827	0	2.14235	1.63268	1.69186	TE	PH207	BP	B	0.0589156	1.8223	0.968682	14.4803	4.9071	0.997528	3.91678	8.97378e-05	0.00446154	TRUE	down	MEG
DHH00002Zm00008a05702	0.39552	0.664962	0.561398	1.13069	1.02042	1.76876	TE	PH207	BP	B	0.540626	1.30662	0.707335	14.1072	1.24079	0.612742	0.392973	0.694339	1	FALSE	notDE	no.imprint
DHH00002Zm00008a05715	0.06592	0.0554135	0	0.535588	0.544226	0.153806	TE	PH207	BP	B	0.0404445	0.411207	0.910452	3.508	3.35699	1.49623	1.57528	0.115191	1	FALSE	notDE	no.imprint
DHH00002Zm00008a05788	0	0.0554135	0	0.416569	0.612254	0.692125	TE	PH207	BP	B	0.0184712	0.573649	0.968805	4.50508	4.69551	1.51694	2.43615	0.0148443	0.306661	FALSE	notDE	no.imprint
DHH00002Zm00008a05806	2.10944	1.71782	1.62182	1.60677	2.31296	1.46115	TE	PH207	BP	B	1.81636	1.79363	0.496852	27.6514	-0.0168282	0.434111	0	1	1	FALSE	notDE	no.imprint
DHH00002Zm00008a05809	0.46144	0.720375	0.561398	2.73745	3.46944	3.84514	TE	PH207	BP	B	0.581071	3.35068	0.852211	29.9934	2.49778	0.465358	3.21855	0.00128838	0.0439875	TRUE	notDE	no.imprint
DHH00002Zm00008a05834	0.3296	0.554135	0.187133	1.54726	0.952395	0.615222	TE	PH207	BP	B	0.356956	1.03829	0.744163	10.8647	1.53508	0.744513	0.718699	0.472326	1	FALSE	notDE	no.imprint
DHH00002Zm00008a05864	0	0	0	1.07118	0.680282	0.845931	TE	PH207	BP	B	0	0.865796	1	6.66279	6.27549	1.43051	3.68784	0.000226165	0.0100391	TRUE	down	MEG
DHH00002Zm00008a05878	0.26368	0.221654	0	0.595098	0.204085	0	TE	PH207	BP	B	0.161778	0.266394	0.622166	3.3795	0.767371	1.41444	0	1	1	FALSE	notDE	no.imprint
DHH00002Zm00008a05879	1.3184	2.38278	2.55748	3.57059	3.67352	5.30629	TE	PH207	BP	B	2.08622	4.18347	0.667253	47.8845	0.979011	0.36533	0	1	1	FALSE	notDE	no.imprint
DHH00002Zm00008a05882	0	0.277067	0.124755	0.416569	0.204085	0.230708	TE	PH207	BP	B	0.133941	0.283787	0.679359	3.26269	1.04096	1.29587	0.0316052	0.974787	1	FALSE	notDE	no.imprint
DHH00002Zm00008a05888	3.6256	4.04518	4.67831	8.80745	9.72803	10.2281	TE	PH207	BP	B	4.11637	9.58785	0.699628	104.758	1.21188	0.242348	0.874279	0.381966	1	FALSE	notDE	no.imprint
DHH00002Zm00008a05892	0.46144	0.277067	0.187133	0.357059	0.476197	0.538319	TE	PH207	BP	B	0.308547	0.457192	0.59706	5.83872	0.558084	0.90456	0	1	1	FALSE	notDE	no.imprint
DHH00002Zm00008a05916	1.38432	0.886615	1.9337	2.38039	2.31296	2.46089	TE	PH207	BP	B	1.40155	2.38475	0.629837	28.8607	0.782316	0.43395	0	1	1	FALSE	notDE	no.imprint
DHH00002Zm00008a05974	3.16416	3.49105	2.4951	4.10618	4.89803	3.92204	TE	PH207	BP	B	3.0501	4.30875	0.585519	56.5172	0.488074	0.320087	0	1	1	FALSE	notDE	no.imprint
DHH00002Zm00008a06022	0	0	0	1.07118	1.08845	0.230708	TE	PH207	BP	B	0	0.796779	1	6.19858	6.1749	1.49264	3.46696	0.000526389	0.0208894	TRUE	down	MEG
DHH00002Zm00008a06024	0.06592	0	0	0.773628	0.816338	0.845931	TE	PH207	BP	B	0.0219733	0.811966	0.973651	6.36933	5.20924	1.42605	2.95167	0.00316057	0.0932542	FALSE	notDE	no.imprint
DHH00002Zm00008a06032	0	0	0	0.654608	0.74831	0.769028	TE	PH207	BP	B	0	0.723982	1	5.5259	6.0033	1.46951	3.40475	0.000662249	0.0252285	TRUE	down	MEG
DHH00002Zm00008a06203	9.5584	9.25405	8.42097	12.6756	10.4083	11.6123	TE	PH207	BP	B	9.0778	11.5654	0.560252	158.434	0.348533	0.211159	0	1	1	FALSE	notDE	no.imprint
DHH00002Zm00008a06248	0.06592	0.110827	0.0623775	0.416569	0.204085	0.615222	TE	PH207	BP	B	0.0797081	0.411959	0.837882	3.7543	2.33006	1.24885	1.06502	0.286865	1	FALSE	notDE	no.imprint
DHH00002Zm00008a06252	0	0	0	1.90431	1.76873	1.61496	TE	PH207	BP	B	0	1.76267	1	13.5297	7.29696	1.30795	4.81439	1.47653e-06	0.000115497	TRUE	down	MEG
DHH00002Zm00008a06259	3.75744	3.93436	2.68223	4.76079	4.69395	4.30656	TE	PH207	BP	B	3.45801	4.5871	0.570172	61.8445	0.400308	0.310172	0	1	1	FALSE	notDE	no.imprint
DHH00002Zm00008a06361	0.3296	0.443308	0.49902	0.178529	0.340141	0.230708	TE	PH207	BP	B	0.423976	0.249793	0.37074	5.1588	-0.779098	0.96102	0	1	1	FALSE	notDE	no.imprint
DHH00002Zm00008a06371	0	0	0	0.595098	0.884367	0	TE	PH207	BP	B	0	0.493155	1	3.83916	5.4789	3.65874	1.22417	0.22089	1	FALSE	notDE	no.imprint
DHH00002Zm00008a06377	6.52608	8.69991	7.42293	6.72461	7.00691	6.30603	TE	PH207	BP	B	7.54964	6.67918	0.469412	109.397	-0.186316	0.246675	0	1	1	FALSE	notDE	no.imprint
DHH00002Zm00008a06467	0.59328	0.16624	0.311888	1.1902	0.816338	0.615222	TE	PH207	BP	B	0.357136	0.873919	0.709894	9.46121	1.3424	0.768238	0.445696	0.655817	1	FALSE	notDE	no.imprint
DHH00002Zm00008a06477	0	0	0	0.476079	0.544226	0.538319	TE	PH207	BP	B	0	0.519541	1	3.96782	5.52566	1.56918	2.88409	0.00392552	0.110987	FALSE	notDE	no.imprint
DHH00002Zm00008a06540	1.9776	2.27195	1.18517	3.68961	3.53747	3.84514	TE	PH207	BP	B	1.81157	3.69074	0.670761	42.269	1.0089	0.377016	0.0235962	0.981175	1	FALSE	notDE	no.imprint
DHH00002Zm00008a06570	0.3296	0.609548	0.436643	0.357059	0.272113	0.769028	TE	PH207	BP	B	0.458597	0.466066	0.504039	7.07775	-0.0270492	0.842091	0	1	1	FALSE	notDE	no.imprint
DHH00002Zm00008a06655	0.06592	0.0554135	0.124755	0.416569	0.204085	0.538319	TE	PH207	BP	B	0.0820295	0.386324	0.824856	3.5692	2.24038	1.2636	0.981626	0.326284	1	FALSE	notDE	no.imprint
DHH00002Zm00008a06657	0.13184	0.110827	0.311888	0.11902	0.340141	0.384514	TE	PH207	BP	B	0.184852	0.281225	0.603388	3.51299	0.588411	1.17361	0	1	1	FALSE	notDE	no.imprint
DHH00002Zm00008a06659	1.05472	0.443308	0.24951	1.1902	1.29254	0.769028	TE	PH207	BP	B	0.582513	1.08392	0.650443	12.7897	0.920053	0.678014	0	1	1	FALSE	notDE	no.imprint
DHH00002Zm00008a06699	0.06592	0	0	0.833137	0.476197	1.46115	TE	PH207	BP	B	0.0219733	0.923496	0.976759	7.16584	5.37998	1.4243	3.07519	0.00210368	0.0669525	FALSE	notDE	no.imprint
DHH00002Zm00008a06709	1.3184	1.38534	1.74657	3.57059	3.60549	2.8454	TE	PH207	BP	B	1.48344	3.3405	0.692484	37.0087	1.1771	0.384813	0.460214	0.645362	1	FALSE	notDE	no.imprint
DHH00002Zm00008a06719	0.3296	0.332481	0.0623775	0.178529	0.340141	0.0769028	TE	PH207	BP	B	0.241486	0.198524	0.451181	3.40864	-0.290647	1.22666	0	1	1	FALSE	notDE	no.imprint
DHH00002Zm00008a06733	0.26368	0.16624	0.187133	0.178529	0.340141	0.230708	TE	PH207	BP	B	0.205684	0.249793	0.54842	3.47147	0.279281	1.14224	0	1	1	FALSE	notDE	no.imprint
DHH00002Zm00008a06776	0.19776	0.0554135	0.374265	0.833137	0.340141	0.692125	TE	PH207	BP	B	0.209146	0.621801	0.748304	6.35017	1.61836	0.952027	0.649522	0.516001	1	FALSE	notDE	no.imprint
DHH00002Zm00008a06801	2.50496	1.38534	1.49706	1.24971	1.90479	1.84567	TE	PH207	BP	B	1.79579	1.66672	0.481363	26.3607	-0.11087	0.452727	0	1	1	FALSE	notDE	no.imprint
DHH00002Zm00008a06870	4.08704	2.43819	2.37035	7.43873	7.9593	6.76744	TE	PH207	BP	B	2.96519	7.38849	0.71361	79.2653	1.32711	0.293853	1.11317	0.265634	1	FALSE	notDE	no.imprint
DHH00002Zm00008a06902	0.92288	0.664962	0.49902	1.30922	0.680282	1.23044	TE	PH207	BP	B	0.695621	1.07331	0.606757	13.5755	0.630777	0.620619	0	1	1	FALSE	notDE	no.imprint
DHH00002Zm00008a06913	1.12064	0.997442	0.873285	1.13069	0.952395	1.15354	TE	PH207	BP	B	0.997122	1.07887	0.51969	15.9154	0.11096	0.548903	0	1	1	FALSE	notDE	no.imprint
DHH00002Zm00008a06919	0.3296	0.443308	0.311888	0.714118	0.544226	0.461417	TE	PH207	BP	B	0.361598	0.573253	0.613202	7.2185	0.664182	0.815231	0	1	1	FALSE	notDE	no.imprint
DHH00002Zm00008a06935	3.23008	2.77067	3.49314	5.89147	5.71437	5.92151	TE	PH207	BP	B	3.16463	5.84245	0.648651	68.9023	0.887887	0.282169	0	1	1	FALSE	notDE	no.imprint
DHH00002Zm00008a06962	0	0	0	0.952157	1.36056	1.38425	TE	PH207	BP	B	0	1.23232	1	9.37201	6.76436	1.3604	4.23724	2.2628e-05	0.0013253	TRUE	down	MEG
DHH00002Zm00008a07036	0.72512	0.332481	0.124755	1.13069	0.612254	0.538319	TE	PH207	BP	B	0.394119	0.76042	0.658635	8.91953	0.982716	0.81179	0	1	1	FALSE	notDE	no.imprint
DHH00002Zm00008a07037	0	0.221654	0.0623775	2.67794	1.90479	2.15328	TE	PH207	BP	B	0.0946771	2.24534	0.95954	18.0255	4.47895	0.824952	4.21715	2.47413e-05	0.00143475	TRUE	down	MEG
DHH00002Zm00008a07060	0.19776	0.110827	0.187133	0.238039	0.408169	0.230708	TE	PH207	BP	B	0.16524	0.292306	0.638856	3.4886	0.837286	1.155	0	1	1	FALSE	notDE	no.imprint
DHH00002Zm00008a07100	0.13184	0.277067	0.873285	0.654608	0.408169	0.307611	TE	PH207	BP	B	0.427398	0.456796	0.516625	6.77447	0.135793	0.913309	0	1	1	FALSE	notDE	no.imprint
DHH00002Zm00008a07111	0	0	0	1.13069	0.680282	1.38425	TE	PH207	BP	B	0	1.06507	1	8.13244	6.56022	1.39388	3.98902	6.63459e-05	0.00341429	TRUE	down	MEG
DHH00002Zm00008a07130	8.10816	3.7127	4.9902	11.902	10.5444	12.2275	TE	PH207	BP	B	5.60369	11.558	0.673476	131.017	1.05922	0.262091	0.225949	0.821241	1	FALSE	notDE	no.imprint
DHH00002Zm00008a07260	0.13184	0.277067	0.187133	0.535588	0.408169	0.461417	TE	PH207	BP	B	0.19868	0.468391	0.702161	5.14143	1.2162	0.97777	0.221118	0.825001	1	FALSE	notDE	no.imprint
DHH00002Zm00008a07278	0.85696	0.498721	1.24755	0.11902	0.136056	0.0769028	TE	PH207	BP	B	0.867744	0.11066	0.113102	7.41002	-2.93347	0.982874	-1.96716	0.049165	0.751784	FALSE	notDE	no.imprint
DHH00002Zm00008a07308	0.19776	0.221654	0.24951	0.238039	0.272113	0.153806	TE	PH207	BP	B	0.222975	0.221319	0.498137	3.41355	-0.00149782	1.14757	0	1	1	FALSE	notDE	no.imprint
DHH00002Zm00008a07329	0.9888	0.942029	0.561398	3.27304	3.94564	3.61443	TE	PH207	BP	B	0.830742	3.61104	0.812971	33.9948	2.10708	0.426253	2.59724	0.00939776	0.216293	FALSE	notDE	no.imprint
DHH00002Zm00008a07394	0.26368	0.664962	0.374265	0.833137	1.15648	1.23044	TE	PH207	BP	B	0.434302	1.07335	0.711935	11.5529	1.25835	0.682117	0.378748	0.704875	1	FALSE	notDE	no.imprint
DHH00002Zm00008a07411	0.26368	0.387894	0.187133	0.416569	0.408169	0.0769028	TE	PH207	BP	B	0.279569	0.300547	0.518081	4.51598	0.117056	1.06104	0	1	1	FALSE	notDE	no.imprint
DHH00002Zm00008a07433	10.1517	8.20119	9.54376	26.8984	22.3813	22.0711	TE	PH207	BP	B	9.29888	23.7836	0.718918	253.814	1.36389	0.189303	1.92227	0.0545718	0.806774	FALSE	notDE	no.imprint
DHH00002Zm00008a07460	0.52736	0.387894	0.561398	1.01167	0.680282	1.07664	TE	PH207	BP	B	0.492217	0.922863	0.652163	10.8137	0.914564	0.674476	0	1	1	FALSE	notDE	no.imprint
DHH00002Zm00008a07475	0.26368	0.498721	0.24951	0.297549	0.0680282	0.230708	TE	PH207	BP	B	0.337304	0.198762	0.370779	4.16545	-0.774984	1.10175	0	1	1	FALSE	notDE	no.imprint
DHH00002Zm00008a07476	1.9776	2.10571	2.55748	2.4399	2.58507	2.07637	TE	PH207	BP	B	2.2136	2.36712	0.516757	35.1117	0.10062	0.382414	0	1	1	FALSE	notDE	no.imprint
DHH00002Zm00008a07598	5.40544	5.59676	5.17733	10.0572	10.6124	9.76665	TE	PH207	BP	B	5.39318	10.1454	0.652917	119.126	0.906756	0.228352	0	1	1	FALSE	notDE	no.imprint
DHH00002Zm00008a07608	0.3296	0.387894	0.436643	0.535588	0.612254	0.538319	TE	PH207	BP	B	0.384712	0.562054	0.593656	7.25207	0.541819	0.800013	0	1	1	FALSE	notDE	no.imprint
DHH00002Zm00008a07613	2.10944	0.0554135	0.311888	0.11902	0.272113	0.0769028	TE	PH207	BP	B	0.82558	0.156012	0.158937	7.35535	-2.35328	1.12631	-1.20152	0.229548	1	FALSE	notDE	no.imprint
DHH00002Zm00008a07681	0.19776	0.443308	0.623775	0.714118	0.544226	0.538319	TE	PH207	BP	B	0.421614	0.598888	0.586856	7.8446	0.508511	0.799682	0	1	1	FALSE	notDE	no.imprint
DHH00002Zm00008a07798	0.19776	0.221654	0.124755	2.85647	1.70071	3.07611	TE	PH207	BP	B	0.18139	2.54443	0.933455	20.8795	3.79433	0.6715	4.16133	3.16398e-05	0.00177062	TRUE	down	MEG
DHH00002Zm00008a07835	23.2698	26.8755	27.259	35.1703	29.5242	36.2981	TE	PH207	BP	B	25.8014	33.6642	0.566112	455.916	0.377922	0.162134	0	1	1	FALSE	notDE	no.imprint
DHH00002Zm00008a07852	1.12064	0.498721	0.74853	1.90431	2.1769	1.23044	TE	PH207	BP	B	0.789297	1.77055	0.691663	19.6136	1.19522	0.538398	0.362594	0.716908	1	FALSE	notDE	no.imprint
DHH00002Zm00008a07896	0.79104	0.609548	0.686153	1.48775	1.42859	1.69186	TE	PH207	BP	B	0.69558	1.53607	0.688311	17.052	1.14314	0.540588	0.264793	0.791169	1	FALSE	notDE	no.imprint
DHH00002Zm00008a07935	0.19776	0.110827	0.187133	0.238039	0.816338	0.0769028	TE	PH207	BP	B	0.16524	0.377094	0.695317	4.14671	1.21264	1.166	0.182367	0.855295	1	FALSE	notDE	no.imprint
DHH00002Zm00008a07942	0.39552	0.16624	0.311888	1.01167	0.952395	0.769028	TE	PH207	BP	B	0.291216	0.91103	0.757773	9.20719	1.67691	0.76146	0.888966	0.374021	1	FALSE	notDE	no.imprint
DHH00002Zm00008a07991	0.06592	0.277067	0.311888	0.773628	0.204085	0.384514	TE	PH207	BP	B	0.218292	0.454075	0.675339	5.2222	1.0658	1.02877	0.0639578	0.949004	1	FALSE	notDE	no.imprint
DHH00002Zm00008a08031	0.72512	0.110827	0.935663	1.01167	0.680282	0.845931	TE	PH207	BP	B	0.590537	0.84596	0.588905	10.907	0.567386	0.742036	0	1	1	FALSE	notDE	no.imprint
DHH00002Zm00008a08045	1.05472	0.277067	0.49902	1.42824	1.36056	1.53806	TE	PH207	BP	B	0.610269	1.44229	0.702678	15.6326	1.26931	0.606868	0.443763	0.657214	1	FALSE	notDE	no.imprint
DHH00002Zm00008a08064	0.3296	0.443308	0.374265	0.238039	0.612254	0.538319	TE	PH207	BP	B	0.382391	0.462871	0.547607	6.44877	0.238542	0.863193	0	1	1	FALSE	notDE	no.imprint
DHH00002Zm00008a08095	0.85696	0.664962	0.873285	1.48775	1.29254	1.23044	TE	PH207	BP	B	0.798402	1.33691	0.626096	16.3608	0.756523	0.546719	0	1	1	FALSE	notDE	no.imprint
DHH00002Zm00008a08107	1.3184	1.05286	0.810908	2.38039	2.85718	2.7685	TE	PH207	BP	B	1.06072	2.66869	0.71558	28.5157	1.32443	0.435308	0.745285	0.4561	1	FALSE	notDE	no.imprint
DHH00002Zm00008a08111	2.76864	2.38278	3.36839	4.2252	4.76197	5.38319	TE	PH207	BP	B	2.83993	4.79012	0.627796	58.184	0.75145	0.306139	0	1	1	FALSE	notDE	no.imprint
DHH00002Zm00008a08123	0	0.0554135	0	0.416569	1.15648	0.615222	TE	PH207	BP	B	0.0184712	0.729423	0.975302	5.69432	5.04547	1.47243	2.74747	0.00600563	0.154193	FALSE	notDE	no.imprint
DHH00002Zm00008a08136	0.13184	0.110827	0.24951	0.714118	0.408169	0.461417	TE	PH207	BP	B	0.164059	0.527901	0.762907	5.32143	1.71542	0.997659	0.717098	0.473314	1	FALSE	notDE	no.imprint
DHH00002Zm00008a08158	1.25248	0.221654	0.623775	3.39206	2.38099	1.84567	TE	PH207	BP	B	0.699303	2.53957	0.784091	24.8969	1.91747	0.553842	1.65655	0.0976108	1	FALSE	notDE	no.imprint
DHH00002Zm00008a08169	0.85696	0.886615	0.686153	1.54726	2.31296	1.76876	TE	PH207	BP	B	0.809909	1.87633	0.698497	20.5565	1.19858	0.505084	0.393171	0.694193	1	FALSE	notDE	no.imprint
DHH00002Zm00008a08177	0	0	0	7.31971	4.62592	4.15275	TE	PH207	BP	B	0	5.36613	1	41.5124	8.91577	1.23677	6.40038	1.54987e-10	2.46857e-08	TRUE	down	MEG
DHH00002Zm00008a08186	0.52736	0.277067	0.187133	2.32088	1.29254	1.38425	TE	PH207	BP	B	0.33052	1.66589	0.834443	15.4134	2.36311	0.656994	2.07477	0.0380082	0.630485	FALSE	notDE	no.imprint
DHH00002Zm00008a08252	0.39552	0.831202	0.374265	1.42824	1.08845	0.538319	TE	PH207	BP	B	0.533662	1.01834	0.656145	12.0818	0.925386	0.694739	0	1	1	FALSE	notDE	no.imprint
DHH00002Zm00008a08381	0	0.110827	0	0.892647	0.680282	0.230708	TE	PH207	BP	B	0.0369423	0.601213	0.942111	4.98831	3.92786	1.41735	2.06573	0.0388536	0.638789	FALSE	notDE	no.imprint
DHH00002Zm00008a08391	0	0	0	3.09451	0.74831	0.461417	TE	PH207	BP	B	0	1.43475	1	11.3487	7.0485	1.4173	4.26762	1.97572e-05	0.0011708	TRUE	down	MEG
DHH00002Zm00008a08412	0.46144	0.221654	0.374265	0.416569	0.272113	0.538319	TE	PH207	BP	B	0.352453	0.409	0.537131	5.79148	0.224342	0.903422	0	1	1	FALSE	notDE	no.imprint
DHH00002Zm00008a08459	0.92288	0.942029	0.374265	1.24971	1.29254	1.76876	TE	PH207	BP	B	0.746391	1.437	0.658151	16.7232	0.917508	0.574166	0	1	1	FALSE	notDE	no.imprint
DHH00002Zm00008a08464	1.25248	0.775789	1.43468	2.20186	2.1769	2.7685	TE	PH207	BP	B	1.15432	2.38242	0.673621	26.9271	1.05295	0.444285	0.11918	0.905133	1	FALSE	notDE	no.imprint
DHH00002Zm00008a08499	0.3296	0.221654	0.436643	1.07118	1.29254	0.999736	TE	PH207	BP	B	0.329299	1.12115	0.772968	11.083	1.78308	0.697307	1.123	0.261438	1	FALSE	notDE	no.imprint
DHH00002Zm00008a08543	6.65792	0.720375	2.24559	2.91598	2.92521	0.922833	TE	PH207	BP	B	3.20796	2.25468	0.412745	41.5269	-0.455067	0.943932	0	1	1	FALSE	notDE	no.imprint
DHH00002Zm00008a08580	0.19776	0.554135	0.686153	1.07118	1.42859	0.845931	TE	PH207	BP	B	0.479349	1.11523	0.699389	12.247	1.20775	0.67616	0.307247	0.758656	1	FALSE	notDE	no.imprint
DHH00002Zm00008a08615	0.26368	0.16624	0.24951	0.297549	0.74831	0.692125	TE	PH207	BP	B	0.226477	0.579328	0.718943	6.09988	1.34289	0.915635	0.374483	0.708045	1	FALSE	notDE	no.imprint
DHH00002Zm00008a08715	1.38432	1.10827	1.06042	2.67794	2.31296	1.99947	TE	PH207	BP	B	1.18434	2.33012	0.663011	26.9987	0.98689	0.441549	0	1	1	FALSE	notDE	no.imprint
DHH00002Zm00008a08832	3.88928	5.04263	3.80503	8.39088	8.16338	9.07453	TE	PH207	BP	B	4.24564	8.54293	0.668013	98.1072	0.992682	0.257588	0	1	1	FALSE	notDE	no.imprint
DHH00002Zm00008a08841	0	0.0554135	0	7.8553	6.66676	7.15196	TE	PH207	BP	B	0.0184712	7.22467	0.99745	55.5625	8.36869	1.2154	6.06278	1.33792e-09	1.81133e-07	TRUE	down	MEG
DHH00002Zm00008a08874	0	0	0.0623775	1.24971	1.02042	0.384514	TE	PH207	BP	B	0.0207925	0.884881	0.977042	7.03479	5.36405	1.4359	3.03925	0.00237167	0.0739442	FALSE	notDE	no.imprint
DHH00002Zm00008a08876	0.46144	0.277067	0.124755	0.357059	0.884367	0.692125	TE	PH207	BP	B	0.287754	0.644517	0.691341	7.09172	1.14622	0.869528	0.168159	0.866459	1	FALSE	notDE	no.imprint
DHH00002Zm00008a08912	1.25248	1.05286	1.18517	1.60677	1.76873	2.07637	TE	PH207	BP	B	1.1635	1.81729	0.609667	22.7523	0.636871	0.463338	0	1	1	FALSE	notDE	no.imprint
DHH00002Zm00008a08957	0.13184	0	0.124755	1.36873	2.24493	1.07664	TE	PH207	BP	B	0.0855317	1.56343	0.94813	12.6164	4.2593	0.941509	3.46179	0.000536605	0.0211992	TRUE	down	MEG
DHH00002Zm00008a08973	0.06592	0.221654	0.0623775	0.654608	0.74831	0.384514	TE	PH207	BP	B	0.11665	0.595811	0.836271	5.51327	2.30827	1.05091	1.24489	0.213173	1	FALSE	notDE	no.imprint
DHH00002Zm00008a08979	0.06592	0	0.124755	0.416569	0.340141	0.307611	TE	PH207	BP	B	0.0635583	0.354774	0.848067	3.20074	2.54401	1.39035	1.11052	0.266776	1	FALSE	notDE	no.imprint
DHH00003Zm00001d00766	0.39552	0.0554135	0	0.654608	0	0.153806	TE	B73	BP	A	0.150311	0.269471	0.358069	3.27123	0.937725	1.51299	0	1	1	FALSE	notDE	no.imprint
DHH00003Zm00001d00919	0.3296	0.16624	0.124755	0.297549	0.204085	0.230708	TE	B73	BP	A	0.206865	0.244114	0.458702	3.4584	0.259566	1.15562	0	1	1	FALSE	notDE	no.imprint
DHH00003Zm00001d01552	2.17536	2.10571	2.24559	0.0595098	0.0680282	0	TE	B73	BP	A	2.17555	0.0425127	0.980833	17.0099	-5.60086	1.1356	-4.05148	5.0894e-05	0.00271024	TRUE	up	MEG
DHH00003Zm00001d03420	0.06592	0	0.187133	0.416569	0.340141	0.461417	TE	B73	BP	A	0.0843509	0.406042	0.172007	3.72817	2.31476	1.27806	1.02872	0.303612	1	FALSE	notDE	no.imprint
DHH00003Zm00001d03461	0.06592	0.0554135	0.0623775	0.416569	0.680282	0.538319	TE	B73	BP	A	0.061237	0.545057	0.101002	4.62013	3.14789	1.2299	1.74639	0.0807434	1	FALSE	notDE	no.imprint
DHH00003Zm00001d03581	4.54848	3.04774	3.30601	1.66627	1.22451	0.845931	TE	B73	BP	A	3.63408	1.24557	0.744742	37.3961	-1.51348	0.411423	-1.24805	0.212014	1	FALSE	notDE	no.imprint
DHH00003Zm00001d03747	0.59328	0.609548	0.74853	0.238039	0.408169	0.461417	TE	B73	BP	A	0.650453	0.369208	0.637911	7.77491	-0.840711	0.789378	0	1	1	FALSE	notDE	no.imprint
DHH00003Zm00008a00381	0.39552	0.443308	0.49902	1.30922	0.680282	0.461417	TE	PH207	BP	B	0.445949	0.816972	0.646891	9.78904	0.904349	0.739887	0	1	1	FALSE	notDE	no.imprint
DHH00003Zm00008a00875	0.19776	0.443308	0.561398	2.26137	1.63268	2.07637	TE	PH207	BP	B	0.400822	1.99014	0.83236	18.3519	2.3011	0.587265	2.21552	0.0267243	0.4858	FALSE	notDE	no.imprint
DHH00003Zm00008a01511	1.38432	1.32992	1.68419	1.78529	2.1769	2.30708	TE	PH207	BP	B	1.46615	2.08976	0.587687	27.1376	0.504004	0.426916	0	1	1	FALSE	notDE	no.imprint
DHH00003Zm00008a01737	0.72512	0.997442	0.561398	2.61843	2.58507	2.46089	TE	PH207	BP	B	0.76132	2.5548	0.770418	25.4815	1.72769	0.475041	1.53184	0.125562	1	FALSE	notDE	no.imprint
DHH00003Zm00008a02047	0.13184	0.0554135	0.124755	0.297549	0.544226	0.692125	TE	PH207	BP	B	0.104003	0.5113	0.830973	4.64676	2.29759	1.1168	1.16188	0.245285	1	FALSE	notDE	no.imprint
DHH00003Zm00008a03051	0.19776	0.110827	0.187133	0.238039	0.136056	0.384514	TE	PH207	BP	B	0.16524	0.25287	0.604793	3.17456	0.612093	1.20927	0	1	1	FALSE	notDE	no.imprint
DHH00003Zm00008a03138	2.57088	2.43819	2.43272	3.51108	3.26535	2.61469	TE	PH207	BP	B	2.4806	3.13038	0.557902	43.102	0.342797	0.351719	0	1	1	FALSE	notDE	no.imprint
DHH00004Zm00001d02978	0.59328	0.277067	0.686153	0.654608	0.612254	0.999736	TE	B73	BP	A	0.518833	0.755533	0.407131	9.66068	0.550389	0.718322	0	1	1	FALSE	notDE	no.imprint
DHH00004Zm00008a00007	0.52736	0.775789	0.561398	1.24971	0.74831	0.615222	TE	PH207	BP	B	0.621515	0.87108	0.583601	11.5641	0.495035	0.668656	0	1	1	FALSE	notDE	no.imprint
DHH00004Zm00008a00089	0.59328	0.609548	0.374265	0.654608	1.15648	0.538319	TE	PH207	BP	B	0.525698	0.783136	0.598346	10.0563	0.565948	0.711692	0	1	1	FALSE	notDE	no.imprint
DHH00004Zm00008a00452	0.19776	0.387894	0.0623775	0.654608	0.340141	0.384514	TE	PH207	BP	B	0.216011	0.459754	0.680347	5.26277	1.06407	1.01227	0.0632956	0.949531	1	FALSE	notDE	no.imprint
DHH00004Zm00008a01081	0.85696	1.10827	0.935663	1.24971	1.56465	2.15328	TE	PH207	BP	B	0.966964	1.65588	0.63133	20.0169	0.746289	0.5063	0	1	1	FALSE	notDE	no.imprint
DHH00004Zm00008a01161	2.37312	2.8815	2.05846	6.42706	6.59874	5.537	TE	PH207	BP	B	2.43769	6.1876	0.717379	66.2927	1.33445	0.307242	1.08855	0.276351	1	FALSE	notDE	no.imprint
DHH00004Zm00008a01539	0.06592	0.221654	0	0.297549	0.408169	0.692125	TE	PH207	BP	B	0.0958579	0.465948	0.829375	4.28636	2.17829	1.20956	0.974147	0.329984	1	FALSE	notDE	no.imprint
DHH00005Zm00001d00247	4.48256	4.9318	3.49314	2.20186	1.83676	1.69186	TE	B73	BP	A	4.3025	1.91016	0.692537	47.8875	-1.17172	0.355865	-0.482555	0.629411	1	FALSE	notDE	no.imprint
DHH00005Zm00001d00389	0.92288	0.775789	0.561398	0.476079	0.408169	0.384514	TE	B73	BP	A	0.753355	0.422921	0.640458	9.04207	-0.828312	0.73691	0	1	1	FALSE	notDE	no.imprint
DHH00005Zm00001d01800	0.39552	0.609548	0.873285	0.357059	0.816338	0.845931	TE	B73	BP	A	0.626118	0.673109	0.481916	9.8782	0.0748311	0.720093	0	1	1	FALSE	notDE	no.imprint
DHH00005Zm00001d02940	0.85696	1.2191	1.06042	0.535588	0.408169	0.922833	TE	B73	BP	A	1.04549	0.622197	0.626911	12.7856	-0.782121	0.636419	0	1	1	FALSE	notDE	no.imprint
DHH00005Zm00008a00263	0.72512	0.831202	0.374265	1.36873	0.952395	0.999736	TE	PH207	BP	B	0.643529	1.10695	0.63237	13.5188	0.775938	0.625694	0	1	1	FALSE	notDE	no.imprint
DHH00005Zm00008a00564	0.3296	0.720375	1.1228	1.42824	1.56465	1.69186	TE	PH207	BP	B	0.724257	1.56158	0.683155	17.4653	1.09693	0.568677	0.17045	0.864657	1	FALSE	notDE	no.imprint
DHH00005Zm00008a00705	1.25248	0.554135	0.74853	1.8448	2.58507	1.84567	TE	PH207	BP	B	0.851715	2.09185	0.710652	22.4609	1.31332	0.502094	0.624022	0.532613	1	FALSE	notDE	no.imprint
DHH00005Zm00008a01043	0.3296	0.387894	0.561398	0.952157	0.544226	0.769028	TE	PH207	BP	B	0.426297	0.755137	0.63917	9.06972	0.83491	0.739431	0	1	1	FALSE	notDE	no.imprint
DHH00005Zm00008a01247	0	0	0.0623775	0.11902	0.74831	0.692125	TE	PH207	BP	B	0.0207925	0.519818	0.961539	4.04976	4.53229	1.59891	2.20919	0.0271612	0.491752	FALSE	notDE	no.imprint
DHH00005Zm00008a01703	0	0.277067	0.124755	0.238039	0.408169	0.384514	TE	PH207	BP	B	0.133941	0.343574	0.719504	3.67211	1.27791	1.22631	0.226623	0.820717	1	FALSE	notDE	no.imprint
DHH00005Zm00008a01737	0.79104	0.221654	0.187133	1.01167	7.68719	1.15354	TE	PH207	BP	B	0.399942	3.28413	0.89144	28.0017	3.05405	0.727194	2.82462	0.00473367	0.12778	FALSE	notDE	no.imprint
DHH00005Zm00008a01802	4.6144	5.15345	3.68027	7.37922	7.75522	7.69028	TE	PH207	BP	B	4.48271	7.60824	0.629251	92.7813	0.750454	0.2615	0	1	1	FALSE	notDE	no.imprint
DHH00005Zm00008a01959	0.85696	0.942029	0.873285	1.1902	1.36056	0.999736	TE	PH207	BP	B	0.890758	1.1835	0.570565	15.9272	0.408151	0.551324	0	1	1	FALSE	notDE	no.imprint
DHH00005Zm00008a02232	0.46144	0.277067	0.24951	0.297549	0.476197	0.384514	TE	PH207	BP	B	0.329339	0.386087	0.53966	5.45767	0.227139	0.92376	0	1	1	FALSE	notDE	no.imprint
DHH00006Zm00008a00025	0	0	0	0.714118	0.952395	0.769028	TE	PH207	BP	B	0	0.811847	1	6.20228	6.17046	1.44232	3.58481	0.000337318	0.0143922	TRUE	down	MEG
DHH00006Zm00008a00455	0.79104	0.387894	0.124755	0.11902	0.476197	0.538319	TE	PH207	BP	B	0.434563	0.377845	0.465093	6.16607	-0.238102	0.964708	0	1	1	FALSE	notDE	no.imprint
DHH00007Zm00001d00008	0.6592	0.775789	0.686153	0.654608	0.340141	0.384514	TE	B73	BP	A	0.707047	0.459754	0.60597	9.0023	-0.605884	0.740421	0	1	1	FALSE	notDE	no.imprint
DHH00007Zm00001d00834	1.9776	1.16368	2.18321	0.714118	1.08845	1.23044	TE	B73	BP	A	1.77483	1.011	0.637091	21.1281	-0.815764	0.503807	0	1	1	FALSE	notDE	no.imprint
DHH00007Zm00001d01023	1.12064	0.775789	0.436643	0.297549	0.408169	0.538319	TE	B73	BP	A	0.77769	0.414679	0.652223	9.12012	-0.931286	0.758012	0	1	1	FALSE	notDE	no.imprint
DHH00007Zm00008a00297	0.6592	0.332481	0.311888	1.36873	0.816338	0.615222	TE	PH207	BP	B	0.434523	0.933429	0.682355	10.5599	1.14194	0.721693	0.196678	0.844079	1	FALSE	notDE	no.imprint
DHH00007Zm00008a00578	0.39552	0.277067	0.124755	0.297549	0.204085	0.461417	TE	PH207	BP	B	0.265781	0.321017	0.547066	4.48612	0.253177	1.03723	0	1	1	FALSE	notDE	no.imprint
DHH00008Zm00001d00051	0.19776	0.277067	0.561398	0	0.136056	0.0769028	TE	B73	BP	A	0.345408	0.0709864	0.829521	3.15937	-2.32901	1.40931	-0.943018	0.345672	1	FALSE	notDE	no.imprint
DHH00008Zm00001d00152	1.648	1.27451	1.1228	0.714118	0.952395	0.769028	TE	B73	BP	A	1.34843	0.811847	0.624194	16.5389	-0.734987	0.550006	0	1	1	FALSE	notDE	no.imprint
DHH00008Zm00001d00223	1.05472	1.6624	0.99804	0.773628	0.612254	1.46115	TE	B73	BP	A	1.23839	0.949011	0.566146	16.8012	-0.42896	0.576086	0	1	1	FALSE	notDE	no.imprint
DHH00008Zm00001d00550	0.3296	0.498721	0.187133	0.178529	0.136056	0.384514	TE	B73	BP	A	0.338485	0.233033	0.592255	4.40153	-0.59722	1.06228	0	1	1	FALSE	notDE	no.imprint
DHH00008Zm00001d00858	0.52736	0.16624	0.810908	0.11902	0	0	TE	B73	BP	A	0.501503	0.0396732	0.926691	4.07833	-3.47944	1.48423	-1.67052	0.0948171	1	FALSE	notDE	no.imprint
DHH00008Zm00008a00244	1.51616	2.32737	1.37231	2.79696	2.99324	3.30682	TE	PH207	BP	B	1.73861	3.03234	0.635584	36.644	0.775149	0.39472	0	1	1	FALSE	notDE	no.imprint
DHH00008Zm00008a00399	0.46144	0.110827	0.311888	0.416569	0.408169	0.230708	TE	PH207	BP	B	0.294718	0.351815	0.544156	4.93126	0.305642	0.998995	0	1	1	FALSE	notDE	no.imprint
DHH00008Zm00008a00594	0.19776	0	0.124755	0.357059	0.340141	0.230708	TE	PH207	BP	B	0.107505	0.309303	0.742075	3.18101	1.59593	1.31144	0.454413	0.649532	1	FALSE	notDE	no.imprint
DHH00008Zm00008a00615	0.6592	0.997442	1.18517	1.78529	2.04085	2.30708	TE	PH207	BP	B	0.947272	2.04441	0.683365	22.8568	1.09335	0.480556	0.194259	0.845973	1	FALSE	notDE	no.imprint
DHH00009Zm00001d00476	6.78976	5.70759	7.17342	3.27304	3.1293	3.99894	TE	B73	BP	A	6.55692	3.46709	0.654121	76.5513	-0.9224	0.273276	0	1	1	FALSE	notDE	no.imprint
DHH00009Zm00008a00418	0.79104	0.498721	0.810908	1.01167	0.408169	0.999736	TE	PH207	BP	B	0.700223	0.806524	0.535275	11.5097	0.22002	0.670285	0	1	1	FALSE	notDE	no.imprint
DHH00009Zm00008a00439	0.26368	0.443308	0.187133	0.238039	0.204085	0.538319	TE	PH207	BP	B	0.29804	0.326814	0.523025	4.79277	0.0731764	1.01061	0	1	1	FALSE	notDE	no.imprint
DHH00010Zm00001d00247	0.46144	0.332481	0.374265	0.297549	0.204085	0.384514	TE	B73	BP	A	0.389395	0.295383	0.568645	5.22756	-0.402337	0.942041	0	1	1	FALSE	notDE	no.imprint
DHH00010Zm00001d00401	0	0.332481	0.0623775	0.535588	0.74831	0.692125	TE	B73	BP	A	0.131619	0.658675	0.166545	6.0799	2.22141	1.04654	1.16709	0.243175	1	FALSE	notDE	no.imprint
DHH00010Zm00008a00020	0.52736	0.332481	0.686153	0.714118	0.476197	0.922833	TE	PH207	BP	B	0.515331	0.704383	0.577498	9.2774	0.458633	0.728447	0	1	1	FALSE	notDE	no.imprint
DHH00010Zm00008a00038	1.12064	1.05286	0.935663	1.66627	1.56465	3.07611	TE	PH207	BP	B	1.03639	2.10234	0.669807	23.8872	0.996145	0.481546	0	1	1	FALSE	notDE	no.imprint
DHH00010Zm00008a00059	0.06592	0.110827	0.0623775	0.297549	0.340141	0.384514	TE	PH207	BP	B	0.0797081	0.340735	0.810419	3.21668	2.06058	1.2875	0.823748	0.410083	1	FALSE	notDE	no.imprint
DHH00011Zm00008a00134	0.19776	0.16624	0.0623775	2.79696	2.24493	2.92231	TE	PH207	BP	B	0.142126	2.65473	0.949184	21.4167	4.21603	0.706712	4.55069	5.34703e-06	0.000368328	TRUE	down	MEG
DHH00012Zm00001d00094	2.76864	1.6624	2.37035	0.773628	1.15648	0.384514	TE	B73	BP	A	2.26713	0.77154	0.746093	23.1908	-1.52674	0.516576	-1.01967	0.307883	1	FALSE	notDE	no.imprint
DHH00012Zm00001d00102	0.13184	0.720375	0.124755	0.238039	0.136056	0.153806	TE	B73	BP	A	0.325657	0.175967	0.649205	3.96142	-0.935154	1.18882	0	1	1	FALSE	notDE	no.imprint
DHH00012Zm00001d00231	0.06592	0.0554135	0.24951	0.357059	0.340141	0.230708	TE	B73	BP	A	0.123615	0.309303	0.285538	3.31145	1.35931	1.24037	0.289682	0.772059	1	FALSE	notDE	no.imprint
DHH00012Zm00008a00269	0.52736	0.498721	0.49902	1.30922	1.36056	0.999736	TE	PH207	BP	B	0.508367	1.22317	0.706407	13.2978	1.27217	0.617039	0.441098	0.659142	1	FALSE	notDE	no.imprint
DHH00015Zm00001d00010	0.3296	0.443308	0.49902	0.11902	0.0680282	0.230708	TE	B73	BP	A	0.423976	0.139252	0.752761	4.31038	-1.64236	1.10638	-0.580594	0.561514	1	FALSE	notDE	no.imprint
DHH00015Zm00001d00024	6.592	9.80818	8.23383	3.21353	3.19733	2.8454	TE	B73	BP	A	8.21134	3.08542	0.726876	87.0743	-1.4208	0.286679	-1.46783	0.142151	1	FALSE	notDE	no.imprint
DHH00015Zm00001d00077	1.45024	0.609548	0.374265	1.01167	0.544226	0	TE	B73	BP	A	0.811351	0.518631	0.610047	10.2896	-0.574284	0.879732	0	1	1	FALSE	notDE	no.imprint
DHH00015Zm00001d00078	1.18656	2.16113	1.49706	0	0	0.0769028	TE	B73	BP	A	1.61492	0.0256343	0.984375	12.719	-6.07811	1.32178	-3.84189	0.000122091	0.0058471	TRUE	up	MEG
DHH00015Zm00001d00220	14.7002	15.682	10.6666	7.43873	7.27902	7.45957	TE	B73	BP	A	13.6829	7.39244	0.649238	162.172	-0.899094	0.228815	0	1	1	FALSE	notDE	no.imprint
DHH00015Zm00008a00283	0	0	0	0.416569	0.272113	0.769028	TE	PH207	BP	B	0	0.485903	1	3.68057	5.41369	1.61575	2.73167	0.00630148	0.159088	FALSE	notDE	no.imprint
DHH00016Zm00008a00088	1.25248	0.886615	1.37231	1.36873	1.15648	1.38425	TE	PH207	BP	B	1.17047	1.30315	0.52682	18.8852	0.165329	0.508134	0	1	1	FALSE	notDE	no.imprint
DHH00016Zm00008a00176	0.13184	0.498721	0.436643	1.01167	1.76873	1.61496	TE	PH207	BP	B	0.355735	1.46512	0.804633	13.889	1.99706	0.665767	1.49761	0.134234	1	FALSE	notDE	no.imprint
DHH00017Zm00001d00178	4.87808	3.76812	4.17929	1.78529	1.70071	1.99947	TE	B73	BP	A	4.27516	1.82849	0.700427	46.6602	-1.22568	0.343271	-0.657434	0.510902	1	FALSE	notDE	no.imprint
DHH00017Zm00001d00205	0.6592	0.277067	0.24951	0.595098	0.612254	1.38425	TE	B73	BP	A	0.395259	0.863867	0.313915	9.52619	1.11639	0.763256	0.152489	0.878802	1	FALSE	notDE	no.imprint
DHH00023Zm00008a00062	0.39552	0.277067	0.24951	4.52275	0.340141	0.384514	TE	PH207	BP	B	0.307366	1.74913	0.850539	16.3288	2.57993	0.867028	1.82224	0.0684191	0.932169	FALSE	notDE	no.imprint
DHH00025Zm00001d00004	7.84448	11.5814	9.29425	0.178529	0.272113	0.230708	TE	B73	BP	A	9.57338	0.227117	0.976826	75.7061	-5.42306	0.53553	-8.25921	1.46638e-16	4.06431e-14	TRUE	up	MEG
DHH00028Zm00008a00035	0.85696	1.32992	0.374265	0.476079	0.136056	0.384514	TE	PH207	BP	B	0.853716	0.332216	0.280131	9.24391	-1.37947	0.817715	-0.464066	0.6426	1	FALSE	notDE	no.imprint
DHH00029Zm00001d00023	5.14176	3.32481	3.6179	2.38039	1.49662	2.30708	TE	B73	BP	A	4.02815	2.06137	0.66149	46.5592	-0.957097	0.361489	0	1	1	FALSE	notDE	no.imprint
DHH00029Zm00008a00014	9.69024	6.15089	8.67048	11.1283	10.1362	14.9191	TE	PH207	BP	B	8.17054	12.0612	0.596153	154.086	0.563116	0.227342	0	1	1	FALSE	notDE	no.imprint
DHH00029Zm00008a00016	0.13184	0.16624	0.0623775	0.178529	0.408169	0.461417	TE	PH207	BP	B	0.120153	0.349372	0.744097	3.57041	1.4884	1.19565	0.408479	0.682922	1	FALSE	notDE	no.imprint
DHH00029Zm00008a00020	0.72512	0.554135	0.187133	0.833137	0.952395	0.692125	TE	PH207	BP	B	0.488796	0.825886	0.628202	10.1113	0.753067	0.727834	0	1	1	FALSE	notDE	no.imprint
DHH00029Zm00008a00037	0.13184	0.0554135	0.24951	0.476079	0.544226	0.230708	TE	PH207	BP	B	0.145588	0.417004	0.741219	4.3119	1.56522	1.11154	0.508497	0.611105	1	FALSE	notDE	no.imprint
DHH00029Zm00008a00056	0.26368	0.221654	0.374265	0.297549	0.544226	1.38425	TE	PH207	BP	B	0.286533	0.742008	0.721418	7.72529	1.33499	0.859365	0.389814	0.696674	1	FALSE	notDE	no.imprint
DHH00032Zm00008a00008	0.3296	0.221654	0.49902	0.476079	0.340141	0.538319	TE	PH207	BP	B	0.350091	0.451513	0.563262	6.10284	0.380071	0.880663	0	1	1	FALSE	notDE	no.imprint
DHH00038Zm00001d00021	0.39552	0.277067	0.374265	0.297549	0.136056	0.307611	TE	B73	BP	A	0.348951	0.247072	0.585465	4.55329	-0.488443	1.01444	0	1	1	FALSE	notDE	no.imprint
DHH00040Zm00001d00027	2.90048	2.54902	2.74461	1.07118	0.952395	1.53806	TE	B73	BP	A	2.73137	1.18721	0.697031	29.9514	-1.21536	0.423782	-0.508189	0.611321	1	FALSE	notDE	no.imprint
DHH00040Zm00008a00015	0.19776	0.775789	0.0623775	0.11902	0	0.0769028	TE	PH207	BP	B	0.345309	0.0653075	0.159048	3.2716	-2.43522	1.48958	-0.963505	0.335294	1	FALSE	notDE	no.imprint
DHH00041Zm00008a00005	0.6592	2.27195	0	10.5927	14.8301	15.3806	TE	PH207	BP	B	0.977051	13.6012	0.932979	111.287	3.72017	1.42588	1.90772	0.0564279	0.824582	FALSE	notDE	no.imprint
DHH00046Zm00001d00001	0.06592	0.110827	0.0623775	0.952157	0.340141	0.384514	TE	B73	BP	A	0.0797081	0.558937	0.124808	4.97963	2.81583	1.16764	1.55513	0.119916	1	FALSE	notDE	no.imprint
DHH00053Zm00001d00017	1.38432	1.60699	1.18517	0.892647	1.42859	0.769028	TE	B73	BP	A	1.39216	1.03009	0.574739	18.6303	-0.443647	0.530111	0	1	1	FALSE	notDE	no.imprint
DHH00067Zm00008a00004	1.9776	3.26939	1.80895	6.18902	4.69395	4.15275	TE	PH207	BP	B	2.35198	5.01191	0.680606	56.9312	1.07942	0.358635	0.221457	0.824737	1	FALSE	notDE	no.imprint
DHH00070Zm00008a00004	0.19776	0.221654	0.311888	0.357059	0.408169	0.538319	TE	PH207	BP	B	0.243767	0.434516	0.640611	5.16676	0.82037	0.95184	0	1	1	FALSE	notDE	no.imprint
DHH00076Zm00008a00007	3.75744	2.93691	3.43076	2.38039	3.87761	3.53753	TE	PH207	BP	B	3.37504	3.26518	0.491727	50.614	-0.0570321	0.330502	0	1	1	FALSE	notDE	no.imprint
DHH00082Zm00008a00006	0.26368	0.609548	0.311888	0.595098	0.476197	0.922833	TE	PH207	BP	B	0.395039	0.66471	0.627234	8.13858	0.702011	0.793214	0	1	1	FALSE	notDE	no.imprint
DHH00095Zm00001d00005	1.12064	1.16368	0.74853	0.476079	0.612254	0.692125	TE	B73	BP	A	1.01095	0.593486	0.630097	12.3174	-0.793039	0.637754	0	1	1	FALSE	notDE	no.imprint
DHH00096Zm00001d00002	3.23008	1.27451	1.80895	3.035	4.96606	2.99921	TE	B73	BP	A	2.10451	3.66676	0.364653	43.9819	0.818186	0.400805	0	1	1	FALSE	notDE	no.imprint
DHH00096Zm00001d00003	47.1987	44.9957	54.3932	52.7852	49.9327	39.4511	TE	B73	BP	A	48.8625	47.3897	0.507651	738.293	-0.0361914	0.160047	0	1	1	FALSE	notDE	no.imprint
DHH00102Zm00001d00003	48.3853	32.971	38.2374	19.5192	20.8166	20.6099	TE	B73	BP	A	39.8646	20.3153	0.662424	459.631	-0.969124	0.162283	0	1	1	FALSE	notDE	no.imprint
DHH00108Zm00001d00006	9.95392	8.47826	8.42097	0	0	0	TE	B73	BP	A	8.95105	0	1	68.5938	-9.49046	1.20876	-7.02408	2.15487e-12	4.23751e-10	TRUE	up	MEG
DHH00132Zm00008a00006	0.79104	0.332481	0.623775	1.07118	0.952395	0.384514	TE	PH207	BP	B	0.582432	0.802695	0.57951	10.6358	0.511013	0.714101	0	1	1	FALSE	notDE	no.imprint
DHH00152Zm00001d00004	0.72512	0.609548	0.935663	0.357059	0.272113	0.384514	TE	B73	BP	A	0.756777	0.337895	0.691327	8.3519	-1.15768	0.771507	-0.204379	0.838057	1	FALSE	notDE	no.imprint
DHH00153Zm00001d00002	0.85696	0.997442	1.68419	0.476079	1.29254	0.922833	TE	B73	BP	A	1.17953	0.897149	0.567989	15.7896	-0.41035	0.59341	0	1	1	FALSE	notDE	no.imprint
DHH00173Zm00001d00004	0	0.443308	0.74853	0.0595098	0.0680282	0.0769028	TE	B73	BP	A	0.397279	0.0681469	0.853582	3.57032	-2.56201	1.45648	-1.07245	0.283518	1	FALSE	notDE	no.imprint
DHH00173Zm00008a00002	3.49376	3.49105	3.86741	6.48657	7.21099	9.15143	TE	PH207	BP	B	3.6174	7.61633	0.677987	85.6891	1.06151	0.263786	0.233189	0.815615	1	FALSE	notDE	no.imprint
DHH00179Zm00001d00002	0.26368	0.332481	0.187133	0.416569	0.272113	0.461417	TE	B73	BP	A	0.261098	0.383366	0.40514	4.9558	0.533952	0.973241	0	1	1	FALSE	notDE	no.imprint
DHH00206Zm00008a00004	2.76864	1.32992	1.80895	2.73745	3.40141	4.22965	TE	PH207	BP	B	1.96917	3.45617	0.637042	41.2213	0.813389	0.380671	0	1	1	FALSE	notDE	no.imprint
DHH00222Zm00001d00003	0.85696	0.720375	0.49902	0.238039	0.272113	0.307611	TE	B73	BP	A	0.692118	0.272588	0.71744	7.40137	-1.35896	0.831041	-0.431945	0.665782	1	FALSE	notDE	no.imprint
DHH00234Zm00001d00003	0.59328	0.277067	0.74853	0.238039	0.272113	0.615222	TE	B73	BP	A	0.539626	0.375125	0.589916	6.89668	-0.536886	0.860573	0	1	1	FALSE	notDE	no.imprint
DHH00295Zm00008a00001	2.04352	1.05286	0.99804	2.4399	2.6531	3.61443	TE	PH207	BP	B	1.36481	2.90248	0.68017	32.4792	1.08741	0.427763	0.204337	0.83809	1	FALSE	notDE	no.imprint
DHH00338Zm00008a00001	2.04352	0.997442	1.18517	3.09451	2.44902	2.38399	TE	PH207	BP	B	1.40871	2.6425	0.652274	31.0418	0.9309	0.431952	0	1	1	FALSE	notDE	no.imprint
DHH00344Zm00008a00001	2.6368	3.10315	3.30601	5.65343	6.05451	5.69081	TE	PH207	BP	B	3.01532	5.79958	0.657929	67.5343	0.937567	0.288588	0	1	1	FALSE	notDE	no.imprint
DHH00344Zm00008a00002	0.39552	0.110827	0.311888	0.773628	1.15648	0.769028	TE	PH207	BP	B	0.272745	0.899712	0.767373	8.93085	1.75345	0.789514	0.954318	0.339922	1	FALSE	notDE	no.imprint
DHH00350Zm00008a00001	0.46144	0.16624	0.561398	0.416569	0.340141	0.153806	TE	PH207	BP	B	0.396359	0.303505	0.433663	5.33686	-0.326262	0.971623	0	1	1	FALSE	notDE	no.imprint
DHH00396Zm00001d00002	0.79104	0.443308	0.24951	0.178529	0	0.307611	TE	B73	BP	A	0.494619	0.162047	0.753228	5.01895	-1.633	1.10553	-0.572582	0.566928	1	FALSE	notDE	no.imprint
DHH00405Zm00001d00001	0.72512	0.498721	0.623775	0.11902	0.204085	0.0769028	TE	B73	BP	A	0.615872	0.133336	0.822031	5.72118	-2.18839	1.00662	-1.18057	0.237773	1	FALSE	notDE	no.imprint
DHH00424Zm00008a00001	11.4701	15.017	13.0369	17.8529	17.8234	21.7635	TE	PH207	BP	B	13.1747	19.1466	0.592384	247.661	0.522752	0.191608	0	1	1	FALSE	notDE	no.imprint
DHH00454Zm00001d00001	3.42784	3.54646	3.86741	1.60677	2.31296	2.46089	TE	B73	BP	A	3.6139	2.12687	0.629515	43.8743	-0.782202	0.350484	0	1	1	FALSE	notDE	no.imprint
DHH00464Zm00001d00002	0.46144	0.498721	0.49902	0	0	0	TE	B73	BP	A	0.486394	0	1	3.73562	-5.29255	1.58684	-2.70509	0.00682851	0.168676	FALSE	notDE	no.imprint
DHH00495Zm00001d00001	0.3296	0.498721	0.124755	0.297549	0.136056	0.0769028	TE	B73	BP	A	0.317692	0.170169	0.651193	3.82052	-0.884067	1.17282	0	1	1	FALSE	notDE	no.imprint
DHH00511Zm00001d00001	0.3296	0.554135	0.187133	0.357059	0.476197	0	TE	B73	BP	A	0.356956	0.277752	0.562394	4.95863	-0.354596	1.09382	0	1	1	FALSE	notDE	no.imprint
DHH00547Zm00001d00001	0.19776	0.277067	0.124755	0.297549	0.272113	0.230708	TE	B73	BP	A	0.199861	0.26679	0.428288	3.60559	0.401483	1.12931	0	1	1	FALSE	notDE	no.imprint
DHH00549Zm00001d00001	0.79104	1.2191	1.06042	0.297549	0.612254	0.230708	TE	B73	BP	A	1.02352	0.38017	0.729163	10.8133	-1.43811	0.716706	-0.611277	0.541016	1	FALSE	notDE	no.imprint
DHH00659Zm00001d00001	0.26368	0.554135	0.49902	0.0595098	0.204085	0.0769028	TE	B73	BP	A	0.438945	0.113499	0.794551	4.25903	-1.97892	1.15832	-0.845124	0.398041	1	FALSE	notDE	no.imprint
DHH00689Zm00001d00001	0.19776	0.110827	0.49902	0.357059	0.340141	0	TE	B73	BP	A	0.269202	0.2324	0.536685	3.84258	-0.135342	1.22212	0	1	1	FALSE	notDE	no.imprint
DHH00712Zm00001d00001	0.72512	0.997442	0.935663	0.0595098	0.544226	0.461417	TE	B73	BP	A	0.886075	0.355051	0.713928	9.4854	-1.37649	0.791283	-0.475794	0.634221	1	FALSE	notDE	no.imprint
DHH00804Zm00001d00001	0.19776	0.0554135	0.561398	0	0.408169	0.153806	TE	B73	BP	A	0.271524	0.187325	0.59175	3.42906	-0.531934	1.34407	0	1	1	FALSE	notDE	no.imprint
DHH00825Zm00001d00001	0.19776	0.277067	0.374265	0	0.0680282	0.384514	TE	B73	BP	A	0.283031	0.150847	0.652328	3.27556	-1.00496	1.32217	-0.00375144	0.997007	1	FALSE	notDE	no.imprint
DHH00826Zm00001d00001	0.3296	0.277067	0.374265	0.11902	0.272113	0.0769028	TE	B73	BP	A	0.326977	0.156012	0.676987	3.69159	-1.05567	1.1521	-0.0483192	0.961462	1	FALSE	notDE	no.imprint
DHH00828Zm00008a00001	0.06592	0.16624	0.124755	0.476079	0.408169	0.230708	TE	PH207	BP	B	0.118972	0.371652	0.757509	3.80012	1.6353	1.16723	0.54428	0.586249	1	FALSE	notDE	no.imprint
DHH00840Zm00001d00001	0.39552	0.277067	0.124755	0.178529	0.204085	0.0769028	TE	B73	BP	A	0.265781	0.153172	0.634393	3.23031	-0.775802	1.22766	0	1	1	FALSE	notDE	no.imprint
DHH00898Zm00001d00001	5.6032	8.69991	8.10908	4.16569	3.46944	5.07558	TE	B73	BP	A	7.47073	4.2369	0.638108	89.9601	-0.836089	0.28463	0	1	1	FALSE	notDE	no.imprint
DHH00946Zm00008a00001	0.3296	0.277067	0.49902	1.1902	0.74831	0.999736	TE	PH207	BP	B	0.368562	0.979414	0.726581	10.332	1.427	0.710903	0.60065	0.548073	1	FALSE	notDE	no.imprint
DHH00950Zm00001d00001	0.59328	0.664962	0.561398	0.357059	0	0.0769028	TE	B73	BP	A	0.606546	0.144654	0.807436	5.81934	-1.99196	1.05774	-0.937811	0.348342	1	FALSE	notDE	no.imprint
DHH00983Zm00008a00001	0.59328	0.554135	0.810908	1.66627	1.49662	1.69186	TE	PH207	BP	B	0.652774	1.61825	0.712564	17.3688	1.3138	0.542949	0.577949	0.563299	1	FALSE	notDE	no.imprint
DHH01006Zm00008a00001	0.3296	0.221654	0.436643	1.13069	1.08845	0.922833	TE	PH207	BP	B	0.329299	1.04732	0.760792	10.5401	1.68986	0.709744	0.971979	0.331061	1	FALSE	notDE	no.imprint
DHH01046Zm00008a00001	0.52736	0.775789	0.935663	0.952157	1.42859	1.38425	TE	PH207	BP	B	0.74627	1.255	0.627102	15.2737	0.730556	0.574866	0	1	1	FALSE	notDE	no.imprint
DHH01148Zm00001d00001	1.51616	1.82864	2.12084	1.54726	0.816338	0.922833	TE	B73	BP	A	1.82188	1.09548	0.624497	22.4521	-0.715101	0.496095	0	1	1	FALSE	notDE	no.imprint
DHH01215Zm00001d00001	0.26368	0.221654	0.187133	0.357059	0.340141	0	TE	B73	BP	A	0.224155	0.2324	0.490971	3.54249	0.0989805	1.22692	0	1	1	FALSE	notDE	no.imprint
DHH01373Zm00001d00001	4.41664	0.997442	3.92978	0.476079	0.136056	0	TE	B73	BP	A	3.11462	0.204045	0.938516	24.9853	-3.79297	0.727548	-3.83889	0.000123594	0.00591103	TRUE	up	MEG
DHH01397Zm00001d00001	4.81216	4.59932	4.11692	2.32088	3.06127	3.30682	TE	B73	BP	A	4.50946	2.89632	0.608911	56.6768	-0.655321	0.312586	0	1	1	FALSE	notDE	no.imprint
DHH01493Zm00008a00001	0.06592	0.221654	0.24951	1.13069	0.816338	0.845931	TE	PH207	BP	B	0.179028	0.930985	0.838715	8.54976	2.3652	0.845161	1.61531	0.106244	1	FALSE	notDE	no.imprint
DHH01556Zm00008a00001	0.52736	0.664962	0.436643	0.416569	0.680282	0.461417	TE	PH207	BP	B	0.542988	0.519422	0.488909	8.1648	-0.0840137	0.764698	0	1	1	FALSE	notDE	no.imprint
DHH01587Zm00001d00001	1.05472	1.27451	0.99804	0.416569	0.204085	0	TE	B73	BP	A	1.10909	0.206884	0.84279	10.1937	-2.3481	0.826208	-1.63167	0.10275	1	FALSE	notDE	no.imprint
DHH01619Zm00001d00001	0.39552	0.332481	0.187133	0.11902	0.0680282	0.230708	TE	B73	BP	A	0.305044	0.139252	0.686579	3.40478	-1.16744	1.20988	-0.138398	0.889926	1	FALSE	notDE	no.imprint
DHH01633Zm00001d00001	0.3296	0.387894	0.0623775	0.357059	0.136056	0	TE	B73	BP	A	0.259957	0.164372	0.612631	3.33765	-0.614032	1.32645	0	1	1	FALSE	notDE	no.imprint
DHH01875Zm00001d00001	0.19776	0.332481	0.49902	0.0595098	0.136056	0	TE	B73	BP	A	0.343087	0.0651887	0.840332	3.13063	-2.36211	1.40859	-0.967003	0.333542	1	FALSE	notDE	no.imprint
DHH01883Zm00008a00001	1.77984	1.6624	1.43468	3.80863	3.94564	2.7685	TE	PH207	BP	B	1.62564	3.50759	0.68331	39.4597	1.11402	0.378806	0.300999	0.763415	1	FALSE	notDE	no.imprint
DHH01983Zm00001d00001	16.0186	4.37766	11.6646	7.73628	3.46944	9.45904	TE	B73	BP	A	10.6869	6.88825	0.60807	133.051	-0.612141	0.620986	0	1	1	FALSE	notDE	no.imprint
DHH02000Zm00001d00001	2.37312	2.99233	2.30797	1.66627	1.02042	2.07637	TE	B73	BP	A	2.5578	1.58769	0.617008	31.8628	-0.707155	0.425324	0	1	1	FALSE	notDE	no.imprint
DHH02040Zm00001d00001	1.12064	0.554135	0.623775	1.13069	1.02042	1.92257	TE	B73	BP	A	0.766183	1.35789	0.360714	16.1337	0.82156	0.578344	0	1	1	FALSE	notDE	no.imprint
DHH02077Zm00008a00001	0.26368	0.0554135	0.187133	0.773628	0.612254	0.307611	TE	PH207	BP	B	0.168742	0.564498	0.769868	5.6466	1.8062	1.00263	0.804085	0.421348	1	FALSE	notDE	no.imprint
DHH02084Zm00001d00001	4.15296	5.31969	5.86349	2.08284	1.70071	2.38399	TE	B73	BP	A	5.11205	2.05584	0.713187	54.9735	-1.32363	0.332977	-0.971933	0.331084	1	FALSE	notDE	no.imprint
DHH02103Zm00001d00001	2.04352	2.38278	2.43272	1.60677	2.92521	2.30708	TE	B73	BP	A	2.28634	2.27969	0.500729	34.9033	-0.0221325	0.394389	0	1	1	FALSE	notDE	no.imprint
DHH02154Zm00001d00001	0.19776	0.554135	0.124755	0.238039	0.0680282	0	TE	B73	BP	A	0.292217	0.102022	0.741217	3.12494	-1.47709	1.38715	-0.343937	0.730894	1	FALSE	notDE	no.imprint
DHH02308Zm00001d00001	18.1939	16.4578	18.5261	5.41539	5.23817	6.69054	TE	B73	BP	A	17.7259	5.78137	0.754061	179.811	-1.62311	0.200746	-3.10397	0.00190945	0.0617195	FALSE	notDE	no.imprint
DHH02352Zm00008a00001	0.26368	0.720375	0.623775	0.535588	1.42859	1.15354	TE	PH207	BP	B	0.535943	1.03924	0.659758	12.0174	0.909674	0.687211	0	1	1	FALSE	notDE	no.imprint
DHH02498Zm00001d00001	3.03232	1.55158	2.12084	2.08284	1.22451	1.61496	TE	B73	BP	A	2.23491	1.64077	0.57665	29.6207	-0.420711	0.44189	0	1	1	FALSE	notDE	no.imprint
DHH02498Zm00008a00001	1.51616	0.997442	1.80895	2.73745	3.19733	2.53779	TE	PH207	BP	B	1.44085	2.82419	0.662172	32.5696	0.985948	0.408616	0	1	1	FALSE	notDE	no.imprint
DHH02536Zm00001d00001	0.52736	1.05286	0.810908	0.238039	0.680282	0.461417	TE	B73	BP	A	0.797041	0.459913	0.634105	9.6636	-0.834568	0.743473	0	1	1	FALSE	notDE	no.imprint
DHH02536Zm00008a00001	0.39552	0.221654	0.24951	0.11902	0.340141	0.0769028	TE	PH207	BP	B	0.288895	0.178688	0.382153	3.5694	-0.679011	1.17234	0	1	1	FALSE	notDE	no.imprint
DHH02538Zm00001d00001	0.26368	0.443308	0	0.297549	0.204085	0.153806	TE	B73	BP	A	0.235663	0.21848	0.518918	3.55778	-0.135441	1.26105	0	1	1	FALSE	notDE	no.imprint
DHH02644Zm00001d00001	5.14176	4.15601	6.30013	5.65343	6.05451	7.76718	TE	B73	BP	A	5.1993	6.49171	0.444726	89.0451	0.317405	0.262266	0	1	1	FALSE	notDE	no.imprint
DHH02647Zm00001d00001	0.6592	0.554135	0.561398	0.178529	0.204085	0.153806	TE	B73	BP	A	0.591577	0.178807	0.767899	5.90275	-1.71985	0.941492	-0.76458	0.444522	1	FALSE	notDE	no.imprint
DHH02661Zm00001d00001	0.46144	0.498721	0.623775	0.238039	0.204085	0.153806	TE	B73	BP	A	0.527979	0.198643	0.726621	5.57357	-1.39286	0.949312	-0.413836	0.678994	1	FALSE	notDE	no.imprint
DHH02664Zm00008a00001	0.3296	0.110827	0.124755	0.297549	0.204085	0.153806	TE	PH207	BP	B	0.188394	0.21848	0.536972	3.11997	0.259471	1.22588	0	1	1	FALSE	notDE	no.imprint
DHH02711Zm00008a00053	1.45024	0.443308	0.99804	0.892647	0.952395	1.53806	TE	PH207	BP	B	0.963863	1.1277	0.539166	15.8215	0.235365	0.593719	0	1	1	FALSE	notDE	no.imprint
DHH02712Zm00008a00003	0.85696	0.387894	0.311888	1.48775	1.90479	2.07637	TE	PH207	BP	B	0.518914	1.82297	0.77842	17.8299	1.81771	0.576866	1.4175	0.156337	1	FALSE	notDE	no.imprint
DHH02712Zm00008a00031	0.9888	0.831202	1.62182	1.78529	1.83676	1.69186	TE	PH207	BP	B	1.14727	1.77131	0.606907	22.2824	0.639079	0.483052	0	1	1	FALSE	notDE	no.imprint
DHH02715Zm00008a00004	12.8544	9.8636	10.0428	25.8868	29.3882	23.3784	TE	PH207	BP	B	10.9203	26.2178	0.705955	284.473	1.26729	0.185071	1.44425	0.148668	1	FALSE	notDE	no.imprint
DHH02718Zm00008a00010	1.91168	1.60699	1.74657	2.26137	3.40141	2.99921	TE	PH207	BP	B	1.75508	2.88733	0.621946	35.4205	0.710209	0.383735	0	1	1	FALSE	notDE	no.imprint
DHH02826Zm00008a00001	0	0	0	1.36873	1.70071	1.46115	TE	PH207	BP	B	0	1.51019	1	11.5411	7.06639	1.32753	4.56968	4.88467e-06	0.000338465	TRUE	down	MEG
DHH02855Zm00008a00001	0.92288	0.443308	0.374265	0.476079	0.544226	2.15328	TE	PH207	BP	B	0.580151	1.05786	0.64582	12.3201	0.830183	0.733701	0	1	1	FALSE	notDE	no.imprint
DHH02860Zm00008a00002	0.59328	0.609548	0.686153	1.36873	2.44902	1.99947	TE	PH207	BP	B	0.62966	1.93907	0.754875	19.5689	1.60832	0.530533	1.14663	0.251535	1	FALSE	notDE	no.imprint
DHH02868Zm00008a00002	0	0.387894	0.187133	0.238039	0.340141	0.0769028	TE	PH207	BP	B	0.191676	0.218361	0.53254	3.20794	0.150273	1.33057	0	1	1	FALSE	notDE	no.imprint
DHH02919Zm00008a00001	0.13184	0.0554135	0.0623775	0.476079	0.612254	0.307611	TE	PH207	BP	B	0.0832103	0.465314	0.848302	4.211	2.51511	1.19694	1.26582	0.205579	1	FALSE	notDE	no.imprint
DHH02944Zm00008a00001	0.13184	0.16624	0.187133	0.11902	0.204085	0.461417	TE	PH207	BP	B	0.161738	0.261507	0.617862	3.20069	0.643028	1.21688	0	1	1	FALSE	notDE	no.imprint
DHH02962Zm00008a00001	0	0	0.24951	0.535588	0	0.538319	TE	PH207	BP	B	0.08317	0.357969	0.811465	3.36511	2.15636	1.56899	0.737012	0.461115	1	FALSE	notDE	no.imprint
DHH02999Zm00008a00001	0.92288	1.2191	1.1228	1.48775	2.44902	1.38425	TE	PH207	BP	B	1.08826	1.77367	0.619747	21.9504	0.69394	0.49417	0	1	1	FALSE	notDE	no.imprint
DHH03081Zm00008a00001	0.46144	0.332481	0.124755	0.11902	0.136056	0.615222	TE	PH207	BP	B	0.306225	0.290099	0.486479	4.52256	-0.142093	1.09225	0	1	1	FALSE	notDE	no.imprint
DHH03130Zm00008a00001	0.46144	0.332481	0.374265	0.11902	0.340141	0.0769028	TE	PH207	BP	B	0.389395	0.178688	0.314545	4.34261	-1.11431	1.08245	-0.105601	0.915899	1	FALSE	notDE	no.imprint
DHH03234Zm00008a00001	0.39552	0.277067	0.374265	0.476079	0.340141	0.769028	TE	PH207	BP	B	0.348951	0.528416	0.602275	6.67253	0.590169	0.847604	0	1	1	FALSE	notDE	no.imprint
DHH03306Zm00008a00001	0.19776	0.16624	0.0623775	0.476079	0.272113	0.461417	TE	PH207	BP	B	0.142126	0.403203	0.739376	4.19148	1.4978	1.10579	0.450175	0.652584	1	FALSE	notDE	no.imprint
DHH03323Zm00008a00001	1.18656	0.775789	0.935663	2.49941	3.40141	1.92257	TE	PH207	BP	B	0.966004	2.6078	0.729699	27.3771	1.44655	0.459842	0.971095	0.331501	1	FALSE	notDE	no.imprint
DHH03461Zm00008a00001	0.39552	0.221654	0.311888	0.654608	0.544226	0.384514	TE	PH207	BP	B	0.309687	0.527783	0.630211	6.42947	0.799916	0.865221	0	1	1	FALSE	notDE	no.imprint
DHH03509Zm00008a00001	0.39552	0.221654	0.24951	0.416569	0.74831	0.384514	TE	PH207	BP	B	0.288895	0.516464	0.641285	6.15118	0.848982	0.890944	0	1	1	FALSE	notDE	no.imprint
DHH03522Zm00008a00001	0.06592	0.110827	0.124755	0.238039	0.544226	0.384514	TE	PH207	BP	B	0.100501	0.388926	0.794656	3.72585	1.92489	1.19647	0.773019	0.439511	1	FALSE	notDE	no.imprint
DHH03608Zm00008a00001	0.13184	0.16624	0.0623775	0.476079	0.476197	0.307611	TE	PH207	BP	B	0.120153	0.419962	0.777543	4.16968	1.79398	1.12454	0.706049	0.480157	1	FALSE	notDE	no.imprint
DHH03621Zm00008a00001	0.19776	0.332481	0.873285	0.654608	0.612254	0.692125	TE	PH207	BP	B	0.467842	0.652996	0.582596	8.54103	0.48957	0.788592	0	1	1	FALSE	notDE	no.imprint
DHH03675Zm00008a00001	0	0	0.124755	0.0595098	0.0680282	1.30735	TE	PH207	BP	B	0.041585	0.478295	0.92001	3.81888	3.49194	1.66188	1.49947	0.133751	1	FALSE	notDE	no.imprint
DHH03724Zm00008a00001	0.06592	0	0	0.476079	0.680282	0.461417	TE	PH207	BP	B	0.0219733	0.539259	0.960848	4.28864	4.62084	1.53194	2.36357	0.0180999	0.360157	FALSE	notDE	no.imprint
DHH03841Zm00008a00001	0.06592	0	0.24951	0.297549	0.408169	0.538319	TE	PH207	BP	B	0.105143	0.414679	0.797732	3.92006	2.01002	1.23872	0.815372	0.414859	1	FALSE	notDE	no.imprint
DHH03852Zm00008a00001	0.19776	0.221654	0.374265	0.238039	0.272113	0.0769028	TE	PH207	BP	B	0.26456	0.195685	0.425176	3.53315	-0.402159	1.15968	0	1	1	FALSE	notDE	no.imprint
DHH03966Zm00008a00001	0.13184	0.16624	0.311888	0.773628	1.02042	0.769028	TE	PH207	BP	B	0.203323	0.854359	0.807766	8.08296	2.07289	0.834494	1.28568	0.198554	1	FALSE	notDE	no.imprint
DHH04040Zm00008a00001	0.59328	0.110827	0.187133	0.535588	0.612254	0.230708	TE	PH207	BP	B	0.29708	0.459517	0.607347	5.78885	0.683883	0.97152	0	1	1	FALSE	notDE	no.imprint
DHH04051Zm00008a00001	2.70272	1.88406	2.61986	6.54608	7.82324	5.69081	TE	PH207	BP	B	2.40221	6.68671	0.735699	69.5582	1.4887	0.301151	1.62278	0.104637	1	FALSE	notDE	no.imprint
DHH04061Zm00008a00001	0.52736	0.332481	0.810908	1.66627	1.42859	1.46115	TE	PH207	BP	B	0.556916	1.51867	0.731683	15.8662	1.47013	0.585405	0.803083	0.421927	1	FALSE	notDE	no.imprint
DHH04108Zm00008a00001	0.6592	0.775789	0.49902	0.773628	0.340141	0.461417	TE	PH207	BP	B	0.64467	0.525062	0.448874	9.0499	-0.286607	0.746437	0	1	1	FALSE	notDE	no.imprint
DHH04500Zm00008a00001	0.19776	0.332481	0.187133	0.178529	0.340141	0.307611	TE	PH207	BP	B	0.239124	0.275427	0.535276	3.94886	0.161146	1.08195	0	1	1	FALSE	notDE	no.imprint
DHH04543Zm00008a00001	0.19776	0.277067	0.0623775	0.952157	0.612254	0.307611	TE	PH207	BP	B	0.179068	0.624007	0.777022	6.26246	1.80097	0.971872	0.824147	0.409856	1	FALSE	notDE	no.imprint
DHH04636Zm00008a00001	0.85696	0.443308	0.873285	2.08284	1.70071	2.6916	TE	PH207	BP	B	0.724518	2.15838	0.748684	21.9442	1.58613	0.508287	1.15315	0.248849	1	FALSE	notDE	no.imprint
DHH04657Zm00008a00001	0.06592	0.0554135	0	0.357059	0.612254	0.692125	TE	PH207	BP	B	0.0404445	0.553813	0.931941	4.50861	3.74135	1.3879	1.97518	0.0482473	0.742266	FALSE	notDE	no.imprint
DHH04668Zm00008a00001	0.26368	0.609548	0.873285	1.30922	0.680282	1.15354	TE	PH207	BP	B	0.582171	1.04768	0.642807	12.519	0.846227	0.668397	0	1	1	FALSE	notDE	no.imprint
DHH04714Zm00008a00001	0.72512	0.997442	0.74853	1.42824	2.04085	1.15354	TE	PH207	BP	B	0.823698	1.54087	0.65165	18.1799	0.892175	0.540238	0	1	1	FALSE	notDE	no.imprint
DHH04969Zm00008a00001	0.26368	0.277067	0.0623775	0.297549	0.544226	0.615222	TE	PH207	BP	B	0.201042	0.485666	0.707238	5.23949	1.22829	0.999006	0.228518	0.819244	1	FALSE	notDE	no.imprint
DHH05017Zm00008a00008	1.51616	0.942029	1.30993	1.72578	1.56465	2.23018	TE	PH207	BP	B	1.25604	1.8402	0.594335	23.5899	0.553696	0.463692	0	1	1	FALSE	notDE	no.imprint
DHH05043Zm00008a00002	0.46144	0.0554135	0.124755	0.535588	0.408169	0.307611	TE	PH207	BP	B	0.213869	0.417123	0.661059	4.82748	1.02501	1.06106	0.0235739	0.981192	1	FALSE	notDE	no.imprint
DHH05065Zm00008a00001	8.37184	9.14322	8.54572	19.1622	22.6534	20.2254	TE	PH207	BP	B	8.68693	20.6803	0.704197	224.876	1.24268	0.186451	1.3016	0.193052	1	FALSE	notDE	no.imprint
DHH05082Zm00008a00002	0.46144	0.498721	0.374265	0.714118	0.340141	1.23044	TE	PH207	BP	B	0.444809	0.761568	0.631285	9.20523	0.746783	0.759109	0	1	1	FALSE	notDE	no.imprint
DHH05107Zm00008a00001	0.39552	0.498721	0.374265	0.833137	0.884367	0.845931	TE	PH207	BP	B	0.422835	0.854478	0.668965	9.803	1.00075	0.703496	0.00106619	0.999149	1	FALSE	notDE	no.imprint
DHH05179Zm00008a00001	0.6592	0.110827	0.311888	0	0.476197	0.0769028	TE	PH207	BP	B	0.360638	0.184367	0.338285	4.09871	-0.958196	1.26431	0	1	1	FALSE	notDE	no.imprint
DHH05235Zm00008a00001	0.92288	0.498721	0.623775	0.654608	0.816338	1.76876	TE	PH207	BP	B	0.681792	1.0799	0.612991	13.3185	0.643047	0.639852	0	1	1	FALSE	notDE	no.imprint
DHH05309Zm00008a00001	0.52736	0.498721	0.74853	0.416569	0.204085	0.230708	TE	PH207	BP	B	0.591537	0.283787	0.324208	6.71188	-1.02722	0.863539	-0.0315251	0.974851	1	FALSE	notDE	no.imprint
DHH05323Zm00008a00001	1.25248	1.32992	1.30993	2.67794	3.46944	2.8454	TE	PH207	BP	B	1.29744	2.99759	0.69792	32.8721	1.20031	0.401039	0.499482	0.61744	1	FALSE	notDE	no.imprint
DHH05360Zm00008a00001	0.3296	0.221654	0.311888	0.11902	0.340141	0.230708	TE	PH207	BP	B	0.287714	0.229956	0.444214	3.93303	-0.334314	1.08755	0	1	1	FALSE	notDE	no.imprint
DHH05435Zm00008a00001	0.52736	0.387894	0.436643	0.416569	0.340141	0.615222	TE	PH207	BP	B	0.450632	0.457311	0.503678	6.92183	0.0121387	0.820576	0	1	1	FALSE	notDE	no.imprint
DHH05613Zm00008a00001	1.77984	1.44075	1.49706	2.85647	2.04085	2.30708	TE	PH207	BP	B	1.57255	2.40147	0.604292	30.5039	0.62107	0.413947	0	1	1	FALSE	notDE	no.imprint
DHH05650Zm00008a00001	0	0.110827	0	0.773628	1.02042	0.999736	TE	PH207	BP	B	0.0369423	0.931262	0.961845	7.3985	4.51519	1.27443	2.75824	0.00581137	0.150081	FALSE	notDE	no.imprint
DHH05735Zm00008a00001	1.05472	0.886615	0.74853	2.73745	1.70071	2.15328	TE	PH207	BP	B	0.896622	2.19714	0.710184	23.7936	1.30111	0.482826	0.623641	0.532863	1	FALSE	notDE	no.imprint
DHH05818Zm00008a00001	0.59328	0.886615	0.74853	1.13069	1.02042	1.07664	TE	PH207	BP	B	0.742809	1.07592	0.591577	13.9806	0.521971	0.590186	0	1	1	FALSE	notDE	no.imprint
DHH05833Zm00008a00001	0.39552	0.886615	0.686153	0.952157	0.74831	0.922833	TE	PH207	BP	B	0.656096	0.874434	0.571327	11.7928	0.392943	0.654895	0	1	1	FALSE	notDE	no.imprint
DHH05836Zm00008a00001	0.26368	0.16624	0.24951	0.238039	0.816338	0.461417	TE	PH207	BP	B	0.226477	0.505265	0.690496	5.55049	1.1514	0.961064	0.157538	0.874821	1	FALSE	notDE	no.imprint
DHH05840Zm00008a00001	0.26368	0.443308	0.49902	1.1902	0.884367	1.84567	TE	PH207	BP	B	0.402003	1.30674	0.764738	13.024	1.67462	0.658438	1.02458	0.305563	1	FALSE	notDE	no.imprint
DHH05940Zm00008a00001	2.43904	1.88406	2.55748	3.51108	4.76197	4.46036	TE	PH207	BP	B	2.29353	4.24447	0.649201	49.8414	0.886482	0.330017	0	1	1	FALSE	notDE	no.imprint
DHH06015Zm00008a00001	0	0.16624	0.311888	0.535588	0.204085	0.0769028	TE	PH207	BP	B	0.159376	0.272192	0.630705	3.36635	0.817107	1.32375	0	1	1	FALSE	notDE	no.imprint
DHH06042Zm00008a00001	0.13184	0.221654	0.0623775	0.595098	0.816338	0.0769028	TE	PH207	BP	B	0.138624	0.496113	0.781604	4.94062	1.83146	1.12967	0.736018	0.46172	1	FALSE	notDE	no.imprint
DTA00008Zm00001d00001	0.46144	0.775789	0.374265	1.60677	0.74831	1.38425	TE	B73	BP	A	0.537165	1.24644	0.301168	13.7725	1.1944	0.643371	0.302157	0.762532	1	FALSE	notDE	no.imprint
DTA00009Zm00001d00003	0.72512	0.942029	1.18517	0.476079	0.612254	0.461417	TE	B73	BP	A	0.950774	0.516583	0.64795	11.2413	-0.882774	0.665457	0	1	1	FALSE	notDE	no.imprint
DTA00016Zm00001d00006	1.45024	1.38534	0.99804	0.595098	0.136056	0.538319	TE	B73	BP	A	1.27787	0.423158	0.751234	13.0974	-1.59211	0.677201	-0.874346	0.38193	1	FALSE	notDE	no.imprint
DTA00026Zm00001d00001	0.52736	0.221654	0.623775	0.178529	0.272113	0.0769028	TE	B73	BP	A	0.457596	0.175848	0.722394	4.8052	-1.33471	1.04933	-0.318973	0.749747	1	FALSE	notDE	no.imprint
DTA00026Zm00001d00002	17.6666	14.075	22.3312	12.259	11.1566	5.92151	TE	B73	BP	A	18.0242	9.77905	0.648277	212.872	-0.855768	0.256889	0	1	1	FALSE	notDE	no.imprint
DTA00030Zm00001d00001	0.92288	1.10827	0.935663	0.0595098	0.272113	0.0769028	TE	B73	BP	A	0.988937	0.136175	0.878968	8.65614	-2.88041	0.909222	-2.06815	0.0386255	0.637121	FALSE	notDE	no.imprint
DTA00064Zm00001d00002	0.79104	0.720375	1.18517	0.238039	0.136056	0.307611	TE	B73	BP	A	0.898863	0.227236	0.79821	8.5801	-1.98662	0.816278	-1.20868	0.226787	1	FALSE	notDE	no.imprint
DTA00073Zm00008a00055	0.19776	0	0.24951	0.238039	0.340141	0.307611	TE	PH207	BP	B	0.14909	0.295264	0.664479	3.35419	1.03065	1.25758	0.0243744	0.980554	1	FALSE	notDE	no.imprint
DTA00076Zm00008a00024	0.06592	0.277067	0.187133	0.357059	0.204085	0.384514	TE	PH207	BP	B	0.176707	0.315219	0.640786	3.79366	0.797107	1.13612	0	1	1	FALSE	notDE	no.imprint
DTA00089Zm00001d00008	0.39552	0.332481	0.24951	0.357059	0	0.0769028	TE	B73	BP	A	0.325837	0.144654	0.692547	3.65304	-1.09862	1.25612	-0.0785088	0.937423	1	FALSE	notDE	no.imprint
DTA00091Zm00001d00022	0.92288	0.886615	0.561398	0	0	0	TE	B73	BP	A	0.790298	0	1	6.09519	-5.99802	1.45016	-3.44653	0.000567832	0.0221348	TRUE	up	MEG
DTA00092Zm00001d00083	2.24128	2.21654	2.86937	0.952157	1.56465	1.53806	TE	B73	BP	A	2.44239	1.35162	0.643749	28.9396	-0.868901	0.428485	0	1	1	FALSE	notDE	no.imprint
DTA00097Zm00008a00006	0.46144	0.387894	0.24951	0.178529	0.340141	0.307611	TE	PH207	BP	B	0.366281	0.275427	0.429209	4.90876	-0.435481	0.979331	0	1	1	FALSE	notDE	no.imprint
DTA00102Zm00001d00134	0.39552	0.498721	0.311888	0.178529	0.204085	0.0769028	TE	B73	BP	A	0.402043	0.153172	0.724121	4.29581	-1.38245	1.0888	-0.351259	0.725394	1	FALSE	notDE	no.imprint
DTA00102Zm00008a00002	7.05344	7.53623	6.61202	16.2462	17.4152	14.227	TE	PH207	BP	B	7.06723	15.9628	0.69313	176.766	1.17158	0.208636	0.822395	0.410852	1	FALSE	notDE	no.imprint
DTA00104Zm00001d00001	0.19776	0.16624	0.24951	0.0595098	0.272113	0.615222	TE	B73	BP	A	0.204503	0.315615	0.393186	3.90369	0.573019	1.15109	0	1	1	FALSE	notDE	no.imprint
DTA00136Zm00001d00016	1.18656	1.32992	1.43468	0.238039	0.544226	0.153806	TE	B73	BP	A	1.31706	0.312023	0.808466	12.4995	-2.07307	0.69936	-1.53435	0.124942	1	FALSE	notDE	no.imprint
DTA00141Zm00001d00004	10.5472	15.3495	13.4735	5.4749	6.19057	6.07532	TE	B73	BP	A	13.1234	5.9136	0.689363	146.436	-1.16545	0.234673	-0.70504	0.480785	1	FALSE	notDE	no.imprint
DTA00141Zm00001d00042	1.3184	0.498721	1.30993	0.535588	0.816338	0.999736	TE	B73	BP	A	1.04235	0.783888	0.570764	13.7968	-0.407136	0.624407	0	1	1	FALSE	notDE	no.imprint
DTA00148Zm00001d00001	0.26368	0.277067	0.311888	0.11902	0.204085	0.461417	TE	B73	BP	A	0.284212	0.261507	0.520803	4.1377	-0.168898	1.07175	0	1	1	FALSE	notDE	no.imprint
DTA00172Zm00001d00183	0.72512	0.443308	0.24951	0.11902	0.204085	0.230708	TE	B73	BP	A	0.472646	0.184604	0.719126	5.02394	-1.38008	1.02242	-0.37175	0.710079	1	FALSE	notDE	no.imprint
DTA00172Zm00001d00191	0.26368	0.16624	0.187133	0.238039	0.204085	0.230708	TE	B73	BP	A	0.205684	0.224277	0.478378	3.28766	0.135093	1.16454	0	1	1	FALSE	notDE	no.imprint
DTA00221Zm00001d00002	0.92288	0.332481	0.124755	0.416569	0.340141	0.384514	TE	B73	BP	A	0.460039	0.380408	0.547374	6.42545	-0.256949	0.92675	0	1	1	FALSE	notDE	no.imprint
DTA00236Zm00001d00001	0.19776	0.277067	0.187133	0.11902	0.272113	0.230708	TE	B73	BP	A	0.220653	0.20728	0.515625	3.27812	-0.128852	1.17893	0	1	1	FALSE	notDE	no.imprint
DTA00248Zm00001d00001	1.05472	1.38534	0.873285	0.476079	0.612254	0.692125	TE	B73	BP	A	1.10445	0.593486	0.650466	13.0658	-0.926458	0.625197	0	1	1	FALSE	notDE	no.imprint
DTA00291Zm00001d00002	4.41664	4.9318	7.36055	3.15402	3.46944	2.92231	TE	B73	BP	A	5.56966	3.18192	0.636418	66.9161	-0.802636	0.308006	0	1	1	FALSE	notDE	no.imprint
DTA00296Zm00001d00001	0.13184	0.16624	0.49902	0.297549	0.0680282	0.230708	TE	B73	BP	A	0.2657	0.198762	0.57206	3.5429	-0.386953	1.19647	0	1	1	FALSE	notDE	no.imprint
DTA00299Zm00001d00003	0.6592	0.498721	0.74853	0.535588	0.408169	0.615222	TE	B73	BP	A	0.635484	0.51966	0.550134	8.8114	-0.28595	0.731141	0	1	1	FALSE	notDE	no.imprint
DTA00316Zm00001d00001	2.70272	2.10571	2.74461	1.36873	1.29254	0.999736	TE	B73	BP	A	2.51768	1.22033	0.673534	28.6012	-1.02752	0.430026	-0.063985	0.948982	1	FALSE	notDE	no.imprint
DTA00332Zm00001d00001	1.58208	1.6624	0.935663	0	0	0	TE	B73	BP	A	1.39338	0	1	10.7724	-6.81984	1.34593	-4.32403	1.53205e-05	0.000937881	TRUE	up	MEG
DTA00359Zm00001d00004	0.46144	0.277067	0.311888	0.178529	0.272113	0	TE	B73	BP	A	0.350132	0.150214	0.699779	3.83908	-1.17126	1.18679	-0.144309	0.885256	1	FALSE	notDE	no.imprint
DTC00001Zm00001d00059	0.79104	1.55158	0.49902	0.476079	1.15648	0.461417	TE	B73	BP	A	0.947212	0.697992	0.575742	12.7599	-0.480165	0.69464	0	1	1	FALSE	notDE	no.imprint
DTC00001Zm00001d00128	1.91168	1.16368	1.74657	0.892647	0.136056	1.07664	TE	B73	BP	A	1.60731	0.701781	0.696079	17.5892	-1.18867	0.618661	-0.30497	0.760389	1	FALSE	notDE	no.imprint
DTC00001Zm00001d00222	0.13184	0.277067	0.124755	0.357059	0.476197	0.307611	TE	B73	BP	A	0.177887	0.380289	0.318694	4.30523	1.06401	1.06446	0.060136	0.952047	1	FALSE	notDE	no.imprint
DTC00004Zm00001d00005	0.3296	0.443308	0.436643	0.238039	0.272113	0.692125	TE	B73	BP	A	0.403183	0.400759	0.501508	6.11602	-0.056593	0.894043	0	1	1	FALSE	notDE	no.imprint
DTC00016Zm00001d00001	19.1827	13.4101	15.4072	8.45039	8.02733	8.3824	TE	B73	BP	A	16	8.28671	0.658797	185.618	-0.943388	0.202663	0	1	1	FALSE	notDE	no.imprint
DTC00016Zm00001d00006	5.2736	4.26684	4.4288	0.952157	1.15648	1.92257	TE	B73	BP	A	4.65641	1.34374	0.77605	45.8116	-1.81976	0.372707	-2.19947	0.0278449	0.500709	FALSE	notDE	no.imprint
DTC00017Zm00001d00007	0.59328	0.997442	1.87133	1.48775	2.24493	3.15301	TE	B73	BP	A	1.15402	2.29523	0.334571	26.152	0.971356	0.500815	0	1	1	FALSE	notDE	no.imprint
DTC00017Zm00001d00009	2.3072	2.27195	1.30993	0	0	0.0769028	TE	B73	BP	A	1.96303	0.0256343	0.98711	15.3464	-6.35071	1.30003	-4.11585	3.85761e-05	0.00212834	TRUE	up	MEG
DTC00022Zm00001d00014	0.9888	0.609548	0.561398	0.416569	0.272113	0.153806	TE	B73	BP	A	0.719915	0.280829	0.71938	7.68624	-1.31519	0.833016	-0.37837	0.705155	1	FALSE	notDE	no.imprint
DTC00025Zm00001d00002	2.83456	3.54646	3.49314	2.32088	2.44902	2.99921	TE	B73	BP	A	3.29139	2.5897	0.559656	45.0568	-0.36233	0.343949	0	1	1	FALSE	notDE	no.imprint
DTC00030Zm00001d00003	0.59328	0.831202	0.436643	0.535588	0.0680282	0.538319	TE	B73	BP	A	0.620375	0.380645	0.619743	7.74199	-0.720988	0.860215	0	1	1	FALSE	notDE	no.imprint
DTC00046Zm00001d00039	0.6592	0.387894	0.49902	0.238039	0.204085	0.384514	TE	B73	BP	A	0.515371	0.275546	0.651612	6.01672	-0.911481	0.898312	0	1	1	FALSE	notDE	no.imprint
DTC00057Zm00001d00003	3.49376	3.7127	2.61986	2.49941	3.26535	4.15275	TE	B73	BP	A	3.27544	3.30584	0.49769	50.3534	-0.0136551	0.341772	0	1	1	FALSE	notDE	no.imprint
DTC00063Zm00001d00005	2.90048	4.04518	2.99412	3.035	4.48986	2.92231	TE	B73	BP	A	3.31326	3.48239	0.487556	52.2537	0.0560511	0.343869	0	1	1	FALSE	notDE	no.imprint
DTC00088Zm00001d00017	0.19776	0.443308	0.24951	0.238039	0.136056	0.538319	TE	B73	BP	A	0.296859	0.304138	0.493944	4.61026	-0.0271666	1.04064	0	1	1	FALSE	notDE	no.imprint
DTC00094Zm00001d00004	1.9776	0.387894	0.436643	0	0	0	TE	B73	BP	A	0.934045	0	1	7.04693	-6.20356	1.48021	-3.51542	0.000439065	0.0180761	TRUE	up	MEG
DTC00103Zm00001d00009	0.06592	0.277067	0.187133	0.714118	0.680282	0.230708	TE	B73	BP	A	0.176707	0.541703	0.245969	5.58542	1.60412	1.00848	0.599039	0.549147	1	FALSE	notDE	no.imprint
DTC00113Zm00001d00014	7.97632	7.25916	8.98236	3.86814	4.89803	5.07558	TE	B73	BP	A	8.07262	4.61392	0.636314	96.8792	-0.81446	0.247335	0	1	1	FALSE	notDE	no.imprint
DTC00113Zm00001d00044	5.6032	6.53879	6.23775	2.85647	2.72113	3.69133	TE	B73	BP	A	6.12658	3.08964	0.66476	70.6713	-1.00337	0.28936	-0.011639	0.990714	1	FALSE	notDE	no.imprint
DTC00119Zm00001d00004	1.91168	3.60188	3.11888	4.28471	3.80958	3.61443	TE	B73	BP	A	2.87748	3.90291	0.424383	52.2211	0.427944	0.349301	0	1	1	FALSE	notDE	no.imprint
DTH00004Zm00001d00001	0.26368	0.221654	0.311888	0.238039	0.136056	0.0769028	TE	B73	BP	A	0.26574	0.150333	0.638687	3.19955	-0.774513	1.21512	0	1	1	FALSE	notDE	no.imprint
DTH00010Zm00001d00009	0.3296	0.110827	0.374265	0.357059	0.612254	0.615222	TE	B73	BP	A	0.271564	0.528178	0.339564	6.0481	0.972635	0.91038	0	1	1	FALSE	notDE	no.imprint
DTH00010Zm00001d00014	2.76864	1.10827	1.49706	1.42824	1.22451	0.999736	TE	B73	BP	A	1.79132	1.21749	0.595358	22.9618	-0.526852	0.504095	0	1	1	FALSE	notDE	no.imprint
DTH00013Zm00001d00001	39.8157	40.8951	43.0405	9.04549	11.8369	11.3047	TE	B73	BP	A	41.2504	10.729	0.793591	398.24	-1.9533	0.162376	-5.87097	4.33262e-09	5.35116e-07	TRUE	notDE	no.imprint
DTH00015Zm00001d00005	0.3296	0.387894	0.24951	0.0595098	0.204085	0.0769028	TE	B73	BP	A	0.322335	0.113499	0.739582	3.35539	-1.52997	1.24239	-0.426574	0.669689	1	FALSE	notDE	no.imprint
DTH00017Zm00001d00003	1.25248	1.60699	1.37231	0	0	0	TE	B73	BP	A	1.41059	0	1	10.8754	-6.83456	1.33651	-4.36553	1.26815e-05	0.000790068	TRUE	up	MEG
DTH00029Zm00001d00001	0.13184	0.720375	0.436643	0	0	0	TE	B73	BP	A	0.429619	0	1	3.3688	-5.14642	1.67996	-2.46817	0.0135808	0.285058	FALSE	notDE	no.imprint
DTH00029Zm00001d00004	0.26368	0.609548	0.187133	0.11902	0.272113	0.230708	TE	B73	BP	A	0.353454	0.20728	0.630341	4.35018	-0.833485	1.08347	0	1	1	FALSE	notDE	no.imprint
DTH00030Zm00001d00001	2.3072	3.15857	1.87133	1.54726	1.97282	1.38425	TE	B73	BP	A	2.4457	1.63477	0.599366	31.4844	-0.597203	0.427433	0	1	1	FALSE	notDE	no.imprint
DTH00037Zm00001d00053	0.3296	0.277067	0.311888	0.238039	0.0680282	0.615222	TE	B73	BP	A	0.306185	0.307097	0.499257	4.65207	-0.0324052	1.05221	0	1	1	FALSE	notDE	no.imprint
DTH00037Zm00008a00011	0.13184	0.16624	0.0623775	0.595098	0.204085	0.153806	TE	PH207	BP	B	0.120153	0.317663	0.725563	3.42796	1.42554	1.24645	0.341406	0.732798	1	FALSE	notDE	no.imprint
DTH00040Zm00001d00028	0.52736	0.277067	0.49902	0	0	0	TE	B73	BP	A	0.434482	0	1	3.29391	-5.10942	1.64033	-2.50524	0.0122368	0.264092	FALSE	notDE	no.imprint
DTH00040Zm00008a00004	0	0	0.0623775	0.416569	0.612254	0.538319	TE	PH207	BP	B	0.0207925	0.522381	0.96172	4.13292	4.56747	1.54123	2.31469	0.0206297	0.398773	FALSE	notDE	no.imprint
DTH00057Zm00001d00012	0.13184	0.443308	0.24951	0.11902	0.204085	0.230708	TE	B73	BP	A	0.274886	0.184604	0.598241	3.54974	-0.63423	1.16879	0	1	1	FALSE	notDE	no.imprint
DTH00058Zm00001d00006	0.26368	0.498721	0.686153	0.0595098	0	0.0769028	TE	B73	BP	A	0.482851	0.0454709	0.913933	4.05153	-3.42508	1.42812	-1.69809	0.0894903	1	FALSE	notDE	no.imprint
DTH00073Zm00001d00001	0.92288	0.942029	0.873285	0.595098	0.272113	0.538319	TE	B73	BP	A	0.912731	0.46851	0.660805	10.6134	-0.959408	0.691991	0	1	1	FALSE	notDE	no.imprint
DTH00076Zm00008a00018	0.46144	0.16624	0.436643	0.654608	0.544226	0.769028	TE	PH207	BP	B	0.354774	0.655954	0.648991	7.68382	0.909241	0.80501	0	1	1	FALSE	notDE	no.imprint
DTH00098Zm00001d00170	0.39552	0.277067	1.06042	0.416569	0.0680282	0.230708	TE	B73	BP	A	0.577668	0.238435	0.707837	6.20134	-1.21849	0.978266	-0.223347	0.823265	1	FALSE	notDE	no.imprint
DTH00098Zm00008a00208	0.26368	0.387894	0.374265	0.476079	0.408169	0.922833	TE	PH207	BP	B	0.341946	0.60236	0.637886	7.19383	0.781744	0.828472	0	1	1	FALSE	notDE	no.imprint
DTH00102Zm00001d00008	1.05472	1.32992	0.810908	0.952157	1.22451	0.615222	TE	B73	BP	A	1.06518	0.930629	0.533709	15.4045	-0.200228	0.583705	0	1	1	FALSE	notDE	no.imprint
DTH00102Zm00001d00229	0.6592	0.720375	0.561398	0.416569	0.476197	0.461417	TE	B73	BP	A	0.646991	0.451394	0.589038	8.43432	-0.53223	0.747472	0	1	1	FALSE	notDE	no.imprint
DTH00102Zm00001d00752	0.13184	0.221654	0.311888	0.238039	0.204085	0.230708	TE	B73	BP	A	0.221794	0.224277	0.497216	3.4181	0.0131565	1.15246	0	1	1	FALSE	notDE	no.imprint
DTH00102Zm00008a00537	0.26368	0.609548	0.436643	0.357059	0.680282	0.615222	TE	PH207	BP	B	0.436624	0.550854	0.55784	7.57206	0.291817	0.807834	0	1	1	FALSE	notDE	no.imprint
DTH00102Zm00008a00948	0.59328	1.05286	0.74853	2.73745	3.1293	2.07637	TE	PH207	BP	B	0.798222	2.64771	0.768358	26.5268	1.71385	0.476083	1.49943	0.133763	1	FALSE	notDE	no.imprint
DTH00127Zm00008a00116	0.26368	0.221654	0.374265	0.535588	0.74831	0.615222	TE	PH207	BP	B	0.286533	0.63304	0.688407	7.01193	1.14666	0.833152	0.176031	0.860269	1	FALSE	notDE	no.imprint
DTH00127Zm00008a00131	0.39552	0.332481	0.374265	0.238039	0.0680282	0.230708	TE	PH207	BP	B	0.367422	0.178925	0.327494	4.1853	-1.03031	1.08371	-0.0279645	0.97769	1	FALSE	notDE	no.imprint
DTH00139Zm00001d00018	0.19776	0.443308	0.436643	0.178529	0.204085	0.307611	TE	B73	BP	A	0.359237	0.230075	0.609587	4.52085	-0.679867	1.03067	0	1	1	FALSE	notDE	no.imprint
DTH00139Zm00001d00028	0.46144	0.554135	0.686153	0.357059	0.272113	0.384514	TE	B73	BP	A	0.567242	0.337895	0.626692	6.93201	-0.751335	0.829438	0	1	1	FALSE	notDE	no.imprint
DTH00154Zm00001d00004	21.5558	28.9812	26.9471	14.8775	16.1227	12.1506	TE	B73	BP	A	25.8281	14.3836	0.642303	309.365	-0.848753	0.196943	0	1	1	FALSE	notDE	no.imprint
DTH00154Zm00001d00166	0.26368	0.16624	0.49902	0.0595098	0.136056	0.230708	TE	B73	BP	A	0.309647	0.142092	0.685456	3.40146	-1.15012	1.21993	-0.123054	0.902064	1	FALSE	notDE	no.imprint
DTH00154Zm00001d00470	9.95392	8.97698	10.0428	1.78529	2.6531	2.6916	TE	B73	BP	A	9.65789	2.37666	0.802513	92.0071	-2.03787	0.271812	-3.81834	0.000134355	0.00628895	TRUE	notDE	no.imprint
DTH00154Zm00008a00099	0.19776	0.277067	0.24951	0.416569	0.204085	0.769028	TE	PH207	BP	B	0.241446	0.463227	0.657365	5.37013	0.905411	0.969602	0	1	1	FALSE	notDE	no.imprint
DTH00160Zm00008a00123	7.84448	11.3598	8.79523	19.1027	16.939	16.9186	TE	PH207	BP	B	9.33316	17.6534	0.654156	207.579	0.908181	0.21557	0	1	1	FALSE	notDE	no.imprint
DTH00162Zm00001d00001	1.05472	0.498721	0.561398	1.1902	0.544226	1.07664	TE	B73	BP	A	0.704946	0.93702	0.42933	12.5636	0.431356	0.652451	0	1	1	FALSE	notDE	no.imprint
DTH00163Zm00001d00502	0.85696	1.05286	0.810908	0.476079	0.816338	0.538319	TE	B73	BP	A	0.906908	0.610245	0.597769	11.6548	-0.588849	0.651178	0	1	1	FALSE	notDE	no.imprint
DTH00163Zm00008a00238	0.13184	0.110827	0.124755	7.37922	7.75522	9.92046	TE	PH207	BP	B	0.122474	8.35163	0.985547	64.5525	6.08567	0.651259	7.80898	5.76548e-15	1.38058e-12	TRUE	down	MEG
DTH00163Zm00008a00480	0.19776	0.0554135	0	0.11902	0.408169	0.538319	TE	PH207	BP	B	0.0843911	0.355169	0.80801	3.30492	2.06248	1.36662	0.77745	0.436893	1	FALSE	notDE	no.imprint
DTH00280Zm00008a00072	0.46144	0.554135	0.49902	0.833137	1.63268	1.07664	TE	PH207	BP	B	0.504865	1.18082	0.700498	12.8784	1.20743	0.636222	0.326041	0.744394	1	FALSE	notDE	no.imprint
DTH00280Zm00008a00152	0.3296	0.221654	0.24951	0.11902	0.408169	0.384514	TE	PH207	BP	B	0.266921	0.303901	0.532392	4.32585	0.160886	1.04751	0	1	1	FALSE	notDE	no.imprint
DTH00280Zm00008a00171	0.52736	0.332481	0.374265	0.595098	0.272113	0.307611	TE	PH207	BP	B	0.411369	0.391607	0.487695	6.17768	-0.0352	0.883561	0	1	1	FALSE	notDE	no.imprint
DTH00311Zm00008a00011	0.39552	0.221654	0.49902	0.892647	0.272113	0.615222	TE	PH207	BP	B	0.372065	0.593327	0.614597	7.40354	0.710738	0.841474	0	1	1	FALSE	notDE	no.imprint
DTH00311Zm00008a00013	0.39552	0.387894	0.24951	0.416569	0.476197	0.692125	TE	PH207	BP	B	0.344308	0.528297	0.605425	6.66538	0.590863	0.843594	0	1	1	FALSE	notDE	no.imprint
DTH00327Zm00001d00046	0.46144	0.554135	0.24951	0.0595098	0	0.0769028	TE	B73	BP	A	0.421695	0.0454709	0.902667	3.62101	-3.24424	1.46311	-1.53388	0.12506	1	FALSE	notDE	no.imprint
DTH00327Zm00001d00085	0.13184	0.16624	0.24951	0.11902	0.408169	0.307611	TE	B73	BP	A	0.18253	0.278267	0.396119	3.49602	0.582136	1.16449	0	1	1	FALSE	notDE	no.imprint
DTH00327Zm00001d00230	0.3296	0.498721	0.187133	0.11902	0.204085	0.307611	TE	B73	BP	A	0.338485	0.210238	0.616859	4.22624	-0.749101	1.08032	0	1	1	FALSE	notDE	no.imprint
DTH00327Zm00001d00307	0.39552	0.664962	0.124755	0.11902	0.136056	0.153806	TE	B73	BP	A	0.395079	0.136294	0.743506	4.1447	-1.58393	1.16082	-0.503037	0.614938	1	FALSE	notDE	no.imprint
DTH00327Zm00008a00112	0.06592	0.221654	0.24951	0.476079	0.544226	0.230708	TE	PH207	BP	B	0.179028	0.417004	0.699634	4.60223	1.21686	1.0589	0.204796	0.837732	1	FALSE	notDE	no.imprint
DTH00358Zm00008a00091	0.06592	0.332481	0.311888	0.238039	0.0680282	0.307611	TE	PH207	BP	B	0.236763	0.20456	0.463515	3.40003	-0.245383	1.22144	0	1	1	FALSE	notDE	no.imprint
DTH00409Zm00008a00027	3.6256	3.10315	3.6179	3.27304	3.94564	2.46089	TE	PH207	BP	B	3.44888	3.22652	0.483345	51.1578	-0.0865929	0.332127	0	1	1	FALSE	notDE	no.imprint
DTH00409Zm00008a00310	1.25248	1.27451	0.561398	1.48775	1.49662	2.07637	TE	PH207	BP	B	1.02946	1.68691	0.621016	20.8158	0.686468	0.517535	0	1	1	FALSE	notDE	no.imprint
DTH00409Zm00008a00624	0.3296	0.110827	0.561398	0.357059	0.680282	0.0769028	TE	PH207	BP	B	0.333942	0.371415	0.526563	5.37074	0.206266	1.03087	0	1	1	FALSE	notDE	no.imprint
DTH00431Zm00001d00056	1.91168	2.43819	1.74657	0.476079	1.15648	0.461417	TE	B73	BP	A	2.03215	0.697992	0.744338	21.0331	-1.55775	0.543131	-1.02692	0.304456	1	FALSE	notDE	no.imprint
DTH00431Zm00008a00046	0.79104	0.997442	0.99804	0.833137	0.544226	0.769028	TE	PH207	BP	B	0.928841	0.715464	0.435116	12.6342	-0.379146	0.620817	0	1	1	FALSE	notDE	no.imprint
DTH00434Zm00008a00145	1.91168	1.6624	2.05846	3.27304	3.33338	3.92204	TE	PH207	BP	B	1.87751	3.50949	0.651473	41.1357	0.899485	0.354526	0	1	1	FALSE	notDE	no.imprint
DTH00434Zm00008a00266	0.72512	1.05286	1.06042	1.42824	1.08845	1.69186	TE	PH207	BP	B	0.946131	1.40285	0.597216	17.9988	0.552852	0.530386	0	1	1	FALSE	notDE	no.imprint
DTH00437Zm00001d00030	0.52736	0.332481	0.311888	0.595098	0.476197	0.307611	TE	B73	BP	A	0.390576	0.459636	0.459387	6.54046	0.262645	0.855374	0	1	1	FALSE	notDE	no.imprint
DTH00442Zm00001d00039	0.59328	0.387894	0.935663	0.238039	0.204085	0.692125	TE	B73	BP	A	0.638946	0.378083	0.628247	7.67444	-0.781414	0.837062	0	1	1	FALSE	notDE	no.imprint
DTH10047Zm00001d00054	3.55968	1.99488	2.05846	1.72578	1.56465	1.92257	TE	B73	BP	A	2.53767	1.73767	0.593561	32.6356	-0.540819	0.413994	0	1	1	FALSE	notDE	no.imprint
DTH10158Zm00001d00001	0.52736	0.498721	0.686153	0.297549	0.0680282	0.153806	TE	B73	BP	A	0.570745	0.173128	0.767262	5.70689	-1.67917	0.980982	-0.692342	0.488723	1	FALSE	notDE	no.imprint
DTH11203Zm00008a00200	0.06592	0.16624	0.187133	0.238039	0.476197	0.769028	TE	PH207	BP	B	0.139764	0.494421	0.779616	4.79379	1.76939	1.07024	0.718896	0.472205	1	FALSE	notDE	no.imprint
DTH11374Zm00008a00467	0.19776	0.16624	0.311888	0.297549	0.0680282	0.461417	TE	PH207	BP	B	0.225296	0.275665	0.550272	3.80788	0.285328	1.14031	0	1	1	FALSE	notDE	no.imprint
DTH11932Zm00008a00009	0.13184	0.221654	0.187133	0.476079	0.136056	0.307611	TE	PH207	BP	B	0.180209	0.306582	0.629802	3.76753	0.771196	1.13649	0	1	1	FALSE	notDE	no.imprint
DTH12181Zm00001d00106	0.06592	0.332481	0.623775	0.357059	0.136056	0.461417	TE	B73	BP	A	0.340725	0.318177	0.51711	5.03336	-0.110313	1.04655	0	1	1	FALSE	notDE	no.imprint
DTH12181Zm00008a00043	0.39552	0.387894	0.561398	0.654608	0.476197	1.15354	TE	PH207	BP	B	0.448271	0.761449	0.629443	9.19542	0.747755	0.739356	0	1	1	FALSE	notDE	no.imprint
DTH12232Zm00001d00054	0.46144	0.498721	0.436643	0.357059	0.340141	0.538319	TE	B73	BP	A	0.465601	0.41184	0.530635	6.71347	-0.198959	0.831056	0	1	1	FALSE	notDE	no.imprint
DTH12258Zm00008a00001	0.52736	0.886615	1.1228	0.654608	1.08845	0.384514	TE	PH207	BP	B	0.84559	0.709191	0.456136	11.9432	-0.250043	0.674155	0	1	1	FALSE	notDE	no.imprint
DTH12298Zm00001d00072	0.26368	0.332481	0.124755	0.297549	0.408169	0.153806	TE	B73	BP	A	0.240305	0.286508	0.456149	4.07779	0.245453	1.08668	0	1	1	FALSE	notDE	no.imprint
DTH12326Zm00001d00114	0.19776	1.05286	0.0623775	1.13069	2.04085	2.7685	TE	B73	BP	A	0.437664	1.98001	0.181027	18.4611	2.07341	0.711214	1.50927	0.131231	1	FALSE	notDE	no.imprint
DTH12393Zm00008a00055	0.19776	0.221654	0.124755	0.357059	0.816338	0.538319	TE	PH207	BP	B	0.18139	0.570572	0.758778	5.739	1.62542	0.95803	0.652817	0.513875	1	FALSE	notDE	no.imprint
DTH12412Zm00001d00326	0.85696	0.831202	0.561398	0.238039	0.204085	0.307611	TE	B73	BP	A	0.749853	0.249912	0.75003	7.68541	-1.60368	0.829892	-0.727416	0.466971	1	FALSE	notDE	no.imprint
DTH12419Zm00001d00022	0.72512	0.221654	0.187133	0.11902	0.204085	0.230708	TE	B73	BP	A	0.377969	0.184604	0.671857	4.2651	-1.03718	1.10662	-0.0335986	0.973197	1	FALSE	notDE	no.imprint
DTH12697Zm00008a00005	0.3296	0.664962	0.436643	0.297549	0.476197	0.615222	TE	PH207	BP	B	0.477068	0.46299	0.492512	7.21086	-0.0929379	0.823289	0	1	1	FALSE	notDE	no.imprint
DTH12864Zm00001d00988	0.9888	0.609548	0.74853	0.0595098	0.272113	0.461417	TE	B73	BP	A	0.782293	0.264346	0.747433	7.93283	-1.61908	0.854529	-0.724474	0.468775	1	FALSE	notDE	no.imprint
DTH13012Zm00008a00008	0.85696	0.277067	0.74853	0.892647	1.29254	2.15328	TE	PH207	BP	B	0.627519	1.44615	0.697388	15.6365	1.20604	0.615249	0.334881	0.737714	1	FALSE	notDE	no.imprint
DTH13084Zm00001d00006	1.58208	1.77323	1.06042	0.357059	0.952395	0.769028	TE	B73	BP	A	1.47191	0.692827	0.679949	16.6225	-1.12549	0.586178	-0.214088	0.830478	1	FALSE	notDE	no.imprint
DTH13117Zm00008a00093	0.26368	0.110827	0.24951	1.01167	0.74831	0.538319	TE	PH207	BP	B	0.208006	0.766099	0.786465	7.49761	1.92545	0.864762	1.07018	0.284539	1	FALSE	notDE	no.imprint
DTH13583Zm00001d01060	0.3296	0.664962	0.311888	0.0595098	0.136056	0	TE	B73	BP	A	0.435483	0.0651887	0.869797	3.90651	-2.73349	1.327	-1.30632	0.191443	1	FALSE	notDE	no.imprint
DTH13583Zm00008a00105	0.46144	0.221654	0.187133	0.238039	0.204085	0.307611	TE	PH207	BP	B	0.290075	0.249912	0.46281	4.11749	-0.21246	1.06545	0	1	1	FALSE	notDE	no.imprint
DTH13583Zm00008a00393	0.59328	0.664962	0.311888	1.8448	2.04085	2.07637	TE	PH207	BP	B	0.523376	1.98734	0.791543	19.2373	1.90378	0.548336	1.64823	0.099306	1	FALSE	notDE	no.imprint
DTH16728Zm00001d00016	1.05472	0.609548	0.99804	1.42824	1.22451	0.999736	TE	B73	BP	A	0.887436	1.21749	0.421599	16.114	0.482545	0.55819	0	1	1	FALSE	notDE	no.imprint
DTM00257Zm00001d00133	0.39552	0.16624	0.124755	0.0595098	0.272113	0.230708	TE	B73	BP	A	0.228838	0.187444	0.54972	3.15317	-0.310411	1.24556	0	1	1	FALSE	notDE	no.imprint
DTM00796Zm00008a00002	0.46144	0.110827	0.374265	0.357059	0.544226	0.153806	TE	PH207	BP	B	0.315511	0.351697	0.527118	5.08134	0.206658	1.0063	0	1	1	FALSE	notDE	no.imprint
DTM00800Zm00001d00004	0.46144	0.720375	0.187133	0.11902	0.544226	0.692125	TE	B73	BP	A	0.456316	0.45179	0.502492	6.95481	-0.0930082	0.909259	0	1	1	FALSE	notDE	no.imprint
DTM06094Zm00001d00001	1.58208	1.38534	1.30993	0.476079	1.29254	0.538319	TE	B73	BP	A	1.42578	0.768978	0.64963	16.7958	-0.898916	0.578707	0	1	1	FALSE	notDE	no.imprint
DTM12110Zm00001d00001	2.57088	3.21398	3.24363	1.78529	2.1769	2.07637	TE	B73	BP	A	3.0095	2.01286	0.59922	38.5048	-0.592813	0.369457	0	1	1	FALSE	notDE	no.imprint
DTM33229Zm00001d00001	16.9414	18.1756	16.6548	6.90314	7.55113	10.1512	TE	B73	BP	A	17.2573	8.20181	0.677844	195.065	-1.09211	0.203293	-0.453092	0.650483	1	FALSE	notDE	no.imprint
DTT00008Zm00001d00020	0.72512	0.221654	0.436643	0.357059	0.272113	0.461417	TE	B73	BP	A	0.461139	0.363529	0.559181	6.25269	-0.32556	0.888795	0	1	1	FALSE	notDE	no.imprint
DTT00009Zm00008a00429	0.06592	0.443308	0.187133	0.595098	0.884367	0.845931	TE	PH207	BP	B	0.23212	0.775132	0.769551	7.73156	1.67092	0.867444	0.773441	0.439261	1	FALSE	notDE	no.imprint
DTT00011Zm00001d00013	0.6592	0.554135	0.686153	0.595098	0.0680282	0.461417	TE	B73	BP	A	0.633162	0.374848	0.628131	7.73543	-0.734807	0.84719	0	1	1	FALSE	notDE	no.imprint
DTT00011Zm00001d00240	0.72512	0.332481	0.810908	0.357059	0.544226	0.845931	TE	B73	BP	A	0.622836	0.582405	0.516773	9.09883	-0.103909	0.746052	0	1	1	FALSE	notDE	no.imprint
DTT00011Zm00008a00056	0.85696	0.332481	0.311888	0.535588	1.22451	0.922833	TE	PH207	BP	B	0.500443	0.89431	0.641196	10.588	0.839183	0.720685	0	1	1	FALSE	notDE	no.imprint
DTT00011Zm00008a00653	0.26368	0.277067	0.74853	0.535588	0.476197	0.999736	TE	PH207	BP	B	0.429759	0.670507	0.609404	8.3304	0.634391	0.795594	0	1	1	FALSE	notDE	no.imprint
DTT00011Zm00008a00762	0.39552	0.775789	0.374265	0.238039	0.0680282	0.153806	TE	PH207	BP	B	0.515191	0.153291	0.229312	5.20927	-1.75192	1.04207	-0.721569	0.470559	1	FALSE	notDE	no.imprint
DTT00012Zm00008a00041	2.17536	2.21654	1.55944	1.66627	1.42859	2.30708	TE	PH207	BP	B	1.98378	1.80065	0.475805	29.0056	-0.160073	0.429748	0	1	1	FALSE	notDE	no.imprint
DTT00016Zm00001d00231	0.46144	0.609548	0.124755	0.178529	0.136056	0.230708	TE	B73	BP	A	0.398581	0.181765	0.686799	4.50445	-1.17275	1.08907	-0.158622	0.873966	1	FALSE	notDE	no.imprint
DTT00016Zm00008a00030	0.19776	0.0554135	0.0623775	0.416569	0.204085	0.307611	TE	PH207	BP	B	0.105184	0.309421	0.746304	3.18231	1.60023	1.27684	0.47009	0.638291	1	FALSE	notDE	no.imprint
DTT00016Zm00008a00262	0	0	0	0.773628	0.408169	0.384514	TE	PH207	BP	B	0	0.522104	1	4.05098	5.56021	1.57951	2.88711	0.00388797	0.110102	FALSE	notDE	no.imprint
DTT00016Zm00008a00264	0	0	0	0.595098	0.74831	0.692125	TE	PH207	BP	B	0	0.678511	1	5.17858	5.90975	1.48751	3.30064	0.00096464	0.0347547	TRUE	down	MEG
DTT00026Zm00001d00424	3.69152	5.09804	4.74069	1.60677	1.36056	2.46089	TE	B73	BP	A	4.51008	1.80941	0.713678	48.5062	-1.34369	0.361441	-0.950902	0.341654	1	FALSE	notDE	no.imprint
DTT00026Zm00001d00757	0.52736	0.16624	0.74853	0.11902	0.476197	0.615222	TE	B73	BP	A	0.48071	0.40348	0.543673	6.6257	-0.264953	0.918388	0	1	1	FALSE	notDE	no.imprint
DTT00026Zm00001d00946	1.05472	1.38534	1.24755	0.535588	0.272113	0.615222	TE	B73	BP	A	1.2292	0.474308	0.72157	13.0988	-1.38745	0.642953	-0.602617	0.546764	1	FALSE	notDE	no.imprint
DTT00026Zm00008a00520	3.42784	3.93436	4.49118	3.74912	5.57831	4.92178	TE	PH207	BP	B	3.95113	4.74974	0.545893	66.4804	0.252958	0.295489	0	1	1	FALSE	notDE	no.imprint
DTT00026Zm00008a00754	0.06592	0	0	1.13069	1.56465	1.84567	TE	PH207	BP	B	0.0219733	1.51367	0.985691	11.655	6.0959	1.32566	3.84405	0.00012102	0.00580368	TRUE	down	MEG
DTT00026Zm00008a00876	0.19776	0.277067	0.311888	1.1902	1.29254	1.46115	TE	PH207	BP	B	0.262238	1.31463	0.833697	12.043	2.30956	0.696097	1.88129	0.0599328	0.857924	FALSE	notDE	no.imprint
DTT00026Zm00008a01106	51.1539	38.1245	44.3504	146.93	185.445	116.662	TE	PH207	BP	B	44.5429	149.679	0.770659	1488.71	1.75545	0.170644	4.42705	9.55312e-06	0.000614753	TRUE	notDE	no.imprint
DTT00032Zm00001d00151	0.6592	1.49616	0.810908	1.13069	0.272113	1.30735	TE	B73	BP	A	0.988757	0.903382	0.52256	14.6316	-0.163027	0.666525	0	1	1	FALSE	notDE	no.imprint
DTT00032Zm00008a00291	0	0.110827	0.24951	0.595098	0.340141	0.538319	TE	PH207	BP	B	0.120112	0.491186	0.803513	4.68831	2.02882	1.13061	0.909966	0.36284	1	FALSE	notDE	no.imprint
DTT00042Zm00001d00002	0.52736	0.498721	0.436643	0.476079	0.340141	0.384514	TE	B73	BP	A	0.487575	0.400244	0.549182	6.82369	-0.279377	0.82524	0	1	1	FALSE	notDE	no.imprint
DTT00046Zm00001d00001	2.76864	1.99488	1.80895	0	0.204085	0	TE	B73	BP	A	2.19082	0.0680282	0.969884	17.2918	-5.018	0.982014	-4.09159	4.2843e-05	0.00234537	TRUE	up	MEG
DTT00048Zm00001d00029	0.59328	0.332481	0.187133	0.0595098	0.0680282	0.0769028	TE	B73	BP	A	0.370964	0.0681469	0.844807	3.36181	-2.45233	1.35295	-1.07345	0.283069	1	FALSE	notDE	no.imprint
DTT00056Zm00001d00162	1.91168	2.93691	1.55944	0.773628	0.476197	0.922833	TE	B73	BP	A	2.13601	0.724219	0.746797	22.1388	-1.58872	0.531515	-1.10762	0.268026	1	FALSE	notDE	no.imprint
DTT00056Zm00008a00019	0.26368	0.221654	0.24951	0.357059	0.612254	0.769028	TE	PH207	BP	B	0.244948	0.579447	0.702875	6.25451	1.22022	0.888636	0.247819	0.804275	1	FALSE	notDE	no.imprint
DTT00057Zm00008a00009	0.39552	0.221654	0.187133	0.654608	0.612254	0.615222	TE	PH207	BP	B	0.268102	0.627361	0.7006	6.85601	1.23814	0.851206	0.27977	0.779654	1	FALSE	notDE	no.imprint
DTT10009Zm00001d00436	2.37312	1.2191	2.30797	1.01167	1.42859	0.692125	TE	B73	BP	A	1.96673	1.04413	0.653212	22.9211	-0.886877	0.50198	0	1	1	FALSE	notDE	no.imprint
DTT10009Zm00008a00035	0.13184	0.387894	0.49902	0.535588	0.272113	0.307611	TE	PH207	BP	B	0.339585	0.371771	0.522623	5.49265	0.140525	0.957119	0	1	1	FALSE	notDE	no.imprint
DTT10009Zm00008a00620	0.26368	0.221654	0.24951	0.357059	0.204085	0.230708	TE	PH207	BP	B	0.244948	0.263951	0.51867	3.9129	0.128508	1.07723	0	1	1	FALSE	notDE	no.imprint
DTT10422Zm00001d00010	0.26368	0.0554135	0.24951	0.476079	0.136056	0.153806	TE	B73	BP	A	0.189534	0.255314	0.426066	3.42022	0.5114	1.22114	0	1	1	FALSE	notDE	no.imprint
DTT10577Zm00001d00468	0.59328	0.554135	0.436643	0.535588	0.680282	0.153806	TE	B73	BP	A	0.528019	0.456559	0.53629	7.59816	-0.18878	0.825146	0	1	1	FALSE	notDE	no.imprint
DTT11073Zm00008a00103	0.9888	0.664962	0.561398	0.178529	0.74831	0.538319	TE	PH207	BP	B	0.738386	0.488386	0.398107	9.33607	-0.623664	0.758912	0	1	1	FALSE	notDE	no.imprint
DTT11075Zm00008a00027	0.26368	0.387894	0.24951	0.416569	0.340141	0.615222	TE	PH207	BP	B	0.300361	0.457311	0.603573	5.80665	0.573471	0.903502	0	1	1	FALSE	notDE	no.imprint
DTT11408Zm00008a00049	0.19776	0.0554135	0.0623775	0.297549	0.612254	0.769028	TE	PH207	BP	B	0.105184	0.55961	0.84178	5.01632	2.41682	1.1074	1.27942	0.20075	1	FALSE	notDE	no.imprint
DTT11547Zm00001d01329	0.9888	0.221654	0.24951	0.178529	0	0.153806	TE	B73	BP	A	0.486655	0.110778	0.814576	4.53073	-2.09375	1.21446	-0.900603	0.367799	1	FALSE	notDE	no.imprint
DTT11547Zm00008a00834	0.46144	0.443308	0.374265	0.297549	0.272113	0.230708	TE	PH207	BP	B	0.426338	0.26679	0.384908	5.32824	-0.671518	0.935592	0	1	1	FALSE	notDE	no.imprint
DTT12147Zm00008a00010	0	0	0	0.297549	0.74831	0.922833	TE	PH207	BP	B	0	0.656231	1	4.9384	5.83678	1.52281	3.17622	0.00149207	0.049918	TRUE	down	MEG
DTT12378Zm00008a00013	0.13184	0.110827	0.187133	0.892647	0.340141	1.23044	TE	PH207	BP	B	0.143266	0.821078	0.851436	7.34741	2.51731	0.941477	1.61162	0.107044	1	FALSE	notDE	no.imprint
DTT12506Zm00001d00654	1.3184	1.27451	0.873285	0.238039	0.476197	0.769028	TE	B73	BP	A	1.1554	0.494421	0.700318	12.6201	-1.27481	0.664434	-0.413607	0.679162	1	FALSE	notDE	no.imprint
DTT12506Zm00008a00007	0.06592	0.0554135	0	0.595098	0.408169	0.692125	TE	PH207	BP	B	0.0404445	0.565131	0.933213	4.63357	3.78655	1.37848	2.02146	0.0432319	0.687647	FALSE	notDE	no.imprint
DTT12506Zm00008a00595	0.13184	0.277067	0.436643	1.1902	1.76873	1.15354	TE	PH207	BP	B	0.28185	1.37082	0.829458	12.6419	2.27287	0.699404	1.81994	0.0687685	0.934991	FALSE	notDE	no.imprint
DTT12757Zm00008a00165	0.52736	0.221654	0.623775	0.535588	0.74831	0.692125	TE	PH207	BP	B	0.457596	0.658675	0.590067	8.4675	0.541992	0.763006	0	1	1	FALSE	notDE	no.imprint
DTT12757Zm00008a00245	0.39552	0.332481	0.49902	0.0595098	0.340141	0.384514	TE	PH207	BP	B	0.409007	0.261388	0.389902	5.07341	-0.687823	1.00157	0	1	1	FALSE	notDE	no.imprint
DTT12762Zm00008a00029	0.19776	0	0	0.476079	0.340141	0.307611	TE	PH207	BP	B	0.06592	0.37461	0.850362	3.38195	2.59666	1.42753	1.11848	0.263363	1	FALSE	notDE	no.imprint
DTT12875Zm00001d00236	0.39552	0.387894	0.24951	0.238039	0.204085	0	TE	B73	BP	A	0.344308	0.147375	0.700265	3.81294	-1.17421	1.19105	-0.146269	0.883709	1	FALSE	notDE	no.imprint
DTT12876Zm00001d00003	0.52736	0.110827	0.124755	0.178529	0.340141	0.0769028	TE	B73	BP	A	0.254314	0.198524	0.5616	3.44785	-0.313483	1.22912	0	1	1	FALSE	notDE	no.imprint
DTT12955Zm00001d00005	3.75744	3.87894	4.17929	1.8448	1.70071	2.23018	TE	B73	BP	A	3.93856	1.92523	0.671675	44.8998	-1.04159	0.346387	-0.120057	0.904438	1	FALSE	notDE	no.imprint
DTT12974Zm00001d00637	0.3296	0.277067	0.374265	0.0595098	0.0680282	0.153806	TE	B73	BP	A	0.326977	0.0937812	0.777114	3.20227	-1.83853	1.28507	-0.652513	0.51407	1	FALSE	notDE	no.imprint
DTT15084Zm00001d00080	0.6592	0.387894	0.311888	0.0595098	0.204085	0.153806	TE	B73	BP	A	0.452994	0.139133	0.765028	4.51477	-1.72881	1.09849	-0.663465	0.507033	1	FALSE	notDE	no.imprint
DTT15084Zm00001d01262	2.10944	0.554135	0.49902	0.714118	0.544226	0.384514	TE	B73	BP	A	1.0542	0.547619	0.658126	12.2168	-0.901222	0.729845	0	1	1	FALSE	notDE	no.imprint
DTT16190Zm00008a00561	1.9776	2.27195	2.12084	0.595098	0.952395	0.769028	TE	PH207	BP	B	2.12346	0.772174	0.266668	22.2154	-1.47615	0.49517	-0.961595	0.336253	1	FALSE	notDE	no.imprint
DTT16190Zm00008a02541	0.46144	0.554135	0.311888	1.24971	2.51704	1.76876	TE	PH207	BP	B	0.442487	1.84517	0.806576	17.4603	2.03188	0.591396	1.74482	0.081017	1	FALSE	notDE	no.imprint
DTT16753Zm00001d00072	1.12064	1.32992	0.873285	0.238039	0.74831	0.922833	TE	B73	BP	A	1.10795	0.636394	0.635167	13.3424	-0.854523	0.650272	0	1	1	FALSE	notDE	no.imprint
DTX10001Zm00001d04205	0.3296	0.387894	0.74853	0	0.136056	0.0769028	TE	B73	BP	A	0.488675	0.0709864	0.873162	4.24971	-2.83168	1.2891	-1.4209	0.155347	1	FALSE	notDE	no.imprint
DTX10002Zm00001d01352	0.59328	0.664962	0.561398	0.416569	0.136056	0.769028	TE	B73	BP	A	0.606546	0.440551	0.579265	8.00717	-0.494423	0.814926	0	1	1	FALSE	notDE	no.imprint
DTX10002Zm00001d05742	1.38432	0.664962	1.1228	0.595098	0.408169	0.922833	TE	B73	BP	A	1.05736	0.642034	0.622198	12.8958	-0.719115	0.639379	0	1	1	FALSE	notDE	no.imprint
DTX10002Zm00008a02439	0.13184	0.16624	0.0623775	0.416569	0.340141	0.230708	TE	PH207	BP	B	0.120153	0.329139	0.732573	3.47829	1.44865	1.2003	0.373783	0.708566	1	FALSE	notDE	no.imprint
DTX10016Zm00001d00010	0.19776	0.332481	0.561398	0	0.0680282	0.153806	TE	B73	BP	A	0.363879	0.0739446	0.831109	3.32576	-2.39247	1.38615	-1.00456	0.31511	1	FALSE	notDE	no.imprint
DTX10212Zm00008a00022	0.26368	0.277067	0.187133	0.535588	0.340141	0.461417	TE	PH207	BP	B	0.242627	0.445715	0.64752	5.29699	0.873945	0.946984	0	1	1	FALSE	notDE	no.imprint
DTX10308Zm00008a00045	0.6592	0.443308	0.374265	1.24971	1.36056	1.23044	TE	PH207	BP	B	0.492258	1.28024	0.72228	13.5682	1.38346	0.617053	0.62144	0.53431	1	FALSE	notDE	no.imprint
DTX10308Zm00008a00111	0.79104	0.775789	0.935663	2.55892	2.24493	2.07637	TE	PH207	BP	B	0.834164	2.29341	0.733287	24.004	1.46592	0.471305	0.988569	0.322874	1	FALSE	notDE	no.imprint
DTX10308Zm00008a00126	0.39552	0.554135	0.311888	0.595098	0.952395	1.07664	TE	PH207	BP	B	0.420514	0.874711	0.675335	9.89317	1.01686	0.716259	0.0235339	0.981224	1	FALSE	notDE	no.imprint
DTX11532Zm00001d00047	0.92288	0.554135	0.99804	0.952157	1.63268	1.23044	TE	B73	BP	A	0.825018	1.27176	0.39347	15.9463	0.630254	0.564927	0	1	1	FALSE	notDE	no.imprint
DTX11532Zm00008a01330	0.46144	0.720375	0.436643	1.48775	0.476197	1.23044	TE	PH207	BP	B	0.539486	1.0648	0.663721	12.3916	0.96991	0.681259	0	1	1	FALSE	notDE	no.imprint
DTX11533Zm00001d00877	0.46144	0.443308	0.810908	0.357059	0.136056	0.0769028	TE	B73	BP	A	0.571885	0.190006	0.750613	5.84362	-1.5205	0.976803	-0.532861	0.59413	1	FALSE	notDE	no.imprint
DTX11533Zm00008a00170	0.26368	0.16624	0.49902	0.178529	0.136056	0.0769028	TE	PH207	BP	B	0.309647	0.130496	0.296486	3.34789	-1.19414	1.22271	-0.158778	0.873844	1	FALSE	notDE	no.imprint
DTX12438Zm00008a00016	0.6592	0.554135	0.49902	3.57059	2.38099	1.23044	TE	PH207	BP	B	0.570785	2.39401	0.807479	23.0087	2.09665	0.555852	1.97292	0.0485046	0.744598	FALSE	notDE	no.imprint
DTX12495Zm00008a00307	0.85696	0.775789	0.49902	1.8448	1.15648	1.53806	TE	PH207	BP	B	0.71059	1.51311	0.680448	17.1093	1.0912	0.559288	0.163059	0.870472	1	FALSE	notDE	no.imprint
DTX12739Zm00001d00001	5.07584	6.81586	6.30013	0.297549	0.408169	0.384514	TE	B73	BP	A	6.06394	0.363411	0.943459	49.487	-4.08138	0.477673	-6.45082	1.11249e-10	1.79632e-08	TRUE	up	MEG
DTX12739Zm00008a00001	2.24128	2.93691	3.18125	17.6744	20.1363	21.6097	TE	PH207	BP	B	2.78648	19.8068	0.876668	172.497	2.81477	0.226498	8.01229	1.12596e-15	2.87202e-13	TRUE	notDE	no.imprint
DTX12961Zm00001d00101	0.06592	0.498721	0.436643	0.178529	0.136056	0	TE	B73	BP	A	0.333761	0.104862	0.760929	3.42437	-1.6342	1.33606	-0.474678	0.635016	1	FALSE	notDE	no.imprint
DTX12961Zm00001d00397	1.12064	0.554135	0.810908	0.654608	0.272113	0.692125	TE	B73	BP	A	0.828561	0.539615	0.605595	10.4262	-0.602867	0.707778	0	1	1	FALSE	notDE	no.imprint
RIL00001Zm00008a00018	0.39552	0.16624	0.436643	0.357059	0.884367	0.615222	TE	PH207	BP	B	0.332801	0.618883	0.650303	7.20475	0.903421	0.84302	0	1	1	FALSE	notDE	no.imprint
RIL00001Zm00008a00028	0.39552	0.277067	0.311888	0.595098	0.680282	0.384514	TE	PH207	BP	B	0.328158	0.553298	0.627709	6.76465	0.771496	0.841361	0	1	1	FALSE	notDE	no.imprint
RIL00003Zm00008a00015	1.45024	0.886615	1.37231	2.73745	1.97282	2.6916	TE	PH207	BP	B	1.23639	2.46729	0.666173	28.3072	1.01142	0.436477	0.0261745	0.979118	1	FALSE	notDE	no.imprint
RIL00004Zm00001d00013	0.79104	0.775789	0.74853	0.357059	0.476197	0.461417	TE	B73	BP	A	0.771786	0.431558	0.641368	9.21301	-0.851562	0.721651	0	1	1	FALSE	notDE	no.imprint
RIL00004Zm00001d00017	2.83456	1.16368	0.561398	0	0	0	TE	B73	BP	A	1.51988	0	1	11.6023	-6.92423	1.37779	-4.29982	1.7094e-05	0.00103922	TRUE	up	MEG
RIL00004Zm00008a00010	0.19776	0.387894	0.436643	0.11902	0.204085	0.153806	TE	PH207	BP	B	0.340766	0.15897	0.318108	3.8351	-1.12111	1.1299	-0.10719	0.914639	1	FALSE	notDE	no.imprint
RIL00006Zm00008a00003	0.59328	0.277067	0.24951	0.297549	0.544226	0.845931	TE	PH207	BP	B	0.373286	0.562568	0.601128	7.07963	0.57191	0.849754	0	1	1	FALSE	notDE	no.imprint
RIL00007Zm00001d00009	0.39552	0.221654	0.374265	0.178529	0.340141	0.153806	TE	B73	BP	A	0.33048	0.224159	0.595847	4.22338	-0.54353	1.05633	0	1	1	FALSE	notDE	no.imprint
RIL00010Zm00001d00001	4.35072	3.15857	2.86937	0.595098	0.204085	0.538319	TE	B73	BP	A	3.45955	0.445834	0.885841	29.9206	-2.94436	0.514417	-3.77973	0.000156998	0.0072334	TRUE	notDE	no.imprint
RIL00017Zm00001d00008	1.51616	0.221654	0.74853	0.535588	0.272113	0.384514	TE	B73	BP	A	0.828781	0.397405	0.675902	9.27868	-1.00815	0.817758	-0.00997085	0.992045	1	FALSE	notDE	no.imprint
RIL00019Zm00001d00002	6.39424	6.76044	4.49118	2.85647	1.97282	1.69186	TE	B73	BP	A	5.88195	2.17372	0.730163	62.1934	-1.42679	0.343167	-1.24368	0.213616	1	FALSE	notDE	no.imprint
RIL00019Zm00001d00003	8.76736	8.14578	9.91803	3.68961	3.1293	5.92151	TE	B73	BP	A	8.94372	4.24681	0.678041	100.671	-1.08978	0.268346	-0.334567	0.737952	1	FALSE	notDE	no.imprint
RIL00021Zm00001d00003	0.39552	0.221654	0.24951	0.416569	0.408169	0.845931	TE	B73	BP	A	0.288895	0.556889	0.34157	6.41332	0.933805	0.877882	0	1	1	FALSE	notDE	no.imprint
RIL00021Zm00008a00007	0.26368	0.110827	0.49902	0.654608	0.952395	1.15354	TE	PH207	BP	B	0.291176	0.920181	0.759629	9.16186	1.67219	0.786164	0.85502	0.39254	1	FALSE	notDE	no.imprint
RIL00022Zm00001d00003	0.52736	0.332481	0.49902	0.357059	0.136056	0.384514	TE	B73	BP	A	0.452954	0.292543	0.607586	5.68624	-0.619331	0.925489	0	1	1	FALSE	notDE	no.imprint
RIL00023Zm00001d00003	2.9664	2.8815	3.18125	3.21353	3.87761	3.99894	TE	B73	BP	A	3.00972	3.69669	0.448782	51.2498	0.288057	0.317163	0	1	1	FALSE	notDE	no.imprint
RIL00024Zm00008a00002	0.19776	0.277067	0.187133	0.476079	0.680282	0.461417	TE	PH207	BP	B	0.220653	0.539259	0.709633	5.83311	1.27049	0.919164	0.294276	0.768547	1	FALSE	notDE	no.imprint
RIL00025Zm00008a00004	0.13184	0.554135	0.436643	2.02333	2.44902	1.76876	TE	PH207	BP	B	0.374206	2.08037	0.847548	18.8594	2.44104	0.598407	2.40812	0.0160348	0.327269	FALSE	notDE	no.imprint
RIL00026Zm00001d00001	0.59328	0.221654	0.0623775	0.11902	0.204085	0.153806	TE	B73	BP	A	0.292437	0.15897	0.647835	3.44379	-0.877598	1.23919	0	1	1	FALSE	notDE	no.imprint
RIL00026Zm00008a00012	0.19776	0.16624	0.124755	0.11902	0.408169	0.384514	TE	PH207	BP	B	0.162918	0.303901	0.651003	3.54022	0.864271	1.16681	0	1	1	FALSE	notDE	no.imprint
RIL00027Zm00008a00001	0.13184	0.110827	0.124755	0.416569	0.204085	0.307611	TE	PH207	BP	B	0.122474	0.309421	0.716427	3.32322	1.35314	1.20867	0.292172	0.770155	1	FALSE	notDE	no.imprint
RIL00028Zm00001d00004	0	0.0554135	0	0.476079	0.476197	0.230708	TE	B73	BP	A	0.0184712	0.394328	0.0447461	3.19895	4.18777	1.64018	1.94354	0.0519505	0.779147	FALSE	notDE	no.imprint
RIL00028Zm00008a00005	0.26368	0.110827	0.24951	0.654608	0.204085	0.461417	TE	PH207	BP	B	0.208006	0.440036	0.679024	4.97265	1.12234	1.01693	0.120299	0.904246	1	FALSE	notDE	no.imprint
RIT00001Zm00001d00003	0.6592	0.221654	0.124755	0.0595098	0.204085	0.230708	TE	B73	BP	A	0.335203	0.164768	0.670445	3.78771	-1.04977	1.19354	-0.0416978	0.96674	1	FALSE	notDE	no.imprint
RIT00001Zm00001d00056	0.26368	0.554135	0.99804	0.357059	0.204085	0.615222	TE	B73	BP	A	0.605285	0.392122	0.606859	7.59638	-0.64681	0.849147	0	1	1	FALSE	notDE	no.imprint
RIT00002Zm00001d00012	0.13184	0.277067	0.24951	0.357059	0.340141	0	TE	B73	BP	A	0.219472	0.2324	0.485696	3.51959	0.113049	1.24163	0	1	1	FALSE	notDE	no.imprint
RIT00002Zm00008a00002	0	0.110827	0.436643	1.24971	1.29254	1.38425	TE	PH207	BP	B	0.18249	1.30883	0.877632	11.3774	2.84566	0.816914	2.2593	0.0238645	0.446588	FALSE	notDE	no.imprint
RIT00002Zm00008a00012	0.19776	0.221654	0.374265	0.476079	0.340141	0.461417	TE	PH207	BP	B	0.26456	0.425879	0.616824	5.28153	0.693309	0.944074	0	1	1	FALSE	notDE	no.imprint
RLC00002Zm00001d00126	0.79104	0.831202	0.873285	0.11902	0.136056	0.615222	TE	B73	BP	A	0.831842	0.290099	0.741431	8.5439	-1.58934	0.831319	-0.70892	0.478374	1	FALSE	notDE	no.imprint
RLC00002Zm00001d00628	0.26368	0.110827	0.24951	0.535588	0.0680282	0.384514	TE	B73	BP	A	0.208006	0.329377	0.387072	4.12099	0.706142	1.12861	0	1	1	FALSE	notDE	no.imprint
RLC00002Zm00001d00679	1.45024	1.2191	0.99804	0.714118	0.612254	0.230708	TE	B73	BP	A	1.22246	0.519027	0.701963	13.4199	-1.20381	0.645533	-0.315728	0.752209	1	FALSE	notDE	no.imprint
RLC00002Zm00001d00713	0.9888	0.110827	0.124755	0	0	0.0769028	TE	B73	BP	A	0.408127	0.0256343	0.940902	3.25346	-4.03929	1.72432	-1.7626	0.0779684	1	FALSE	notDE	no.imprint
RLC00002Zm00001d00763	0.3296	0.387894	0.187133	0.11902	0.340141	0.845931	TE	B73	BP	A	0.301542	0.43503	0.409386	5.57694	0.454946	0.985566	0	1	1	FALSE	notDE	no.imprint
RLC00002Zm00001d00765	0.52736	0	0.24951	1.24971	1.83676	1.53806	TE	B73	BP	A	0.258957	1.54151	0.143828	13.6754	2.62993	0.745959	2.18501	0.0288879	0.514082	FALSE	notDE	no.imprint
RLC00002Zm00001d00790	7.18528	2.93691	4.30405	12.8541	12.041	10.8433	TE	B73	BP	A	4.80875	11.9128	0.287578	127.9	1.33152	0.277509	1.19461	0.23224	1	FALSE	notDE	no.imprint
RLC00002Zm00001d01023	32.103	34.578	34.9314	15.8296	16.5989	18.6874	TE	B73	BP	A	33.8708	17.0386	0.665315	390.156	-1.00071	0.155948	-0.0045671	0.996356	1	FALSE	notDE	no.imprint
RLC00002Zm00001d01472	0.59328	0.277067	0.561398	0.357059	0.204085	0.538319	TE	B73	BP	A	0.477248	0.366488	0.565637	6.39814	-0.376295	0.876171	0	1	1	FALSE	notDE	no.imprint
RLC00002Zm00001d01540	0.19776	0.16624	0.187133	0.178529	0.476197	0.307611	TE	B73	BP	A	0.183711	0.320779	0.364152	3.8388	0.789713	1.10718	0	1	1	FALSE	notDE	no.imprint
RLC00002Zm00001d01635	10.4154	8.31202	6.79915	6.84363	5.91845	4.46036	TE	B73	BP	A	8.50884	5.74081	0.597126	109.547	-0.556575	0.269987	0	1	1	FALSE	notDE	no.imprint
RLC00002Zm00001d01677	1.05472	0.942029	0.623775	0.476079	0.612254	0.615222	TE	B73	BP	A	0.873508	0.567852	0.606031	11.0544	-0.637495	0.667232	0	1	1	FALSE	notDE	no.imprint
RLC00002Zm00001d02224	2.50496	2.54902	2.80699	0.952157	1.49662	2.30708	TE	B73	BP	A	2.62032	1.58529	0.623054	32.0483	-0.757513	0.422242	0	1	1	FALSE	notDE	no.imprint
RLC00002Zm00001d02351	0.72512	0.221654	0.49902	0.11902	0.204085	0.153806	TE	B73	BP	A	0.481931	0.15897	0.751959	4.84469	-1.58372	1.05286	-0.554417	0.579294	1	FALSE	notDE	no.imprint
RLC00002Zm00001d02721	1.648	2.0503	1.37231	3.80863	3.26535	3.22992	TE	B73	BP	A	1.6902	3.43463	0.329806	39.4404	1.01366	0.379085	0.0360403	0.97125	1	FALSE	notDE	no.imprint
RLC00002Zm00001d02840	2.24128	2.43819	1.49706	2.67794	1.29254	1.38425	TE	B73	BP	A	2.05884	1.78491	0.535634	29.7574	-0.193216	0.462444	0	1	1	FALSE	notDE	no.imprint
RLC00002Zm00001d03375	0.46144	2.71526	0.49902	1.72578	5.51028	2.38399	TE	B73	BP	A	1.22524	3.20669	0.276458	34.1722	1.31121	0.605266	0.514177	0.607129	1	FALSE	notDE	no.imprint
RLC00002Zm00001d03458	0.46144	0.221654	0.311888	0.178529	0.0680282	0.0769028	TE	B73	BP	A	0.33166	0.10782	0.754665	3.35864	-1.56439	1.24346	-0.45389	0.649908	1	FALSE	notDE	no.imprint
RLC00002Zm00001d03645	2.3072	2.10571	3.11888	0.178529	0.544226	0.307611	TE	B73	BP	A	2.5106	0.343455	0.87966	21.7571	-2.88422	0.584999	-3.22089	0.00127794	0.0437157	TRUE	notDE	no.imprint
RLC00002Zm00001d04235	0.26368	0.443308	0.311888	0.416569	0.272113	0	TE	B73	BP	A	0.339625	0.229561	0.596686	4.44288	-0.522379	1.12049	0	1	1	FALSE	notDE	no.imprint
RLC00002Zm00001d04275	0.06592	0.16624	0.187133	1.42824	1.56465	1.07664	TE	B73	BP	A	0.139764	1.35651	0.0934084	11.5	3.26356	0.811408	2.78967	0.0052761	0.140053	FALSE	notDE	no.imprint
RLC00002Zm00001d04548	0.9888	0.277067	0.99804	0.535588	0.816338	1.61496	TE	B73	BP	A	0.754636	0.988962	0.432804	13.1021	0.386732	0.676604	0	1	1	FALSE	notDE	no.imprint
RLC00002Zm00001d04562	0	0.0554135	0.311888	3.74912	0.340141	0.538319	TE	B73	BP	A	0.122434	1.54253	0.0735355	13.1845	3.73163	1.02954	2.65327	0.00797163	0.189852	FALSE	notDE	no.imprint
RLC00002Zm00001d04574	10.8109	18.9514	13.4735	4.76079	6.19057	6.38293	TE	B73	BP	A	14.4119	5.77809	0.713815	155.755	-1.34722	0.258797	-1.34169	0.179697	1	FALSE	notDE	no.imprint
RLC00002Zm00001d04710	0.9888	0.443308	0.561398	0.357059	0.204085	0.153806	TE	B73	BP	A	0.664502	0.238316	0.736031	6.8998	-1.42888	0.884925	-0.48465	0.627924	1	FALSE	notDE	no.imprint
RLC00002Zm00001d04825	0.13184	0.0554135	0.0623775	0.357059	0.408169	0.230708	TE	B73	BP	A	0.0832103	0.331979	0.200415	3.1873	2.02827	1.29899	0.791591	0.428599	1	FALSE	notDE	no.imprint
RLC00002Zm00001d05076	0.3296	0.16624	0.561398	0.11902	0.204085	0	TE	B73	BP	A	0.352413	0.107701	0.765925	3.48973	-1.64515	1.28101	-0.503624	0.614526	1	FALSE	notDE	no.imprint
RLC00002Zm00001d05084	0.39552	0.0554135	0.436643	0.357059	0.612254	0.153806	TE	B73	BP	A	0.295859	0.374373	0.441428	5.09153	0.395757	1.03939	0	1	1	FALSE	notDE	no.imprint
RLC00002Zm00001d05507	0.39552	0.609548	0.686153	1.01167	0.340141	0.615222	TE	B73	BP	A	0.56374	0.655677	0.462303	9.41574	0.232698	0.746218	0	1	1	FALSE	notDE	no.imprint
RLC00002Zm00001d05868	0.85696	0.0554135	0.124755	0.11902	0.0680282	0.230708	TE	B73	BP	A	0.345709	0.139252	0.71286	3.64117	-1.2969	1.30537	-0.227442	0.82008	1	FALSE	notDE	no.imprint
RLC00002Zm00001d06388	0.52736	0.110827	0.49902	0.535588	0.340141	0.307611	TE	B73	BP	A	0.379069	0.394447	0.49006	5.89059	0.114422	0.933204	0	1	1	FALSE	notDE	no.imprint
RLC00002Zm00001d07098	0.85696	0.332481	0.873285	0.297549	1.08845	0.384514	TE	B73	BP	A	0.687575	0.590171	0.538115	9.67346	-0.205457	0.76826	0	1	1	FALSE	notDE	no.imprint
RLC00002Zm00001d07231	0.26368	0.498721	0.24951	0	0.136056	0.0769028	TE	B73	BP	A	0.337304	0.0709864	0.826137	3.16204	-2.33029	1.40432	-0.947289	0.343492	1	FALSE	notDE	no.imprint
RLC00002Zm00001d07259	0.46144	0.498721	0.124755	0.238039	0.544226	0.461417	TE	B73	BP	A	0.361639	0.414561	0.46591	5.95535	0.154075	0.929756	0	1	1	FALSE	notDE	no.imprint
RLC00002Zm00001d07271	0.46144	0.0554135	0.311888	0.238039	0.136056	0.153806	TE	B73	BP	A	0.276247	0.175967	0.610877	3.42387	-0.590092	1.21753	0	1	1	FALSE	notDE	no.imprint
RLC00002Zm00001d07344	0.46144	0.387894	0.561398	0.0595098	0	0.461417	TE	B73	BP	A	0.470244	0.173642	0.730322	4.86879	-1.51749	1.1363	-0.455415	0.648811	1	FALSE	notDE	no.imprint
RLC00002Zm00001d07675	0.13184	0.16624	0.311888	0.297549	0.0680282	0.461417	TE	B73	BP	A	0.203323	0.275665	0.424484	3.64408	0.428296	1.17257	0	1	1	FALSE	notDE	no.imprint
RLC00002Zm00001d08725	6.46016	6.15089	6.23775	8.15285	7.82324	6.53674	TE	B73	BP	A	6.28294	7.50427	0.455708	105.829	0.260881	0.242	0	1	1	FALSE	notDE	no.imprint
RLC00002Zm00001d08922	0.46144	0.664962	0.311888	0.11902	0.136056	0.153806	TE	B73	BP	A	0.47943	0.136294	0.778644	4.76849	-1.84816	1.07096	-0.791962	0.428383	1	FALSE	notDE	no.imprint
RLC00002Zm00001d09132	0	0.0554135	0.0623775	0	2.38099	0	TE	B73	BP	A	0.0392637	0.793662	0.0471394	6.32601	4.29826	3.2588	1.01211	0.311486	1	FALSE	notDE	no.imprint
RLC00002Zm00001d09157	0.26368	0.332481	0.187133	0.416569	0.204085	0.538319	TE	B73	BP	A	0.261098	0.386324	0.403288	4.97082	0.539311	0.984375	0	1	1	FALSE	notDE	no.imprint
RLC00002Zm00001d09421	0.59328	1.38534	0.810908	0	0.0680282	0	TE	B73	BP	A	0.929841	0.0226761	0.976194	7.42394	-5.28951	1.41297	-3.03581	0.0023989	0.0746607	FALSE	notDE	no.imprint
RLC00002Zm00001d09429	2.3072	1.71782	0.623775	0	0	0.0769028	TE	B73	BP	A	1.5496	0.0256343	0.983727	12.146	-6.00746	1.35121	-3.70591	0.000210629	0.009385	TRUE	up	MEG
RLC00002Zm00001d09453	0.26368	0.387894	0.374265	0.595098	0.612254	0.461417	TE	B73	BP	A	0.341946	0.556256	0.380701	6.90815	0.697828	0.827806	0	1	1	FALSE	notDE	no.imprint
RLC00002Zm00001d09491	1.18656	0.609548	0.873285	0.892647	1.22451	1.30735	TE	B73	BP	A	0.889798	1.1415	0.438044	15.4408	0.361545	0.567643	0	1	1	FALSE	notDE	no.imprint
RLC00002Zm00001d09496	0.26368	0.387894	0.187133	0.11902	0.272113	0.0769028	TE	B73	BP	A	0.279569	0.156012	0.64183	3.37056	-0.858772	1.20654	0	1	1	FALSE	notDE	no.imprint
RLC00002Zm00001d09755	0.26368	0.16624	0.0623775	0.178529	0.272113	0.307611	TE	B73	BP	A	0.164099	0.252751	0.393665	3.17983	0.6042	1.21906	0	1	1	FALSE	notDE	no.imprint
RLC00002Zm00001d09761	0.19776	0.387894	0.124755	0.178529	0.272113	0.307611	TE	B73	BP	A	0.236803	0.252751	0.483712	3.77487	0.0378591	1.12084	0	1	1	FALSE	notDE	no.imprint
RLC00002Zm00001d10244	0.6592	0.942029	0.935663	1.24971	0.884367	0.999736	TE	B73	BP	A	0.845631	1.0446	0.447368	14.5452	0.303838	0.582542	0	1	1	FALSE	notDE	no.imprint
RLC00002Zm00001d10325	2.70272	3.21398	3.30601	1.01167	1.83676	1.46115	TE	B73	BP	A	3.07424	1.43653	0.681533	34.5457	-1.11644	0.403872	-0.288313	0.773107	1	FALSE	notDE	no.imprint
RLC00002Zm00001d10393	0.13184	0	0	0.297549	0.408169	0.615222	TE	B73	BP	A	0.0439467	0.440314	0.0907501	3.6576	3.38779	1.4861	1.60675	0.10811	1	FALSE	notDE	no.imprint
RLC00002Zm00001d10537	0.46144	0.110827	0.187133	0.535588	0.204085	0.153806	TE	B73	BP	A	0.253133	0.297826	0.459441	4.24197	0.309417	1.10681	0	1	1	FALSE	notDE	no.imprint
RLC00002Zm00001d10552	1.18656	1.16368	1.18517	0.773628	0.680282	0.692125	TE	B73	BP	A	1.17847	0.715345	0.622273	14.5279	-0.717691	0.577346	0	1	1	FALSE	notDE	no.imprint
RLC00002Zm00001d10560	0.72512	0.332481	0.623775	0.357059	0.74831	0.615222	TE	B73	BP	A	0.560459	0.57353	0.494236	8.5938	0.0353202	0.756586	0	1	1	FALSE	notDE	no.imprint
RLC00002Zm00001d10601	0.26368	0	0.311888	1.07118	1.02042	0.615222	TE	B73	BP	A	0.191856	0.902274	0.17535	8.38366	2.30407	0.895311	1.45656	0.145239	1	FALSE	notDE	no.imprint
RLC00002Zm00001d10630	0.59328	0.277067	0.24951	1.01167	0.816338	0.845931	TE	B73	BP	A	0.373286	0.891312	0.295181	9.691	1.27683	0.73383	0.377235	0.705999	1	FALSE	notDE	no.imprint
RLC00002Zm00001d10698	0.79104	0.443308	0.187133	0.357059	0.204085	0.153806	TE	B73	BP	A	0.473827	0.238316	0.665353	5.48843	-0.957221	0.98958	0	1	1	FALSE	notDE	no.imprint
RLC00002Zm00001d10811	0.85696	0.443308	0.374265	0.0595098	0.136056	0.153806	TE	B73	BP	A	0.558178	0.116457	0.827377	5.13884	-2.28945	1.08601	-1.18733	0.235099	1	FALSE	notDE	no.imprint
RLC00002Zm00001d10861	0.59328	0.498721	0.623775	0.714118	0.816338	0.769028	TE	B73	BP	A	0.571925	0.766495	0.427314	10.2281	0.423452	0.674889	0	1	1	FALSE	notDE	no.imprint
RLC00002Zm00001d10862	0.6592	0.332481	0.24951	0.0595098	0.272113	0.230708	TE	B73	BP	A	0.41373	0.187444	0.688204	4.56915	-1.17251	1.07477	-0.16051	0.872479	1	FALSE	notDE	no.imprint
RLC00002Zm00001d11009	0.13184	0.221654	0.436643	0.476079	0.544226	0.153806	TE	B73	BP	A	0.263379	0.39137	0.402259	5.03896	0.599521	1.0114	0	1	1	FALSE	notDE	no.imprint
RLC00002Zm00001d11157	4.6144	3.32481	2.93174	2.79696	2.1769	2.15328	TE	B73	BP	A	3.62365	2.37571	0.604006	46.0304	-0.59737	0.35694	0	1	1	FALSE	notDE	no.imprint
RLC00002Zm00001d11458	19.0509	11.4152	14.9706	0	0	0	TE	B73	BP	A	15.1456	0	1	115.321	-10.2395	1.2026	-7.68291	1.55512e-14	3.57779e-12	TRUE	up	MEG
RLC00002Zm00001d11498	0.79104	0.664962	0.561398	0	0.0680282	0.230708	TE	B73	BP	A	0.672466	0.0995788	0.871019	5.89528	-2.86812	1.11037	-1.68243	0.0924855	1	FALSE	notDE	no.imprint
RLC00002Zm00001d11512	0.6592	0.609548	0.374265	1.42824	1.83676	1.15354	TE	B73	BP	A	0.547671	1.47285	0.271055	15.5204	1.42352	0.591668	0.715809	0.474109	1	FALSE	notDE	no.imprint
RLC00002Zm00001d11715	0.26368	0.110827	0.0623775	0.595098	0	0.307611	TE	B73	BP	A	0.145628	0.300903	0.326132	3.46218	1.09562	1.33547	0.0716038	0.942917	1	FALSE	notDE	no.imprint
RLC00002Zm00001d11720	0.13184	0.277067	0.49902	0.178529	0.204085	0.384514	TE	B73	BP	A	0.302643	0.255709	0.542028	4.2433	-0.271454	1.07224	0	1	1	FALSE	notDE	no.imprint
RLC00002Zm00001d11779	5.00992	3.43563	4.9902	2.91598	3.1293	1.84567	TE	B73	BP	A	4.47859	2.63032	0.629997	54.3566	-0.745172	0.338273	0	1	1	FALSE	notDE	no.imprint
RLC00002Zm00001d11980	0.72512	1.2191	0.686153	0.416569	0.816338	0.922833	TE	B73	BP	A	0.87679	0.71858	0.549584	12.2497	-0.337205	0.654705	0	1	1	FALSE	notDE	no.imprint
RLC00002Zm00001d12030	0.3296	0.498721	0.561398	1.13069	0.408169	1.30735	TE	B73	BP	A	0.46324	0.948734	0.328079	10.8186	1.02255	0.716449	0.031472	0.974893	1	FALSE	notDE	no.imprint
RLC00002Zm00001d12229	2.24128	0.277067	0.374265	1.13069	0.952395	0.769028	TE	B73	BP	A	0.964204	0.950703	0.503525	14.5702	0.0266063	0.729747	0	1	1	FALSE	notDE	no.imprint
RLC00002Zm00001d12416	0.39552	0.387894	0.561398	0.535588	0.816338	0.384514	TE	B73	BP	A	0.448271	0.578814	0.43645	7.86453	0.378861	0.783958	0	1	1	FALSE	notDE	no.imprint
RLC00002Zm00001d12578	0.39552	0.16624	0.311888	0.892647	0.0680282	0.615222	TE	B73	BP	A	0.291216	0.525299	0.356657	6.27606	0.894082	0.978923	0	1	1	FALSE	notDE	no.imprint
RLC00002Zm00001d12589	2.57088	1.60699	1.06042	0.535588	0.612254	0.615222	TE	B73	BP	A	1.7461	0.587688	0.748182	17.8719	-1.57477	0.578084	-0.994262	0.320095	1	FALSE	notDE	no.imprint
RLC00002Zm00001d12625	0.26368	0.554135	0.49902	0.238039	0.272113	0.461417	TE	B73	BP	A	0.438945	0.323856	0.575438	5.84715	-0.481317	0.910731	0	1	1	FALSE	notDE	no.imprint
RLC00002Zm00001d12864	1.12064	1.10827	0.436643	0.892647	0.884367	0.538319	TE	B73	BP	A	0.888517	0.771778	0.535156	12.8353	-0.203812	0.652496	0	1	1	FALSE	notDE	no.imprint
RLC00002Zm00001d13123	9.75616	6.87127	9.29425	7.14118	5.7824	7.53647	TE	B73	BP	A	8.64056	6.82002	0.558877	118.046	-0.334618	0.236746	0	1	1	FALSE	notDE	no.imprint
RLC00002Zm00001d13204	1.05472	0.720375	0.436643	1.01167	0.816338	0.692125	TE	B73	BP	A	0.737246	0.840043	0.467413	12.1345	0.200974	0.650737	0	1	1	FALSE	notDE	no.imprint
RLC00002Zm00001d13445	1.3184	0	0.187133	0	0	0	TE	B73	BP	A	0.501844	0	1	3.73598	-5.29143	3.91789	-1.09534	0.273366	1	FALSE	notDE	no.imprint
RLC00002Zm00001d13531	0.13184	0.277067	0.0623775	0.357059	0.476197	0.230708	TE	B73	BP	A	0.157095	0.354655	0.306976	3.96485	1.13924	1.13455	0.122724	0.902325	1	FALSE	notDE	no.imprint
RLC00002Zm00001d13536	0.19776	0.16624	0.24951	0.595098	0.612254	0.692125	TE	B73	BP	A	0.204503	0.633159	0.244136	6.39335	1.63201	0.890418	0.709785	0.477837	1	FALSE	notDE	no.imprint
RLC00002Zm00001d13630	0.72512	0.609548	0.187133	0.833137	0.680282	1.38425	TE	B73	BP	A	0.507267	0.96589	0.34434	11.258	0.900001	0.709164	0	1	1	FALSE	notDE	no.imprint
RLC00002Zm00001d13691	0.06592	0	0.187133	0.357059	0.204085	0.845931	TE	B73	BP	A	0.0843509	0.469025	0.15243	4.1591	2.49615	1.2738	1.17455	0.240175	1	FALSE	notDE	no.imprint
RLC00002Zm00001d13736	0.3296	0.498721	0.24951	0.476079	0.272113	0.153806	TE	B73	BP	A	0.359277	0.300666	0.544406	5.13911	-0.242205	0.982275	0	1	1	FALSE	notDE	no.imprint
RLC00002Zm00001d13941	1.84576	1.60699	0.561398	0.714118	0.74831	0.769028	TE	B73	BP	A	1.33805	0.743819	0.642716	16.0425	-0.863006	0.609015	0	1	1	FALSE	notDE	no.imprint
RLC00002Zm00001d14089	0	0.0554135	0.374265	0.714118	0.884367	1.61496	TE	B73	BP	A	0.143226	1.07115	0.117942	9.15919	2.89724	0.932574	2.03442	0.0419096	0.67454	FALSE	notDE	no.imprint
RLC00002Zm00001d14186	0.6592	0.221654	0.49902	0.178529	0.340141	0.0769028	TE	B73	BP	A	0.459958	0.198524	0.698512	4.99818	-1.17081	1.0321	-0.165493	0.868556	1	FALSE	notDE	no.imprint
RLC00002Zm00001d14198	2.90048	1.71782	1.80895	1.48775	2.24493	1.61496	TE	B73	BP	A	2.14241	1.78254	0.545844	29.9585	-0.261125	0.428024	0	1	1	FALSE	notDE	no.imprint
RLC00002Zm00001d14331	0.26368	0.332481	0.0623775	0.773628	0.544226	0.0769028	TE	B73	BP	A	0.219513	0.464919	0.320723	5.36363	1.09816	1.06743	0.0919577	0.926732	1	FALSE	notDE	no.imprint
RLC00002Zm00001d14358	0.85696	0.277067	0.561398	0.535588	0.408169	0.307611	TE	B73	BP	A	0.565142	0.417123	0.575346	7.48909	-0.3927	0.822176	0	1	1	FALSE	notDE	no.imprint
RLC00002Zm00001d14518	0.72512	0.498721	0.686153	0.416569	0.476197	0.230708	TE	B73	BP	A	0.636665	0.374491	0.62964	7.7381	-0.739331	0.794431	0	1	1	FALSE	notDE	no.imprint
RLC00002Zm00001d14657	0.59328	0.609548	1.18517	1.48775	1.29254	1.92257	TE	B73	BP	A	0.796	1.56762	0.336772	18.0044	0.977546	0.544626	0	1	1	FALSE	notDE	no.imprint
RLC00002Zm00001d14861	2.76864	3.76812	4.36643	1.60677	2.10887	1.15354	TE	B73	BP	A	3.63439	1.62306	0.691284	40.3724	-1.15919	0.392205	-0.405873	0.684836	1	FALSE	notDE	no.imprint
RLC00002Zm00001d15019	7.5808	5.43052	5.11496	0.0595098	0	0.0769028	TE	B73	BP	A	6.04209	0.0454709	0.992531	46.5922	-7.06588	1.07192	-5.65889	1.52356e-08	1.75834e-06	TRUE	up	MEG
RLC00002Zm00008a00196	0.6592	0.554135	0.374265	0.178529	0.136056	0.461417	TE	PH207	BP	B	0.5292	0.258668	0.328314	6.01894	-1.07782	0.928776	-0.083792	0.933222	1	FALSE	notDE	no.imprint
RLC00002Zm00008a00291	4.6144	5.48593	3.49314	5.89147	6.66676	7.45957	TE	PH207	BP	B	4.53116	6.6726	0.595568	85.9092	0.536397	0.278348	0	1	1	FALSE	notDE	no.imprint
RLC00002Zm00008a00803	0.3296	0.221654	0.436643	0.952157	0.952395	0.692125	TE	PH207	BP	B	0.329299	0.865559	0.724403	9.1541	1.41788	0.749367	0.557644	0.577088	1	FALSE	notDE	no.imprint
RLC00002Zm00008a00838	0.13184	0.277067	0.0623775	0.238039	0.476197	0.307611	TE	PH207	BP	B	0.157095	0.340616	0.684365	3.83136	1.06217	1.14715	0.0541957	0.956779	1	FALSE	notDE	no.imprint
RLC00002Zm00008a01018	0.39552	0.498721	0.124755	0.297549	0.544226	0.307611	TE	PH207	BP	B	0.339665	0.383129	0.530066	5.57771	0.1429	0.952811	0	1	1	FALSE	notDE	no.imprint
RLC00002Zm00008a01491	0.79104	0.498721	0.810908	1.24971	0.952395	0.769028	TE	PH207	BP	B	0.700223	0.990376	0.585814	12.966	0.529648	0.620121	0	1	1	FALSE	notDE	no.imprint
RLC00002Zm00008a01537	0.6592	0.609548	0.935663	1.01167	1.90479	0.845931	TE	PH207	BP	B	0.734804	1.25413	0.630554	15.2023	0.77786	0.595708	0	1	1	FALSE	notDE	no.imprint
RLC00002Zm00008a01648	0.06592	0	0	0.892647	0.136056	0.307611	TE	PH207	BP	B	0.0219733	0.445438	0.952989	3.66011	4.38861	1.64669	2.05784	0.0396059	0.648734	FALSE	notDE	no.imprint
RLC00002Zm00008a01770	0.39552	0.609548	0.810908	1.30922	1.29254	0.999736	TE	PH207	BP	B	0.605325	1.2005	0.664792	13.8675	0.990133	0.609598	0	1	1	FALSE	notDE	no.imprint
RLC00002Zm00008a01825	0.19776	0.16624	0.311888	1.13069	0.884367	1.38425	TE	PH207	BP	B	0.225296	1.1331	0.834146	10.3607	2.33399	0.757147	1.76186	0.0780929	1	FALSE	notDE	no.imprint
RLC00002Zm00008a01826	7.18528	5.04263	6.86153	12.5566	11.8369	10.4588	TE	PH207	BP	B	6.36314	11.6174	0.64611	137.686	0.881833	0.226394	0	1	1	FALSE	notDE	no.imprint
RLC00002Zm00008a02066	0.06592	0.110827	0.436643	0.654608	0.340141	0.615222	TE	PH207	BP	B	0.204463	0.536657	0.724116	5.65942	1.41366	0.997715	0.414604	0.678432	1	FALSE	notDE	no.imprint
RLC00002Zm00008a02334	0.06592	0.110827	0	0.595098	0.612254	1.15354	TE	PH207	BP	B	0.0589156	0.786965	0.93035	6.42338	3.66754	1.1638	2.29209	0.0219005	0.418167	FALSE	notDE	no.imprint
RLC00002Zm00008a02487	0.3296	0.221654	0.24951	0.416569	0.0680282	0.307611	TE	PH207	BP	B	0.266921	0.264069	0.497315	4.07995	0.0100431	1.09927	0	1	1	FALSE	notDE	no.imprint
RLC00002Zm00008a02555	0	0.16624	0.0623775	0.654608	0.272113	0.307611	TE	PH207	BP	B	0.076206	0.411444	0.843728	3.80678	2.38317	1.29376	1.06911	0.28502	1	FALSE	notDE	no.imprint
RLC00002Zm00008a02752	2.57088	3.21398	2.18321	1.78529	1.63268	1.38425	TE	PH207	BP	B	2.65602	1.60074	0.376046	32.8385	-0.735549	0.411669	0	1	1	FALSE	notDE	no.imprint
RLC00002Zm00008a02901	1.77984	1.38534	1.18517	2.91598	3.40141	1.92257	TE	PH207	BP	B	1.45012	2.74665	0.654468	32.2516	0.931611	0.424037	0	1	1	FALSE	notDE	no.imprint
RLC00002Zm00008a03482	0.72512	0.886615	0.436643	0.833137	0.74831	0.461417	TE	PH207	BP	B	0.682793	0.680955	0.499326	10.5556	-0.00429901	0.695294	0	1	1	FALSE	notDE	no.imprint
RLC00002Zm00008a03522	0	0.0554135	0	1.72578	1.97282	2.07637	TE	PH207	BP	B	0.0184712	1.92499	0.990496	14.8387	6.45164	1.29393	4.21324	2.51734e-05	0.00144788	TRUE	down	MEG
RLC00002Zm00008a03904	0.6592	0.831202	0.561398	0.714118	0.408169	0.307611	TE	PH207	BP	B	0.683933	0.476633	0.41069	8.99227	-0.503724	0.751367	0	1	1	FALSE	notDE	no.imprint
RLC00002Zm00008a04495	0.13184	0	0.0623775	0.535588	0.204085	0.692125	TE	PH207	BP	B	0.0647392	0.477266	0.880556	4.12294	2.94255	1.31703	1.47495	0.140226	1	FALSE	notDE	no.imprint
RLC00002Zm00008a04546	0.59328	0.332481	0.561398	1.24971	1.22451	1.23044	TE	PH207	BP	B	0.495719	1.23489	0.713557	13.2176	1.33332	0.621089	0.536678	0.59149	1	FALSE	notDE	no.imprint
RLC00002Zm00008a04682	0.26368	0.277067	0.187133	0.297549	0.0680282	0.307611	TE	PH207	BP	B	0.242627	0.224396	0.480482	3.59366	-0.120534	1.1544	0	1	1	FALSE	notDE	no.imprint
RLC00002Zm00008a04735	2.17536	1.16368	1.24755	6.78412	4.14972	5.69081	TE	PH207	BP	B	1.52886	5.54155	0.783766	54.2577	1.87715	0.366646	2.39236	0.0167406	0.339246	FALSE	notDE	no.imprint
RLC00002Zm00008a04795	0	0	0	1.54726	2.04085	1.92257	TE	PH207	BP	B	0	1.83689	1	14.0044	7.34467	1.30332	4.8681	1.12678e-06	9.11789e-05	TRUE	down	MEG
RLC00002Zm00008a04833	0.39552	0.997442	0.187133	1.78529	1.08845	1.53806	TE	PH207	BP	B	0.526698	1.4706	0.736295	15.4693	1.43588	0.657512	0.662927	0.507377	1	FALSE	notDE	no.imprint
RLC00002Zm00008a05104	0	0	0	3.98716	3.46944	4.61417	TE	PH207	BP	B	0	4.02359	1	30.7351	8.47888	1.24016	6.03059	1.63364e-09	2.16997e-07	TRUE	down	MEG
RLC00002Zm00008a05547	0.19776	0.16624	0.24951	0.416569	0.272113	0.230708	TE	PH207	BP	B	0.204503	0.306463	0.599771	3.93003	0.611781	1.08456	0	1	1	FALSE	notDE	no.imprint
RLC00002Zm00008a05645	0.06592	0.498721	0.561398	0.952157	1.29254	1.53806	TE	PH207	BP	B	0.375346	1.26092	0.770608	12.4802	1.70646	0.70746	0.998587	0.317995	1	FALSE	notDE	no.imprint
RLC00002Zm00008a05707	0.13184	0.221654	0.24951	0.238039	0.272113	0.615222	TE	PH207	BP	B	0.201001	0.375125	0.651116	4.37208	0.856528	1.0547	0	1	1	FALSE	notDE	no.imprint
RLC00002Zm00008a05712	0.3296	0.332481	0.187133	0.476079	0.340141	0.153806	TE	PH207	BP	B	0.283071	0.323342	0.533204	4.70369	0.214109	1.01518	0	1	1	FALSE	notDE	no.imprint
RLC00002Zm00008a05714	0.79104	0.387894	0.49902	1.07118	0.272113	0.538319	TE	PH207	BP	B	0.559318	0.627203	0.528607	9.13422	0.21123	0.776883	0	1	1	FALSE	notDE	no.imprint
RLC00002Zm00008a06022	0.19776	0.0554135	0.124755	0.892647	0.952395	0.615222	TE	PH207	BP	B	0.125976	0.820088	0.866842	7.25841	2.74747	0.9481	1.84313	0.0653106	0.906519	FALSE	notDE	no.imprint
RLC00002Zm00008a06224	6.65792	6.20631	6.17538	10.8903	11.9049	14.5346	TE	PH207	BP	B	6.34653	12.4433	0.662236	143.466	0.960266	0.213861	0	1	1	FALSE	notDE	no.imprint
RLC00002Zm00008a06254	0.13184	0.0554135	0.0623775	0.416569	0.136056	0.461417	TE	PH207	BP	B	0.0832103	0.338014	0.802456	3.22058	2.04233	1.31573	0.792201	0.428243	1	FALSE	notDE	no.imprint
RLC00002Zm00008a06449	0.46144	0.831202	0.686153	2.4399	1.97282	2.07637	TE	PH207	BP	B	0.659598	2.16303	0.766318	21.7144	1.69918	0.511759	1.36623	0.171867	1	FALSE	notDE	no.imprint
RLC00002Zm00008a06634	2.43904	2.54902	2.05846	6.6651	8.84367	5.99842	TE	PH207	BP	B	2.34884	7.16906	0.753219	72.9889	1.60323	0.302852	1.99184	0.0463884	0.72251	FALSE	notDE	no.imprint
RLC00002Zm00008a07126	0.92288	0.277067	0.623775	0.773628	0.952395	0.538319	TE	PH207	BP	B	0.607907	0.754781	0.553891	10.3848	0.34921	0.711312	0	1	1	FALSE	notDE	no.imprint
RLC00002Zm00008a07246	0.79104	0.831202	0.74853	1.07118	0.884367	1.15354	TE	PH207	BP	B	0.790257	1.03636	0.567366	14.0033	0.383261	0.58365	0	1	1	FALSE	notDE	no.imprint
RLC00002Zm00008a07316	0.13184	0.0554135	0.311888	0.654608	0.612254	0.461417	TE	PH207	BP	B	0.16638	0.576093	0.775911	5.67923	1.83364	0.991535	0.840761	0.400482	1	FALSE	notDE	no.imprint
RLC00002Zm00008a07662	0	0	0	0.773628	1.76873	0.845931	TE	PH207	BP	B	0	1.12943	1	8.61405	6.64447	1.39175	4.05567	4.99915e-05	0.00266621	TRUE	down	MEG
RLC00002Zm00008a07839	1.3184	0.775789	0.623775	0.297549	0.74831	1.15354	TE	PH207	BP	B	0.905988	0.733134	0.447272	12.4281	-0.341555	0.674789	0	1	1	FALSE	notDE	no.imprint
RLC00002Zm00008a07904	1.12064	0.498721	0.873285	3.33255	2.72113	2.8454	TE	PH207	BP	B	0.830882	2.96636	0.781188	29.0711	1.8628	0.455545	1.89399	0.0582264	0.842404	FALSE	notDE	no.imprint
RLC00002Zm00008a07937	3.6256	3.7127	2.68223	7.14118	7.4831	8.92072	TE	PH207	BP	B	3.34018	7.84833	0.701464	85.5989	1.2165	0.272833	0.79353	0.427469	1	FALSE	notDE	no.imprint
RLC00002Zm00008a07949	0.19776	0.277067	0.187133	0.595098	0.74831	0.769028	TE	PH207	BP	B	0.220653	0.704145	0.761404	7.0739	1.64718	0.8531	0.758621	0.448079	1	FALSE	notDE	no.imprint
RLC00002Zm00008a07979	0.13184	0.110827	0.311888	0.535588	0.204085	0.153806	TE	PH207	BP	B	0.184852	0.297826	0.617029	3.72963	0.749152	1.16433	0	1	1	FALSE	notDE	no.imprint
RLC00002Zm00008a07999	0	0	0.187133	0.892647	0.952395	0.845931	TE	PH207	BP	B	0.0623775	0.896991	0.934981	7.33012	3.88364	1.14492	2.51864	0.0117808	0.256771	FALSE	notDE	no.imprint
RLC00002Zm00008a08073	1.25248	1.32992	1.1228	3.80863	3.40141	3.84514	TE	PH207	BP	B	1.23507	3.68506	0.748977	37.7169	1.56958	0.383848	1.48386	0.137846	1	FALSE	notDE	no.imprint
RLC00002Zm00008a08104	0.19776	0.277067	0.24951	0.654608	0.544226	0.769028	TE	PH207	BP	B	0.241446	0.655954	0.73095	6.87139	1.42416	0.852896	0.497314	0.618968	1	FALSE	notDE	no.imprint
RLC00002Zm00008a08145	4.15296	5.20887	3.99216	7.91481	6.93888	6.38293	TE	PH207	BP	B	4.45133	7.07887	0.613942	88.7508	0.66354	0.272583	0	1	1	FALSE	notDE	no.imprint
RLC00002Zm00008a08205	0.13184	0.332481	0.0623775	0.535588	0.340141	0.769028	TE	PH207	BP	B	0.175566	0.548252	0.757445	5.56233	1.57817	1.00461	0.575522	0.564938	1	FALSE	notDE	no.imprint
RLC00002Zm00008a08242	0.19776	0.16624	0.187133	0.238039	0.204085	0.538319	TE	PH207	BP	B	0.183711	0.326814	0.640153	3.87208	0.803857	1.10677	0	1	1	FALSE	notDE	no.imprint
RLC00002Zm00008a08281	1.25248	1.16368	1.55944	4.99882	5.85043	4.53726	TE	PH207	BP	B	1.3252	5.12884	0.794671	49.4182	1.9569	0.352088	2.71777	0.00657231	0.163726	FALSE	notDE	no.imprint
RLC00002Zm00008a08332	4.48256	2.27195	1.99608	2.73745	2.38099	1.69186	TE	PH207	BP	B	2.91686	2.2701	0.437655	39.7602	-0.337974	0.414128	0	1	1	FALSE	notDE	no.imprint
RLC00002Zm00008a08340	0.46144	0.221654	0.311888	0.833137	0.612254	0.615222	TE	PH207	BP	B	0.33166	0.686871	0.674374	7.80727	1.07874	0.797419	0.0987424	0.921343	1	FALSE	notDE	no.imprint
RLC00002Zm00008a08370	5.47136	4.76556	7.4853	9.93814	10.0001	11.1509	TE	PH207	BP	B	5.90741	10.3631	0.636925	124.19	0.814057	0.232778	0	1	1	FALSE	notDE	no.imprint
RLC00004Zm00001d00391	0.85696	0.443308	0.74853	0.535588	0.612254	0.999736	TE	B73	BP	A	0.682933	0.715859	0.48823	10.6028	0.0624673	0.680921	0	1	1	FALSE	notDE	no.imprint
RLC00004Zm00001d00660	0.92288	0.332481	0.935663	0.297549	0.476197	0.692125	TE	B73	BP	A	0.730341	0.488624	0.599149	9.19047	-0.582675	0.756642	0	1	1	FALSE	notDE	no.imprint
RLC00004Zm00001d00671	7.2512	3.04774	3.6179	12.259	7.68719	9.22833	TE	B73	BP	A	4.63895	9.72485	0.322961	110.139	1.09288	0.312385	0.297313	0.766227	1	FALSE	notDE	no.imprint
RLC00004Zm00001d01002	0.3296	0.332481	0.0623775	0.11902	0.476197	0.153806	TE	B73	BP	A	0.241486	0.249674	0.491665	3.7795	0.0158331	1.17762	0	1	1	FALSE	notDE	no.imprint
RLC00004Zm00001d01351	0.19776	0.221654	0.187133	0.654608	0.476197	0.307611	TE	B73	BP	A	0.202182	0.479472	0.296605	5.27232	1.2608	0.971895	0.268343	0.788435	1	FALSE	notDE	no.imprint
RLC00004Zm00001d01414	8.37184	4.26684	5.11496	7.02216	6.39465	6.07532	TE	B73	BP	A	5.91788	6.49738	0.476662	94.892	0.151109	0.282194	0	1	1	FALSE	notDE	no.imprint
RLC00004Zm00001d01601	0.26368	0.221654	0.374265	0.178529	0.272113	0.230708	TE	B73	BP	A	0.286533	0.227117	0.557837	3.91079	-0.336016	1.07837	0	1	1	FALSE	notDE	no.imprint
RLC00004Zm00001d01927	2.43904	0.775789	0.311888	0.0595098	0.0680282	0.230708	TE	B73	BP	A	1.17557	0.119415	0.907786	9.83998	-3.3504	1.00892	-2.32961	0.0198267	0.386006	FALSE	notDE	no.imprint
RLC00004Zm00001d01984	2.04352	0.997442	1.24755	1.54726	0.74831	0.230708	TE	B73	BP	A	1.4295	0.842091	0.629295	17.4897	-0.697898	0.635865	0	1	1	FALSE	notDE	no.imprint
RLC00004Zm00001d02441	0.52736	0.831202	0.561398	0.11902	0.0680282	0.153806	TE	B73	BP	A	0.639987	0.113618	0.849234	5.82769	-2.52334	1.03948	-1.46548	0.14279	1	FALSE	notDE	no.imprint
RLC00004Zm00001d02921	4.68032	2.93691	3.80503	2.79696	2.24493	2.7685	TE	B73	BP	A	3.80742	2.60346	0.593899	48.9496	-0.537667	0.338544	0	1	1	FALSE	notDE	no.imprint
RLC00004Zm00001d02983	4.41664	1.44075	1.99608	0	0.0680282	0	TE	B73	BP	A	2.61782	0.0226761	0.991412	19.9889	-6.73504	1.29332	-4.43434	9.23561e-06	0.000597598	TRUE	up	MEG
RLC00004Zm00001d03720	0.6592	0.886615	0.374265	0.654608	0.476197	1.61496	TE	B73	BP	A	0.640027	0.915255	0.411518	11.8754	0.460534	0.701027	0	1	1	FALSE	notDE	no.imprint
RLC00004Zm00001d04584	0.46144	0.498721	0.436643	0.297549	0.0680282	0.538319	TE	B73	BP	A	0.465601	0.301299	0.607121	5.86505	-0.659708	0.944886	0	1	1	FALSE	notDE	no.imprint
RLC00004Zm00001d04585	1.3184	2.10571	1.49706	0.476079	0.204085	0.615222	TE	B73	BP	A	1.64039	0.431795	0.791623	16.0029	-1.95325	0.625172	-1.52477	0.127316	1	FALSE	notDE	no.imprint
RLC00004Zm00001d04693	0.39552	0.221654	0.436643	0.178529	0.544226	0.461417	TE	B73	BP	A	0.351272	0.394724	0.470877	5.64103	0.157879	0.927837	0	1	1	FALSE	notDE	no.imprint
RLC00004Zm00001d05044	0.59328	0.664962	0.623775	1.1902	1.22451	0.461417	TE	B73	BP	A	0.627339	0.958707	0.395536	12.2484	0.628484	0.659149	0	1	1	FALSE	notDE	no.imprint
RLC00004Zm00001d05187	2.24128	0.831202	0.873285	3.27304	3.1293	2.38399	TE	B73	BP	A	1.31526	2.92877	0.309907	32.5136	1.18298	0.456313	0.40099	0.688428	1	FALSE	notDE	no.imprint
RLC00004Zm00001d05379	16.3482	15.1833	17.0914	8.09334	9.45592	9.92046	TE	B73	BP	A	16.2076	9.15657	0.638996	193.951	-0.830613	0.187143	0	1	1	FALSE	notDE	no.imprint
RLC00004Zm00001d05383	3.6256	3.10315	2.43272	0.178529	0	0	TE	B73	BP	A	3.05383	0.0595098	0.980886	23.9467	-5.51501	0.948087	-4.76223	1.91463e-06	0.000145247	TRUE	up	MEG
RLC00004Zm00001d05513	0.19776	0.0554135	0.0623775	0.357059	0.544226	0.384514	TE	B73	BP	A	0.105184	0.428599	0.197053	4.06928	2.05481	1.16868	0.902567	0.366756	1	FALSE	notDE	no.imprint
RLC00004Zm00001d06681	0	0	0	0.892647	0.612254	0.845931	TE	B73	BP	A	0	0.783611	0	6.00995	6.1256	1.45249	3.52884	0.000417382	0.0173457	TRUE	down	PEG
RLC00004Zm00001d07390	0.26368	0.332481	0.311888	0.357059	0.612254	0.153806	TE	B73	BP	A	0.302683	0.374373	0.447058	5.21416	0.312636	0.970509	0	1	1	FALSE	notDE	no.imprint
RLC00004Zm00001d07769	2.37312	1.6624	2.18321	1.30922	0.952395	1.46115	TE	B73	BP	A	2.07291	1.24092	0.625533	25.2931	-0.735478	0.452648	0	1	1	FALSE	notDE	no.imprint
RLC00004Zm00001d07792	0.52736	0.498721	0.24951	0.11902	0.340141	0.153806	TE	B73	BP	A	0.425197	0.204322	0.675432	4.84094	-1.07921	1.02805	-0.0770502	0.938584	1	FALSE	notDE	no.imprint
RLC00004Zm00001d08042	5.6032	5.04263	5.30209	3.6301	4.42183	3.38372	TE	B73	BP	A	5.31597	3.81188	0.58239	69.9204	-0.478668	0.283062	0	1	1	FALSE	notDE	no.imprint
RLC00004Zm00001d08167	0.26368	0.332481	0.24951	0.595098	0.544226	0.384514	TE	B73	BP	A	0.28189	0.507946	0.356897	6.09103	0.849745	0.885202	0	1	1	FALSE	notDE	no.imprint
RLC00004Zm00001d08377	0.19776	0.387894	0.374265	0.11902	0.340141	0.461417	TE	B73	BP	A	0.319973	0.306859	0.510461	4.77406	-0.116945	1.01246	0	1	1	FALSE	notDE	no.imprint
RLC00004Zm00001d08522	12.5248	10.4731	12.2884	5.41539	5.57831	5.69081	TE	B73	BP	A	11.7621	5.5615	0.678964	132.471	-1.07945	0.217093	-0.365962	0.714394	1	FALSE	notDE	no.imprint
RLC00004Zm00001d08804	3.49376	2.21654	2.80699	4.40373	4.08169	3.53753	TE	B73	BP	A	2.8391	4.00765	0.414664	52.4228	0.513509	0.32865	0	1	1	FALSE	notDE	no.imprint
RLC00004Zm00001d08812	0.52736	0.443308	0.686153	0	0	0.307611	TE	B73	BP	A	0.552273	0.102537	0.84341	4.95624	-2.55311	1.21963	-1.27342	0.202867	1	FALSE	notDE	no.imprint
RLC00004Zm00001d08823	0.92288	0.387894	0.686153	1.24971	0.952395	1.38425	TE	B73	BP	A	0.665642	1.19545	0.357662	14.1806	0.863536	0.604045	0	1	1	FALSE	notDE	no.imprint
RLC00004Zm00001d09087	0.13184	0.16624	0.187133	0.178529	0.544226	0.461417	TE	B73	BP	A	0.161738	0.394724	0.290654	4.22114	1.25459	1.08716	0.234175	0.814849	1	FALSE	notDE	no.imprint
RLC00004Zm00001d09405	0.39552	0.997442	0.935663	1.66627	1.42859	1.23044	TE	B73	BP	A	0.776208	1.44177	0.349962	17.1007	0.882276	0.569122	0	1	1	FALSE	notDE	no.imprint
RLC00004Zm00001d09452	0.26368	0.720375	0.623775	0.11902	0.408169	0.153806	TE	B73	BP	A	0.535943	0.226998	0.70247	5.88326	-1.27121	0.969093	-0.279863	0.779583	1	FALSE	notDE	no.imprint
RLC00004Zm00001d09458	0.39552	0.332481	0.187133	0.535588	0.476197	0.307611	TE	B73	BP	A	0.305044	0.439799	0.409542	5.74594	0.538385	0.91444	0	1	1	FALSE	notDE	no.imprint
RLC00004Zm00001d09538	0.85696	0.886615	1.06042	0	0	0	TE	B73	BP	A	0.934664	0	1	7.15802	-6.23082	1.40706	-3.71754	0.000201168	0.00902055	TRUE	up	MEG
RLC00004Zm00001d09642	0.92288	0.554135	0.436643	0.595098	0.544226	0.0769028	TE	B73	BP	A	0.637886	0.405409	0.611415	8.0463	-0.606499	0.843535	0	1	1	FALSE	notDE	no.imprint
RLC00004Zm00001d09833	0.19776	0.221654	0.124755	0.297549	0.340141	0.307611	TE	B73	BP	A	0.18139	0.3151	0.365344	3.81331	0.780435	1.10055	0	1	1	FALSE	notDE	no.imprint
RLC00004Zm00001d09924	0.52736	0.498721	0.436643	0.357059	0.408169	0.307611	TE	B73	BP	A	0.487575	0.357613	0.576883	6.48814	-0.446721	0.845902	0	1	1	FALSE	notDE	no.imprint
RLC00004Zm00001d10014	0.13184	0	0.187133	0.416569	0.340141	0.230708	TE	B73	BP	A	0.106324	0.329139	0.244163	3.33081	1.70211	1.29257	0.543189	0.587	1	FALSE	notDE	no.imprint
RLC00004Zm00001d10042	0.3296	0.110827	0	0.297549	0.476197	0.153806	TE	B73	BP	A	0.146809	0.309184	0.321954	3.50146	1.10248	1.27658	0.0802771	0.936017	1	FALSE	notDE	no.imprint
RLC00004Zm00001d10230	0.26368	0.16624	0.187133	0.178529	0.408169	0.999736	TE	B73	BP	A	0.205684	0.528812	0.280035	5.51405	1.32138	0.999182	0.321639	0.747726	1	FALSE	notDE	no.imprint
RLC00004Zm00001d10286	0.6592	0.332481	0.374265	0.0595098	0.476197	0.230708	TE	B73	BP	A	0.455315	0.255472	0.640579	5.39192	-0.85187	0.999235	0	1	1	FALSE	notDE	no.imprint
RLC00004Zm00001d10456	0.46144	0.332481	0.187133	0.416569	0.136056	0.153806	TE	B73	BP	A	0.327018	0.235477	0.58137	4.35491	-0.434112	1.07143	0	1	1	FALSE	notDE	no.imprint
RLC00004Zm00001d10720	1.51616	0.664962	1.1228	1.30922	1.22451	1.07664	TE	B73	BP	A	1.10131	1.20345	0.47784	17.5852	0.15388	0.541585	0	1	1	FALSE	notDE	no.imprint
RLC00004Zm00001d10783	0.6592	0.443308	0.374265	0.0595098	0.136056	0.230708	TE	B73	BP	A	0.492258	0.142092	0.776004	4.83449	-1.84141	1.06933	-0.786851	0.431369	1	FALSE	notDE	no.imprint
RLC00004Zm00001d10815	0.59328	0.16624	0.24951	0.416569	0.0680282	0.153806	TE	B73	BP	A	0.336343	0.212801	0.612486	4.20967	-0.587083	1.1301	0	1	1	FALSE	notDE	no.imprint
RLC00004Zm00001d10850	0.13184	0.110827	0.0623775	0.892647	0.476197	0.769028	TE	B73	BP	A	0.101681	0.712624	0.124869	6.26251	2.81151	1.02437	1.76842	0.0769912	1	FALSE	notDE	no.imprint
RLC00004Zm00001d11089	1.12064	0.554135	1.18517	1.07118	1.49662	0.692125	TE	B73	BP	A	0.953316	1.08664	0.467322	15.5647	0.21823	0.588653	0	1	1	FALSE	notDE	no.imprint
RLC00004Zm00001d11283	0.46144	0.443308	0.436643	0.297549	0.340141	0.230708	TE	B73	BP	A	0.44713	0.289466	0.607022	5.6536	-0.621793	0.907655	0	1	1	FALSE	notDE	no.imprint
RLC00004Zm00001d11444	0.3296	0.332481	0.24951	0.238039	0.272113	0.230708	TE	B73	BP	A	0.303864	0.246953	0.55166	4.23096	-0.306318	1.0356	0	1	1	FALSE	notDE	no.imprint
RLC00004Zm00001d11778	0.79104	0.831202	0.99804	0.178529	0.476197	0.769028	TE	B73	BP	A	0.873427	0.474585	0.647937	10.2451	-0.928107	0.723805	0	1	1	FALSE	notDE	no.imprint
RLC00004Zm00001d11852	0.52736	0.332481	0.187133	0.11902	0.272113	0.0769028	TE	B73	BP	A	0.348991	0.156012	0.691068	3.87439	-1.15455	1.15321	-0.134014	0.893392	1	FALSE	notDE	no.imprint
RLC00004Zm00001d11863	0.72512	0.554135	0.436643	0.476079	0.544226	0.307611	TE	B73	BP	A	0.571966	0.442638	0.563733	7.79553	-0.357766	0.785876	0	1	1	FALSE	notDE	no.imprint
RLC00004Zm00001d11878	0.79104	0.831202	0.374265	0.773628	0.884367	0.384514	TE	B73	BP	A	0.665502	0.680836	0.494305	10.4115	0.0348347	0.713007	0	1	1	FALSE	notDE	no.imprint
RLC00004Zm00001d11990	1.12064	0.664962	1.24755	2.02333	1.36056	1.84567	TE	B73	BP	A	1.01105	1.74319	0.367089	21.0469	0.806217	0.501288	0	1	1	FALSE	notDE	no.imprint
RLC00004Zm00008a00168	1.38432	0.720375	0.99804	1.66627	1.49662	1.84567	TE	PH207	BP	B	1.03425	1.66952	0.61748	20.6226	0.702586	0.498051	0	1	1	FALSE	notDE	no.imprint
RLC00004Zm00008a00716	0.26368	0.277067	0.0623775	0.476079	0.408169	0.384514	TE	PH207	BP	B	0.201042	0.422921	0.677798	4.81505	1.05842	1.02381	0.0570612	0.954496	1	FALSE	notDE	no.imprint
RLC00004Zm00008a00771	0	0.0554135	0	0.357059	0.74831	0.307611	TE	PH207	BP	B	0.0184712	0.470993	0.962263	3.75361	4.42595	1.58862	2.15656	0.0310403	0.543052	FALSE	notDE	no.imprint
RLC00004Zm00008a01580	0	0	0.0623775	0.654608	0.952395	0.461417	TE	PH207	BP	B	0.0207925	0.689473	0.970726	5.44712	4.9823	1.47402	2.70166	0.00689951	0.170191	FALSE	notDE	no.imprint
RLC00004Zm00008a01641	0.19776	0.16624	0.187133	0.297549	0.340141	0.384514	TE	PH207	BP	B	0.183711	0.340735	0.649704	4.00231	0.884766	1.07196	0	1	1	FALSE	notDE	no.imprint
RLC00004Zm00008a01738	0.85696	0.387894	0.311888	0.535588	0.408169	0.307611	TE	PH207	BP	B	0.518914	0.417123	0.445627	7.17853	-0.283266	0.8394	0	1	1	FALSE	notDE	no.imprint
RLC00004Zm00008a01778	0	0.110827	0.0623775	0.595098	0.272113	0.769028	TE	PH207	BP	B	0.0577348	0.545413	0.904277	4.61745	3.1646	1.273	1.70039	0.0890576	1	FALSE	notDE	no.imprint
RLC00004Zm00008a01893	1.9776	2.27195	1.68419	3.74912	4.89803	4.76797	TE	PH207	BP	B	1.97791	4.47171	0.693329	49.3413	1.15744	0.339656	0.463524	0.642988	1	FALSE	notDE	no.imprint
RLC00004Zm00008a02075	0.9888	0.554135	0.49902	2.26137	1.29254	1.46115	TE	PH207	BP	B	0.680652	1.67169	0.710649	18.1103	1.3221	0.56384	0.571253	0.567828	1	FALSE	notDE	no.imprint
RLC00004Zm00008a02354	0.52736	0.221654	0.187133	0.595098	1.02042	1.23044	TE	PH207	BP	B	0.312049	0.948655	0.752481	9.552	1.59956	0.76613	0.782589	0.433869	1	FALSE	notDE	no.imprint
RLC00004Zm00008a02519	0.13184	0.498721	0.124755	0.476079	0.340141	0.230708	TE	PH207	BP	B	0.251772	0.348976	0.580902	4.70015	0.438059	1.05403	0	1	1	FALSE	notDE	no.imprint
RLC00004Zm00008a02889	1.45024	0.886615	1.18517	1.48775	1.97282	1.30735	TE	PH207	BP	B	1.17401	1.5893	0.575144	21.1146	0.450259	0.491666	0	1	1	FALSE	notDE	no.imprint
RLC00004Zm00008a03012	1.25248	0.997442	0.623775	2.91598	1.42859	1.76876	TE	PH207	BP	B	0.957899	2.03778	0.68024	23.1384	1.10409	0.515305	0.202002	0.839915	1	FALSE	notDE	no.imprint
RLC00004Zm00008a03321	0.39552	0.277067	0.49902	1.01167	1.02042	1.46115	TE	PH207	BP	B	0.390536	1.16441	0.748844	11.8255	1.57666	0.666955	0.864615	0.38725	1	FALSE	notDE	no.imprint
RLC00004Zm00008a03727	0.39552	0.332481	0.436643	0.238039	0.204085	0.230708	TE	PH207	BP	B	0.388214	0.224277	0.366172	4.68271	-0.784765	0.996333	0	1	1	FALSE	notDE	no.imprint
RLC00004Zm00008a03776	0.39552	0.332481	0.0623775	0.892647	1.97282	0.538319	TE	PH207	BP	B	0.263459	1.13459	0.811553	10.7469	2.09733	0.809755	1.35514	0.175373	1	FALSE	notDE	no.imprint
RLC00004Zm00008a03809	0.06592	0.221654	0.187133	0.178529	0.136056	0.461417	TE	PH207	BP	B	0.158235	0.258668	0.62045	3.1765	0.646568	1.24081	0	1	1	FALSE	notDE	no.imprint
RLC00004Zm00008a03992	0.59328	0.942029	0.49902	0.297549	0.272113	0.0769028	TE	PH207	BP	B	0.67811	0.215522	0.241175	6.95078	-1.63682	0.903179	-0.705086	0.480757	1	FALSE	notDE	no.imprint
RLC00004Zm00008a04086	0.3296	0.110827	0.24951	0.11902	0.544226	0.384514	TE	PH207	BP	B	0.229979	0.349253	0.602959	4.36717	0.600335	1.07533	0	1	1	FALSE	notDE	no.imprint
RLC00004Zm00008a04119	0.39552	0.498721	0.24951	0.535588	0.816338	0.538319	TE	PH207	BP	B	0.38125	0.630082	0.623022	7.77475	0.703278	0.794686	0	1	1	FALSE	notDE	no.imprint
RLC00004Zm00008a04171	0.26368	0.332481	0.0623775	0.238039	0.408169	0.153806	TE	PH207	BP	B	0.219513	0.266671	0.548499	3.7642	0.258764	1.15258	0	1	1	FALSE	notDE	no.imprint
RLC00004Zm00008a04182	0.26368	0.277067	0.0623775	0.357059	0.136056	0.307611	TE	PH207	BP	B	0.201042	0.266909	0.570378	3.61931	0.395987	1.16813	0	1	1	FALSE	notDE	no.imprint
RLC00004Zm00008a04328	0.39552	0.554135	0.24951	1.54726	0.680282	0.922833	TE	PH207	BP	B	0.399722	1.05012	0.724301	11.2419	1.39001	0.712985	0.547007	0.584374	1	FALSE	notDE	no.imprint
RLC00004Zm00008a04425	0.19776	0.387894	0.187133	0.178529	0.136056	0.384514	TE	PH207	BP	B	0.257596	0.233033	0.474969	3.77118	-0.204932	1.12642	0	1	1	FALSE	notDE	no.imprint
RLC00004Zm00008a04475	0.26368	0.110827	0.187133	1.01167	0.884367	1.07664	TE	PH207	BP	B	0.187213	0.990891	0.841089	8.99774	2.42647	0.815339	1.74954	0.0801978	1	FALSE	notDE	no.imprint
RLC00004Zm00008a04539	1.05472	0.498721	0.561398	2.14235	1.56465	1.69186	TE	PH207	BP	B	0.704946	1.79962	0.718536	19.2048	1.37654	0.540204	0.697029	0.485784	1	FALSE	notDE	no.imprint
RLC00004Zm00008a04662	0.9888	2.0503	1.55944	2.14235	2.04085	2.38399	TE	PH207	BP	B	1.53285	2.18906	0.588156	28.6206	0.488441	0.443214	0	1	1	FALSE	notDE	no.imprint
RLC00004Zm00008a04715	0.13184	0.16624	0.124755	0.416569	0.272113	0.230708	TE	PH207	BP	B	0.140945	0.306463	0.684974	3.45958	1.12795	1.17335	0.109048	0.913164	1	FALSE	notDE	no.imprint
RLC00004Zm00008a04814	0.59328	0.720375	0.24951	1.30922	0.612254	0.845931	TE	PH207	BP	B	0.521055	0.922467	0.639039	11.1872	0.819074	0.707112	0	1	1	FALSE	notDE	no.imprint
RLC00004Zm00008a04917	1.18656	1.10827	1.18517	1.78529	2.24493	2.92231	TE	PH207	BP	B	1.16	2.31751	0.666428	26.4825	0.981448	0.442561	0	1	1	FALSE	notDE	no.imprint
RLC00004Zm00008a04951	0.26368	0.387894	0.436643	1.1902	1.08845	0.845931	TE	PH207	BP	B	0.362739	1.04153	0.741688	10.8037	1.5227	0.696757	0.750197	0.453136	1	FALSE	notDE	no.imprint
RLC00004Zm00008a04993	3.69152	6.04007	4.17929	6.30804	5.44226	3.92204	TE	PH207	BP	B	4.63696	5.22411	0.529771	76.2371	0.166529	0.318998	0	1	1	FALSE	notDE	no.imprint
RLC00004Zm00008a05021	9.82208	9.42029	8.54572	7.79579	11.0206	10.9202	TE	PH207	BP	B	9.2627	9.91218	0.516936	146.573	0.0828076	0.218053	0	1	1	FALSE	notDE	no.imprint
RLC00004Zm00008a05063	1.3184	0.942029	0.935663	1.78529	0.884367	1.38425	TE	PH207	BP	B	1.06536	1.3513	0.55916	18.5608	0.358784	0.534467	0	1	1	FALSE	notDE	no.imprint
RLC00004Zm00008a05112	0.26368	0.221654	0.311888	0.297549	0.272113	0.153806	TE	PH207	BP	B	0.26574	0.241156	0.47575	3.89095	-0.113343	1.08255	0	1	1	FALSE	notDE	no.imprint
RLC00013Zm00001d00154	11.4701	12.8005	11.4775	4.87981	3.80958	4.22965	TE	B73	BP	A	11.916	4.30635	0.734543	124.746	-1.46874	0.240303	-1.95061	0.0511032	0.770708	FALSE	notDE	no.imprint
RLC00013Zm00001d00158	0.3296	0.664962	0.49902	0	0	0	TE	B73	BP	A	0.497861	0	1	3.86215	-5.34212	1.58801	-2.73431	0.00625118	0.158417	FALSE	notDE	no.imprint
RLC00013Zm00001d00342	3.55968	3.76812	4.05454	1.24971	1.42859	1.76876	TE	B73	BP	A	3.79411	1.48235	0.719063	40.3858	-1.37185	0.3701	-1.00473	0.315029	1	FALSE	notDE	no.imprint
RLC00013Zm00001d00997	0.19776	0.221654	0.187133	0.297549	0.272113	0.230708	TE	B73	BP	A	0.202182	0.26679	0.431118	3.60755	0.400302	1.1163	0	1	1	FALSE	notDE	no.imprint
RLC00013Zm00008a00113	0.26368	0	0	0.416569	0.680282	0.615222	TE	PH207	BP	B	0.0878933	0.570691	0.866542	4.99388	2.7633	1.22139	1.44369	0.148828	1	FALSE	notDE	no.imprint
RLC00013Zm00008a00134	1.45024	1.99488	1.80895	2.85647	2.78916	3.15301	TE	PH207	BP	B	1.75136	2.93288	0.626117	35.9153	0.729173	0.382478	0	1	1	FALSE	notDE	no.imprint
RLC00013Zm00008a00184	0.46144	0.609548	0.561398	1.30922	0.884367	1.69186	TE	PH207	BP	B	0.544129	1.29515	0.704162	14.0693	1.23231	0.611103	0.380154	0.703831	1	FALSE	notDE	no.imprint
RLC00013Zm00008a00190	0.13184	0	0.0623775	0.535588	0.204085	0.615222	TE	PH207	BP	B	0.0647392	0.451632	0.874627	3.93589	2.86716	1.33046	1.4034	0.160499	1	FALSE	notDE	no.imprint
RLC00014Zm00001d00300	0.72512	0.831202	1.24755	0.714118	0.612254	0.922833	TE	B73	BP	A	0.934624	0.749735	0.554884	12.8552	-0.324725	0.61859	0	1	1	FALSE	notDE	no.imprint
RLC00014Zm00001d00680	2.76864	1.10827	1.37231	0	0	0	TE	B73	BP	A	1.74974	0	1	13.2804	-7.11955	1.32709	-4.61126	4.00241e-06	0.000282901	TRUE	up	MEG
RLC00014Zm00001d00841	0.13184	0.498721	0.24951	0.357059	0.0680282	0.153806	TE	B73	BP	A	0.293357	0.192964	0.603217	3.81106	-0.603264	1.17671	0	1	1	FALSE	notDE	no.imprint
RLC00014Zm00008a00406	0.52736	0.332481	0.436643	0.238039	0.204085	0	TE	PH207	BP	B	0.432161	0.147375	0.254298	4.44914	-1.48088	1.11933	-0.429615	0.667475	1	FALSE	notDE	no.imprint
RLC00015Zm00001d00028	0.85696	0.942029	0.74853	0.476079	0.272113	0.538319	TE	B73	BP	A	0.849173	0.428837	0.664449	9.82242	-0.99759	0.716077	0	1	1	FALSE	notDE	no.imprint
RLC00015Zm00001d00046	0.79104	0.332481	0.374265	1.8448	2.1769	1.99947	TE	B73	BP	A	0.499262	2.00706	0.199201	19.1307	2.02442	0.558246	1.83507	0.0664948	0.915033	FALSE	notDE	no.imprint
RLC00015Zm00001d00271	0.39552	0.387894	0.124755	0.357059	0.204085	0.230708	TE	B73	BP	A	0.302723	0.263951	0.534211	4.38798	-0.196338	1.05306	0	1	1	FALSE	notDE	no.imprint
RLC00015Zm00008a00666	0.39552	0.387894	0.374265	0.416569	0.884367	0.692125	TE	PH207	BP	B	0.385893	0.664353	0.632569	8.00426	0.764162	0.77847	0	1	1	FALSE	notDE	no.imprint
RLC00016Zm00001d00436	0.85696	0.997442	0.810908	0.535588	0.816338	1.07664	TE	B73	BP	A	0.888437	0.809522	0.523238	12.9731	-0.168047	0.615504	0	1	1	FALSE	notDE	no.imprint
RLC00016Zm00001d00615	0.39552	0.554135	0.311888	0.238039	0.272113	0.307611	TE	B73	BP	A	0.420514	0.272588	0.606713	5.34065	-0.654905	0.942374	0	1	1	FALSE	notDE	no.imprint
RLC00016Zm00001dS0220	0.13184	0.16624	0.0623775	0.416569	0.544226	0.230708	TE	B73	BP	A	0.120153	0.397168	0.23226	3.9944	1.71423	1.15082	0.620623	0.534848	1	FALSE	notDE	no.imprint
RLC00016Zm00001dS0255	0.92288	0.498721	0.311888	0.297549	0.340141	0.461417	TE	B73	BP	A	0.57783	0.366369	0.611979	7.20609	-0.668015	0.839598	0	1	1	FALSE	notDE	no.imprint
RLC00016Zm00008a00075	1.45024	0.554135	0.935663	1.8448	1.36056	1.61496	TE	PH207	BP	B	0.980012	1.60678	0.621147	19.7545	0.741102	0.527211	0	1	1	FALSE	notDE	no.imprint
RLC00016Zm00008a00114	0.06592	0.0554135	0.0623775	0.297549	0.476197	0.307611	TE	PH207	BP	B	0.061237	0.360453	0.854782	3.22232	2.55699	1.35395	1.14996	0.25016	1	FALSE	notDE	no.imprint
RLC00019Zm00001d00174	0.52736	0.498721	0.374265	0.178529	0.272113	0.384514	TE	B73	BP	A	0.466782	0.278385	0.626412	5.69699	-0.780304	0.917888	0	1	1	FALSE	notDE	no.imprint
RLC00019Zm00001d00287	4.02112	5.70759	3.55552	3.6301	3.74155	4.07585	TE	B73	BP	A	4.42807	3.81583	0.537133	63.4756	-0.236949	0.316562	0	1	1	FALSE	notDE	no.imprint
RLC00022Zm00001d00020	1.84576	2.43819	1.87133	0.952157	0.884367	1.15354	TE	B73	BP	A	2.05176	0.996688	0.67305	23.4534	-1.06154	0.47577	-0.129353	0.897078	1	FALSE	notDE	no.imprint
RLC00022Zm00001d00021	0.06592	0.16624	0.0623775	0.535588	0.476197	0.307611	TE	B73	BP	A	0.0981793	0.439799	0.182497	4.16615	2.13461	1.16416	0.974616	0.329751	1	FALSE	notDE	no.imprint
RLC00022Zm00001d00217	0.46144	1.49616	0.24951	0.11902	0.816338	0	TE	B73	BP	A	0.735705	0.311786	0.70235	8.23208	-1.29056	1.02914	-0.282333	0.777688	1	FALSE	notDE	no.imprint
RLC00022Zm00001d00332	0.46144	0.609548	0.561398	1.42824	1.42859	1.30735	TE	B73	BP	A	0.544129	1.38806	0.281613	14.8308	1.34261	0.586561	0.584104	0.559151	1	FALSE	notDE	no.imprint
RLC00022Zm00001d00457	1.84576	0.720375	0.74853	2.14235	2.38099	1.76876	TE	B73	BP	A	1.10489	2.09737	0.345034	24.4874	0.947606	0.497465	0	1	1	FALSE	notDE	no.imprint
RLC00023Zm00001d00208	1.71392	1.38534	1.55944	3.6301	3.94564	5.84461	TE	B73	BP	A	1.5529	4.47345	0.257685	45.8471	1.51434	0.358924	1.43301	0.151856	1	FALSE	notDE	no.imprint
RLC00023Zm00001d00379	0.06592	0.443308	0.0623775	0.714118	0.74831	0.615222	TE	B73	BP	A	0.190535	0.69255	0.215761	6.84021	1.7871	0.951833	0.826927	0.408278	1	FALSE	notDE	no.imprint
RLC00023Zm00008a00021	1.12064	1.27451	0.935663	2.32088	2.10887	2.30708	TE	PH207	BP	B	1.11027	2.24561	0.669157	25.7614	1.00542	0.448321	0.0120935	0.990351	1	FALSE	notDE	no.imprint
RLC00025Zm00001d00179	1.18656	0.221654	0.187133	0	0	0	TE	B73	BP	A	0.531782	0	1	4.01389	-5.39089	1.64636	-2.66703	0.00765242	0.184877	FALSE	notDE	no.imprint
RLC00025Zm00001d00184	13.9091	12.3572	15.532	8.39088	11.0886	14.6115	TE	B73	BP	A	13.9328	11.3637	0.55078	192.678	-0.308592	0.210065	0	1	1	FALSE	notDE	no.imprint
RLC00025Zm00008a00111	0	0	0	0.297549	0.884367	1.23044	TE	PH207	BP	B	0	0.80412	1	6.03069	6.12418	1.48163	3.45847	0.000543248	0.0213896	TRUE	down	MEG
RLC00026Zm00001d00342	0.52736	0.221654	0.0623775	0.238039	0.136056	0.230708	TE	B73	BP	A	0.270464	0.201601	0.572937	3.61554	-0.411877	1.19013	0	1	1	FALSE	notDE	no.imprint
RLC00026Zm00001d00364	1.38432	1.88406	1.1228	0.476079	0.476197	0.615222	TE	B73	BP	A	1.46372	0.522499	0.736938	15.3294	-1.51404	0.601854	-0.8541	0.39305	1	FALSE	notDE	no.imprint
RLC00026Zm00001d00390	0.39552	0.221654	0.561398	0.357059	0.0680282	0	TE	B73	BP	A	0.392857	0.141696	0.734927	4.10191	-1.35423	1.21137	-0.292418	0.769967	1	FALSE	notDE	no.imprint
RLC00026Zm00001d00411	2.70272	4.15601	3.36839	1.72578	1.76873	1.76876	TE	B73	BP	A	3.40904	1.75443	0.660223	39.7718	-0.973831	0.379971	0	1	1	FALSE	notDE	no.imprint
RLC00026Zm00001d00414	0.26368	0.498721	0.374265	0.297549	0.0680282	0.538319	TE	B73	BP	A	0.378889	0.301299	0.557036	5.22032	-0.375182	1.00247	0	1	1	FALSE	notDE	no.imprint
RLC00026Zm00008a00020	0	0.498721	0.187133	0.416569	0.204085	0.0769028	TE	PH207	BP	B	0.228618	0.232519	0.50423	3.64742	0.00665526	1.29493	0	1	1	FALSE	notDE	no.imprint
RLC00026Zm00008a00226	2.70272	1.93947	1.9337	4.16569	3.53747	3.61443	TE	PH207	BP	B	2.19196	3.77253	0.632498	45.7234	0.792273	0.347275	0	1	1	FALSE	notDE	no.imprint
RLC00029Zm00001d00232	1.05472	2.16113	2.24559	0.892647	1.36056	0.769028	TE	B73	BP	A	1.82048	1.00741	0.643758	21.7596	-0.864294	0.521649	0	1	1	FALSE	notDE	no.imprint
RLC00029Zm00001d00251	0.13184	0.16624	0.24951	0.773628	0.74831	0.692125	TE	B73	BP	A	0.18253	0.738021	0.198284	7.05443	2.01744	0.87916	1.15729	0.247155	1	FALSE	notDE	no.imprint
RLC00029Zm00001d00290	0.85696	1.16368	0.99804	1.8448	0.952395	0.999736	TE	B73	BP	A	1.00623	1.26565	0.442907	17.5701	0.342508	0.55515	0	1	1	FALSE	notDE	no.imprint
RLC00029Zm00008a00088	0.26368	0.221654	0.187133	0.11902	0.272113	0.230708	TE	PH207	BP	B	0.224155	0.20728	0.480443	3.29054	-0.13636	1.17358	0	1	1	FALSE	notDE	no.imprint
RLC00030Zm00001d00097	6.32832	5.763	4.74069	3.27304	2.58507	2.8454	TE	B73	BP	A	5.61067	2.90117	0.659161	65.3941	-0.949765	0.304391	0	1	1	FALSE	notDE	no.imprint
RLC00030Zm00001d00174	0.52736	0.110827	0.187133	0.178529	0.204085	0.230708	TE	B73	BP	A	0.275106	0.204441	0.57368	3.63122	-0.405946	1.1596	0	1	1	FALSE	notDE	no.imprint
RLC00032Zm00001d00015	0.19776	0.221654	0.187133	0.535588	0.136056	0.307611	TE	B73	BP	A	0.202182	0.326419	0.382486	4.0916	0.709308	1.09453	0	1	1	FALSE	notDE	no.imprint
RLC00032Zm00001d00022	1.45024	0.498721	0.49902	0.476079	0.204085	0.0769028	TE	B73	BP	A	0.815994	0.252355	0.763789	8.17793	-1.61349	0.886942	-0.691691	0.489132	1	FALSE	notDE	no.imprint
RLC00032Zm00001d00095	0.6592	0.277067	0.686153	0.178529	0.340141	0.538319	TE	B73	BP	A	0.540807	0.35233	0.605514	6.73187	-0.6326	0.870036	0	1	1	FALSE	notDE	no.imprint
RLC00032Zm00001d00188	0.19776	0.16624	0.311888	0.357059	0.340141	0.461417	TE	B73	BP	A	0.225296	0.386206	0.368431	4.65629	0.77916	1.00061	0	1	1	FALSE	notDE	no.imprint
RLC00032Zm00001d00189	0.39552	0.498721	0.187133	0.476079	0.544226	0.307611	TE	B73	BP	A	0.360458	0.442638	0.448835	6.21184	0.28485	0.889796	0	1	1	FALSE	notDE	no.imprint
RLC00032Zm00001d00202	0.59328	0.387894	1.18517	0.654608	0.272113	0.538319	TE	B73	BP	A	0.722116	0.488347	0.596562	9.20755	-0.531708	0.766408	0	1	1	FALSE	notDE	no.imprint
RLC00032Zm00001d00241	0.72512	0.498721	0.436643	0.476079	0.272113	0.230708	TE	B73	BP	A	0.553495	0.3263	0.629118	6.76895	-0.730155	0.854714	0	1	1	FALSE	notDE	no.imprint
RLC00032Zm00001d00266	0.19776	0.110827	0.187133	0.238039	0.340141	0.230708	TE	B73	BP	A	0.16524	0.26963	0.379976	3.31656	0.721645	1.17399	0	1	1	FALSE	notDE	no.imprint
RLC00032Zm00008a00011	2.3072	2.65985	3.11888	6.07	5.64634	4.76797	TE	PH207	BP	B	2.69531	5.49477	0.670906	62.8893	1.03153	0.307536	0.10252	0.918344	1	FALSE	notDE	no.imprint
RLC00032Zm00008a00042	0.39552	0.332481	0.561398	1.36873	0.74831	1.23044	TE	PH207	BP	B	0.429799	1.11583	0.721925	11.8425	1.39062	0.670213	0.582825	0.560011	1	FALSE	notDE	no.imprint
RLC00033Zm00001d00096	0.79104	0.720375	0.686153	1.90431	1.42859	1.23044	TE	B73	BP	A	0.732523	1.52112	0.32504	17.3543	1.067	0.546439	0.122617	0.90241	1	FALSE	notDE	no.imprint
RLC00033Zm00001d00297	0.72512	0.886615	0.24951	0.238039	0.136056	0.230708	TE	B73	BP	A	0.620415	0.201601	0.754748	6.38346	-1.64316	0.949694	-0.677228	0.498261	1	FALSE	notDE	no.imprint
RLC00034Zm00001d00107	0.26368	0.554135	0.623775	1.13069	0.952395	0.769028	TE	B73	BP	A	0.48053	0.950703	0.335745	11.0264	0.982692	0.686387	0	1	1	FALSE	notDE	no.imprint
RLC00034Zm00001d00205	0.19776	0.387894	0.436643	0.654608	0.816338	0.230708	TE	B73	BP	A	0.340766	0.567218	0.375299	7.0129	0.744408	0.867867	0	1	1	FALSE	notDE	no.imprint
RLC00034Zm00008a00150	0.19776	0.16624	0.124755	0.357059	0.74831	0.230708	TE	PH207	BP	B	0.162918	0.445359	0.732164	4.66737	1.453	1.05857	0.427936	0.668698	1	FALSE	notDE	no.imprint
RLC00034Zm00008aS0001	0.19776	0.110827	0.24951	0.773628	0.544226	0.615222	TE	PH207	BP	B	0.186032	0.644358	0.77597	6.36368	1.82053	0.915064	0.896692	0.369884	1	FALSE	notDE	no.imprint
RLC00041Zm00001d00016	0.72512	0.16624	0.623775	0	0	0	TE	B73	BP	A	0.505045	0	1	3.78921	-5.31037	1.61912	-2.66216	0.007764	0.186817	FALSE	notDE	no.imprint
RLC00041Zm00001d00079	0.3296	0.498721	0.623775	0.178529	0.0680282	0.153806	TE	B73	BP	A	0.484032	0.133454	0.783875	4.74163	-1.85218	1.07599	-0.791994	0.428364	1	FALSE	notDE	no.imprint
RLC00041Zm00008a00047	0.19776	0.221654	0.187133	0.535588	0.136056	0.230708	TE	PH207	BP	B	0.202182	0.300784	0.598021	3.90454	0.601749	1.12011	0	1	1	FALSE	notDE	no.imprint
RLC00042Zm00001d00001	16.4141	14.1858	14.3468	8.80745	8.97972	8.07479	TE	B73	BP	A	14.9823	8.62066	0.634763	180.874	-0.79497	0.197151	0	1	1	FALSE	notDE	no.imprint
RLC00042Zm00001d00177	6.32832	5.26428	5.98824	4.76079	6.39465	5.537	TE	B73	BP	A	5.86028	5.56415	0.512961	87.286	-0.078039	0.256155	0	1	1	FALSE	notDE	no.imprint
RLC00042Zm00008a00065	1.3184	0.942029	1.37231	1.42824	1.15648	1.61496	TE	PH207	BP	B	1.21091	1.39989	0.536192	19.9218	0.214714	0.496609	0	1	1	FALSE	notDE	no.imprint
RLC00042Zm00008a00086	0.13184	0.221654	0.0623775	0.476079	0.340141	0.307611	TE	PH207	BP	B	0.138624	0.37461	0.729901	3.97698	1.41333	1.1318	0.365195	0.714966	1	FALSE	notDE	no.imprint
RLC00044Zm00008a00078	0	0	0	0.416569	0.544226	0.384514	TE	PH207	BP	B	0	0.448436	1	3.43345	5.31813	1.62466	2.65786	0.00786376	0.188207	FALSE	notDE	no.imprint
RLC00045Zm00001d00104	1.58208	1.55158	0.49902	2.85647	2.24493	2.38399	TE	B73	BP	A	1.21089	2.49513	0.326736	28.5652	1.0321	0.481376	0.0666812	0.946835	1	FALSE	notDE	no.imprint
RLC00045Zm00001d00125	38.695	44.2754	43.0405	47.4293	64.4227	53.5243	TE	B73	BP	A	42.0036	55.1255	0.432452	743.74	0.38185	0.152812	0	1	1	FALSE	notDE	no.imprint
RLC00045Zm00008a00011	2.3072	6.5942	7.23579	9.105	13.5376	7.92099	TE	PH207	BP	B	5.37906	10.1879	0.654456	119.556	0.907663	0.340341	0	1	1	FALSE	notDE	no.imprint
RLC00049Zm00001d00034	3.55968	3.54646	3.0565	1.90431	1.36056	1.38425	TE	B73	BP	A	3.38755	1.54971	0.686119	37.9827	-1.11999	0.385637	-0.31114	0.755694	1	FALSE	notDE	no.imprint
RLC00049Zm00008a00027	0.9888	1.77323	1.1228	1.8448	1.83676	1.76876	TE	PH207	BP	B	1.29494	1.81678	0.58385	23.9765	0.466053	0.473511	0	1	1	FALSE	notDE	no.imprint
RLC00052Zm00001d00012	0.39552	0.0554135	0.124755	0.595098	0.544226	0.692125	TE	B73	BP	A	0.191896	0.610483	0.239159	6.1033	1.70967	0.963008	0.736931	0.461165	1	FALSE	notDE	no.imprint
RLC00052Zm00001d00041	1.77984	1.60699	1.9337	0.892647	0.952395	1.46115	TE	B73	BP	A	1.77351	1.10206	0.61675	21.9323	-0.702844	0.480392	0	1	1	FALSE	notDE	no.imprint
RLC00052Zm00008a00006	0.06592	0.221654	0.0623775	0.178529	0.408169	0.615222	TE	PH207	BP	B	0.11665	0.40064	0.774497	3.9321	1.68911	1.18653	0.580778	0.56139	1	FALSE	notDE	no.imprint
RLC00052Zm00008a00031	0.3296	0.110827	0.311888	0.357059	0.544226	0.692125	TE	PH207	BP	B	0.250771	0.531137	0.679283	5.90979	1.0906	0.92149	0.098319	0.921679	1	FALSE	notDE	no.imprint
RLC00054Zm00001d00004	0.85696	1.2191	0.623775	1.30922	0.612254	0.769028	TE	B73	BP	A	0.899944	0.896833	0.500866	13.9378	-0.00471997	0.62726	0	1	1	FALSE	notDE	no.imprint
RLC00054Zm00001d00038	0.46144	0.443308	0.24951	0.0595098	0.136056	0.538319	TE	B73	BP	A	0.384753	0.244629	0.611319	4.78465	-0.735035	1.06716	0	1	1	FALSE	notDE	no.imprint
RLC00054Zm00008a00079	0.19776	0.0554135	0.0623775	0.238039	0.340141	0.461417	TE	PH207	BP	B	0.105184	0.346532	0.767146	3.41969	1.72961	1.24013	0.588332	0.55631	1	FALSE	notDE	no.imprint
RLC00062Zm00001d00066	0.3296	0.775789	0.623775	1.01167	0.816338	0.999736	TE	B73	BP	A	0.576388	0.94258	0.37946	11.6923	0.686979	0.660816	0	1	1	FALSE	notDE	no.imprint
RLC00062Zm00008a00003	0.92288	0.831202	0.873285	0.654608	1.02042	1.61496	TE	PH207	BP	B	0.875789	1.09666	0.55599	14.9821	0.29428	0.583716	0	1	1	FALSE	notDE	no.imprint
RLC00064Zm00001d00005	0.39552	0.443308	0.436643	0.595098	0.204085	0.153806	TE	B73	BP	A	0.425157	0.317663	0.572355	5.76002	-0.374719	0.941144	0	1	1	FALSE	notDE	no.imprint
RLC00064Zm00001d00024	8.83328	8.09037	8.10908	0.773628	0.544226	0.769028	TE	B73	BP	A	8.34424	0.695627	0.923049	69.3133	-3.58266	0.368135	-7.01553	2.2908e-12	4.47978e-10	TRUE	up	MEG
RLC00064Zm00001d00044	3.09824	2.43819	2.80699	9.28353	7.82324	12.4582	TE	B73	BP	A	2.78114	9.85501	0.220094	96.3478	1.82034	0.272695	3.00827	0.00262737	0.0802111	FALSE	notDE	no.imprint
RLC00064Zm00001d00056	0	0.221654	0.187133	0.297549	0.204085	0.461417	TE	B73	BP	A	0.136262	0.321017	0.297985	3.50527	1.17895	1.24212	0.144069	0.885446	1	FALSE	notDE	no.imprint
RLC00068Zm00001d00061	0.19776	0.221654	0.124755	0.178529	0.136056	0.615222	TE	B73	BP	A	0.18139	0.309936	0.369184	3.72488	0.713207	1.16061	0	1	1	FALSE	notDE	no.imprint
RLC00068Zm00008a00053	0.52736	0.664962	0.623775	0.773628	0.816338	1.15354	TE	PH207	BP	B	0.605366	0.914503	0.601699	11.614	0.572304	0.643198	0	1	1	FALSE	notDE	no.imprint
RLC00069Zm00001d00043	0.13184	0	0.0623775	0.773628	0.74831	1.23044	TE	B73	BP	A	0.0647392	0.917461	0.0659124	7.44969	3.88323	1.12	2.5743	0.0100442	0.227221	FALSE	notDE	no.imprint
RLC00069Zm00001d00057	0.26368	0.110827	0.935663	0.595098	0.476197	0.230708	TE	B73	BP	A	0.436723	0.434001	0.501563	6.62598	0.0543433	0.943711	0	1	1	FALSE	notDE	no.imprint
RLC00069Zm00001d00059	0.26368	0.16624	0.24951	0.357059	0.204085	0.0769028	TE	B73	BP	A	0.226477	0.212682	0.515706	3.38742	-0.0323405	1.18494	0	1	1	FALSE	notDE	no.imprint
RLC00070Zm00001d00036	0.72512	0.886615	0.935663	1.1902	1.42859	1.38425	TE	B73	BP	A	0.849133	1.33435	0.38889	16.7089	0.640282	0.538603	0	1	1	FALSE	notDE	no.imprint
RLC00070Zm00001d00049	1.84576	1.55158	1.68419	1.42824	1.08845	0.999736	TE	B73	BP	A	1.69384	1.17214	0.591016	21.9956	-0.515624	0.478769	0	1	1	FALSE	notDE	no.imprint
RLC00070Zm00001d00054	0.19776	0.0554135	0.0623775	0.178529	0.340141	0.538319	TE	B73	BP	A	0.105184	0.35233	0.229903	3.44647	1.74111	1.25006	0.592862	0.553274	1	FALSE	notDE	no.imprint
RLC00070Zm00008a00034	0.46144	0.609548	0.810908	1.42824	0.544226	0.538319	TE	PH207	BP	B	0.627299	0.836927	0.571583	11.3371	0.450057	0.701448	0	1	1	FALSE	notDE	no.imprint
RLC00074Zm00001d00018	0.59328	0.277067	0.436643	0.297549	0.680282	1.38425	TE	B73	BP	A	0.435663	0.78736	0.356218	9.19307	0.826892	0.782703	0	1	1	FALSE	notDE	no.imprint
RLC00074Zm00001d00021	0.52736	0.886615	0.623775	0.654608	0.816338	0.922833	TE	B73	BP	A	0.67925	0.797927	0.45983	11.3378	0.200142	0.65527	0	1	1	FALSE	notDE	no.imprint
RLC00074Zm00001d00037	0.13184	0.332481	0.0623775	0.357059	0.204085	0.230708	TE	B73	BP	A	0.175566	0.263951	0.399453	3.42807	0.554132	1.20237	0	1	1	FALSE	notDE	no.imprint
RLC00074Zm00001d00055	11.4701	14.075	11.727	5.4749	5.7824	6.07532	TE	B73	BP	A	12.424	5.77754	0.68258	139.922	-1.11813	0.226329	-0.521961	0.601697	1	FALSE	notDE	no.imprint
RLC00075Zm00001d00015	0.39552	0.277067	0.436643	0.11902	0.204085	0	TE	B73	BP	A	0.369743	0.107701	0.774421	3.64963	-1.72812	1.23761	-0.58833	0.556311	1	FALSE	notDE	no.imprint
RLC00075Zm00001d00033	2.04352	2.93691	2.18321	0.357059	0.408169	0.461417	TE	B73	BP	A	2.38788	0.408882	0.853802	21.5834	-2.5716	0.559517	-2.80884	0.00497203	0.132789	FALSE	notDE	no.imprint
RLC00075Zm00008a00023	0.26368	0.221654	0.374265	1.30922	1.02042	1.99947	TE	PH207	BP	B	0.286533	1.44304	0.834333	13.1505	2.32685	0.682853	1.94309	0.0520051	0.779302	FALSE	notDE	no.imprint
RLC00076Zm00001d00032	1.18656	0.609548	0.686153	0.595098	0.544226	0.384514	TE	B73	BP	A	0.82742	0.507946	0.61962	10.2144	-0.676841	0.702661	0	1	1	FALSE	notDE	no.imprint
RLC00079Zm00001d00012	0	0.997442	0.124755	6.72461	4.35381	2.61469	TE	B73	BP	A	0.374066	4.56437	0.0757458	38.512	3.54505	1.41978	1.79257	0.0730417	0.973334	FALSE	notDE	no.imprint
RLC00080Zm00001d00043	0.3296	0.221654	0.49902	1.1902	0.680282	0.922833	TE	B73	BP	A	0.350091	0.931104	0.273254	9.82152	1.43823	0.736456	0.595053	0.551808	1	FALSE	notDE	no.imprint
RLC00083Zm00001d00019	0.6592	0.886615	0.124755	0	0	0	TE	B73	BP	A	0.556857	0	1	4.36669	-5.5173	1.60431	-2.81573	0.00486672	0.130571	FALSE	notDE	no.imprint
RLC00086Zm00001dS0106	0.72512	0.277067	0.374265	0	0	0	TE	B73	BP	A	0.458817	0	1	3.47865	-5.18656	1.6307	-2.56733	0.0102484	0.230508	FALSE	notDE	no.imprint
RLC00096Zm00001d00005	1.84576	0.997442	2.37035	0	0	0.0769028	TE	B73	BP	A	1.73785	0.0256343	0.985464	13.3247	-6.1441	1.31737	-3.90482	9.42959e-05	0.00465528	TRUE	up	MEG
RLC00096Zm00001d00010	0.52736	0.443308	0.436643	0.178529	0	0	TE	B73	BP	A	0.469103	0.0595098	0.887423	4.07552	-2.83904	1.33919	-1.37324	0.169676	1	FALSE	notDE	no.imprint
RLC00099Zm00008a00034	0	0.110827	0.24951	0.535588	0.204085	0.384514	TE	PH207	BP	B	0.120112	0.374729	0.757271	3.80986	1.65007	1.23061	0.528247	0.597328	1	FALSE	notDE	no.imprint
RLC00112Zm00001d00032	3.69152	2.49361	4.30405	3.68961	2.44902	3.38372	TE	B73	BP	A	3.49639	3.17412	0.524157	50.9248	-0.122725	0.343275	0	1	1	FALSE	notDE	no.imprint
RLC00118Zm00001d00022	1.12064	0.609548	0.561398	0	0	0	TE	B73	BP	A	0.763862	0	1	5.8297	-5.93216	1.46527	-3.36605	0.000762542	0.0283437	TRUE	up	MEG
RLC00124Zm00008a00018	0.3296	0.498721	0.374265	0.892647	0.136056	0.845931	TE	PH207	BP	B	0.400862	0.624878	0.609197	7.90706	0.630537	0.851078	0	1	1	FALSE	notDE	no.imprint
RLC00124Zm00008a00020	0.72512	0.942029	0.623775	1.48775	0.884367	1.23044	TE	PH207	BP	B	0.763641	1.20085	0.611278	15.1445	0.645757	0.583127	0	1	1	FALSE	notDE	no.imprint
RLC00124Zm00008a00031	1.648	1.82864	1.55944	3.15402	2.85718	2.23018	TE	PH207	BP	B	1.67869	2.74713	0.620705	34.068	0.713167	0.397919	0	1	1	FALSE	notDE	no.imprint
RLC00125Zm00001d00031	0.79104	0.886615	0.49902	0.0595098	0	0.307611	TE	B73	BP	A	0.725558	0.122374	0.85568	6.52275	-2.66991	1.0565	-1.5806	0.11397	1	FALSE	notDE	no.imprint
RLC00125Zm00008a00006	0.06592	0	0.0623775	1.72578	0.884367	1.46115	TE	PH207	BP	B	0.0427658	1.3571	0.96945	10.7554	5.0623	1.20426	3.37327	0.000742808	0.0278454	TRUE	down	MEG
RLC00125Zm00008a00025	0.19776	0.277067	0.24951	0.238039	0.204085	0.153806	TE	PH207	BP	B	0.241446	0.198643	0.45137	3.39289	-0.277445	1.15399	0	1	1	FALSE	notDE	no.imprint
RLC00127Zm00001d00019	0.39552	0.110827	0.374265	0.178529	0.340141	0.230708	TE	B73	BP	A	0.293537	0.249793	0.540256	4.10768	-0.210786	1.08059	0	1	1	FALSE	notDE	no.imprint
RLC00137Zm00001d00009	1.05472	0.775789	0.561398	0.833137	0.74831	0.153806	TE	B73	BP	A	0.797302	0.578418	0.579553	10.6303	-0.425475	0.737943	0	1	1	FALSE	notDE	no.imprint
RLC00139Zm00001d00019	0.6592	0.886615	0.623775	0.654608	0.816338	0.615222	TE	B73	BP	A	0.723197	0.69539	0.509801	10.9171	-0.0709214	0.663185	0	1	1	FALSE	notDE	no.imprint
RLC00143Zm00008a00009	0	0.0554135	0	0.833137	0.680282	0.538319	TE	PH207	BP	B	0.0184712	0.683913	0.973702	5.42488	4.97757	1.46952	2.70672	0.00679516	0.168144	FALSE	notDE	no.imprint
RLC00145Zm00001d00003	0.3296	0.498721	0.187133	0.952157	0.74831	0.384514	TE	B73	BP	A	0.338485	0.694994	0.32752	8.03335	1.03493	0.820339	0.0425845	0.966033	1	FALSE	notDE	no.imprint
RLC00148Zm00001d00008	0.72512	1.93947	0.99804	0.714118	0.680282	0.538319	TE	B73	BP	A	1.22088	0.64424	0.654585	14.5062	-0.946459	0.633873	0	1	1	FALSE	notDE	no.imprint
RLC00148Zm00001d00019	0.13184	0.277067	0.311888	1.30922	0.816338	0.230708	TE	B73	BP	A	0.240265	0.785421	0.234248	8.00264	1.73551	0.888936	0.827406	0.408007	1	FALSE	notDE	no.imprint
RLC00148Zm00001d00021	0.72512	1.32992	0.935663	1.01167	0.408169	0.384514	TE	B73	BP	A	0.996902	0.60145	0.623706	12.4268	-0.710898	0.67903	0	1	1	FALSE	notDE	no.imprint
RLC00148Zm00001d00023	3.09824	2.21654	1.80895	0.833137	1.08845	1.23044	TE	B73	BP	A	2.37458	1.05068	0.693255	26.1894	-1.19005	0.462118	-0.411261	0.680881	1	FALSE	notDE	no.imprint
RLC00148Zm00001d00025	0.19776	0.277067	0.311888	0.238039	0.408169	0.307611	TE	B73	BP	A	0.262238	0.31794	0.451996	4.43644	0.261161	1.01582	0	1	1	FALSE	notDE	no.imprint
RLC00148Zm00008a00003	0.59328	0.664962	0.623775	3.035	3.06127	1.61496	TE	PH207	BP	B	0.627339	2.57041	0.803819	24.6675	2.04309	0.508631	2.05078	0.0402881	0.655333	FALSE	notDE	no.imprint
RLC00148Zm00008a00013	0.52736	1.55158	1.30993	2.61843	3.19733	1.69186	TE	PH207	BP	B	1.12962	2.50254	0.688995	28.0216	1.13185	0.492123	0.267912	0.788767	1	FALSE	notDE	no.imprint
RLC00150Zm00001d00014	1.648	1.60699	1.43468	0.773628	1.42859	1.69186	TE	B73	BP	A	1.56322	1.29803	0.546343	21.8229	-0.29855	0.49015	0	1	1	FALSE	notDE	no.imprint
RLC00151Zm00001d00011	3.69152	3.98977	3.99216	1.96382	2.1769	2.46089	TE	B73	BP	A	3.89115	2.20054	0.638764	46.6647	-0.834973	0.337039	0	1	1	FALSE	notDE	no.imprint
RLC00153Zm00001d00005	8.04224	5.31969	7.36055	2.85647	3.19733	2.8454	TE	B73	BP	A	6.90749	2.9664	0.699571	75.3082	-1.21028	0.285345	-0.736919	0.461172	1	FALSE	notDE	no.imprint
RLC00158Zm00001d00004	0.19776	0.443308	0.374265	0.833137	0.340141	0.307611	TE	B73	BP	A	0.338444	0.49363	0.406748	6.47454	0.560003	0.897355	0	1	1	FALSE	notDE	no.imprint
RLC00161Zm00001d00024	0.06592	0.221654	0.374265	0.357059	0.136056	0.384514	TE	B73	BP	A	0.220613	0.292543	0.429914	3.93023	0.400783	1.1316	0	1	1	FALSE	notDE	no.imprint
RLC00161Zm00001dS0180	0.19776	0.554135	0.124755	0.535588	0.544226	0.384514	TE	B73	BP	A	0.292217	0.488109	0.37448	6.06581	0.697628	0.933087	0	1	1	FALSE	notDE	no.imprint
RLC00169Zm00008a00013	0.26368	0.498721	0.187133	0.238039	0.136056	0.153806	TE	PH207	BP	B	0.316511	0.175967	0.357309	3.83683	-0.8607	1.13281	0	1	1	FALSE	notDE	no.imprint
RLC00182Zm00008a00013	0.52736	0.110827	0.311888	0.416569	0.544226	0.922833	TE	PH207	BP	B	0.316691	0.627876	0.664723	7.12262	0.997292	0.866237	0	1	1	FALSE	notDE	no.imprint
RLC00182Zm00008a00014	0.3296	0.277067	0.124755	0.357059	0.408169	0.769028	TE	PH207	BP	B	0.243807	0.511419	0.677173	5.74692	1.03428	0.937332	0.0365717	0.970826	1	FALSE	notDE	no.imprint
RLC00183Zm00001dS0162	1.45024	0.554135	0.49902	0	0	0	TE	B73	BP	A	0.834465	0	1	6.34399	-6.05304	1.46341	-3.45292	0.00055455	0.0217374	TRUE	up	MEG
RLC00184Zm00001d00004	1.9776	0.886615	0.74853	0.595098	0.884367	0.999736	TE	B73	BP	A	1.20425	0.8264	0.593036	15.4468	-0.549214	0.603311	0	1	1	FALSE	notDE	no.imprint
RLC00184Zm00001d00007	5.20768	7.48082	7.11104	2.14235	2.31296	1.99947	TE	B73	BP	A	6.59984	2.15159	0.754144	67.3379	-1.62442	0.314564	-1.98503	0.0471416	0.729448	FALSE	notDE	no.imprint
RLC00184Zm00001d00014	4.6144	3.43563	3.6179	1.60677	1.83676	1.92257	TE	B73	BP	A	3.88931	1.7887	0.684978	43.393	-1.12385	0.354948	-0.348914	0.727154	1	FALSE	notDE	no.imprint
RLC00184Zm00001d00016	1.3184	1.6624	0.810908	0.178529	0.272113	0.538319	TE	B73	BP	A	1.2639	0.329654	0.793133	12.2889	-2.0032	0.715517	-1.40207	0.160895	1	FALSE	notDE	no.imprint
RLC00184Zm00001d00017	1.25248	0.498721	0.49902	0.416569	0.204085	0.769028	TE	B73	BP	A	0.750074	0.463227	0.618209	9.20975	-0.704025	0.783769	0	1	1	FALSE	notDE	no.imprint
RLC00184Zm00008a00003	0.59328	0.221654	0.374265	0.535588	0.204085	0.230708	TE	PH207	BP	B	0.3964	0.32346	0.449338	5.51936	-0.235977	0.955015	0	1	1	FALSE	notDE	no.imprint
RLC00184Zm00008a00010	0.52736	0.16624	0.24951	0.654608	0.0680282	0.384514	TE	PH207	BP	B	0.31437	0.36905	0.540005	5.2481	0.284335	1.03432	0	1	1	FALSE	notDE	no.imprint
RLC00184Zm00008a00011	0.13184	0.277067	0.623775	1.42824	0.476197	1.92257	TE	PH207	BP	B	0.344228	1.27567	0.7875	12.3448	1.88459	0.752657	1.17529	0.239879	1	FALSE	notDE	no.imprint
RLC00189Zm00001d00014	2.90048	3.21398	2.68223	1.8448	1.36056	1.53806	TE	B73	BP	A	2.93223	1.58114	0.649676	34.7303	-0.890876	0.395465	0	1	1	FALSE	notDE	no.imprint
RLC00199Zm00001d00017	0.39552	0.498721	0.374265	0.416569	0.136056	0.153806	TE	B73	BP	A	0.422835	0.235477	0.642302	5.10522	-0.812838	0.993022	0	1	1	FALSE	notDE	no.imprint
RLC00217Zm00001d00002	4.2848	4.82097	3.99216	1.07118	1.02042	0.922833	TE	B73	BP	A	4.36598	1.00481	0.812912	41.3399	-2.12085	0.391264	-2.86468	0.0041743	0.116246	FALSE	notDE	no.imprint
RLC00217Zm00001d00007	5.66912	5.26428	4.05454	1.30922	1.42859	1.30735	TE	B73	BP	A	4.99598	1.34839	0.787467	48.7526	-1.895	0.360682	-2.48141	0.0130865	0.276862	FALSE	notDE	no.imprint
RLC00217Zm00001d00008	0.3296	0.110827	0.24951	0.654608	0.0680282	0.538319	TE	B73	BP	A	0.229979	0.420319	0.353652	4.97943	0.910567	1.06426	0	1	1	FALSE	notDE	no.imprint
RLC00217Zm00001d00010	1.25248	1.10827	1.06042	0.297549	0.340141	0.692125	TE	B73	BP	A	1.14039	0.443272	0.720097	12.0913	-1.39906	0.665476	-0.599657	0.548735	1	FALSE	notDE	no.imprint
RLC00217Zm00001d00016	0.85696	0.387894	0.187133	0.357059	0.136056	0.384514	TE	B73	BP	A	0.477329	0.292543	0.620011	5.88998	-0.69838	0.961052	0	1	1	FALSE	notDE	no.imprint
RLC00217Zm00008a00006	2.10944	1.16368	0.99804	1.54726	1.90479	2.53779	TE	PH207	BP	B	1.42372	1.99661	0.583748	26.0306	0.479774	0.466092	0	1	1	FALSE	notDE	no.imprint
RLC00217Zm00008a00008	2.04352	3.15857	1.80895	4.64177	4.89803	3.15301	TE	PH207	BP	B	2.33701	4.23094	0.644179	50.7096	0.843761	0.367774	0	1	1	FALSE	notDE	no.imprint
RLC00217Zm00008a00011	3.9552	4.32225	3.99216	2.4399	2.1769	2.46089	TE	PH207	BP	B	4.08987	2.35923	0.365823	49.5103	-0.799501	0.329967	0	1	1	FALSE	notDE	no.imprint
RLC00229Zm00001d00011	0.39552	0.387894	0.686153	0.0595098	0	0	TE	B73	BP	A	0.489856	0.0198366	0.961081	3.88932	-4.32866	1.56167	-2.13148	0.0330493	0.569426	FALSE	notDE	no.imprint
RLC00231Zm00008a00020	0.46144	0.110827	0.436643	1.30922	0.74831	1.30735	TE	PH207	BP	B	0.336303	1.12162	0.769328	11.1209	1.77618	0.729459	1.06404	0.287308	1	FALSE	notDE	no.imprint
RLC00232Zm00008a00009	0.19776	0.110827	0.187133	0.0595098	0.340141	0.538319	TE	PH207	BP	B	0.16524	0.312657	0.654235	3.58397	0.883168	1.19905	0	1	1	FALSE	notDE	no.imprint
RLC00233Zm00001d00007	0.06592	0.277067	0.374265	0.11902	0.0680282	0.384514	TE	B73	BP	A	0.239084	0.190521	0.556521	3.2685	-0.387605	1.26104	0	1	1	FALSE	notDE	no.imprint
RLC00247Zm00001d00013	0.13184	0.554135	0.24951	0.297549	0.544226	0.153806	TE	B73	BP	A	0.311828	0.33186	0.48444	5.00643	0.05536	1.02776	0	1	1	FALSE	notDE	no.imprint
RLC00252Zm00001d00001	0.13184	0.443308	0.124755	0.535588	0.476197	0.922833	TE	B73	BP	A	0.233301	0.644873	0.265666	6.7366	1.39463	0.910028	0.433647	0.664545	1	FALSE	notDE	no.imprint
RLC00274Zm00001d00005	0.9888	0.831202	0.623775	0.0595098	0.136056	0.230708	TE	B73	BP	A	0.814592	0.142092	0.851475	7.32644	-2.57861	0.942041	-1.67573	0.093791	1	FALSE	notDE	no.imprint
RLC00291Zm00001dS0065	1.3184	0.387894	1.06042	0.297549	0.340141	0.538319	TE	B73	BP	A	0.922237	0.392003	0.701726	9.91312	-1.22875	0.752581	-0.303948	0.761168	1	FALSE	notDE	no.imprint
RLC00291Zm00001dS0303	3.82336	1.27451	1.1228	0.833137	0.476197	0.845931	TE	B73	BP	A	2.07355	0.718422	0.742683	21.2476	-1.51095	0.589304	-0.867037	0.385922	1	FALSE	notDE	no.imprint
RLC00291Zm00001dS0514	0.3296	0.221654	0.561398	0.595098	1.02042	0.922833	TE	B73	BP	A	0.370884	0.846118	0.304752	9.23235	1.19363	0.748189	0.258793	0.795795	1	FALSE	notDE	no.imprint
RLC00313Zm00008a00006	5.00992	8.14578	5.17733	10.6523	8.91169	12.2275	TE	PH207	BP	B	6.11101	10.5972	0.63425	128.394	0.769559	0.26417	0	1	1	FALSE	notDE	no.imprint
RLC00314Zm00001d00007	0.13184	0.221654	0.0623775	0.238039	0.476197	0.384514	TE	B73	BP	A	0.138624	0.36625	0.274571	3.86704	1.35049	1.14475	0.306169	0.759476	1	FALSE	notDE	no.imprint
RLC00316Zm00001d00008	0.52736	0.498721	0.187133	0.238039	0.0680282	0.153806	TE	B73	BP	A	0.404405	0.153291	0.725135	4.32	-1.38894	1.11497	-0.348834	0.727214	1	FALSE	notDE	no.imprint
RLC00316Zm00008a00013	0.46144	0.16624	0.124755	0.476079	0.204085	0.0769028	TE	PH207	BP	B	0.250812	0.252355	0.501534	3.8927	0.0806426	1.16407	0	1	1	FALSE	notDE	no.imprint
RLC00318Zm00001d00004	0.39552	0.16624	0.561398	0.11902	0.136056	0.384514	TE	B73	BP	A	0.374386	0.213197	0.637163	4.41677	-0.830964	1.07683	0	1	1	FALSE	notDE	no.imprint
RLC00340Zm00001d00002	0.39552	0.387894	0.561398	0.178529	0.0680282	0.461417	TE	B73	BP	A	0.448271	0.235991	0.655115	5.19756	-0.963664	1.00356	0	1	1	FALSE	notDE	no.imprint
RLC00367Zm00001d00002	1.25248	1.2191	1.68419	1.1902	2.6531	1.46115	TE	B73	BP	A	1.38526	1.76815	0.439289	24.0512	0.346849	0.482958	0	1	1	FALSE	notDE	no.imprint
RLC00447Zm00001d00004	0.59328	1.27451	0.74853	0.357059	0.612254	0.845931	TE	B73	BP	A	0.872107	0.605081	0.590383	11.3634	-0.584748	0.688096	0	1	1	FALSE	notDE	no.imprint
RLC00462Zm00001d00001	0.59328	0.554135	0.74853	0.357059	0.204085	0.307611	TE	B73	BP	A	0.631982	0.289585	0.685769	7.05385	-1.11358	0.836994	-0.135705	0.892054	1	FALSE	notDE	no.imprint
RLC00462Zm00001d00003	0.46144	0.332481	0.24951	0.0595098	0.136056	0.153806	TE	B73	BP	A	0.34781	0.116457	0.749159	3.54663	-1.6135	1.20812	-0.507814	0.611584	1	FALSE	notDE	no.imprint
RLC00462Zm00001d00004	9.42656	7.92413	7.73481	3.80863	3.33338	3.46062	TE	B73	BP	A	8.36183	3.53421	0.702909	91.1875	-1.23836	0.261194	-0.91259	0.361458	1	FALSE	notDE	no.imprint
RLC00473Zm00001d00001	2.37312	1.10827	1.43468	1.72578	1.42859	1.15354	TE	B73	BP	A	1.63869	1.43597	0.532966	23.5173	-0.161693	0.486191	0	1	1	FALSE	notDE	no.imprint
RLC00476Zm00001d00002	0.19776	0.0554135	0	0.476079	0.340141	0.461417	TE	B73	BP	A	0.0843911	0.425879	0.165385	3.90743	2.36766	1.2608	1.08475	0.278032	1	FALSE	notDE	no.imprint
RLC00480Zm00008a00002	0.26368	0.609548	0.124755	0.535588	0.272113	0.230708	TE	PH207	BP	B	0.332661	0.346137	0.509926	5.31873	0.0410657	1.00236	0	1	1	FALSE	notDE	no.imprint
RLC00480Zm00008a00009	0.26368	0.277067	0.311888	0.357059	0.136056	0.0769028	TE	PH207	BP	B	0.284212	0.190006	0.400673	3.67146	-0.527404	1.15247	0	1	1	FALSE	notDE	no.imprint
RLC00500Zm00001d00005	0.79104	0.332481	0.623775	0	0	0	TE	B73	BP	A	0.582432	0	1	4.40714	-5.52878	1.54375	-2.93363	0.00335021	0.0980278	FALSE	notDE	no.imprint
RLC00500Zm00008a00013	0.85696	0.997442	0.623775	1.42824	2.24493	2.07637	TE	PH207	BP	B	0.826059	1.91651	0.698801	20.9616	1.18764	0.506946	0.370148	0.711272	1	FALSE	notDE	no.imprint
RLC00510Zm00001d00007	0.9888	0.16624	0.623775	1.42824	0.74831	1.38425	TE	B73	BP	A	0.592938	1.18693	0.333136	13.5502	1.04319	0.676479	0.0638444	0.949094	1	FALSE	notDE	no.imprint
RLC00510Zm00008a00002	0.26368	0.554135	0.810908	2.32088	1.08845	2.07637	TE	PH207	BP	B	0.542907	1.82857	0.771068	18.2158	1.75017	0.593437	1.26412	0.206187	1	FALSE	notDE	no.imprint
RLC00536Zm00001d00001	0.13184	0.110827	0.311888	0.416569	0.816338	0.999736	TE	B73	BP	A	0.184852	0.744214	0.198965	7.01502	1.99929	0.906925	1.10185	0.270528	1	FALSE	notDE	no.imprint
RLC00536Zm00001d00006	0.72512	0.387894	0.623775	1.01167	0.340141	0.922833	TE	B73	BP	A	0.57893	0.758214	0.43296	10.2241	0.411827	0.719313	0	1	1	FALSE	notDE	no.imprint
RLC00564Zm00001d00004	0.6592	1.32992	1.1228	0.595098	0.340141	0.769028	TE	B73	BP	A	1.03731	0.568089	0.646138	12.3644	-0.895926	0.662189	0	1	1	FALSE	notDE	no.imprint
RLC00589Zm00008a00019	1.3184	1.88406	0.935663	1.30922	1.70071	0.922833	TE	PH207	BP	B	1.37937	1.31092	0.487277	20.7942	-0.0877091	0.52269	0	1	1	FALSE	notDE	no.imprint
RLC00627Zm00008a00005	0.9888	0.609548	0.99804	4.87981	3.46944	3.99894	TE	PH207	BP	B	0.865463	4.11606	0.826266	38.2181	2.27117	0.414136	3.06946	0.00214449	0.0681283	FALSE	notDE	no.imprint
RLC00659Zm00001d00001	23.072	30.5882	23.0173	18.8051	18.4356	15.1498	TE	B73	BP	A	25.5592	17.4635	0.594086	331.585	-0.557085	0.198558	0	1	1	FALSE	notDE	no.imprint
RLC00664Zm00001d00003	0.19776	0.110827	0.24951	0.297549	0.272113	0.538319	TE	B73	BP	A	0.186032	0.369327	0.334976	4.20634	0.987828	1.06863	0	1	1	FALSE	notDE	no.imprint
RLC00664Zm00001d00004	0.26368	0.332481	0.374265	0.416569	0	0.307611	TE	B73	BP	A	0.323475	0.241393	0.572656	4.35353	-0.405465	1.12969	0	1	1	FALSE	notDE	no.imprint
RLC00664Zm00008a00001	3.36192	1.38534	2.4951	3.45157	3.40141	3.15301	TE	PH207	BP	B	2.41412	3.33533	0.580113	43.838	0.489661	0.374775	0	1	1	FALSE	notDE	no.imprint
RLC00694Zm00008a00002	0.59328	0.332481	0.74853	1.72578	1.02042	2.38399	TE	PH207	BP	B	0.558097	1.71006	0.753943	17.2494	1.62467	0.588453	1.06154	0.288446	1	FALSE	notDE	no.imprint
RLC00699Zm00001d00005	2.70272	1.38534	1.87133	1.24971	2.1769	1.61496	TE	B73	BP	A	1.98646	1.68052	0.541715	27.899	-0.236843	0.447169	0	1	1	FALSE	notDE	no.imprint
RLC00701Zm00001d00006	0.6592	0.831202	1.18517	0.476079	0.612254	1.15354	TE	B73	BP	A	0.891858	0.747291	0.544098	12.4582	-0.286715	0.645395	0	1	1	FALSE	notDE	no.imprint
RLC00771Zm00001d00005	2.17536	2.21654	1.80895	1.24971	1.02042	0.615222	TE	B73	BP	A	2.06695	0.961784	0.682447	23.3496	-1.08576	0.489722	-0.17511	0.860993	1	FALSE	notDE	no.imprint
RLC00771Zm00008a00003	1.3184	1.44075	0.311888	1.1902	1.70071	2.15328	TE	PH207	BP	B	1.02368	1.68139	0.62157	20.7223	0.673492	0.570609	0	1	1	FALSE	notDE	no.imprint
RLC00785Zm00001d00002	0.13184	0.16624	0.935663	0.297549	0	0.230708	TE	B73	BP	A	0.411248	0.176086	0.700195	4.44416	-1.17524	1.21917	-0.143735	0.88571	1	FALSE	notDE	no.imprint
RLC00785Zm00001d00003	0.46144	0.720375	0.810908	1.01167	0.74831	0.615222	TE	B73	BP	A	0.664241	0.791733	0.456218	11.2212	0.261967	0.665841	0	1	1	FALSE	notDE	no.imprint
RLC00833Zm00001d00002	2.24128	1.60699	0.873285	0.833137	0.544226	0.769028	TE	B73	BP	A	1.57385	0.715464	0.687477	17.5963	-1.13617	0.577667	-0.23573	0.813643	1	FALSE	notDE	no.imprint
RLC00854Zm00001d00001	0	0	0.124755	1.01167	0.408169	0.384514	TE	B73	BP	A	0.041585	0.60145	0.0646699	4.99871	3.92386	1.40879	2.07545	0.0379452	0.630274	FALSE	notDE	no.imprint
RLC00854Zm00001d00002	2.76864	2.38278	2.55748	2.49941	1.83676	1.76876	TE	B73	BP	A	2.56963	2.03498	0.558056	35.3538	-0.32229	0.387086	0	1	1	FALSE	notDE	no.imprint
RLC00854Zm00001d00003	4.944	4.1006	3.80503	4.64177	2.85718	2.8454	TE	B73	BP	A	4.28321	3.44812	0.554007	59.4874	-0.295375	0.331194	0	1	1	FALSE	notDE	no.imprint
RLC00854Zm00001d00004	1.77984	1.32992	2.80699	1.36873	1.76873	0.922833	TE	B73	BP	A	1.97225	1.35343	0.593037	25.3592	-0.519256	0.478898	0	1	1	FALSE	notDE	no.imprint
RLC00854Zm00001d00005	0.26368	0.16624	0.187133	1.36873	0.544226	0.999736	TE	B73	BP	A	0.205684	0.970896	0.174815	9.06348	2.26316	0.821962	1.53677	0.12435	1	FALSE	notDE	no.imprint
RLC00885Zm00001d00001	0.52736	0.332481	0.0623775	0.178529	0.340141	0.307611	TE	B73	BP	A	0.307406	0.275427	0.527434	4.4612	-0.182095	1.07898	0	1	1	FALSE	notDE	no.imprint
RLC00901Zm00001d00002	0.26368	0.332481	0.24951	0.595098	0.272113	0.384514	TE	B73	BP	A	0.28189	0.417242	0.4032	5.40288	0.571789	0.940857	0	1	1	FALSE	notDE	no.imprint
RLC00939Zm00001d00001	1.84576	1.2191	1.80895	0.714118	0.612254	1.30735	TE	B73	BP	A	1.6246	0.877906	0.649189	19.0147	-0.901076	0.532031	0	1	1	FALSE	notDE	no.imprint
RLC00939Zm00008a00002	0.59328	0.277067	0.124755	0.178529	0.544226	0.538319	TE	PH207	BP	B	0.331701	0.420358	0.558943	5.70422	0.318986	0.96454	0	1	1	FALSE	notDE	no.imprint
RLC00986Zm00001d00001	1.9776	0.886615	0.374265	0	0	0	TE	B73	BP	A	1.07949	0	1	8.256	-6.43328	1.43218	-3.79372	0.000148409	0.00690091	TRUE	up	MEG
RLC01026Zm00001d00004	0.39552	1.10827	0.561398	0.178529	0.340141	0.538319	TE	B73	BP	A	0.688396	0.35233	0.661457	8.04067	-1.04024	0.834045	-0.0482473	0.961519	1	FALSE	notDE	no.imprint
RLC01244Zm00008a00008	0.19776	0.221654	0.374265	0.654608	0.612254	0.692125	TE	PH207	BP	B	0.26456	0.652996	0.711669	7.01165	1.30543	0.841144	0.363117	0.716518	1	FALSE	notDE	no.imprint
RLC01251Zm00001d00002	0.39552	0.498721	0.623775	0.0595098	0.272113	0.615222	TE	B73	BP	A	0.506005	0.315615	0.615863	6.22333	-0.748642	0.940003	0	1	1	FALSE	notDE	no.imprint
RLC01259Zm00008a00005	0.46144	0.277067	0.24951	0.476079	0.340141	0.538319	TE	PH207	BP	B	0.329339	0.451513	0.578231	5.96851	0.459142	0.888691	0	1	1	FALSE	notDE	no.imprint
RLC01319Zm00001d00004	0.9888	0.942029	0.49902	0.0595098	0	0	TE	B73	BP	A	0.80995	0.0198366	0.976094	6.4173	-5.07383	1.43494	-2.83902	0.00452524	0.123863	FALSE	notDE	no.imprint
RLC01334Zm00001d00003	0.06592	0.0554135	0.0623775	0.238039	0.544226	0.307611	TE	B73	BP	A	0.061237	0.363292	0.144247	3.23409	2.56196	1.3607	1.14791	0.251004	1	FALSE	notDE	no.imprint
RLC01335Zm00001d00002	11.7338	12.6897	10.2299	5.59392	3.94564	5.99842	TE	B73	BP	A	11.5511	5.17933	0.690425	128.601	-1.16665	0.246171	-0.676954	0.498435	1	FALSE	notDE	no.imprint
RLC01350Zm00008a00006	0.13184	0.110827	0.0623775	0.178529	0.544226	0.230708	TE	PH207	BP	B	0.101681	0.317821	0.757614	3.20195	1.62855	1.27446	0.493186	0.621881	1	FALSE	notDE	no.imprint
RLC01354Zm00001d00003	0.3296	0.609548	0.24951	0.0595098	0.0680282	0.0769028	TE	B73	BP	A	0.396219	0.0681469	0.853247	3.61682	-2.58155	1.32424	-1.19431	0.232357	1	FALSE	notDE	no.imprint
RLC01390Zm00008a00014	0.46144	0.277067	0.374265	0.654608	0.340141	0.307611	TE	PH207	BP	B	0.370924	0.43412	0.53925	6.19481	0.267241	0.882662	0	1	1	FALSE	notDE	no.imprint
RLC01423Zm00001d00003	1.05472	0.664962	1.06042	0.416569	0.74831	0.538319	TE	B73	BP	A	0.9267	0.567733	0.620101	11.3676	-0.704256	0.660865	0	1	1	FALSE	notDE	no.imprint
RLC01599Zm00008a00002	0.13184	0.110827	0	1.60677	1.76873	1.46115	TE	PH207	BP	B	0.080889	1.61222	0.952225	12.9846	4.30548	0.92044	3.59119	0.000329169	0.0140958	TRUE	down	MEG
RLC01670Zm00008a00004	0.06592	0.0554135	0	0.357059	0.340141	0.538319	TE	PH207	BP	B	0.0404445	0.41184	0.910577	3.44635	3.3201	1.47215	1.57599	0.115027	1	FALSE	notDE	no.imprint
RLC01923Zm00008a00003	0.39552	0.221654	0.374265	0.595098	0.816338	0.922833	TE	PH207	BP	B	0.33048	0.77809	0.701886	8.42006	1.23697	0.768887	0.308202	0.757929	1	FALSE	notDE	no.imprint
RLC01954Zm00008a00002	0.85696	1.05286	1.55944	1.78529	1.76873	2.46089	TE	PH207	BP	B	1.15642	2.00497	0.634206	24.1055	0.783653	0.468592	0	1	1	FALSE	notDE	no.imprint
RLC02063Zm00008a00002	0.52736	0.664962	0.873285	1.30922	0.884367	0.845931	TE	PH207	BP	B	0.688536	1.01317	0.595385	13.0935	0.570903	0.620067	0	1	1	FALSE	notDE	no.imprint
RLC02124Zm00001d00003	1.77984	1.27451	1.24755	0	0.0680282	0.153806	TE	B73	BP	A	1.43397	0.0739446	0.950962	11.517	-4.38973	1.02773	-3.29826	0.00097286	0.0349792	TRUE	up	MEG
RLC02134Zm00001d00003	0.6592	0.387894	0.0623775	0.654608	0.884367	1.99947	TE	B73	BP	A	0.369824	1.17948	0.238703	11.7138	1.63773	0.77004	0.828178	0.40757	1	FALSE	notDE	no.imprint
RLC02347Zm00008a00004	0	0	0	1.48775	0.408169	1.07664	TE	PH207	BP	B	0	0.990851	1	7.65768	6.47667	1.43079	3.82773	0.000129333	0.00611037	TRUE	down	MEG
RLC02357Zm00001d00001	0.52736	0.443308	0.374265	0.11902	0.204085	0.153806	TE	B73	BP	A	0.448311	0.15897	0.738227	4.65214	-1.50804	1.0438	-0.486721	0.626456	1	FALSE	notDE	no.imprint
RLC02357Zm00008a00001	0	0	0	1.30922	1.22451	1.23044	TE	PH207	BP	B	0	1.25472	1	9.61544	6.80369	1.35453	4.28466	1.83017e-05	0.00110074	TRUE	down	MEG
RLC02432Zm00008a00001	0.52736	0.110827	0.49902	0.416569	0.476197	0.307611	TE	PH207	BP	B	0.379069	0.400126	0.513512	5.91413	0.122788	0.9254	0	1	1	FALSE	notDE	no.imprint
RLC02521Zm00008a00001	0.13184	0.16624	0.187133	0.476079	0.408169	0.615222	TE	PH207	BP	B	0.161738	0.499823	0.755521	5.05252	1.61293	0.999592	0.613183	0.539755	1	FALSE	notDE	no.imprint
RLC02594Zm00001d00002	0.46144	0.609548	0.561398	0.297549	0.272113	0.999736	TE	B73	BP	A	0.544129	0.523133	0.509836	8.1129	-0.111352	0.807402	0	1	1	FALSE	notDE	no.imprint
RLC02610Zm00001d00002	2.90048	2.43819	1.43468	2.26137	2.92521	1.23044	TE	B73	BP	A	2.25778	2.13901	0.513507	33.875	-0.0717315	0.446232	0	1	1	FALSE	notDE	no.imprint
RLC02610Zm00008a00001	20.5011	17.2336	17.84	91.169	82.5182	64.3676	TE	PH207	BP	B	18.5249	79.3516	0.810732	752.648	2.10711	0.171936	6.43911	1.20174e-10	1.93157e-08	TRUE	notDE	no.imprint
RLC02697Zm00001d00001	1.648	1.44075	1.62182	1.13069	1.22451	1.30735	TE	B73	BP	A	1.57019	1.22085	0.562583	21.339	-0.366777	0.47489	0	1	1	FALSE	notDE	no.imprint
RLC02705Zm00001d00002	0.39552	0.498721	0.623775	0.178529	0.136056	0.230708	TE	B73	BP	A	0.506005	0.181765	0.735719	5.26452	-1.48952	0.984175	-0.497392	0.618913	1	FALSE	notDE	no.imprint
RLC02716Zm00001d00002	7.71264	3.49105	4.80307	0	0	0	TE	B73	BP	A	5.33559	0	1	40.5076	-8.72927	1.23774	-6.24466	4.24721e-10	6.3081e-08	TRUE	up	MEG
RLC02882Zm00001dS0015	1.45024	0.886615	1.68419	0.952157	0.680282	0.845931	TE	B73	BP	A	1.34035	0.826123	0.618678	16.5078	-0.676992	0.557893	0	1	1	FALSE	notDE	no.imprint
RLC02988Zm00001d00002	0.6592	0.221654	0.187133	0.0595098	0.272113	0.461417	TE	B73	BP	A	0.355995	0.264346	0.57387	4.67423	-0.466276	1.08033	0	1	1	FALSE	notDE	no.imprint
RLC03056Zm00008a00002	0.13184	0.16624	0.436643	1.01167	0.544226	0.153806	TE	PH207	BP	B	0.244908	0.569899	0.699429	6.32999	1.27677	0.977079	0.283263	0.776975	1	FALSE	notDE	no.imprint
RLC03275Zm00001d00001	0.46144	0.16624	0.436643	1.07118	0.952395	1.15354	TE	B73	BP	A	0.354774	1.05904	0.250935	10.7732	1.60403	0.707017	0.854334	0.39292	1	FALSE	notDE	no.imprint
RLC03275Zm00001d00002	2.24128	1.38534	2.18321	3.21353	3.1293	3.69133	TE	B73	BP	A	1.93661	3.34472	0.36669	40.2669	0.796761	0.364906	0	1	1	FALSE	notDE	no.imprint
RLC03316Zm00001d00001	0.72512	0.886615	0.561398	0.476079	0.408169	0.615222	TE	B73	BP	A	0.724378	0.499823	0.591715	9.41459	-0.559386	0.719032	0	1	1	FALSE	notDE	no.imprint
RLC03498Zm00008a00001	0.46144	0.277067	0.24951	0.773628	0.544226	0.999736	TE	PH207	BP	B	0.329339	0.77253	0.701109	8.40829	1.23001	0.7785	0.295448	0.767652	1	FALSE	notDE	no.imprint
RLC03589Zm00001d00001	0.39552	0.332481	0.49902	0.178529	0	0.0769028	TE	B73	BP	A	0.409007	0.0851441	0.827696	3.78555	-2.19925	1.26733	-0.946281	0.344005	1	FALSE	notDE	no.imprint
RLC03925Zm00001d00002	3.03232	0.720375	0.74853	0	0	0	TE	B73	BP	A	1.50041	0	1	11.3426	-6.89089	1.38669	-4.24816	2.15538e-05	0.00127084	TRUE	up	MEG
RLC04195Zm00001d00001	2.04352	1.2191	2.05846	0.714118	0.74831	1.07664	TE	B73	BP	A	1.77369	0.846356	0.676969	19.9023	-1.06915	0.516551	-0.133871	0.893504	1	FALSE	notDE	no.imprint
RLC04234Zm00001d00002	0.92288	0.664962	0.49902	0.416569	0.272113	0.307611	TE	B73	BP	A	0.695621	0.332098	0.676859	7.89459	-1.05263	0.799559	-0.0658229	0.947519	1	FALSE	notDE	no.imprint
RLC04586Zm00001d00002	0.19776	0.221654	0.0623775	0.297549	0.408169	0.153806	TE	B73	BP	A	0.160597	0.286508	0.359193	3.45791	0.827008	1.19122	0	1	1	FALSE	notDE	no.imprint
RLC04671Zm00001d00001	0.06592	0	0	2.49941	1.42859	0.230708	TE	B73	BP	A	0.0219733	1.38624	0.0156037	11.069	6.02896	1.41493	3.5542	0.000379127	0.0159251	TRUE	down	PEG
RLC04673Zm00001d00001	0.13184	0.221654	0.187133	0.535588	0.204085	0.461417	TE	B73	BP	A	0.180209	0.400363	0.310399	4.47394	1.14305	1.05435	0.135672	0.892081	1	FALSE	notDE	no.imprint
RLC04734Zm00008a00004	0.3296	0.110827	0.187133	0.357059	0.408169	0.307611	TE	PH207	BP	B	0.209186	0.357613	0.630934	4.32379	0.803214	1.0492	0	1	1	FALSE	notDE	no.imprint
RLC04796Zm00008a00002	0.39552	0.16624	0.374265	0.178529	0.136056	0.307611	TE	PH207	BP	B	0.312008	0.207399	0.399299	3.93	-0.587803	1.09934	0	1	1	FALSE	notDE	no.imprint
RLC05060Zm00001d00001	1.12064	0.443308	0.561398	0.892647	0.544226	1.69186	TE	B73	BP	A	0.708448	1.04291	0.404513	13.2711	0.554256	0.660811	0	1	1	FALSE	notDE	no.imprint
RLC05823Zm00008a00001	0.06592	0.0554135	0.124755	3.6301	2.78916	2.07637	TE	PH207	BP	B	0.0820295	2.83188	0.971849	22.5022	5.13627	0.85619	4.83102	1.35836e-06	0.000107207	TRUE	down	MEG
RLC06058Zm00001d00001	1.77984	1.49616	0.810908	1.01167	0.884367	0.615222	TE	B73	BP	A	1.3623	0.837085	0.619401	16.9605	-0.693534	0.57226	0	1	1	FALSE	notDE	no.imprint
RLC06241Zm00008a00001	2.10944	2.0503	2.12084	3.33255	4.01366	3.46062	TE	PH207	BP	B	2.09352	3.60228	0.632444	43.5984	0.7789	0.345166	0	1	1	FALSE	notDE	no.imprint
RLC07133Zm00001d00001	2.90048	1.93947	1.43468	0.0595098	0	0.230708	TE	B73	BP	A	2.09154	0.0967394	0.955792	16.7534	-4.52419	0.897661	-3.92597	8.63794e-05	0.00431284	TRUE	up	MEG
RLC07546Zm00001d00001	0.26368	0.221654	0.561398	0.0595098	0.272113	0.230708	TE	B73	BP	A	0.348911	0.187444	0.650523	4.05024	-0.918201	1.12042	0	1	1	FALSE	notDE	no.imprint
RLC08063Zm00001d00001	0.06592	0.277067	0.187133	1.13069	0.408169	0.845931	TE	B73	BP	A	0.176707	0.794929	0.181865	7.51558	2.1432	0.909709	1.25666	0.208876	1	FALSE	notDE	no.imprint
RLC08101Zm00008a00001	0.3296	0.221654	0.0623775	0.654608	0.680282	0.384514	TE	PH207	BP	B	0.204544	0.573135	0.736982	5.99643	1.49685	0.953056	0.521327	0.602139	1	FALSE	notDE	no.imprint
RLC08157Zm00001d00001	2.10944	1.49616	1.62182	1.01167	1.22451	1.84567	TE	B73	BP	A	1.74247	1.36061	0.561529	23.6258	-0.373438	0.468324	0	1	1	FALSE	notDE	no.imprint
RLC08419Zm00001d00001	1.25248	0.942029	1.06042	2.20186	2.04085	2.23018	TE	B73	BP	A	1.08498	2.15763	0.3346	24.8078	0.996328	0.450847	0	1	1	FALSE	notDE	no.imprint
RLC08633Zm00001d00001	0.26368	0.221654	0.436643	0.11902	0.0680282	0.153806	TE	B73	BP	A	0.307325	0.113618	0.730088	3.20069	-1.43374	1.25047	-0.346863	0.728694	1	FALSE	notDE	no.imprint
RLC08639Zm00001d00001	0.19776	0.443308	0.436643	0.476079	0.136056	0.153806	TE	B73	BP	A	0.359237	0.255314	0.584552	4.77604	-0.461301	1.03808	0	1	1	FALSE	notDE	no.imprint
RLC08650Zm00001d00001	3.16416	2.99233	2.86937	1.8448	1.15648	2.15328	TE	B73	BP	A	3.00862	1.71819	0.636501	36.2203	-0.815417	0.392561	0	1	1	FALSE	notDE	no.imprint
RLC09991Zm00001d00001	9.09696	8.31202	8.54572	5.4749	7.07493	6.38293	TE	B73	BP	A	8.65157	6.31092	0.578217	114.479	-0.461746	0.229357	0	1	1	FALSE	notDE	no.imprint
RLC09991Zm00008a00001	0.26368	0.16624	0.686153	0.654608	0.340141	0.922833	TE	PH207	BP	B	0.372024	0.639194	0.632103	7.66373	0.795168	0.847454	0	1	1	FALSE	notDE	no.imprint
RLC10258Zm00001d00001	0.39552	0.720375	0.561398	0.357059	0.272113	0.461417	TE	B73	BP	A	0.559098	0.363529	0.605984	7.10274	-0.649144	0.828472	0	1	1	FALSE	notDE	no.imprint
RLC11137Zm00001d00001	2112.87	1696.32	1565.3	902.823	665.792	513.018	TE	B73	BP	A	1791.5	693.878	0.720815	19094.7	-1.3563	0.189519	-1.88003	0.0601041	0.859252	FALSE	notDE	no.imprint
RLC11777Zm00001d00001	0	0.16624	0.24951	2.38039	1.63268	1.07664	TE	B73	BP	A	0.138584	1.69657	0.075516	14.2258	3.60689	0.808726	3.22345	0.00126655	0.0434103	TRUE	down	PEG
RLC12685Zm00001d00001	0.39552	0.221654	0.24951	0.11902	0.0680282	0.538319	TE	B73	BP	A	0.288895	0.241789	0.544382	4.00357	-0.305379	1.13962	0	1	1	FALSE	notDE	no.imprint
RLC12805Zm00001d00001	0.85696	0.554135	0.124755	0.416569	0.136056	0.307611	TE	B73	BP	A	0.51195	0.286745	0.640983	6.16399	-0.826036	0.969282	0	1	1	FALSE	notDE	no.imprint
RLC13934Zm00001d00001	0.3296	0.387894	0.187133	0.11902	0.340141	0.153806	TE	B73	BP	A	0.301542	0.204322	0.596093	3.89346	-0.589564	1.11503	0	1	1	FALSE	notDE	no.imprint
RLC13987Zm00001d00001	0.19776	0.16624	0	0.297549	0.340141	0.384514	TE	B73	BP	A	0.121333	0.340735	0.262588	3.54233	1.46235	1.23541	0.374249	0.708219	1	FALSE	notDE	no.imprint
RLC14265Zm00001d00001	4.08704	4.1006	4.4288	1.13069	0.680282	1.30735	TE	B73	BP	A	4.20548	1.03944	0.80182	40.1892	-2.02258	0.39644	-2.57941	0.00989702	0.224613	FALSE	notDE	no.imprint
RLC15240Zm00008a00001	0.19776	0.0554135	0	0.476079	0.272113	0.384514	TE	PH207	BP	B	0.0843911	0.377568	0.817319	3.54834	2.19988	1.30594	0.918781	0.35821	1	FALSE	notDE	no.imprint
RLC15241Zm00001d00001	0.13184	0	0	0.416569	0.340141	0.384514	TE	B73	BP	A	0.0439467	0.380408	0.103561	3.24493	3.20044	1.52709	1.44094	0.149603	1	FALSE	notDE	no.imprint
RLC15241Zm00008a00001	0	0	0.124755	0.178529	0.612254	0.615222	TE	PH207	BP	B	0.041585	0.468669	0.918501	3.83223	3.5016	1.49473	1.67362	0.0942056	1	FALSE	notDE	no.imprint
RLC15470Zm00001d00001	0.39552	0.277067	0.561398	0.11902	0.272113	0.538319	TE	B73	BP	A	0.411328	0.309817	0.570382	5.4377	-0.443978	0.961122	0	1	1	FALSE	notDE	no.imprint
RLC16274Zm00001d00001	0.52736	0.554135	0.74853	0	0	0	TE	B73	BP	A	0.610008	0	1	4.66411	-5.61305	1.5163	-3.04231	0.00234774	0.0735234	FALSE	notDE	no.imprint
RLC16704Zm00008a00006	0.79104	0.498721	0.187133	0.714118	0.340141	0.307611	TE	PH207	BP	B	0.492298	0.453957	0.479741	7.3196	-0.0874287	0.863455	0	1	1	FALSE	notDE	no.imprint
RLC16719Zm00008a00004	0.19776	0.277067	0.187133	0.535588	0.476197	0.769028	TE	PH207	BP	B	0.220653	0.593605	0.729013	6.22549	1.39765	0.897502	0.443058	0.657724	1	FALSE	notDE	no.imprint
RLC17566Zm00008a00001	0.26368	0.277067	0.0623775	0.178529	0.272113	0.461417	TE	PH207	BP	B	0.201042	0.30402	0.601946	3.85669	0.543181	1.13279	0	1	1	FALSE	notDE	no.imprint
RLC17649Zm00001d00001	0.9888	0.609548	0.74853	0.654608	0.544226	0.692125	TE	B73	BP	A	0.782293	0.63032	0.553792	10.7848	-0.303326	0.664855	0	1	1	FALSE	notDE	no.imprint
RLC18167Zm00001d00001	0.39552	0	0.311888	0.535588	0.544226	0.538319	TE	B73	BP	A	0.235803	0.539378	0.304191	5.87753	1.24886	0.997827	0.249406	0.803047	1	FALSE	notDE	no.imprint
RLC18167Zm00008a00003	0.19776	0.221654	0.0623775	0.238039	0.544226	0.538319	TE	PH207	BP	B	0.160597	0.440195	0.732691	4.57699	1.40837	1.06776	0.382453	0.702125	1	FALSE	notDE	no.imprint
RLC18343Zm00001d00001	0.46144	0.664962	0.561398	0.178529	0.0680282	0.0769028	TE	B73	BP	A	0.5626	0.10782	0.839175	5.18298	-2.35101	1.08067	-1.25015	0.211243	1	FALSE	notDE	no.imprint
RLC18544Zm00001d00001	2.9664	2.16113	2.80699	2.20186	2.10887	2.15328	TE	B73	BP	A	2.64484	2.15467	0.551064	36.6751	-0.287704	0.37199	0	1	1	FALSE	notDE	no.imprint
RLC18745Zm00001d00001	0.26368	0.387894	0.436643	0.357059	0.0680282	0.153806	TE	B73	BP	A	0.362739	0.192964	0.652757	4.29589	-0.874357	1.09011	0	1	1	FALSE	notDE	no.imprint
RLC19180Zm00001d00001	0.13184	0	0.0623775	0.595098	1.56465	1.92257	TE	B73	BP	A	0.0647392	1.36077	0.0454147	10.7168	4.43724	1.06935	3.21432	0.00130752	0.0445543	TRUE	down	PEG
RLC19712Zm00008a00015	0.13184	0.277067	0.124755	0.833137	0.680282	0.230708	TE	PH207	BP	B	0.177887	0.581376	0.76571	5.91643	1.70439	0.985098	0.715049	0.474579	1	FALSE	notDE	no.imprint
RLC19781Zm00001d00001	0.6592	0.609548	0.686153	0.535588	0.816338	0.615222	TE	B73	BP	A	0.651634	0.655716	0.498439	9.99305	0.00366795	0.684825	0	1	1	FALSE	notDE	no.imprint
RLC20396Zm00001d00001	0.19776	0.387894	0.374265	0.178529	0.136056	0	TE	B73	BP	A	0.319973	0.104862	0.75317	3.29589	-1.55734	1.29294	-0.43106	0.666424	1	FALSE	notDE	no.imprint
RLC20749Zm00001d00001	0.46144	0.886615	0.49902	0.297549	0.136056	0.307611	TE	B73	BP	A	0.615692	0.247072	0.713627	6.68889	-1.34223	0.893303	-0.383101	0.701645	1	FALSE	notDE	no.imprint
RLC20793Zm00008a00002	0.46144	0.277067	0.436643	0.773628	0.204085	0.845931	TE	PH207	BP	B	0.391717	0.607881	0.608126	7.63398	0.647183	0.833918	0	1	1	FALSE	notDE	no.imprint
RLC20796Zm00001d00001	1.58208	1.77323	1.55944	0.952157	0.408169	1.23044	TE	B73	BP	A	1.63825	0.86359	0.654818	19.1979	-0.939854	0.5426	0	1	1	FALSE	notDE	no.imprint
RLC20891Zm00008a00002	0.13184	0.110827	0.124755	0.297549	0.272113	0.615222	TE	PH207	BP	B	0.122474	0.394961	0.763306	3.92293	1.66674	1.14366	0.582983	0.559905	1	FALSE	notDE	no.imprint
RLC21263Zm00001d00001	1.38432	2.0503	1.62182	0	0	0	TE	B73	BP	A	1.68548	0	1	13.0273	-7.09536	1.31569	-4.63282	3.60724e-06	0.000260194	TRUE	up	MEG
RLC21552Zm00001d00001	2.17536	1.55158	1.68419	0.714118	1.42859	0.769028	TE	B73	BP	A	1.80371	0.970579	0.650152	21.1904	-0.894026	0.507541	0	1	1	FALSE	notDE	no.imprint
RLC22973Zm00001d00001	0.79104	0.554135	0.810908	0.714118	0.612254	1.61496	TE	B73	BP	A	0.718694	0.980443	0.422976	12.8723	0.428459	0.640538	0	1	1	FALSE	notDE	no.imprint
RLC23427Zm00001d00001	0.85696	0.498721	0.311888	0.238039	0.272113	0.307611	TE	B73	BP	A	0.555856	0.272588	0.670964	6.33587	-1.03421	0.896238	-0.0381742	0.969549	1	FALSE	notDE	no.imprint
RLC23771Zm00008a00001	0.52736	1.05286	0.99804	1.90431	2.04085	2.61469	TE	PH207	BP	B	0.859419	2.18662	0.717857	23.2894	1.31912	0.489858	0.651458	0.514751	1	FALSE	notDE	no.imprint
RLC24815Zm00001d00001	0.85696	0.277067	0.24951	0.11902	0.136056	0.384514	TE	B73	BP	A	0.461179	0.213197	0.683861	5.09948	-1.14015	1.04086	-0.134649	0.892889	1	FALSE	notDE	no.imprint
RLC24851Zm00001d00001	0.59328	0.387894	0.311888	0.654608	0.884367	1.46115	TE	B73	BP	A	0.431021	1.00004	0.301189	10.8539	1.19262	0.698428	0.275797	0.782704	1	FALSE	notDE	no.imprint
RLC25030Zm00008a00033	0.3296	0.16624	0.124755	0.535588	0.408169	1.15354	TE	PH207	BP	B	0.206865	0.6991	0.771663	6.86024	1.74282	0.909639	0.816612	0.41415	1	FALSE	notDE	no.imprint
RLC25070Zm00008a00002	1.71392	1.77323	0.686153	1.60677	1.49662	1.15354	TE	PH207	BP	B	1.3911	1.41898	0.50496	21.7073	0.0216538	0.522379	0	1	1	FALSE	notDE	no.imprint
RLC25095Zm00008a00049	0.13184	0.221654	0.187133	0.595098	0.408169	0.307611	TE	PH207	BP	B	0.180209	0.43696	0.708007	4.77621	1.28203	1.02043	0.276381	0.782256	1	FALSE	notDE	no.imprint
RLC25590Zm00008a00001	0.26368	0.221654	0.49902	0.714118	0.544226	0.922833	TE	PH207	BP	B	0.328118	0.727059	0.68904	8.0315	1.15277	0.794705	0.192238	0.847556	1	FALSE	notDE	no.imprint
RLC27192Zm00008a00001	0.9888	1.55158	1.06042	2.02333	1.90479	2.07637	TE	PH207	BP	B	1.20026	2.0015	0.625124	24.6188	0.717338	0.46188	0	1	1	FALSE	notDE	no.imprint
RLC29169Zm00008a00001	0.13184	0.0554135	0	0.952157	0.544226	0.845931	TE	PH207	BP	B	0.0624178	0.780771	0.925974	6.47716	3.67151	1.15827	2.30648	0.0210841	0.405996	FALSE	notDE	no.imprint
RLC34852Zm00008a00001	0.9888	0.775789	0.935663	1.66627	2.04085	2.99921	TE	PH207	BP	B	0.900084	2.23544	0.71294	23.8199	1.29811	0.476712	0.625342	0.531747	1	FALSE	notDE	no.imprint
RLC36113Zm00008a00227	0	0	0	0.714118	0.544226	0.692125	TE	PH207	BP	B	0	0.650156	1	4.983	5.85514	1.50017	3.2364	0.00121049	0.0420209	TRUE	down	MEG
RLC36113Zm00008a00431	0.39552	0.387894	0.124755	0.11902	0.136056	0.153806	TE	PH207	BP	B	0.302723	0.136294	0.310452	3.38782	-1.17836	1.21499	-0.146798	0.883291	1	FALSE	notDE	no.imprint
RLC36114Zm00008a00402	0.19776	0.277067	0.311888	0.714118	0.544226	1.38425	TE	PH207	BP	B	0.262238	0.880864	0.770591	8.68142	1.71698	0.800384	0.89579	0.370365	1	FALSE	notDE	no.imprint
RLC36114Zm00008a00426	0.3296	0.332481	0.374265	0.476079	0.340141	0.461417	TE	PH207	BP	B	0.345449	0.425879	0.552137	5.91189	0.303029	0.880811	0	1	1	FALSE	notDE	no.imprint
RLC36127Zm00008a00004	0.79104	0.332481	0.49902	0.833137	0.612254	0.922833	TE	PH207	BP	B	0.540847	0.789408	0.593426	10.1372	0.562751	0.700759	0	1	1	FALSE	notDE	no.imprint
RLC36147Zm00008a00010	0.26368	0.332481	0.124755	0.416569	0.204085	0.461417	TE	PH207	BP	B	0.240305	0.36069	0.600154	4.63043	0.560901	1.02546	0	1	1	FALSE	notDE	no.imprint
RLC36156Zm00008a00007	0	0.0554135	0	0.416569	0.340141	0.615222	TE	PH207	BP	B	0.0184712	0.457311	0.961177	3.62987	4.37188	1.58703	2.12465	0.0336162	0.576371	FALSE	notDE	no.imprint
RLC36156Zm00008a00018	0.13184	0.498721	0.74853	0.11902	0	0.230708	TE	PH207	BP	B	0.459697	0.116576	0.202293	4.41163	-2.02054	1.21782	-0.838003	0.402029	1	FALSE	notDE	no.imprint
RLC36160Zm00008a00001	0.52736	0.277067	0.24951	0.535588	0.476197	0.0769028	TE	PH207	BP	B	0.351312	0.362896	0.50811	5.51433	0.0972088	0.982379	0	1	1	FALSE	notDE	no.imprint
RLC36160Zm00008a00020	0.3296	0.16624	0.24951	0.178529	0.136056	0.230708	TE	PH207	BP	B	0.24845	0.181765	0.422498	3.27249	-0.444276	1.18021	0	1	1	FALSE	notDE	no.imprint
RLC36191Zm00008a00008	0.39552	0.387894	0.374265	1.13069	1.02042	0.692125	TE	PH207	BP	B	0.385893	0.947745	0.710646	10.2715	1.30742	0.704764	0.436198	0.662693	1	FALSE	notDE	no.imprint
RLC36237Zm00008a00007	0.39552	0.332481	0.124755	1.13069	0.74831	0.845931	TE	PH207	BP	B	0.284252	0.908309	0.761646	9.19282	1.67734	0.778137	0.870464	0.384047	1	FALSE	notDE	no.imprint
RLC37660Zm00008a00001	0.72512	0.775789	0.311888	2.26137	1.29254	1.61496	TE	PH207	BP	B	0.604265	1.72296	0.740349	17.9748	1.50721	0.578855	0.876231	0.380904	1	FALSE	notDE	no.imprint
RLC38462Zm00008a00001	0.6592	0.443308	0.49902	1.54726	1.36056	1.61496	TE	PH207	BP	B	0.533843	1.50759	0.738496	15.6115	1.50446	0.577353	0.87375	0.382254	1	FALSE	notDE	no.imprint
RLC38651Zm00008a00001	10.4813	6.20631	7.73481	41.6569	36.8033	30.9149	TE	PH207	BP	B	8.1408	36.4583	0.817467	342.467	2.1803	0.205488	5.7439	9.25226e-09	1.09656e-06	TRUE	notDE	no.imprint
RLC39072Zm00008a00001	10.6131	14.2967	10.8537	25.2322	21.2248	19.9947	TE	PH207	BP	B	11.9212	22.1506	0.650116	262.37	0.886677	0.208517	0	1	1	FALSE	notDE	no.imprint
RLC39309Zm00008a00001	0.52736	1.49616	0.810908	2.02333	1.90479	1.53806	TE	PH207	BP	B	0.94481	1.82206	0.658527	21.3981	0.919503	0.531486	0	1	1	FALSE	notDE	no.imprint
RLC39345Zm00008a00001	0.85696	0.332481	0.623775	1.72578	1.83676	2.07637	TE	PH207	BP	B	0.604405	1.87964	0.756685	18.9142	1.65547	0.544745	1.20326	0.228875	1	FALSE	notDE	no.imprint
RLC40434Zm00008a00001	0.06592	0	0.0623775	0.535588	0.340141	0.384514	TE	PH207	BP	B	0.0427658	0.420081	0.907603	3.555	3.37094	1.46348	1.62007	0.105217	1	FALSE	notDE	no.imprint
RLC40864Zm00008a00001	0	0	0	0.773628	0.408169	0.845931	TE	PH207	BP	B	0	0.675909	1	5.1733	5.90833	1.49975	3.27276	0.00106504	0.0377157	TRUE	down	MEG
RLC40960Zm00008a00001	0.92288	1.93947	1.62182	2.49941	2.31296	2.23018	TE	PH207	BP	B	1.49472	2.34752	0.610976	29.583	0.634514	0.439378	0	1	1	FALSE	notDE	no.imprint
RLC41113Zm00008a00001	0	0	0	2.38039	2.58507	0.845931	TE	PH207	BP	B	0	1.93713	1	15.0057	7.44893	1.32582	4.8641	1.14978e-06	9.26135e-05	TRUE	down	MEG
RLC41432Zm00008a00001	0.19776	0.221654	0.74853	0.178529	0.0680282	0.538319	TE	PH207	BP	B	0.389315	0.261626	0.40192	4.89907	-0.599564	1.07738	0	1	1	FALSE	notDE	no.imprint
RLC43366Zm00008a00001	0.06592	0	0	0.416569	0.476197	0.307611	TE	PH207	BP	B	0.0219733	0.400126	0.947943	3.23815	4.19832	1.62655	1.96633	0.0492609	0.752596	FALSE	notDE	no.imprint
RLG00001Zm00001d00091	1.05472	0.720375	0.49902	0	0	0.0769028	TE	B73	BP	A	0.758038	0.0256343	0.96729	6.00238	-4.96719	1.44853	-2.73877	0.006167	0.156926	FALSE	notDE	no.imprint
RLG00001Zm00001d00675	0.06592	0.387894	0.124755	0.357059	0.408169	0.307611	TE	B73	BP	A	0.192856	0.357613	0.350349	4.27215	0.834514	1.0974	0	1	1	FALSE	notDE	no.imprint
RLG00001Zm00001d00862	0.72512	0.498721	0.561398	0.357059	0.204085	0.384514	TE	B73	BP	A	0.59508	0.315219	0.653719	6.95714	-0.911655	0.837524	0	1	1	FALSE	notDE	no.imprint
RLG00001Zm00001d01678	0.72512	0.664962	0.74853	0.297549	0.408169	0.769028	TE	B73	BP	A	0.712871	0.491582	0.591863	9.16237	-0.570537	0.734334	0	1	1	FALSE	notDE	no.imprint
RLG00001Zm00001d02054	0.72512	1.71782	1.49706	4.04667	3.87761	2.8454	TE	B73	BP	A	1.31333	3.58989	0.267851	37.7997	1.43812	0.420456	1.04201	0.297407	1	FALSE	notDE	no.imprint
RLG00001Zm00001d02223	0.85696	0.609548	0.374265	0.11902	0.544226	0.230708	TE	B73	BP	A	0.613591	0.297985	0.67311	6.97251	-1.06315	0.889472	-0.0710027	0.943396	1	FALSE	notDE	no.imprint
RLG00001Zm00001d02470	1.18656	0.609548	1.06042	0.416569	0.136056	0.461417	TE	B73	BP	A	0.952175	0.338014	0.738012	9.8084	-1.47916	0.757143	-0.632855	0.526828	1	FALSE	notDE	no.imprint
RLG00001Zm00001d03085	0.19776	0.277067	0.49902	0.0595098	0.136056	0.153806	TE	B73	BP	A	0.324616	0.116457	0.735968	3.35336	-1.50905	1.24004	-0.410506	0.681435	1	FALSE	notDE	no.imprint
RLG00001Zm00001d03358	0.52736	0.443308	0.810908	0.892647	0.74831	2.07637	TE	B73	BP	A	0.593858	1.23911	0.323987	13.8616	1.04211	0.641292	0.0656708	0.94764	1	FALSE	notDE	no.imprint
RLG00001Zm00001d03450	10.2835	12.4126	12.3508	3.33255	4.55789	4.07585	TE	B73	BP	A	11.6823	3.98876	0.745469	120.236	-1.56406	0.243409	-2.31734	0.0204853	0.396417	FALSE	notDE	no.imprint
RLG00001Zm00001d03908	0.13184	0.664962	0.311888	0.535588	0.476197	0.307611	TE	B73	BP	A	0.369563	0.439799	0.45661	6.30566	0.220844	0.918031	0	1	1	FALSE	notDE	no.imprint
RLG00001Zm00001d04866	0.39552	0.16624	0.311888	0.535588	0.340141	0.692125	TE	B73	BP	A	0.291216	0.522618	0.357832	6.18966	0.857708	0.890756	0	1	1	FALSE	notDE	no.imprint
RLG00001Zm00001d05121	0.3296	0.332481	0.0623775	0.714118	0.204085	0.384514	TE	B73	BP	A	0.241486	0.434239	0.357373	5.25519	0.852319	1.02374	0	1	1	FALSE	notDE	no.imprint
RLG00001Zm00001d05155	3.75744	2.8815	2.55748	2.97549	2.04085	3.30682	TE	B73	BP	A	3.06547	2.77439	0.524922	44.7125	-0.146009	0.359191	0	1	1	FALSE	notDE	no.imprint
RLG00001Zm00001d05569	0.39552	0.443308	0.49902	0.595098	0.204085	0.538319	TE	B73	BP	A	0.445949	0.445834	0.500065	6.84862	0.00414051	0.845559	0	1	1	FALSE	notDE	no.imprint
RLG00001Zm00001d05621	0.59328	0.664962	0.24951	0	0	0	TE	B73	BP	A	0.502584	0	1	3.90404	-5.35547	1.59525	-2.73028	0.00632806	0.159088	FALSE	notDE	no.imprint
RLG00001Zm00001d05685	0.06592	0.221654	0.124755	0.476079	0.272113	0.461417	TE	B73	BP	A	0.137443	0.403203	0.25422	4.16858	1.51514	1.11372	0.462538	0.643695	1	FALSE	notDE	no.imprint
RLG00001Zm00001d05962	0.26368	0.443308	0.374265	0.773628	0.544226	0.999736	TE	B73	BP	A	0.360418	0.77253	0.318124	8.67767	1.07441	0.76107	0.0977727	0.922113	1	FALSE	notDE	no.imprint
RLG00001Zm00001d06085	0.52736	0.387894	0.374265	0.11902	0.136056	0.153806	TE	B73	BP	A	0.42984	0.136294	0.759255	4.32873	-1.66471	1.08994	-0.609861	0.541954	1	FALSE	notDE	no.imprint
RLG00001Zm00001d06646	0.06592	0.387894	0.124755	0.416569	0.476197	0.922833	TE	B73	BP	A	0.192856	0.6052	0.241658	6.10089	1.56236	0.97355	0.577634	0.563511	1	FALSE	notDE	no.imprint
RLG00001Zm00001d07024	0.46144	0.221654	0.311888	0.416569	0	0.153806	TE	B73	BP	A	0.33166	0.190125	0.635626	4.01473	-0.732823	1.19133	0	1	1	FALSE	notDE	no.imprint
RLG00001Zm00001d07254	0.46144	0.332481	0.24951	0.297549	0.204085	0.307611	TE	B73	BP	A	0.34781	0.269748	0.563202	4.73384	-0.366182	0.991061	0	1	1	FALSE	notDE	no.imprint
RLG00001Zm00001d08026	4.2848	3.10315	2.68223	0	0	0.0769028	TE	B73	BP	A	3.35673	0.0256343	0.992421	25.9043	-7.11261	1.25267	-4.87965	1.06272e-06	8.6193e-05	TRUE	up	MEG
RLG00001Zm00001d08487	11.8656	7.59164	8.79523	7.8553	6.19057	6.76744	TE	B73	BP	A	9.41749	6.93777	0.575808	125.113	-0.428093	0.243235	0	1	1	FALSE	notDE	no.imprint
RLG00001Zm00001d08570	5.2736	2.71526	3.36839	3.92765	4.08169	4.30656	TE	B73	BP	A	3.78575	4.1053	0.479752	60.1762	0.126442	0.320426	0	1	1	FALSE	notDE	no.imprint
RLG00001Zm00001d08684	0.59328	0.554135	1.06042	0.535588	0.476197	0.307611	TE	B73	BP	A	0.735944	0.439799	0.62594	8.98944	-0.713941	0.747966	0	1	1	FALSE	notDE	no.imprint
RLG00001Zm00001d08847	0.9888	0.831202	0.686153	0.416569	0.612254	0.538319	TE	B73	BP	A	0.835385	0.522381	0.615264	10.3939	-0.689288	0.683032	0	1	1	FALSE	notDE	no.imprint
RLG00001Zm00001d09707	0.46144	0.332481	0.24951	0.476079	0.204085	0.384514	TE	B73	BP	A	0.34781	0.354892	0.494961	5.4017	0.0411456	0.940184	0	1	1	FALSE	notDE	no.imprint
RLG00001Zm00001d09774	0.06592	0.221654	0.124755	0.297549	0.340141	0.615222	TE	B73	BP	A	0.137443	0.417637	0.247609	4.23393	1.53874	1.10985	0.485416	0.627382	1	FALSE	notDE	no.imprint
RLG00001Zm00001d10309	0	0	0	1.36873	0.952395	1.30735	TE	B73	BP	A	0	1.20949	0	9.27461	6.75148	1.36402	4.21658	2.48033e-05	0.00143598	TRUE	down	PEG
RLG00001Zm00001d10713	0.72512	0.498721	0.49902	0.416569	0.0680282	0.153806	TE	B73	BP	A	0.574287	0.212801	0.729635	6.05884	-1.37582	0.958761	-0.39198	0.695073	1	FALSE	notDE	no.imprint
RLG00001Zm00001d11567	23.2038	19.3947	20.3975	11.0093	10.0682	9.45904	TE	B73	BP	A	20.9987	10.1788	0.67352	238.897	-1.03865	0.184589	-0.209378	0.834153	1	FALSE	notDE	no.imprint
RLG00001Zm00001d11724	0.13184	0.498721	0.311888	0.11902	0.204085	0.0769028	TE	B73	BP	A	0.31415	0.133336	0.702033	3.48034	-1.26106	1.22275	-0.2135	0.830937	1	FALSE	notDE	no.imprint
RLG00001Zm00001d11795	0.46144	0.886615	0.686153	1.01167	1.56465	1.61496	TE	B73	BP	A	0.678069	1.39709	0.326755	15.8648	1.00626	0.577331	0.0108467	0.991346	1	FALSE	notDE	no.imprint
RLG00001Zm00001d12033	0.26368	0.221654	0.311888	0.297549	0.136056	0	TE	B73	BP	A	0.26574	0.144535	0.647712	3.17276	-0.79751	1.28763	0	1	1	FALSE	notDE	no.imprint
RLG00001Zm00001d12236	0.3296	0.831202	0.0623775	2.49941	4.55789	5.92151	TE	B73	BP	A	0.407726	4.32627	0.0861273	35.9039	3.3223	0.555237	4.18255	2.88262e-05	0.00163132	TRUE	down	PEG
RLG00001Zm00001d12331	0.19776	0.332481	0.436643	0.297549	0.136056	0.230708	TE	B73	BP	A	0.322294	0.221438	0.592745	4.17954	-0.533554	1.06727	0	1	1	FALSE	notDE	no.imprint
RLG00001Zm00001d12334	7.5808	11.5814	6.92391	0	0	0	TE	B73	BP	A	8.69537	0	1	67.4943	-9.46816	1.21977	-6.9424	3.85506e-12	7.2956e-10	TRUE	up	MEG
RLG00001Zm00001d12366	0.59328	0.277067	0.810908	0.11902	0.204085	0.307611	TE	B73	BP	A	0.560418	0.210238	0.727196	5.80922	-1.42642	0.960347	-0.444027	0.657023	1	FALSE	notDE	no.imprint
RLG00001Zm00001d12597	18.3917	16.6795	16.53	7.49824	6.46268	7.22886	TE	B73	BP	A	17.2004	7.06326	0.708895	186.017	-1.28348	0.198635	-1.42717	0.153532	1	FALSE	notDE	no.imprint
RLG00001Zm00001d12618	1.9776	1.38534	1.99608	0.595098	0.74831	0.999736	TE	B73	BP	A	1.78634	0.781048	0.695781	19.5317	-1.20432	0.519135	-0.393576	0.693894	1	FALSE	notDE	no.imprint
RLG00001Zm00001d13146	0.26368	0.332481	0.24951	0.11902	0.272113	0.153806	TE	B73	BP	A	0.28189	0.181646	0.60813	3.55957	-0.656714	1.14486	0	1	1	FALSE	notDE	no.imprint
RLG00001Zm00001d13659	0.13184	0.997442	0.374265	0.833137	1.42859	1.07664	TE	B73	BP	A	0.501183	1.11279	0.310527	12.4477	1.08382	0.72442	0.115712	0.907881	1	FALSE	notDE	no.imprint
RLG00001Zm00001d13674	0.59328	0.498721	0.24951	0.178529	1.15648	0.461417	TE	B73	BP	A	0.44717	0.598809	0.427514	7.97767	0.391537	0.857014	0	1	1	FALSE	notDE	no.imprint
RLG00001Zm00001d13704	0.59328	1.05286	1.43468	0.773628	1.15648	1.15354	TE	B73	BP	A	1.02694	1.02788	0.49977	15.6908	-0.0178988	0.578816	0	1	1	FALSE	notDE	no.imprint
RLG00001Zm00001d13733	1.77984	1.82864	2.74461	1.13069	0.74831	1.15354	TE	B73	BP	A	2.1177	1.01085	0.676896	23.9078	-1.06194	0.477834	-0.129626	0.896862	1	FALSE	notDE	no.imprint
RLG00001Zm00001d13858	0.39552	0.554135	0.311888	0.238039	0.340141	0.153806	TE	B73	BP	A	0.420514	0.243995	0.632819	5.13858	-0.794099	0.974571	0	1	1	FALSE	notDE	no.imprint
RLG00001Zm00001d14017	0.19776	0.387894	0.436643	0.178529	0.272113	0.461417	TE	B73	BP	A	0.340766	0.30402	0.528495	4.91562	-0.209714	0.988392	0	1	1	FALSE	notDE	no.imprint
RLG00001Zm00001d14160	1.05472	0.886615	0.623775	0.773628	0.340141	0.461417	TE	B73	BP	A	0.855037	0.525062	0.619548	10.6421	-0.684068	0.699813	0	1	1	FALSE	notDE	no.imprint
RLG00001Zm00001d14175	0.3296	0.387894	0.24951	0.952157	1.70071	1.07664	TE	B73	BP	A	0.322335	1.24317	0.205899	11.9759	1.92739	0.689113	1.34577	0.178377	1	FALSE	notDE	no.imprint
RLG00001Zm00001d14600	0.52736	0.498721	0.623775	0.238039	0.340141	0.615222	TE	B73	BP	A	0.549952	0.397801	0.580269	7.20377	-0.500066	0.819347	0	1	1	FALSE	notDE	no.imprint
RLG00001Zm00001d14622	0.39552	0.16624	0.187133	0.178529	0.272113	0.384514	TE	B73	BP	A	0.249631	0.278385	0.472771	4.00114	0.148244	1.08188	0	1	1	FALSE	notDE	no.imprint
RLG00001Zm00001d14757	2.90048	4.15601	2.24559	0.892647	2.10887	2.07637	TE	B73	BP	A	3.10069	1.69263	0.646877	36.8679	-0.920173	0.434194	0	1	1	FALSE	notDE	no.imprint
RLG00001Zm00001d14826	1.38432	0.332481	0.187133	0	0.0680282	0	TE	B73	BP	A	0.634644	0.0226761	0.965502	4.98008	-4.68963	1.56186	-2.36233	0.0181606	0.360957	FALSE	notDE	no.imprint
RLG00001Zm00001d15083	1.25248	0.942029	0.935663	1.07118	1.49662	1.38425	TE	B73	BP	A	1.04339	1.31735	0.441976	18.0222	0.330159	0.519829	0	1	1	FALSE	notDE	no.imprint
RLG00001Zm00001d15164	0.79104	1.2191	0.99804	0	0	0	TE	B73	BP	A	1.00273	0	1	7.74915	-6.3461	1.3968	-3.82739	0.000129512	0.00611037	TRUE	up	MEG
RLG00001Zm00001d15259	0.26368	0.387894	0.124755	0.357059	0	0.153806	TE	B73	BP	A	0.258776	0.170288	0.603118	3.35721	-0.585167	1.29466	0	1	1	FALSE	notDE	no.imprint
RLG00001Zm00001d15359	0.39552	0.16624	0.686153	0.0595098	0.272113	0.307611	TE	B73	BP	A	0.415971	0.213078	0.66127	4.72018	-0.982284	1.06881	0	1	1	FALSE	notDE	no.imprint
RLG00001Zm00001d15558	1.38432	0.664962	0.49902	0.297549	1.08845	0.230708	TE	B73	BP	A	0.849434	0.538903	0.611836	10.598	-0.649318	0.772822	0	1	1	FALSE	notDE	no.imprint
RLG00001Zm00001d15587	0.46144	0.221654	0.374265	0.476079	0.340141	0.307611	TE	B73	BP	A	0.352453	0.37461	0.484762	5.56262	0.122531	0.918087	0	1	1	FALSE	notDE	no.imprint
RLG00001Zm00001d15683	0.26368	0.110827	0.124755	0.476079	0.0680282	0.307611	TE	B73	BP	A	0.166421	0.283906	0.369555	3.46701	0.812393	1.21771	0	1	1	FALSE	notDE	no.imprint
RLG00001Zm00001d15720	0.9888	0.997442	0.436643	0.297549	0.272113	0	TE	B73	BP	A	0.807628	0.189887	0.80964	7.74458	-2.04204	0.925673	-1.12571	0.260288	1	FALSE	notDE	no.imprint
RLG00001Zm00001d15727	1.9776	1.27451	1.99608	0.297549	0	0.230708	TE	B73	BP	A	1.7494	0.176086	0.90855	14.6647	-3.27578	0.759764	-2.99538	0.002741	0.0831036	FALSE	notDE	no.imprint
RLG00001Zm00001d15801	0.39552	0.664962	0.436643	0.357059	0.340141	0.461417	TE	B73	BP	A	0.499041	0.386206	0.563731	6.81674	-0.400211	0.83562	0	1	1	FALSE	notDE	no.imprint
RLG00001Zm00001d16039	1.648	0.997442	1.18517	1.42824	1.22451	1.23044	TE	B73	BP	A	1.27687	1.2944	0.496592	19.669	0.0349155	0.503037	0	1	1	FALSE	notDE	no.imprint
RLG00001Zm00001d16068	0.39552	0.498721	0.374265	0	0.136056	0	TE	B73	BP	A	0.422835	0.0453521	0.903133	3.60924	-3.24362	1.48591	-1.50993	0.131062	1	FALSE	notDE	no.imprint
RLG00001Zm00008a00497	8.43776	9.19864	9.29425	7.73628	7.14296	7.61337	TE	PH207	BP	B	8.97688	7.49754	0.455102	126.358	-0.263489	0.221581	0	1	1	FALSE	notDE	no.imprint
RLG00001Zm00008a00691	0	0	0.0623775	0.714118	0.74831	0.922833	TE	PH207	BP	B	0.0207925	0.795087	0.974515	6.21361	5.17398	1.43224	2.9143	0.0035649	0.102856	FALSE	notDE	no.imprint
RLG00001Zm00008a00810	1.91168	1.44075	1.9337	2.55892	2.44902	1.92257	TE	PH207	BP	B	1.76204	2.31017	0.567301	31.2004	0.40657	0.4068	0	1	1	FALSE	notDE	no.imprint
RLG00001Zm00008a01209	0.52736	0.664962	0.436643	0.952157	0.952395	0.999736	TE	PH207	BP	B	0.542988	0.968096	0.640663	11.6047	0.817083	0.648123	0	1	1	FALSE	notDE	no.imprint
RLG00001Zm00008a01299	0.46144	1.49616	2.12084	2.79696	2.6531	2.92231	TE	PH207	BP	B	1.35948	2.79079	0.672436	31.7971	1.02565	0.473787	0.0541281	0.956833	1	FALSE	notDE	no.imprint
RLG00001Zm00008a01599	0.46144	0.498721	0.49902	0.416569	0.272113	0.153806	TE	PH207	BP	B	0.486394	0.280829	0.366033	5.91975	-0.761335	0.908958	0	1	1	FALSE	notDE	no.imprint
RLG00001Zm00008a01812	0.3296	1.44075	0.686153	0.833137	1.83676	1.61496	TE	PH207	BP	B	0.818834	1.42829	0.635607	17.2583	0.738694	0.620555	0	1	1	FALSE	notDE	no.imprint
RLG00001Zm00008a02179	0.3296	0.277067	0.187133	0.178529	0.136056	0.307611	TE	PH207	BP	B	0.2646	0.207399	0.439406	3.60897	-0.377351	1.13223	0	1	1	FALSE	notDE	no.imprint
RLG00001Zm00008a02899	0.52736	0.387894	0.311888	0.654608	0.612254	0.769028	TE	PH207	BP	B	0.409047	0.67863	0.623926	8.31851	0.72626	0.757243	0	1	1	FALSE	notDE	no.imprint
RLG00001Zm00008a03031	0.19776	0.0554135	0.187133	0.357059	0.612254	0.538319	TE	PH207	BP	B	0.146769	0.502544	0.773963	4.92208	1.7968	1.04245	0.764357	0.444654	1	FALSE	notDE	no.imprint
RLG00001Zm00008a03074	0.26368	0.332481	0.124755	0.357059	0.136056	0.230708	TE	PH207	BP	B	0.240305	0.241275	0.501006	3.73697	0.00372458	1.13179	0	1	1	FALSE	notDE	no.imprint
RLG00001Zm00008a03717	0.26368	0.277067	0.436643	0.654608	0.544226	0.538319	TE	PH207	BP	B	0.325797	0.579051	0.639943	6.93401	0.840525	0.829523	0	1	1	FALSE	notDE	no.imprint
RLG00001Zm00008a03729	0.26368	0.609548	0.873285	1.90431	2.31296	2.92231	TE	PH207	BP	B	0.582171	2.37986	0.803455	22.5528	2.00732	0.529921	1.90089	0.0573167	0.834733	FALSE	notDE	no.imprint
RLG00001Zm00008a03952	0.59328	0.110827	0.311888	0.178529	0.204085	0	TE	PH207	BP	B	0.338665	0.127538	0.273568	3.54051	-1.32508	1.27592	-0.254782	0.798892	1	FALSE	notDE	no.imprint
RLG00001Zm00008a04017	0.6592	0.387894	0.49902	0.297549	0.340141	0.461417	TE	PH207	BP	B	0.515371	0.366369	0.415507	6.70812	-0.49755	0.837918	0	1	1	FALSE	notDE	no.imprint
RLG00001Zm00008a04172	0.39552	0.498721	0.561398	1.07118	1.22451	1.46115	TE	PH207	BP	B	0.485213	1.25228	0.720739	13.2607	1.35131	0.619097	0.567453	0.570406	1	FALSE	notDE	no.imprint
RLG00001Zm00008a04385	0.19776	0.16624	0.187133	0.178529	0.476197	0.307611	TE	PH207	BP	B	0.183711	0.320779	0.635848	3.8388	0.789713	1.10718	0	1	1	FALSE	notDE	no.imprint
RLG00001Zm00008a04599	0.46144	0.443308	0.436643	0.595098	0.680282	0.461417	TE	PH207	BP	B	0.44713	0.578932	0.564227	7.87629	0.377155	0.769654	0	1	1	FALSE	notDE	no.imprint
RLG00001Zm00008a05185	1.05472	2.49361	1.18517	1.01167	0.816338	0.922833	TE	PH207	BP	B	1.57783	0.916946	0.367546	19.3797	-0.812384	0.557125	0	1	1	FALSE	notDE	no.imprint
RLG00001Zm00008a05386	0	0.0554135	0.187133	0.773628	1.29254	1.23044	TE	PH207	BP	B	0.0808487	1.09887	0.931468	8.95642	3.74806	1.00534	2.73347	0.00626713	0.158593	FALSE	notDE	no.imprint
RLG00001Zm00008a05983	0	0	0	1.96382	3.33338	3.07611	TE	PH207	BP	B	0	2.79111	1	21.2008	7.94192	1.26824	5.47365	4.40868e-08	4.63241e-06	TRUE	down	MEG
RLG00001Zm00008a06052	0.46144	0.387894	0.436643	0.416569	0.408169	0.153806	TE	PH207	BP	B	0.428659	0.326181	0.43212	5.80775	-0.364	0.909717	0	1	1	FALSE	notDE	no.imprint
RLG00001Zm00008a06262	1.51616	1.44075	1.24755	1.54726	0.816338	0.769028	TE	PH207	BP	B	1.40149	1.04421	0.426957	18.8717	-0.401442	0.536008	0	1	1	FALSE	notDE	no.imprint
RLG00001Zm00008a06871	0.85696	0.554135	0.873285	1.42824	0.74831	1.76876	TE	PH207	BP	B	0.76146	1.3151	0.633308	15.8309	0.794264	0.582579	0	1	1	FALSE	notDE	no.imprint
RLG00001Zm00008a07133	0.06592	0.0554135	0.124755	11.5449	13.3335	9.61285	TE	PH207	BP	B	0.0820295	11.4971	0.992916	88.8149	7.1446	0.765959	8.02209	1.03958e-15	2.69068e-13	TRUE	down	MEG
RLG00001Zm00008a07318	0.19776	0.110827	0.187133	0.416569	0.204085	0.230708	TE	PH207	BP	B	0.16524	0.283787	0.632005	3.45329	0.819864	1.1668	0	1	1	FALSE	notDE	no.imprint
RLG00001Zm00008a07587	0.52736	0.332481	0.24951	1.24971	1.08845	1.46115	TE	PH207	BP	B	0.369784	1.26644	0.774001	12.5042	1.7771	0.662407	1.17314	0.24074	1	FALSE	notDE	no.imprint
RLG00001Zm00008a08357	0.59328	0.332481	0.436643	1.1902	1.02042	0.692125	TE	PH207	BP	B	0.454134	0.967581	0.680573	10.9252	1.12089	0.685906	0.176251	0.860096	1	FALSE	notDE	no.imprint
RLG00001Zm00008a08428	0.6592	0.387894	0.561398	0.11902	0.204085	0.307611	TE	PH207	BP	B	0.536164	0.210238	0.281669	5.66246	-1.37486	0.950489	-0.394389	0.693294	1	FALSE	notDE	no.imprint
RLG00001Zm00008a09184	0.06592	0.720375	0.74853	0.654608	0.884367	0.461417	TE	PH207	BP	B	0.511608	0.666797	0.565847	9.0934	0.362765	0.821586	0	1	1	FALSE	notDE	no.imprint
RLG00001Zm00008a09190	0.59328	0.443308	0.49902	0.714118	0.680282	1.53806	TE	PH207	BP	B	0.511869	0.977485	0.656315	11.2965	0.911624	0.677366	0	1	1	FALSE	notDE	no.imprint
RLG00001Zm00008a09215	0.19776	0.16624	0.187133	0.238039	0.680282	0.384514	TE	PH207	BP	B	0.183711	0.434278	0.702728	4.70223	1.2288	1.03002	0.22213	0.824213	1	FALSE	notDE	no.imprint
RLG00001Zm00008a09474	0.26368	0.16624	0.24951	0.892647	0.272113	0.538319	TE	PH207	BP	B	0.226477	0.567693	0.714826	6.12419	1.3611	0.93252	0.38723	0.698586	1	FALSE	notDE	no.imprint
RLG00001Zm00008a09502	0.9888	0.554135	0.124755	0.476079	0.544226	0.538319	TE	PH207	BP	B	0.555896	0.519541	0.483097	8.24525	-0.103393	0.830185	0	1	1	FALSE	notDE	no.imprint
RLG00001Zm00008a09554	0.85696	1.2191	0.99804	1.30922	1.29254	0.999736	TE	PH207	BP	B	1.0247	1.2005	0.539502	17.1393	0.222994	0.538765	0	1	1	FALSE	notDE	no.imprint
RLG00001Zm00008a09625	0.3296	0.554135	0.49902	0.476079	0.680282	0.692125	TE	PH207	BP	B	0.460918	0.616162	0.572067	8.2454	0.390656	0.759787	0	1	1	FALSE	notDE	no.imprint
RLG00001Zm00008a09659	0.26368	0.110827	0.0623775	1.07118	0.136056	0.307611	TE	PH207	BP	B	0.145628	0.504948	0.776155	5.0884	1.85908	1.13438	0.757312	0.448863	1	FALSE	notDE	no.imprint
RLG00001Zm00008a09714	1.71392	1.55158	1.68419	3.74912	4.48986	4.15275	TE	PH207	BP	B	1.6499	4.13058	0.714574	44.1895	1.32025	0.348849	0.918008	0.358614	1	FALSE	notDE	no.imprint
RLG00001Zm00008a10077	0	0.110827	0.124755	0.595098	0.136056	0.307611	TE	PH207	BP	B	0.0785273	0.346255	0.815135	3.30438	2.13451	1.35837	0.835199	0.403605	1	FALSE	notDE	no.imprint
RLG00001Zm00008a10211	0.85696	0.332481	0.436643	1.30922	1.02042	1.07664	TE	PH207	BP	B	0.542028	1.13543	0.676875	12.8362	1.09511	0.643361	0.147835	0.882473	1	FALSE	notDE	no.imprint
RLG00001Zm00008a10303	0.92288	0.831202	0.49902	0.297549	0.272113	0.384514	TE	PH207	BP	B	0.751034	0.318059	0.297503	8.21524	-1.25755	0.791763	-0.325286	0.744965	1	FALSE	notDE	no.imprint
RLG00001Zm00008a10437	0.06592	0.221654	0.24951	0.416569	0.136056	0.692125	TE	PH207	BP	B	0.179028	0.414917	0.698578	4.53206	1.1749	1.09312	0.160003	0.872878	1	FALSE	notDE	no.imprint
RLG00001Zm00008a10587	0.3296	0.110827	0.124755	0.238039	0.204085	0.307611	TE	PH207	BP	B	0.188394	0.249912	0.570177	3.33381	0.421785	1.18309	0	1	1	FALSE	notDE	no.imprint
RLG00001Zm00008a10638	0.79104	0.831202	0.436643	1.07118	1.02042	0.692125	TE	PH207	BP	B	0.686295	0.927908	0.57484	12.4584	0.434439	0.640303	0	1	1	FALSE	notDE	no.imprint
RLG00001Zm00008a10738	0.19776	0.332481	0.561398	1.54726	0.74831	1.46115	TE	PH207	BP	B	0.363879	1.25224	0.774844	12.393	1.78502	0.692942	1.13288	0.257264	1	FALSE	notDE	no.imprint
RLG00001Zm00008a10816	0.19776	0.664962	0.187133	0.416569	0.612254	0.461417	TE	PH207	BP	B	0.349951	0.496746	0.586687	6.56045	0.448688	0.897167	0	1	1	FALSE	notDE	no.imprint
RLG00001Zm00008a11020	1.84576	1.55158	1.68419	2.49941	2.04085	2.46089	TE	PH207	BP	B	1.69384	2.33372	0.579437	30.8429	0.46527	0.403351	0	1	1	FALSE	notDE	no.imprint
RLG00001Zm00008a11178	0.39552	0.942029	0.561398	0.238039	0.612254	0.384514	TE	PH207	BP	B	0.632982	0.411602	0.394034	8.06085	-0.666101	0.808785	0	1	1	FALSE	notDE	no.imprint
RLG00001Zm00008a11179	0.26368	1.44075	1.1228	0.773628	0.544226	0.384514	TE	PH207	BP	B	0.942409	0.567456	0.375832	11.746	-0.738676	0.736204	0	1	1	FALSE	notDE	no.imprint
RLG00001Zm00008a11282	0.79104	1.10827	0.561398	2.32088	2.38099	1.76876	TE	PH207	BP	B	0.820236	2.15688	0.724486	22.9471	1.37968	0.500075	0.75925	0.447703	1	FALSE	notDE	no.imprint
RLG00001Zm00008a11421	0.3296	0.221654	0.374265	0.773628	0.544226	1.15354	TE	PH207	BP	B	0.308506	0.823798	0.727541	8.61007	1.41624	0.777641	0.535258	0.592471	1	FALSE	notDE	no.imprint
RLG00001Zm00008a11481	0.79104	1.10827	0.623775	0.535588	0.544226	0.538319	TE	PH207	BP	B	0.841028	0.539378	0.390739	10.6545	-0.660843	0.683466	0	1	1	FALSE	notDE	no.imprint
RLG00003Zm00001d00016	2.83456	0.775789	3.11888	0	0	0	TE	B73	BP	A	2.24307	0	1	16.8291	-7.4624	1.31925	-4.89854	9.65519e-07	7.978e-05	TRUE	up	MEG
RLG00003Zm00001d00241	0.26368	0.332481	0.374265	0.952157	0.272113	0.153806	TE	B73	BP	A	0.323475	0.459358	0.413211	6.10998	0.558796	0.957304	0	1	1	FALSE	notDE	no.imprint
RLG00003Zm00001d00425	0.39552	0.498721	0.24951	0.773628	0.612254	1.46115	TE	B73	BP	A	0.38125	0.949011	0.286598	10.1444	1.27428	0.732755	0.374317	0.708169	1	FALSE	notDE	no.imprint
RLG00003Zm00001d00993	0.52736	1.49616	1.49706	0.297549	0.884367	0.461417	TE	B73	BP	A	1.17353	0.547777	0.681766	13.2376	-1.13125	0.685383	-0.1915	0.848134	1	FALSE	notDE	no.imprint
RLG00003Zm00001d01252	0.6592	0.554135	0.561398	0.773628	0.612254	0.922833	TE	B73	BP	A	0.591577	0.769572	0.434616	10.4082	0.374657	0.673506	0	1	1	FALSE	notDE	no.imprint
RLG00003Zm00001d01276	3.82336	3.87894	2.93174	1.36873	1.70071	2.38399	TE	B73	BP	A	3.54468	1.81781	0.661014	41.089	-0.991654	0.376025	0	1	1	FALSE	notDE	no.imprint
RLG00003Zm00001d01354	4.41664	0.16624	0.74853	0.476079	0.0680282	0.461417	TE	B73	BP	A	1.77714	0.335174	0.841323	15.8452	-2.35951	0.895407	-1.51832	0.128935	1	FALSE	notDE	no.imprint
RLG00003Zm00001d02516	1.91168	0.443308	0.935663	0	0	0	TE	B73	BP	A	1.09688	0	1	8.26114	-6.43392	1.41807	-3.83191	0.00012715	0.00602379	TRUE	up	MEG
RLG00003Zm00001d02959	3.296	2.8815	3.11888	1.48775	1.76873	1.69186	TE	B73	BP	A	3.09879	1.64945	0.652619	36.3229	-0.913772	0.376632	0	1	1	FALSE	notDE	no.imprint
RLG00003Zm00001d03116	0.52736	0.886615	1.1228	0.595098	0.476197	0.769028	TE	B73	BP	A	0.84559	0.613441	0.579556	11.1698	-0.478462	0.672301	0	1	1	FALSE	notDE	no.imprint
RLG00003Zm00001d03419	5.86688	6.26172	6.6744	2.26137	3.19733	3.76824	TE	B73	BP	A	6.26767	3.07564	0.670818	71.4315	-1.04824	0.291161	-0.165693	0.868398	1	FALSE	notDE	no.imprint
RLG00003Zm00001d03514	3.6256	1.49616	2.18321	1.66627	1.36056	1.84567	TE	B73	BP	A	2.43499	1.62417	0.599876	30.8802	-0.569141	0.440493	0	1	1	FALSE	notDE	no.imprint
RLG00003Zm00001d03589	0.19776	0.277067	0.0623775	0.357059	0.0680282	0.384514	TE	B73	BP	A	0.179068	0.269867	0.398873	3.47053	0.5608	1.22093	0	1	1	FALSE	notDE	no.imprint
RLG00003Zm00001d03882	1.84576	1.77323	2.4951	2.85647	2.72113	1.92257	TE	B73	BP	A	2.03803	2.50006	0.449095	34.8143	0.310156	0.39537	0	1	1	FALSE	notDE	no.imprint
RLG00003Zm00001d04114	0.9888	2.27195	1.18517	2.26137	1.56465	1.61496	TE	B73	BP	A	1.48197	1.81366	0.449678	25.5519	0.271702	0.492313	0	1	1	FALSE	notDE	no.imprint
RLG00003Zm00001d04293	0.39552	0.609548	0.74853	0.833137	0.884367	0.999736	TE	B73	BP	A	0.584533	0.905747	0.39223	11.3998	0.618495	0.653648	0	1	1	FALSE	notDE	no.imprint
RLG00003Zm00001d04713	0.46144	0.332481	0.187133	0.238039	0.136056	0.384514	TE	B73	BP	A	0.327018	0.25287	0.563933	4.43526	-0.392368	1.04435	0	1	1	FALSE	notDE	no.imprint
RLG00003Zm00001d05310	6.39424	3.43563	4.61594	2.14235	2.85718	1.99947	TE	B73	BP	A	4.81527	2.333	0.673627	54.4789	-1.03217	0.343445	-0.0936751	0.925367	1	FALSE	notDE	no.imprint
RLG00003Zm00001d05312	0.3296	0.387894	0.436643	0.238039	0.544226	0.384514	TE	B73	BP	A	0.384712	0.388926	0.497277	5.90458	-0.00421804	0.891625	0	1	1	FALSE	notDE	no.imprint
RLG00003Zm00001d05881	8.5696	0.609548	5.92586	0.416569	5.10212	0.769028	TE	B73	BP	A	5.035	2.0959	0.706082	53.4205	-1.23894	1.29372	-0.184695	0.853468	1	FALSE	notDE	no.imprint
RLG00003Zm00001d06034	1.12064	0.720375	0.810908	0.476079	0.340141	0.153806	TE	B73	BP	A	0.883974	0.323342	0.732181	9.26221	-1.40431	0.766285	-0.52762	0.597763	1	FALSE	notDE	no.imprint
RLG00003Zm00001d07287	9.69024	6.37255	7.67244	4.76079	4.01366	4.53726	TE	B73	BP	A	7.91174	4.43724	0.64068	94.3542	-0.824608	0.261422	0	1	1	FALSE	notDE	no.imprint
RLG00003Zm00001d07399	3.88928	4.04518	3.24363	7.37922	6.59874	7.53647	TE	B73	BP	A	3.72603	7.17148	0.341916	83.58	0.936526	0.26863	0	1	1	FALSE	notDE	no.imprint
RLG00003Zm00001d07418	0.3296	0.221654	0.49902	0.297549	0.544226	0.230708	TE	B73	BP	A	0.350091	0.357494	0.494769	5.38994	0.0502037	0.944647	0	1	1	FALSE	notDE	no.imprint
RLG00003Zm00001d07523	7.64672	4.43308	5.17733	1.07118	0.884367	0.999736	TE	B73	BP	A	5.75238	0.985093	0.853789	51.3902	-2.53229	0.381734	-4.01403	5.96914e-05	0.00311742	TRUE	notDE	no.imprint
RLG00003Zm00001d07530	2.70272	0.775789	2.68223	3.21353	2.58507	2.61469	TE	B73	BP	A	2.05358	2.80443	0.42272	36.9799	0.487124	0.439727	0	1	1	FALSE	notDE	no.imprint
RLG00003Zm00001d07559	3.55968	3.49105	3.55552	2.4399	2.78916	2.15328	TE	B73	BP	A	3.53542	2.46078	0.58961	45.9837	-0.521588	0.338762	0	1	1	FALSE	notDE	no.imprint
RLG00003Zm00001d07640	0.39552	0.498721	0.686153	0.11902	0.680282	0.461417	TE	B73	BP	A	0.526798	0.420239	0.556259	7.19504	-0.359728	0.858746	0	1	1	FALSE	notDE	no.imprint
RLG00003Zm00001d07748	1.648	0.831202	1.24755	0	0	0	TE	B73	BP	A	1.24225	0	1	9.43222	-6.6268	1.36322	-4.12758	3.66593e-05	0.00204179	TRUE	up	MEG
RLG00003Zm00001d07886	0.3296	0.498721	0.686153	0.297549	0.136056	0.615222	TE	B73	BP	A	0.504825	0.349609	0.590829	6.50985	-0.562915	0.894337	0	1	1	FALSE	notDE	no.imprint
RLG00003Zm00001d08035	0.6592	0.498721	0.686153	0	0	0	TE	B73	BP	A	0.614691	0	1	4.687	-5.61909	1.51338	-3.05217	0.00227196	0.0716605	FALSE	notDE	no.imprint
RLG00003Zm00001d08233	0.46144	0.16624	0.49902	0.535588	0.408169	0.0769028	TE	B73	BP	A	0.375567	0.34022	0.524691	5.48905	-0.0705267	0.99096	0	1	1	FALSE	notDE	no.imprint
RLG00003Zm00001d08254	0.59328	0.110827	0.686153	1.01167	0.544226	0.769028	TE	B73	BP	A	0.46342	0.774973	0.374211	9.43496	0.792852	0.777802	0	1	1	FALSE	notDE	no.imprint
RLG00003Zm00001d08553	3.42784	3.15857	2.43272	1.60677	1.22451	1.61496	TE	B73	BP	A	3.00638	1.48208	0.669802	34.4779	-1.02488	0.401501	-0.061959	0.950595	1	FALSE	notDE	no.imprint
RLG00003Zm00001d08625	1.25248	0.277067	0.436643	0.654608	0.680282	0.692125	TE	B73	BP	A	0.655397	0.675672	0.492384	10.1092	0.0721921	0.741966	0	1	1	FALSE	notDE	no.imprint
RLG00003Zm00001d08891	1.05472	0.775789	0.74853	0.357059	0	0.384514	TE	B73	BP	A	0.85968	0.247191	0.776676	8.4769	-1.79416	0.866232	-0.916796	0.35925	1	FALSE	notDE	no.imprint
RLG00003Zm00001d09166	0.3296	0.221654	0.49902	0.11902	0.340141	0.307611	TE	B73	BP	A	0.350091	0.255591	0.578012	4.58007	-0.466833	1.02541	0	1	1	FALSE	notDE	no.imprint
RLG00003Zm00001d09207	0.6592	0.332481	0.24951	0.238039	0.340141	0.307611	TE	B73	BP	A	0.41373	0.295264	0.583545	5.40905	-0.487159	0.945614	0	1	1	FALSE	notDE	no.imprint
RLG00003Zm00001d09246	0.72512	0.831202	0.810908	0.238039	0.816338	0.845931	TE	B73	BP	A	0.789077	0.633436	0.554706	10.8288	-0.359385	0.696842	0	1	1	FALSE	notDE	no.imprint
RLG00003Zm00001d09990	0.06592	0.221654	0.374265	0.178529	0.544226	0.153806	TE	B73	BP	A	0.220613	0.292187	0.430213	3.92049	0.397027	1.15083	0	1	1	FALSE	notDE	no.imprint
RLG00003Zm00001d10491	24.0608	26.7647	20.8965	18.21	15.3744	13.3042	TE	B73	BP	A	23.9073	15.6295	0.604685	304.55	-0.61332	0.199671	0	1	1	FALSE	notDE	no.imprint
RLG00003Zm00001d10767	1.45024	1.82864	1.9337	1.07118	1.08845	1.46115	TE	B73	BP	A	1.73753	1.20693	0.590102	22.5437	-0.543101	0.472773	0	1	1	FALSE	notDE	no.imprint
RLG00003Zm00001d10817	0.19776	0.332481	1.1228	1.48775	0.544226	0.999736	TE	B73	BP	A	0.551012	1.01057	0.352855	11.9743	0.908453	0.743205	0	1	1	FALSE	notDE	no.imprint
RLG00003Zm00001d10894	8.43776	7.09292	7.4853	3.33255	3.60549	4.07585	TE	B73	BP	A	7.67199	3.6713	0.676346	86.7489	-1.0695	0.259156	-0.268184	0.788557	1	FALSE	notDE	no.imprint
RLG00003Zm00001d11025	0.19776	0.775789	0.810908	0.357059	0.74831	0.538319	TE	B73	BP	A	0.594819	0.547896	0.520531	8.76735	-0.152817	0.790352	0	1	1	FALSE	notDE	no.imprint
RLG00003Zm00001d11059	3.42784	3.26939	3.18125	1.24971	1.63268	0.845931	TE	B73	BP	A	3.29283	1.24277	0.725996	34.8207	-1.39711	0.409052	-0.970805	0.331645	1	FALSE	notDE	no.imprint
RLG00003Zm00001d11650	0.39552	0.886615	1.06042	0.595098	0.544226	0.384514	TE	B73	BP	A	0.780851	0.507946	0.605876	9.92567	-0.616626	0.726429	0	1	1	FALSE	notDE	no.imprint
RLG00003Zm00001d11759	0.72512	1.60699	0.686153	0.476079	0.884367	0.922833	TE	B73	BP	A	1.00609	0.761093	0.569318	13.6416	-0.459123	0.644906	0	1	1	FALSE	notDE	no.imprint
RLG00003Zm00001d11923	0.19776	0.332481	0.24951	0.297549	0.136056	0.384514	TE	B73	BP	A	0.259917	0.272706	0.487994	4.09366	0.0419958	1.07131	0	1	1	FALSE	notDE	no.imprint
RLG00003Zm00001d11981	2.3072	0.831202	0.561398	1.24971	0.612254	0.922833	TE	B73	BP	A	1.23327	0.928264	0.570552	16.5422	-0.381457	0.633171	0	1	1	FALSE	notDE	no.imprint
RLG00003Zm00001d12059	1.12064	0.498721	0.49902	1.01167	1.42859	2.23018	TE	B73	BP	A	0.706127	1.55681	0.31204	17.1355	1.13132	0.582322	0.225508	0.821584	1	FALSE	notDE	no.imprint
RLG00003Zm00001d12073	0.59328	1.05286	1.06042	2.20186	2.1769	3.46062	TE	B73	BP	A	0.902185	2.61313	0.256644	26.8095	1.50509	0.4681	1.07902	0.280577	1	FALSE	notDE	no.imprint
RLG00003Zm00001d12258	0.92288	0.16624	0.311888	0.357059	0	0.0769028	TE	B73	BP	A	0.467003	0.144654	0.763505	4.66263	-1.58186	1.20769	-0.481795	0.629952	1	FALSE	notDE	no.imprint
RLG00003Zm00001d12304	0.26368	0.886615	1.06042	0	0.0680282	0.384514	TE	B73	BP	A	0.736904	0.150847	0.830079	6.79113	-2.40888	1.06709	-1.32031	0.186733	1	FALSE	notDE	no.imprint
RLG00003Zm00001d12605	0.19776	0.0554135	0.0623775	1.01167	0.408169	0.230708	TE	B73	BP	A	0.105184	0.550181	0.160496	5.11405	2.46368	1.14151	1.28223	0.199762	1	FALSE	notDE	no.imprint
RLG00003Zm00001d12800	1.12064	2.43819	1.43468	0.416569	0.340141	0.845931	TE	B73	BP	A	1.66451	0.534213	0.757034	17.0114	-1.69637	0.615775	-1.13089	0.258102	1	FALSE	notDE	no.imprint
RLG00003Zm00001dS0083	0.46144	0.277067	0.24951	0.178529	0.0680282	0	TE	B73	BP	A	0.329339	0.0821859	0.800289	3.16964	-1.90588	1.35009	-0.670977	0.502235	1	FALSE	notDE	no.imprint
RLG00003Zm00008a00223	3.23008	2.77067	1.74657	5.17735	4.55789	3.69133	TE	PH207	BP	B	2.58244	4.47553	0.63411	54.3367	0.796951	0.347912	0	1	1	FALSE	notDE	no.imprint
RLG00003Zm00008a00409	0.26368	0.387894	0.0623775	1.1902	0.74831	1.69186	TE	PH207	BP	B	0.237984	1.21012	0.835659	11.0811	2.29867	0.775037	1.67563	0.0938113	1	FALSE	notDE	no.imprint
RLG00003Zm00008a00567	4.48256	3.15857	4.67831	6.84363	4.83	5.76771	TE	PH207	BP	B	4.10648	5.81378	0.586051	75.9411	0.51767	0.288401	0	1	1	FALSE	notDE	no.imprint
RLG00003Zm00008a01034	3.69152	3.32481	3.18125	6.07	4.42183	7.15196	TE	PH207	BP	B	3.39919	5.88126	0.633726	71.001	0.784576	0.295337	0	1	1	FALSE	notDE	no.imprint
RLG00003Zm00008a01965	1.71392	0.332481	0.49902	0.416569	0.272113	0.307611	TE	PH207	BP	B	0.848474	0.332098	0.281302	8.95193	-1.31002	0.836687	-0.370527	0.71099	1	FALSE	notDE	no.imprint
RLG00003Zm00008a02041	0.3296	0	0	0.595098	0.204085	0.307611	TE	PH207	BP	B	0.109867	0.368931	0.770537	3.68601	1.83893	1.37064	0.612072	0.54049	1	FALSE	notDE	no.imprint
RLG00003Zm00008a02472	0.3296	0.277067	0.374265	0.476079	0.340141	0.538319	TE	PH207	BP	B	0.326977	0.451513	0.579985	5.94757	0.46729	0.881994	0	1	1	FALSE	notDE	no.imprint
RLG00003Zm00008a03096	0.13184	0.16624	0.311888	0.535588	0.408169	0.845931	TE	PH207	BP	B	0.203323	0.596563	0.74581	6.08061	1.54132	0.928828	0.582801	0.560027	1	FALSE	notDE	no.imprint
RLG00003Zm00008a03510	0.39552	0.277067	0.311888	1.30922	0.612254	0.845931	TE	PH207	BP	B	0.328158	0.922467	0.737605	9.63816	1.51573	0.748289	0.689218	0.490686	1	FALSE	notDE	no.imprint
RLG00003Zm00008a03531	0.6592	0.775789	0.561398	1.90431	1.90479	2.15328	TE	PH207	BP	B	0.665462	1.98746	0.749159	20.3204	1.56201	0.512246	1.09714	0.272579	1	FALSE	notDE	no.imprint
RLG00003Zm00008a03678	0.19776	0.110827	0.311888	0.952157	0.74831	1.46115	TE	PH207	BP	B	0.206825	1.05387	0.835944	9.57152	2.35726	0.800875	1.69472	0.0901293	1	FALSE	notDE	no.imprint
RLG00003Zm00008a03688	0.39552	0.16624	0.311888	0.11902	0.204085	0.153806	TE	PH207	BP	B	0.291216	0.15897	0.353121	3.41433	-0.86233	1.17691	0	1	1	FALSE	notDE	no.imprint
RLG00003Zm00008a03775	1.38432	1.77323	1.30993	1.72578	1.70071	1.53806	TE	PH207	BP	B	1.48916	1.65485	0.52635	24.1936	0.142415	0.457087	0	1	1	FALSE	notDE	no.imprint
RLG00003Zm00008a04143	0.06592	0.16624	0.187133	0.416569	0.136056	0.461417	TE	PH207	BP	B	0.139764	0.338014	0.70747	3.66619	1.25592	1.18063	0.216765	0.828392	1	FALSE	notDE	no.imprint
RLG00003Zm00008a04257	17.271	20.4476	17.9023	31.3617	23.3337	27.9926	TE	PH207	BP	B	18.5403	27.5627	0.59785	354.337	0.567521	0.185068	0	1	1	FALSE	notDE	no.imprint
RLG00003Zm00008a04538	0.06592	0.277067	0.0623775	0.416569	0.544226	0.230708	TE	PH207	BP	B	0.135122	0.397168	0.74615	4.13335	1.50511	1.15131	0.438724	0.660861	1	FALSE	notDE	no.imprint
RLG00003Zm00008a04674	0.19776	0.0554135	0	0.952157	0.544226	0.538319	TE	PH207	BP	B	0.0843911	0.678234	0.889341	5.89274	3.0601	1.12643	1.82886	0.0674199	0.923776	FALSE	notDE	no.imprint
RLG00003Zm00008a04754	0.19776	0.387894	0.374265	0.416569	0.272113	0.461417	TE	PH207	BP	B	0.319973	0.383366	0.545066	5.40336	0.24229	0.9341	0	1	1	FALSE	notDE	no.imprint
RLG00003Zm00008a04823	0.26368	0.498721	0.374265	0.535588	0.272113	0.307611	TE	PH207	BP	B	0.378889	0.371771	0.495259	5.81634	-0.0250671	0.911087	0	1	1	FALSE	notDE	no.imprint
RLG00003Zm00008a04826	0	0.0554135	0.311888	0.773628	0.612254	0.769028	TE	PH207	BP	B	0.122434	0.718303	0.854373	6.42038	2.56936	1.03559	1.51543	0.129665	1	FALSE	notDE	no.imprint
RLG00003Zm00008a05088	0.19776	0.0554135	0.436643	0.654608	0.272113	0.384514	TE	PH207	BP	B	0.229939	0.437078	0.655273	5.10244	0.986167	1.03206	0	1	1	FALSE	notDE	no.imprint
RLG00003Zm00008a05406	0	0	0	0.11902	0.408169	1.23044	TE	PH207	BP	B	0	0.585878	1	4.34563	5.6482	1.62366	2.8628	0.00419917	0.116847	FALSE	notDE	no.imprint
RLG00003Zm00008a05427	0.79104	0.498721	0.810908	1.13069	1.15648	0.461417	TE	PH207	BP	B	0.700223	0.916194	0.566806	12.4133	0.423349	0.652801	0	1	1	FALSE	notDE	no.imprint
RLG00003Zm00008a05504	4.35072	6.15089	5.67635	9.64059	6.73479	7.30576	TE	PH207	BP	B	5.39266	7.89372	0.594121	102.332	0.548471	0.272032	0	1	1	FALSE	notDE	no.imprint
RLG00003Zm00008a05555	0.39552	0.110827	0.124755	0.416569	0.816338	0.769028	TE	PH207	BP	B	0.210367	0.667312	0.760314	6.64907	1.67668	0.916296	0.73849	0.460217	1	FALSE	notDE	no.imprint
RLG00003Zm00008a05583	0.26368	0.277067	0.124755	0.654608	0.680282	0.153806	TE	PH207	BP	B	0.221834	0.496232	0.691067	5.57617	1.1759	0.989619	0.177744	0.858924	1	FALSE	notDE	no.imprint
RLG00003Zm00008a05742	0	0.110827	0.0623775	0.238039	0.544226	0.307611	TE	PH207	BP	B	0.0577348	0.363292	0.862871	3.22167	2.57892	1.39916	1.12847	0.259119	1	FALSE	notDE	no.imprint
RLG00003Zm00008a05806	1.25248	0.221654	0.686153	0.833137	0.476197	0.615222	TE	PH207	BP	B	0.720095	0.641519	0.471146	10.3488	-0.118238	0.747917	0	1	1	FALSE	notDE	no.imprint
RLG00005Zm00001d00152	0.26368	0.720375	0.686153	0.238039	0.0680282	0	TE	B73	BP	A	0.556736	0.102022	0.845129	5.12283	-2.36555	1.15302	-1.18432	0.236286	1	FALSE	notDE	no.imprint
RLG00005Zm00001d00356	1.12064	0.997442	0.49902	1.01167	1.02042	0.769028	TE	B73	BP	A	0.872367	0.933706	0.483019	13.9117	0.0965004	0.610585	0	1	1	FALSE	notDE	no.imprint
RLG00005Zm00001d00390	6.78976	6.31714	5.61398	3.45157	2.1769	2.07637	TE	B73	BP	A	6.24029	2.56828	0.708434	67.7791	-1.26401	0.318092	-0.829966	0.406558	1	FALSE	notDE	no.imprint
RLG00005Zm00001d00815	0.26368	0.0554135	0.24951	0.595098	0	0.307611	TE	B73	BP	A	0.189534	0.300903	0.38646	3.77079	0.739035	1.27616	0	1	1	FALSE	notDE	no.imprint
RLG00005Zm00001d00900	0.06592	0.498721	0.24951	0.357059	0.272113	0.307611	TE	B73	BP	A	0.271384	0.312261	0.464981	4.53748	0.159003	1.06393	0	1	1	FALSE	notDE	no.imprint
RLG00005Zm00001d01031	1.12064	0.554135	0.99804	0	0	0	TE	B73	BP	A	0.890938	0	1	6.75162	-6.14467	1.42747	-3.60406	0.000313288	0.0135144	TRUE	up	MEG
RLG00005Zm00001d01209	1.25248	2.21654	1.18517	1.30922	1.63268	1.38425	TE	B73	BP	A	1.5514	1.44205	0.518265	23.1023	-0.134144	0.490005	0	1	1	FALSE	notDE	no.imprint
RLG00005Zm00001d01356	0.26368	0.110827	0.311888	0	0.340141	0.307611	TE	B73	BP	A	0.228798	0.215917	0.514482	3.333	-0.112328	1.28032	0	1	1	FALSE	notDE	no.imprint
RLG00005Zm00001d01389	0.79104	0.942029	1.18517	0.357059	0.204085	0.461417	TE	B73	BP	A	0.972747	0.340853	0.74052	10.0523	-1.52413	0.731036	-0.716965	0.473396	1	FALSE	notDE	no.imprint
RLG00005Zm00001d01844	0.59328	0.609548	0.436643	0	0	0	TE	B73	BP	A	0.54649	0	1	4.21265	-5.46542	1.5497	-2.88147	0.0039583	0.111555	FALSE	notDE	no.imprint
RLG00005Zm00001d02167	0.3296	0.221654	0.124755	0.595098	0.408169	0.615222	TE	B73	BP	A	0.225336	0.539497	0.294622	5.8625	1.26044	0.926533	0.28109	0.778642	1	FALSE	notDE	no.imprint
RLG00005Zm00001d02412	0.3296	0.554135	0.374265	0.238039	0.272113	0	TE	B73	BP	A	0.419333	0.170051	0.711477	4.58196	-1.27181	1.10604	-0.245748	0.805877	1	FALSE	notDE	no.imprint
RLG00005Zm00001d02421	0	0	0	2.49941	2.04085	1.15354	TE	B73	BP	A	0	1.89793	0	14.6982	7.41901	1.3137	4.88621	1.02797e-06	8.39551e-05	TRUE	down	PEG
RLG00005Zm00001d02701	5.14176	6.42796	6.113	3.035	3.06127	3.38372	TE	B73	BP	A	5.89424	3.16	0.650992	69.5081	-0.910974	0.289588	0	1	1	FALSE	notDE	no.imprint
RLG00005Zm00001d03052	3.42784	2.16113	3.0565	1.60677	2.38099	1.46115	TE	B73	BP	A	2.88182	1.8163	0.613398	35.837	-0.654287	0.396105	0	1	1	FALSE	notDE	no.imprint
RLG00005Zm00001d03485	5.73504	4.98721	5.61398	2.85647	3.1293	3.61443	TE	B73	BP	A	5.44541	3.20007	0.629857	66.0722	-0.773878	0.286868	0	1	1	FALSE	notDE	no.imprint
RLG00005Zm00001d03540	0.52736	0.277067	0.187133	0.178529	0.136056	0	TE	B73	BP	A	0.33052	0.104862	0.759149	3.35215	-1.5837	1.2956	-0.450523	0.652333	1	FALSE	notDE	no.imprint
RLG00005Zm00001d03900	1.12064	1.38534	2.12084	1.48775	0.952395	1.38425	TE	B73	BP	A	1.54227	1.2748	0.547474	21.5644	-0.268665	0.499171	0	1	1	FALSE	notDE	no.imprint
RLG00005Zm00001d03931	0.9888	0.997442	0.810908	0.535588	0.544226	0.922833	TE	B73	BP	A	0.932383	0.667549	0.582764	12.2384	-0.509023	0.633335	0	1	1	FALSE	notDE	no.imprint
RLG00005Zm00001d04046	0.52736	0.221654	0.24951	0.0595098	0.204085	0.0769028	TE	B73	BP	A	0.332841	0.113499	0.745712	3.39265	-1.54699	1.24917	-0.437882	0.661472	1	FALSE	notDE	no.imprint
RLG00005Zm00001d04106	0.9888	0.886615	0.99804	0.416569	0.340141	0.307611	TE	B73	BP	A	0.957819	0.354774	0.729715	10.0626	-1.41854	0.713359	-0.586722	0.55739	1	FALSE	notDE	no.imprint
RLG00005Zm00008a00503	1.648	0.997442	1.30993	1.66627	1.08845	1.61496	TE	PH207	BP	B	1.31846	1.45656	0.524884	21.2079	0.157137	0.491857	0	1	1	FALSE	notDE	no.imprint
RLG00005Zm00008a00568	0.59328	0.443308	0.24951	0.357059	0.476197	0.461417	TE	PH207	BP	B	0.428699	0.431558	0.501661	6.58672	-0.00319674	0.851037	0	1	1	FALSE	notDE	no.imprint
RLG00005Zm00008a00830	1.12064	1.2191	1.1228	1.48775	1.02042	1.07664	TE	PH207	BP	B	1.15418	1.19494	0.508675	18.0808	0.0567117	0.523917	0	1	1	FALSE	notDE	no.imprint
RLG00005Zm00008a00865	0	0.0554135	0	1.60677	1.36056	0.999736	TE	PH207	BP	B	0.0184712	1.32236	0.986224	10.3511	5.92926	1.34576	3.6628	0.000249475	0.0109359	TRUE	down	MEG
RLG00006Zm00001d00419	0.06592	0.110827	0.0623775	0.178529	0.272113	0.999736	TE	B73	BP	A	0.0797081	0.483459	0.141535	4.22054	2.52216	1.2486	1.2191	0.222807	1	FALSE	notDE	no.imprint
RLG00006Zm00001d00435	0.39552	0.0554135	0.24951	0.416569	0.272113	0.384514	TE	B73	BP	A	0.233481	0.357732	0.394919	4.49279	0.661732	1.05955	0	1	1	FALSE	notDE	no.imprint
RLG00006Zm00001d00451	0.06592	0	0.187133	0.535588	0.136056	0.307611	TE	B73	BP	A	0.0843509	0.326419	0.205348	3.15849	2.02757	1.38795	0.740348	0.459089	1	FALSE	notDE	no.imprint
RLG00006Zm00001d00563	3.6256	4.21142	4.05454	2.79696	3.87761	3.61443	TE	B73	BP	A	3.96385	3.42967	0.536125	56.6103	-0.224502	0.311163	0	1	1	FALSE	notDE	no.imprint
RLG00006Zm00001d00826	1.71392	0.720375	0.74853	2.08284	1.83676	1.07664	TE	B73	BP	A	1.06094	1.66541	0.389143	20.9398	0.685004	0.539074	0	1	1	FALSE	notDE	no.imprint
RLG00006Zm00001d01168	0	0	0.0623775	0.654608	0.136056	0.384514	TE	B73	BP	A	0.0207925	0.391726	0.0504038	3.19562	4.18506	1.67053	1.90661	0.0565707	0.825919	FALSE	notDE	no.imprint
RLG00006Zm00001d01260	0.06592	0	0	0.416569	0.0680282	0.769028	TE	B73	BP	A	0.0219733	0.417875	0.0499566	3.32826	4.23324	1.68728	1.91624	0.0553345	0.815993	FALSE	notDE	no.imprint
RLG00006Zm00001d01288	0.6592	0.498721	0.873285	0.416569	0.680282	1.23044	TE	B73	BP	A	0.677069	0.775765	0.466033	10.9821	0.171376	0.685998	0	1	1	FALSE	notDE	no.imprint
RLG00006Zm00001d01628	0.52736	0.277067	0.311888	0.0595098	0.0680282	0.384514	TE	B73	BP	A	0.372105	0.170684	0.685543	4.1015	-1.18542	1.14902	-0.16137	0.871802	1	FALSE	notDE	no.imprint
RLG00006Zm00001d01631	0.79104	0.997442	0.311888	0	0	0	TE	B73	BP	A	0.700123	0	1	5.45703	-5.83893	1.50217	-3.2213	0.00127611	0.0436957	TRUE	up	MEG
RLG00006Zm00001d01804	0.26368	0.277067	0.311888	0.178529	0.476197	0.153806	TE	B73	BP	A	0.284212	0.269511	0.513275	4.2379	-0.079749	1.05934	0	1	1	FALSE	notDE	no.imprint
RLG00006Zm00001d01945	0.46144	0.443308	0.686153	0.773628	0.476197	0.0769028	TE	B73	BP	A	0.5303	0.442243	0.545272	7.51903	-0.203838	0.868583	0	1	1	FALSE	notDE	no.imprint
RLG00006Zm00001d02033	0.19776	0.16624	0.436643	0.357059	0	0.0769028	TE	B73	BP	A	0.266881	0.144654	0.648502	3.16749	-0.792396	1.34286	0	1	1	FALSE	notDE	no.imprint
RLG00006Zm00001d02104	0.06592	0.221654	0.311888	0	0.136056	0.538319	TE	B73	BP	A	0.19982	0.224792	0.470595	3.1894	0.0797094	1.36219	0	1	1	FALSE	notDE	no.imprint
RLG00006Zm00001d02218	0.6592	0.775789	0.873285	0.654608	0.612254	0.845931	TE	B73	BP	A	0.769425	0.704264	0.522108	11.2728	-0.140672	0.647527	0	1	1	FALSE	notDE	no.imprint
RLG00006Zm00001d02291	0.19776	0.0554135	0.124755	0.297549	0.408169	0.230708	TE	B73	BP	A	0.125976	0.312142	0.287539	3.34416	1.34618	1.21633	0.284607	0.775945	1	FALSE	notDE	no.imprint
RLG00006Zm00001d02296	0.19776	0	0.0623775	0.773628	0.408169	0.845931	TE	B73	BP	A	0.0867125	0.675909	0.113703	5.81803	3.03246	1.12934	1.79969	0.0719098	0.963542	FALSE	notDE	no.imprint
RLG00006Zm00001d02746	0.59328	0.775789	0.74853	0.952157	0.612254	0.999736	TE	B73	BP	A	0.705866	0.854716	0.45231	11.9777	0.266678	0.637038	0	1	1	FALSE	notDE	no.imprint
RLG00006Zm00001d03065	0.13184	0.387894	0.436643	0.178529	0.0680282	0.230708	TE	B73	BP	A	0.318792	0.159089	0.667096	3.67454	-1.02731	1.17746	-0.0231901	0.981499	1	FALSE	notDE	no.imprint
RLG00006Zm00001d03129	0.13184	0.0554135	0.374265	0.297549	0.340141	0.230708	TE	B73	BP	A	0.187173	0.289466	0.392693	3.62164	0.669379	1.17108	0	1	1	FALSE	notDE	no.imprint
RLG00006Zm00001d03469	0	0.221654	0	2.02333	0.816338	0.922833	TE	B73	BP	A	0.0738846	1.25417	0.0556338	10.3637	3.98536	1.03007	2.89821	0.00375296	0.107054	FALSE	notDE	no.imprint
RLG00006Zm00001d03634	1.77984	2.93691	2.18321	1.42824	1.42859	2.99921	TE	B73	BP	A	2.29999	1.95201	0.540919	32.5664	-0.28041	0.439198	0	1	1	FALSE	notDE	no.imprint
RLG00006Zm00001d03857	0.46144	0.221654	0.24951	0.178529	0.204085	0.0769028	TE	B73	BP	A	0.310868	0.153172	0.669916	3.54939	-0.983601	1.17163	0	1	1	FALSE	notDE	no.imprint
RLG00006Zm00001d03900	0.46144	0.0554135	0.187133	0.595098	0.340141	0.538319	TE	B73	BP	A	0.234662	0.491186	0.323293	5.53021	1.11533	0.991744	0.116285	0.907427	1	FALSE	notDE	no.imprint
RLG00006Zm00001d03956	0.6592	0.277067	0.374265	0.416569	0.272113	0.845931	TE	B73	BP	A	0.436844	0.511537	0.460621	7.18248	0.219649	0.84396	0	1	1	FALSE	notDE	no.imprint
RLG00006Zm00001d04086	0.52736	0.498721	0.561398	0	0	0	TE	B73	BP	A	0.52916	0	1	4.05275	-5.4098	1.55813	-2.83018	0.00465215	0.126235	FALSE	notDE	no.imprint
RLG00006Zm00001dS0004	0.06592	0.332481	0.311888	0.178529	0.476197	0.230708	TE	B73	BP	A	0.236763	0.295145	0.44512	4.08493	0.280975	1.11145	0	1	1	FALSE	notDE	no.imprint
RLG00006Zm00001dS0620	0.13184	1.05286	0.623775	0.476079	0.952395	0.538319	TE	B73	BP	A	0.602824	0.655598	0.479032	9.7371	0.0716228	0.795408	0	1	1	FALSE	notDE	no.imprint
RLG00006Zm00001dS0682	0.9888	1.32992	1.18517	1.1902	1.15648	0.538319	TE	B73	BP	A	1.16797	0.961665	0.548436	16.4427	-0.268606	0.569242	0	1	1	FALSE	notDE	no.imprint
RLG00006Zm00001dS0744	0.39552	0.609548	0.374265	0.0595098	0.0680282	0	TE	B73	BP	A	0.459778	0.0425127	0.915362	3.90022	-3.38791	1.43471	-1.66439	0.096035	1	FALSE	notDE	no.imprint
RLG00006Zm00008a00123	8.63552	10.7502	10.3547	21.6021	17.0071	19.5333	TE	PH207	BP	B	9.91347	19.3808	0.66159	224.976	0.962798	0.201052	0	1	1	FALSE	notDE	no.imprint
RLG00006Zm00008a00894	0.3296	0.16624	0.374265	0.416569	0.272113	0.153806	TE	PH207	BP	B	0.290035	0.280829	0.491937	4.37723	0.00697998	1.04422	0	1	1	FALSE	notDE	no.imprint
RLG00006Zm00008a01041	0.13184	0.0554135	0.0623775	0.773628	0.408169	0.769028	TE	PH207	BP	B	0.0832103	0.650275	0.886555	5.61856	2.99187	1.10711	1.79915	0.0719945	0.963944	FALSE	notDE	no.imprint
RLG00006Zm00008a01456	0.6592	0.443308	0.623775	1.36873	1.22451	1.30735	TE	PH207	BP	B	0.575428	1.30019	0.693207	14.3451	1.188	0.590483	0.318386	0.750192	1	FALSE	notDE	no.imprint
RLG00006Zm00008a01539	0.19776	0.110827	0	0.416569	0.272113	0.384514	TE	PH207	BP	B	0.102862	0.357732	0.776675	3.53945	1.80247	1.26049	0.636631	0.524365	1	FALSE	notDE	no.imprint
RLG00006Zm00008a01565	0.13184	0.16624	0.311888	0.178529	0.204085	0.307611	TE	PH207	BP	B	0.203323	0.230075	0.530864	3.29351	0.164044	1.17737	0	1	1	FALSE	notDE	no.imprint
RLG00006Zm00008a01588	0.3296	0.277067	0.0623775	0.654608	0.612254	0.922833	TE	PH207	BP	B	0.223015	0.729898	0.765965	7.28515	1.6867	0.875167	0.78465	0.432659	1	FALSE	notDE	no.imprint
RLG00006Zm00008aS0075	0.26368	0.332481	0.623775	0.714118	1.70071	0.845931	TE	PH207	BP	B	0.406645	1.08692	0.727735	11.3785	1.41522	0.709116	0.58554	0.558185	1	FALSE	notDE	no.imprint
RLG00007Zm00001d00377	2.57088	1.27451	2.05846	1.13069	1.08845	1.46115	TE	B73	BP	A	1.96795	1.22676	0.616002	24.2814	-0.674656	0.470425	0	1	1	FALSE	notDE	no.imprint
RLG00007Zm00001d00686	2.3072	1.82864	2.05846	0.357059	0.408169	0.845931	TE	B73	BP	A	2.06477	0.537053	0.793586	19.8397	-1.97674	0.550898	-1.77299	0.0762296	1	FALSE	notDE	no.imprint
RLG00007Zm00001d00717	1.18656	1.10827	0.49902	0.416569	0.408169	0.615222	TE	B73	BP	A	0.931283	0.479987	0.65989	10.8531	-0.983554	0.702933	0	1	1	FALSE	notDE	no.imprint
RLG00007Zm00001d01190	0.79104	0.221654	0.374265	0	0	0	TE	B73	BP	A	0.46232	0	1	3.49108	-5.19109	1.64128	-2.55355	0.0106631	0.236509	FALSE	notDE	no.imprint
RLG00007Zm00001d01204	0.6592	0.664962	0.561398	0.238039	0.136056	0.538319	TE	B73	BP	A	0.62852	0.304138	0.673902	7.12901	-1.08848	0.855734	-0.103395	0.91765	1	FALSE	notDE	no.imprint
RLG00007Zm00001d01282	0.85696	1.10827	1.1228	2.38039	1.42859	2.15328	TE	B73	BP	A	1.02934	1.98742	0.341207	23.1779	0.946169	0.482129	0	1	1	FALSE	notDE	no.imprint
RLG00007Zm00001d01450	0.9888	0.775789	1.24755	2.08284	1.15648	1.92257	TE	B73	BP	A	1.00405	1.72063	0.368501	20.8532	0.790934	0.507279	0	1	1	FALSE	notDE	no.imprint
RLG00007Zm00001d01789	0.26368	0.16624	0.0623775	0.357059	0.408169	0.230708	TE	B73	BP	A	0.164099	0.331979	0.330793	3.81765	1.02757	1.13692	0.0242463	0.980656	1	FALSE	notDE	no.imprint
RLG00007Zm00001d02209	0.19776	0.498721	0.124755	0.535588	0.408169	0.384514	TE	B73	BP	A	0.273745	0.442757	0.382058	5.57036	0.657465	0.959966	0	1	1	FALSE	notDE	no.imprint
RLG00007Zm00001d02231	0.3296	0.221654	0.311888	0.654608	0.340141	0.0769028	TE	B73	BP	A	0.287714	0.357217	0.446116	5.00134	0.375514	1.0275	0	1	1	FALSE	notDE	no.imprint
RLG00007Zm00001d02234	1.648	0.997442	1.74657	2.02333	2.10887	2.53779	TE	B73	BP	A	1.464	2.22333	0.397036	28.068	0.609787	0.429587	0	1	1	FALSE	notDE	no.imprint
RLG00007Zm00001d02728	0.72512	0.387894	0.49902	0.297549	0.136056	0.615222	TE	B73	BP	A	0.537345	0.349609	0.605832	6.72991	-0.637739	0.87771	0	1	1	FALSE	notDE	no.imprint
RLG00007Zm00001d02863	0.9888	0.443308	0.311888	0.416569	0.408169	0.153806	TE	B73	BP	A	0.581332	0.326181	0.640577	6.96286	-0.794831	0.881783	0	1	1	FALSE	notDE	no.imprint
RLG00007Zm00001d02921	0.39552	0.498721	0.24951	0.0595098	0	0.0769028	TE	B73	BP	A	0.38125	0.0454709	0.893441	3.30583	-3.09834	1.49167	-1.4067	0.159516	1	FALSE	notDE	no.imprint
RLG00007Zm00001d02928	2.37312	1.93947	1.68419	2.02333	1.56465	1.76876	TE	B73	BP	A	1.99893	1.78558	0.528187	29.0431	-0.158087	0.421534	0	1	1	FALSE	notDE	no.imprint
RLG00007Zm00001d02975	2.43904	1.55158	2.12084	0.476079	0.272113	0.230708	TE	B73	BP	A	2.03715	0.3263	0.861939	18.0438	-2.59672	0.613033	-2.60463	0.00919744	0.212295	FALSE	notDE	no.imprint
RLG00007Zm00001d02994	0.26368	0.498721	0.187133	0	0.204085	0.230708	TE	B73	BP	A	0.316511	0.144931	0.685917	3.55485	-1.22506	1.26022	-0.178587	0.858262	1	FALSE	notDE	no.imprint
RLG00007Zm00001d03213	1.3184	0.886615	0.436643	2.14235	1.29254	1.07664	TE	B73	BP	A	0.880553	1.50384	0.369298	18.4284	0.793271	0.577699	0	1	1	FALSE	notDE	no.imprint
RLG00007Zm00001d03246	0.26368	0.443308	0.24951	0	0.204085	0.845931	TE	B73	BP	A	0.318833	0.350005	0.476697	5.05324	0.0317364	1.13085	0	1	1	FALSE	notDE	no.imprint
RLG00007Zm00008a00331	0.72512	0.277067	0.561398	1.01167	0.884367	0.461417	TE	PH207	BP	B	0.521195	0.785817	0.601232	10.022	0.638514	0.724988	0	1	1	FALSE	notDE	no.imprint
RLG00007Zm00008a00485	0.6592	0.16624	0.24951	0.654608	0.476197	0.230708	TE	PH207	BP	B	0.358317	0.453838	0.558807	6.23381	0.400387	0.925516	0	1	1	FALSE	notDE	no.imprint
RLG00007Zm00008a00518	0.13184	0.16624	0.311888	0.595098	0.816338	0.307611	TE	PH207	BP	B	0.203323	0.573016	0.738101	5.96372	1.51222	0.947415	0.540645	0.588752	1	FALSE	notDE	no.imprint
RLG00007Zm00008a00881	0.85696	0.775789	0.99804	1.42824	1.08845	1.99947	TE	PH207	BP	B	0.87693	1.50539	0.6319	18.1644	0.771263	0.529994	0	1	1	FALSE	notDE	no.imprint
RLG00007Zm00008a01353	0.52736	0.110827	1.24755	0.476079	0.0680282	0.153806	TE	PH207	BP	B	0.628579	0.232637	0.270127	6.50801	-1.3389	1.03521	-0.327369	0.743389	1	FALSE	notDE	no.imprint
RLG00007Zm00008a01505	0.6592	0.664962	0.311888	0	0.136056	0	TE	PH207	BP	B	0.54535	0.0453521	0.0767767	4.56524	-3.61281	1.41675	-1.84423	0.065149	0.904634	FALSE	notDE	no.imprint
RLG00007Zm00008a01526	6.9216	6.31714	7.98432	10.8903	7.61916	10.6126	TE	PH207	BP	B	7.07435	9.70735	0.578448	128.493	0.460883	0.235648	0	1	1	FALSE	notDE	no.imprint
RLG00007Zm00008a01571	1.18656	0.277067	0.24951	0.654608	0.136056	0.230708	TE	PH207	BP	B	0.571046	0.340458	0.373512	6.98678	-0.675033	0.954028	0	1	1	FALSE	notDE	no.imprint
RLG00007Zm00008a01805	2.9664	4.76556	4.17929	3.15402	3.40141	2.23018	TE	PH207	BP	B	3.97042	2.92854	0.42449	53.1831	-0.443194	0.347927	0	1	1	FALSE	notDE	no.imprint
RLG00007Zm00008a01860	0.9888	0.609548	0.810908	1.30922	1.42859	1.46115	TE	PH207	BP	B	0.803085	1.39965	0.635415	16.8081	0.808667	0.540672	0	1	1	FALSE	notDE	no.imprint
RLG00007Zm00008a01913	0.06592	0.387894	0.436643	0.476079	0.136056	0.615222	TE	PH207	BP	B	0.296819	0.409119	0.57954	5.41939	0.433509	1.01441	0	1	1	FALSE	notDE	no.imprint
RLG00007Zm00008a01979	1.84576	0.831202	1.1228	1.24971	0.952395	1.69186	TE	PH207	BP	B	1.26659	1.29799	0.506122	19.5063	0.0416663	0.526935	0	1	1	FALSE	notDE	no.imprint
RLG00007Zm00008a01999	0.39552	0.664962	0	0.0595098	0.816338	0.538319	TE	PH207	BP	B	0.353494	0.471389	0.571462	6.33342	0.32975	1.09589	0	1	1	FALSE	notDE	no.imprint
RLG00007Zm00008a02064	0.13184	0.16624	0.0623775	0.297549	0.408169	0.153806	TE	PH207	BP	B	0.120153	0.286508	0.704538	3.14273	1.24433	1.2545	0.194765	0.845577	1	FALSE	notDE	no.imprint
RLG00007Zm00008a02132	0.59328	0.831202	0.810908	1.07118	0.816338	0.769028	TE	PH207	BP	B	0.74513	0.885514	0.543046	12.5579	0.251156	0.622779	0	1	1	FALSE	notDE	no.imprint
RLG00007Zm00008a02149	0.39552	0.0554135	0.374265	0.476079	0.408169	0.0769028	TE	PH207	BP	B	0.275066	0.320384	0.538053	4.55557	0.300751	1.10487	0	1	1	FALSE	notDE	no.imprint
RLG00008Zm00001d00128	0.52736	0.498721	0.623775	0.416569	0.204085	0.384514	TE	B73	BP	A	0.549952	0.335056	0.621409	6.77934	-0.706916	0.842811	0	1	1	FALSE	notDE	no.imprint
RLG00008Zm00001d00132	0.39552	0.609548	0.311888	0.357059	0.340141	0.153806	TE	B73	BP	A	0.438985	0.283668	0.607463	5.61049	-0.628183	0.939512	0	1	1	FALSE	notDE	no.imprint
RLG00008Zm00001d00364	0.26368	0.554135	0.187133	0.297549	0.408169	0.153806	TE	B73	BP	A	0.334982	0.286508	0.538999	4.83663	-0.24812	1.01915	0	1	1	FALSE	notDE	no.imprint
RLG00008Zm00001d00758	0.13184	0.277067	0.436643	0.11902	0.272113	0.230708	TE	B73	BP	A	0.28185	0.20728	0.576227	3.72763	-0.46871	1.13498	0	1	1	FALSE	notDE	no.imprint
RLG00008Zm00001d01200	1.25248	0.886615	1.24755	0.357059	0.680282	0.845931	TE	B73	BP	A	1.12888	0.627757	0.642637	13.3404	-0.868121	0.620654	0	1	1	FALSE	notDE	no.imprint
RLG00008Zm00001d02115	0.3296	0.942029	0.686153	0	0.204085	0.0769028	TE	B73	BP	A	0.652594	0.0936625	0.87449	5.78219	-2.871	1.14471	-1.63447	0.10216	1	FALSE	notDE	no.imprint
RLG00008Zm00001d02154	0.39552	0.831202	1.1228	0.297549	0.272113	0.922833	TE	B73	BP	A	0.783172	0.497498	0.611533	9.74751	-0.704488	0.770294	0	1	1	FALSE	notDE	no.imprint
RLG00008Zm00001d02324	0.85696	0.277067	0.49902	0.595098	0.340141	0.307611	TE	B73	BP	A	0.544349	0.414283	0.567839	7.32399	-0.343472	0.837252	0	1	1	FALSE	notDE	no.imprint
RLG00008Zm00001d02422	1.77984	0.775789	1.87133	1.96382	1.49662	1.92257	TE	B73	BP	A	1.47565	1.79434	0.451271	24.8917	0.306713	0.47417	0	1	1	FALSE	notDE	no.imprint
RLG00008Zm00001d02549	0	0.332481	0.311888	0.357059	0.544226	0.0769028	TE	B73	BP	A	0.214789	0.326062	0.397132	4.19987	0.590435	1.20296	0	1	1	FALSE	notDE	no.imprint
RLG00008Zm00001d02622	1.18656	0.221654	2.05846	8.86696	2.44902	9.45904	TE	B73	BP	A	1.15556	6.92501	0.143005	61.6947	2.62395	0.919547	1.76603	0.0773904	1	FALSE	notDE	no.imprint
RLG00008Zm00001d02634	0.3296	0.277067	0.561398	0.416569	0.204085	0.538319	TE	B73	BP	A	0.389355	0.386324	0.501954	5.90321	-0.00782043	0.905999	0	1	1	FALSE	notDE	no.imprint
RLG00008Zm00001d02926	4.02112	5.43052	5.61398	3.86814	3.94564	3.84514	TE	B73	BP	A	5.02187	3.8863	0.563737	68.3746	-0.377349	0.292957	0	1	1	FALSE	notDE	no.imprint
RLG00008Zm00001d02941	0.46144	1.49616	0.561398	0.178529	0.136056	0.153806	TE	B73	BP	A	0.839667	0.15613	0.843211	7.81273	-2.46183	0.940192	-1.55482	0.119989	1	FALSE	notDE	no.imprint
RLG00008Zm00001d02988	0.13184	0.277067	0.436643	0.238039	0.204085	0.230708	TE	B73	BP	A	0.28185	0.224277	0.556876	3.87613	-0.331542	1.10248	0	1	1	FALSE	notDE	no.imprint
RLG00008Zm00001d02989	0.85696	1.49616	0.873285	1.30922	2.1769	0.922833	TE	B73	BP	A	1.07547	1.46965	0.422561	19.6389	0.431621	0.547308	0	1	1	FALSE	notDE	no.imprint
RLG00008Zm00008a00250	0.39552	0.110827	0.311888	0.357059	0.476197	0.230708	TE	PH207	BP	B	0.272745	0.354655	0.565277	4.77923	0.42011	1.00932	0	1	1	FALSE	notDE	no.imprint
RLG00008Zm00008a00571	0.39552	0.277067	0	0.178529	0.204085	0.384514	TE	PH207	BP	B	0.224196	0.255709	0.532833	3.67187	0.149771	1.22898	0	1	1	FALSE	notDE	no.imprint
RLG00008Zm00008a01464	0.06592	0.387894	0.124755	0.0595098	0.476197	0.153806	TE	PH207	BP	B	0.192856	0.229838	0.543745	3.26873	0.174812	1.29217	0	1	1	FALSE	notDE	no.imprint
RLG00008Zm00008a01529	0.3296	0.332481	0.374265	1.01167	0.544226	0.999736	TE	PH207	BP	B	0.345449	0.851876	0.711483	9.17979	1.303	0.747014	0.405613	0.685027	1	FALSE	notDE	no.imprint
RLG00008Zm00008a01952	0.72512	0.498721	0.873285	0.357059	0.816338	0.538319	TE	PH207	BP	B	0.699042	0.570572	0.449406	9.64622	-0.294557	0.716187	0	1	1	FALSE	notDE	no.imprint
RLG00008Zm00008a02086	0.52736	0.332481	0.935663	0.714118	0.612254	0.307611	TE	PH207	BP	B	0.598501	0.544661	0.476451	8.73836	-0.09042	0.772411	0	1	1	FALSE	notDE	no.imprint
RLG00008Zm00008a02111	0	0	0	1.96382	1.83676	1.92257	TE	PH207	BP	B	0	1.90772	1	14.6102	7.407	1.29798	4.93613	7.96894e-07	6.63136e-05	TRUE	down	MEG
RLG00009Zm00001d00005	0.59328	0.443308	0.49902	0.714118	0.408169	0.307611	TE	B73	BP	A	0.511869	0.476633	0.517823	7.6155	-0.0674406	0.800125	0	1	1	FALSE	notDE	no.imprint
RLG00009Zm00001d00916	0.39552	0.387894	0.436643	0.595098	0.952395	0.845931	TE	B73	BP	A	0.406686	0.797808	0.33764	9.18454	0.959282	0.725531	0	1	1	FALSE	notDE	no.imprint
RLG00009Zm00001d00917	2.70272	1.16368	1.68419	1.1902	1.63268	1.69186	TE	B73	BP	A	1.8502	1.50491	0.551457	25.484	-0.292575	0.468223	0	1	1	FALSE	notDE	no.imprint
RLG00009Zm00001d00969	1.12064	0.886615	1.18517	0.892647	0.612254	0.461417	TE	B73	BP	A	1.06414	0.655439	0.618838	13.1946	-0.66833	0.619197	0	1	1	FALSE	notDE	no.imprint
RLG00009Zm00001d01083	0.39552	0.720375	0.436643	1.1902	1.70071	1.92257	TE	B73	BP	A	0.517513	1.60449	0.243879	16.2066	1.59083	0.586856	1.00676	0.314048	1	FALSE	notDE	no.imprint
RLG00009Zm00001d01214	1.91168	0.831202	0.74853	1.48775	1.15648	0.999736	TE	B73	BP	A	1.1638	1.21465	0.48931	18.2238	0.0889661	0.560221	0	1	1	FALSE	notDE	no.imprint
RLG00009Zm00001d01278	8.50368	10.0298	8.79523	0	0	0	TE	B73	BP	A	9.10958	0	1	70.1488	-9.52358	1.20963	-7.04645	1.83537e-12	3.65e-10	TRUE	up	MEG
RLG00009Zm00001d01293	6.06464	5.54135	5.11496	3.74912	3.74155	3.15301	TE	B73	BP	A	5.57365	3.54789	0.611042	70.0084	-0.648517	0.286264	0	1	1	FALSE	notDE	no.imprint
RLG00009Zm00001d01356	0.19776	0.16624	0.187133	0.238039	0.204085	0.538319	TE	B73	BP	A	0.183711	0.326814	0.359847	3.87208	0.803857	1.10677	0	1	1	FALSE	notDE	no.imprint
RLG00009Zm00001d01594	1.05472	1.88406	1.74657	0.595098	0.74831	0.692125	TE	B73	BP	A	1.56178	0.678511	0.697133	17.2394	-1.22277	0.562074	-0.396344	0.691851	1	FALSE	notDE	no.imprint
RLG00009Zm00001d01631	0.26368	0.332481	0.311888	0.297549	0.272113	0.0769028	TE	B73	BP	A	0.302683	0.215522	0.584099	4.00665	-0.46251	1.09372	0	1	1	FALSE	notDE	no.imprint
RLG00009Zm00001d01814	0.26368	0.609548	0.24951	0.357059	0.476197	0.461417	TE	B73	BP	A	0.374246	0.431558	0.464438	6.22186	0.159032	0.887827	0	1	1	FALSE	notDE	no.imprint
RLG00009Zm00001d01824	0.19776	0.277067	0.374265	0.178529	0.136056	0.307611	TE	B73	BP	A	0.283031	0.207399	0.577108	3.74135	-0.47264	1.11583	0	1	1	FALSE	notDE	no.imprint
RLG00009Zm00008a00468	0.39552	0.775789	0.436643	1.54726	1.63268	1.46115	TE	PH207	BP	B	0.535984	1.54703	0.742688	16.0253	1.50113	0.585728	0.855568	0.392237	1	FALSE	notDE	no.imprint
RLG00009Zm00008a00619	0.26368	0.277067	0.49902	0.773628	0.272113	0.230708	TE	PH207	BP	B	0.346589	0.425483	0.551092	5.97151	0.347229	0.932841	0	1	1	FALSE	notDE	no.imprint
RLG00009Zm00008a00717	0.19776	0.498721	0.187133	0.11902	0.136056	0.384514	TE	PH207	BP	B	0.294538	0.213197	0.419898	3.91366	-0.550667	1.13683	0	1	1	FALSE	notDE	no.imprint
RLG00009Zm00008a00738	0.06592	0.16624	0.0623775	0.416569	0.612254	0.307611	TE	PH207	BP	B	0.0981793	0.445478	0.81941	4.18969	2.14265	1.16395	0.9817	0.326248	1	FALSE	notDE	no.imprint
RLG00010Zm00001d00008	0.79104	0.831202	0.561398	0.178529	0.0680282	0.384514	TE	B73	BP	A	0.72788	0.210357	0.775795	7.20432	-1.83825	0.898217	-0.933239	0.350696	1	FALSE	notDE	no.imprint
RLG00010Zm00001d00156	0.13184	0.554135	0.49902	0.0595098	0.0680282	0	TE	B73	BP	A	0.394998	0.0425127	0.902831	3.4003	-3.17509	1.51285	-1.43774	0.150507	1	FALSE	notDE	no.imprint
RLG00010Zm00001d00270	2.9664	4.32225	3.30601	0.773628	0.680282	1.61496	TE	B73	BP	A	3.53155	1.02296	0.775397	35.0368	-1.83274	0.44196	-1.8842	0.0595381	0.854508	FALSE	notDE	no.imprint
RLG00010Zm00001d00283	0.19776	0.277067	0.686153	0.357059	0.476197	1.07664	TE	B73	BP	A	0.386993	0.636632	0.378062	7.71953	0.691945	0.844204	0	1	1	FALSE	notDE	no.imprint
RLG00010Zm00001d00375	4.944	3.76812	2.99412	2.97549	2.10887	2.53779	TE	B73	BP	A	3.90208	2.54072	0.60565	49.4577	-0.612964	0.350934	0	1	1	FALSE	notDE	no.imprint
RLG00010Zm00001d00771	1.648	1.82864	0.74853	2.55892	2.58507	2.61469	TE	B73	BP	A	1.40839	2.58623	0.352572	30.7192	0.857407	0.443395	0	1	1	FALSE	notDE	no.imprint
RLG00010Zm00001d00994	0.52736	0.554135	0.810908	0.654608	0.476197	0.538319	TE	B73	BP	A	0.630801	0.556375	0.531346	9.09403	-0.169773	0.722442	0	1	1	FALSE	notDE	no.imprint
RLG00010Zm00001d01048	0.72512	0.443308	0.311888	0.535588	0.136056	0.307611	TE	B73	BP	A	0.493438	0.326419	0.601859	6.31416	-0.564215	0.911206	0	1	1	FALSE	notDE	no.imprint
RLG00010Zm00001d01158	0.72512	0.609548	0.686153	0.833137	0.884367	0.615222	TE	B73	BP	A	0.673607	0.777575	0.464178	11.1302	0.218377	0.652227	0	1	1	FALSE	notDE	no.imprint
RLG00010Zm00001d01159	3.49376	2.38278	1.87133	1.54726	1.22451	1.76876	TE	B73	BP	A	2.58262	1.51351	0.630503	31.3563	-0.773566	0.427672	0	1	1	FALSE	notDE	no.imprint
RLG00010Zm00001d01175	0.19776	0.277067	0.124755	0.297549	0.204085	0.461417	TE	B73	BP	A	0.199861	0.321017	0.3837	3.99472	0.644184	1.09067	0	1	1	FALSE	notDE	no.imprint
RLG00010Zm00008a00034	2.83456	2.32737	2.68223	3.33255	3.60549	5.4601	TE	PH207	BP	B	2.61472	4.13271	0.612487	51.3682	0.64711	0.331943	0	1	1	FALSE	notDE	no.imprint
RLG00010Zm00008a00040	0.72512	0.554135	0.623775	0.773628	0.612254	0.922833	TE	PH207	BP	B	0.634343	0.769572	0.548161	10.7253	0.277444	0.663549	0	1	1	FALSE	notDE	no.imprint
RLG00010Zm00008a00109	1.3184	2.65985	2.61986	5.17735	5.91845	5.15249	TE	PH207	BP	B	2.19937	5.4161	0.711197	58.4251	1.28323	0.340195	0.832558	0.405094	1	FALSE	notDE	no.imprint
RLG00010Zm00008a00318	0.79104	0.0554135	0.873285	0.357059	0.612254	0.615222	TE	PH207	BP	B	0.573246	0.528178	0.479541	8.26995	-0.0894557	0.865135	0	1	1	FALSE	notDE	no.imprint
RLG00010Zm00008a00632	0.3296	0.221654	0	0.535588	0.204085	0.0769028	TE	PH207	BP	B	0.183751	0.272192	0.596986	3.57009	0.609717	1.29574	0	1	1	FALSE	notDE	no.imprint
RLG00010Zm00008a00633	0	0.0554135	0.311888	0.833137	0.408169	0	TE	PH207	BP	B	0.122434	0.413769	0.771665	4.194	1.83591	1.37447	0.60817	0.543075	1	FALSE	notDE	no.imprint
RLG00011Zm00001d00210	0.3296	0.277067	0.311888	0.178529	0.0680282	0.0769028	TE	B73	BP	A	0.306185	0.10782	0.739568	3.18242	-1.46239	1.25762	-0.367669	0.71312	1	FALSE	notDE	no.imprint
RLG00011Zm00001d00310	0.52736	0.443308	0.436643	0.833137	0.204085	0.615222	TE	B73	BP	A	0.469103	0.550815	0.459942	7.85101	0.248935	0.812974	0	1	1	FALSE	notDE	no.imprint
RLG00011Zm00001d00660	0.19776	0.0554135	0.187133	0.416569	0.408169	0.230708	TE	B73	BP	A	0.146769	0.351815	0.294371	3.81802	1.31113	1.14601	0.27149	0.786014	1	FALSE	notDE	no.imprint
RLG00011Zm00001d00790	0.9888	0.498721	1.06042	0.178529	0.340141	0.230708	TE	B73	BP	A	0.849313	0.249793	0.772731	8.32813	-1.75664	0.81802	-0.924959	0.354987	1	FALSE	notDE	no.imprint
RLG00011Zm00001d00794	0.13184	0.277067	0.623775	0.238039	0.340141	0.230708	TE	B73	BP	A	0.344228	0.26963	0.560762	4.68019	-0.34703	1.03304	0	1	1	FALSE	notDE	no.imprint
RLG00011Zm00001d00815	0.46144	0.16624	0.49902	0.416569	0.340141	0.230708	TE	B73	BP	A	0.375567	0.329139	0.532941	5.37058	-0.142707	0.950924	0	1	1	FALSE	notDE	no.imprint
RLG00011Zm00001d00962	12.1293	12.7451	10.4794	7.91481	5.17014	6.53674	TE	B73	BP	A	11.7846	6.54056	0.643083	141.005	-0.848622	0.241308	0	1	1	FALSE	notDE	no.imprint
RLG00011Zm00001d01056	0.6592	0.554135	0.623775	0.297549	0.476197	0.0769028	TE	B73	BP	A	0.61237	0.28355	0.68351	6.87771	-1.08251	0.879075	-0.0938623	0.925219	1	FALSE	notDE	no.imprint
RLG00011Zm00001d01092	0.72512	0.664962	0.99804	0.416569	0.476197	0.461417	TE	B73	BP	A	0.796041	0.451394	0.638142	9.52004	-0.816739	0.711959	0	1	1	FALSE	notDE	no.imprint
RLG00011Zm00008a00038	0.13184	0.332481	0.124755	0.952157	0.544226	1.15354	TE	PH207	BP	B	0.196359	0.883308	0.81813	8.28892	2.12011	0.853112	1.31297	0.189193	1	FALSE	notDE	no.imprint
RLG00011Zm00008a00039	1.45024	0.775789	1.1228	1.54726	1.49662	1.15354	TE	PH207	BP	B	1.11627	1.39914	0.556226	19.2404	0.349346	0.514937	0	1	1	FALSE	notDE	no.imprint
RLG00011Zm00008a00049	0.39552	0.16624	0.124755	0.654608	0.544226	0.615222	TE	PH207	BP	B	0.228838	0.604685	0.725457	6.37927	1.42153	0.903235	0.466691	0.640721	1	FALSE	notDE	no.imprint
RLG00011Zm00008a00313	0.26368	0.0554135	0.124755	0.654608	0.816338	0.692125	TE	PH207	BP	B	0.147949	0.721024	0.829742	6.62412	2.3226	0.948846	1.3939	0.163348	1	FALSE	notDE	no.imprint
RLG00012Zm00001d00115	0.3296	0.221654	0.99804	0.297549	0.408169	0.384514	TE	B73	BP	A	0.516431	0.363411	0.586959	6.6466	-0.489362	0.89395	0	1	1	FALSE	notDE	no.imprint
RLG00012Zm00001d00538	2.3072	2.82609	3.99216	1.36873	1.08845	1.76876	TE	B73	BP	A	3.04182	1.40865	0.683483	34.0073	-1.11915	0.415378	-0.286844	0.774232	1	FALSE	notDE	no.imprint
RLG00012Zm00001d00581	0.52736	0.16624	0.436643	0.178529	0.340141	0.230708	TE	B73	BP	A	0.376748	0.249793	0.601314	4.73998	-0.574603	1.01414	0	1	1	FALSE	notDE	no.imprint
RLG00012Zm00001d00764	0.3296	0.277067	0.187133	0.416569	0.136056	0.0769028	TE	B73	BP	A	0.2646	0.209843	0.557707	3.68888	-0.280389	1.16334	0	1	1	FALSE	notDE	no.imprint
RLG00012Zm00008a00032	0.39552	0.332481	0.124755	0.178529	0.272113	0.922833	TE	PH207	BP	B	0.284252	0.457825	0.616951	5.61132	0.624627	0.993373	0	1	1	FALSE	notDE	no.imprint
RLG00012Zm00008a00360	0.3296	0.221654	0.311888	0.297549	0.340141	0.615222	TE	PH207	BP	B	0.287714	0.417637	0.592099	5.34911	0.522042	0.936709	0	1	1	FALSE	notDE	no.imprint
RLG00012Zm00008a00387	0	0	0	0.238039	0.476197	0.615222	TE	PH207	BP	B	0	0.443153	1	3.34177	5.27375	1.64662	2.59547	0.0094463	0.216901	FALSE	notDE	no.imprint
RLG00017Zm00001d00248	0.52736	0.16624	0.124755	0.178529	0.340141	0.230708	TE	B73	BP	A	0.272785	0.249793	0.521999	3.97334	-0.115786	1.11484	0	1	1	FALSE	notDE	no.imprint
RLG00017Zm00001d00544	1.3184	0.554135	0.74853	0.595098	0.612254	0.692125	TE	B73	BP	A	0.873688	0.633159	0.579812	11.4642	-0.452098	0.66348	0	1	1	FALSE	notDE	no.imprint
RLG00017Zm00001dS0065	1.58208	1.10827	1.30993	0.297549	0.136056	0.461417	TE	B73	BP	A	1.33343	0.298341	0.817167	12.4464	-2.17422	0.700832	-1.67547	0.0938427	1	FALSE	notDE	no.imprint
RLG00017Zm00008a00335	0.39552	0.16624	0.124755	0.535588	0.340141	0.615222	TE	PH207	BP	B	0.228838	0.496984	0.684718	5.54262	1.13161	0.958938	0.137245	0.890837	1	FALSE	notDE	no.imprint
RLG00018Zm00001d00068	0.85696	0.498721	0.374265	0	0	0	TE	B73	BP	A	0.576649	0	1	4.41176	-5.53008	1.54592	-2.93035	0.00338584	0.0989879	FALSE	notDE	no.imprint
RLG00018Zm00001d00088	0.3296	0.609548	0.374265	0.357059	0.136056	0.384514	TE	B73	BP	A	0.437804	0.292543	0.599447	5.64507	-0.606104	0.940096	0	1	1	FALSE	notDE	no.imprint
RLG00018Zm00001d00089	2.76864	2.21654	1.80895	1.72578	1.83676	1.99947	TE	B73	BP	A	2.26471	1.85401	0.549858	31.5374	-0.295257	0.405454	0	1	1	FALSE	notDE	no.imprint
RLG00018Zm00001d00469	0.26368	0.277067	0.74853	0	0.0680282	0.230708	TE	B73	BP	A	0.429759	0.0995788	0.81188	3.98523	-2.19431	1.27623	-0.935812	0.34937	1	FALSE	notDE	no.imprint
RLG00018Zm00001d00533	0	0.0554135	0.0623775	0.595098	0.272113	0.307611	TE	B73	BP	A	0.0392637	0.391607	0.0911263	3.34375	3.30082	1.49987	1.53401	0.125026	1	FALSE	notDE	no.imprint
RLG00018Zm00001d00544	0.59328	1.2191	0.49902	0.773628	0.204085	0.692125	TE	B73	BP	A	0.770465	0.556612	0.580573	10.3142	-0.494023	0.754872	0	1	1	FALSE	notDE	no.imprint
RLG00018Zm00001d00585	1.3184	1.77323	1.18517	1.54726	2.72113	1.30735	TE	B73	BP	A	1.4256	1.85858	0.434082	25.2617	0.367665	0.479305	0	1	1	FALSE	notDE	no.imprint
RLG00018Zm00008a00579	0.19776	0.110827	0.24951	0.476079	0.0680282	0.538319	TE	PH207	BP	B	0.186032	0.360809	0.659805	4.17103	0.973719	1.12991	0	1	1	FALSE	notDE	no.imprint
RLG00018Zm00008a00597	0.39552	0.332481	0.374265	0.238039	0.408169	0.307611	TE	PH207	BP	B	0.367422	0.31794	0.463901	5.23254	-0.216	0.935522	0	1	1	FALSE	notDE	no.imprint
RLG00020Zm00001d00001	0.85696	1.32992	1.49706	1.07118	2.10887	1.61496	TE	B73	BP	A	1.22798	1.59834	0.434481	21.5884	0.358246	0.501608	0	1	1	FALSE	notDE	no.imprint
RLG00020Zm00001d00006	0.59328	0.609548	2.55748	2.73745	0.408169	0.769028	TE	B73	BP	A	1.25344	1.30488	0.489945	19.7009	0.13033	0.711846	0	1	1	FALSE	notDE	no.imprint
RLG00020Zm00001d00008	1.05472	0.443308	0.49902	1.30922	0.0680282	0.0769028	TE	B73	BP	A	0.665683	0.484716	0.578654	8.94343	-0.360272	0.960764	0	1	1	FALSE	notDE	no.imprint
RLG00020Zm00001d00011	2.3072	2.32737	2.55748	2.38039	1.70071	6.22912	TE	B73	BP	A	2.39735	3.43674	0.410921	44.2403	0.48645	0.431849	0	1	1	FALSE	notDE	no.imprint
RLG00020Zm00001d00015	0.85696	0.0554135	0.24951	0.535588	0.884367	0.384514	TE	B73	BP	A	0.387294	0.60149	0.391688	7.50825	0.687026	0.91703	0	1	1	FALSE	notDE	no.imprint
RLG00020Zm00001d00017	0.39552	0.110827	0.311888	1.96382	0.408169	0.153806	TE	B73	BP	A	0.272745	0.841933	0.244685	8.74737	1.72205	0.950686	0.759504	0.447551	1	FALSE	notDE	no.imprint
RLG00020Zm00001d00018	0.26368	0.16624	0.124755	0.476079	0.408169	0.307611	TE	B73	BP	A	0.184892	0.397286	0.317586	4.47857	1.12251	1.03998	0.117804	0.906223	1	FALSE	notDE	no.imprint
RLG00020Zm00001d00020	0.19776	0.16624	0.24951	0.238039	0.272113	0.230708	TE	B73	BP	A	0.204503	0.246953	0.452986	3.44923	0.279401	1.13754	0	1	1	FALSE	notDE	no.imprint
RLG00020Zm00001d00021	0.19776	0.277067	0.436643	0.11902	0.272113	0.384514	TE	B73	BP	A	0.303823	0.258549	0.540253	4.26554	-0.270338	1.05924	0	1	1	FALSE	notDE	no.imprint
RLG00020Zm00001d00022	0.79104	0.831202	0.0623775	0.595098	0.204085	0.615222	TE	B73	BP	A	0.56154	0.471468	0.543597	8.00481	-0.278306	0.90408	0	1	1	FALSE	notDE	no.imprint
RLG00020Zm00001d00023	0.3296	0.332481	0.124755	0.357059	0.136056	0.0769028	TE	B73	BP	A	0.262279	0.190006	0.579897	3.52666	-0.427377	1.19487	0	1	1	FALSE	notDE	no.imprint
RLG00020Zm00001d00024	0.92288	0.775789	0.623775	0.595098	0.476197	0.692125	TE	B73	BP	A	0.774148	0.587807	0.568409	10.4362	-0.404741	0.678052	0	1	1	FALSE	notDE	no.imprint
RLG00020Zm00001d00026	3.03232	3.15857	1.87133	2.61843	1.70071	1.76876	TE	B73	BP	A	2.6874	2.0293	0.569763	36.4181	-0.402213	0.410387	0	1	1	FALSE	notDE	no.imprint
RLG00020Zm00001d00027	0.52736	0.110827	0.311888	1.07118	0.408169	1.76876	TE	B73	BP	A	0.316691	1.0827	0.226306	10.5991	1.79398	0.792692	1.00163	0.316523	1	FALSE	notDE	no.imprint
RLG00020Zm00001d00029	0.9888	0.831202	1.9337	1.66627	1.90479	1.69186	TE	B73	BP	A	1.25124	1.75431	0.416309	22.9006	0.500556	0.489063	0	1	1	FALSE	notDE	no.imprint
RLG00020Zm00001d00032	0.6592	1.32992	0.74853	2.02333	1.15648	1.53806	TE	B73	BP	A	0.912551	1.57262	0.367198	19.2258	0.767924	0.546586	0	1	1	FALSE	notDE	no.imprint
RLG00020Zm00001d00035	0.39552	0.332481	0.24951	0	0.136056	0.230708	TE	B73	BP	A	0.325837	0.122255	0.727166	3.40961	-1.49668	1.2747	-0.389647	0.696798	1	FALSE	notDE	no.imprint
RLG00020Zm00001d00037	0.3296	0.110827	0.311888	0.11902	0.408169	0.461417	TE	B73	BP	A	0.250771	0.329535	0.432136	4.36348	0.384823	1.06708	0	1	1	FALSE	notDE	no.imprint
RLG00020Zm00001d00040	0.6592	0.664962	1.1228	0.595098	1.08845	1.07664	TE	B73	BP	A	0.815652	0.920063	0.469923	13.1885	0.160502	0.617132	0	1	1	FALSE	notDE	no.imprint
RLG00020Zm00001d00041	4.81216	4.76556	1.24755	2.79696	2.44902	1.99947	TE	B73	BP	A	3.60842	2.41515	0.59905	46.6317	-0.589412	0.450469	0	1	1	FALSE	notDE	no.imprint
RLG00020Zm00001d00042	0	0.277067	0.124755	0.416569	0.408169	0.0769028	TE	B73	BP	A	0.133941	0.300547	0.308273	3.4047	1.13471	1.3142	0.102502	0.918358	1	FALSE	notDE	no.imprint
[truncated: 33,202 more rows]
