# Supplementary material for: Widespread imprinting of transposable elements and variable genes in the maize endosperm
Source: PLoS Genet. 2021 Apr 8;17(4):e1009491. doi: 10.1371/journal.pgen.1009491 (PMC8057601; doi:10.1371/journal.pgen.1009491)
Supplement: S3 Data — (XLSX) [file pgen.1009491.s013.xlsx]

## Sheet: Sheet1
Dataset S3: RER output table for W22 and PH207 contrast
feature	AB1	AB2	AB3	BA1	BA2	BA3	feature_type	genome	contrast	type	A_mean	B_mean	RER	baseMean	log2FoldChange	lfcSE	stat	pvalue	padj	sig	category	filter.imprint
DHH00001Zm00004b00058	0.8335	0.465808	0.340717	0	0	0	TE	W22	WP	A	0.546675	0	1	4.19119	5.54572	1.56825	2.89859	0.0037485	0.171969	FALSE	notDE	no.imprint
DHH00001Zm00004b00353	2.77833	2.52867	3.06645	2.33754	1.22022	1.66105	TE	W22	WP	A	2.79115	1.7396	0.616046	31.7415	0.861023	0.44152	0	1	1	FALSE	notDE	no.imprint
DHH00001Zm00004b00407	1.25025	1.6636	1.15844	1.38989	0.435792	0.790974	TE	W22	WP	A	1.35743	0.872218	0.608809	15.813	0.824072	0.621963	0	1	1	FALSE	notDE	no.imprint
DHH00001Zm00004b00441	0.277833	0.33272	0.545147	0.315884	0.261475	0.474584	TE	W22	WP	A	0.385233	0.350648	0.523499	4.97814	0.31715	0.921796	0	1	1	FALSE	notDE	no.imprint
DHH00001Zm00004b00968	0.347292	0.066544	0.477003	0.758121	0.348634	0.474584	TE	W22	WP	A	0.296946	0.527113	0.360346	5.50592	-0.69512	0.958977	0	1	1	FALSE	notDE	no.imprint
DHH00001Zm00004b01077	0.555666	0.532352	0	0.379061	0.348634	0.158195	TE	W22	WP	A	0.362673	0.295296	0.5512	4.82888	0.576311	1.16366	0	1	1	FALSE	notDE	no.imprint
DHH00001Zm00004b01659	0.555666	0.865072	1.49915	0.758121	0.697267	0.158195	TE	W22	WP	A	0.973297	0.537861	0.644074	10.4195	0.977139	0.755641	0	1	1	FALSE	notDE	no.imprint
DHH00001Zm00004b01754	0.694583	1.46397	2.65759	0.379061	1.91748	3.63848	TE	W22	WP	A	1.60538	1.97834	0.447964	23.4761	-0.107188	0.68116	0	1	1	FALSE	notDE	no.imprint
DHH00001Zm00004b01818	5.20937	5.05734	4.70189	3.66425	2.78907	3.1639	TE	W22	WP	A	4.98954	3.20574	0.608831	57.7429	0.846017	0.353842	0	1	1	FALSE	notDE	no.imprint
DHH00001Zm00004b01840	0.208375	0.266176	0.340717	0.0631768	0.435792	0.31639	TE	W22	WP	A	0.271756	0.271786	0.499972	3.68499	0.237095	1.11356	0	1	1	FALSE	notDE	no.imprint
DHH00001Zm00004b02568	0.902958	1.39742	1.09029	0.568591	0.435792	0.870072	TE	W22	WP	A	1.13022	0.624818	0.643987	12.3395	1.07469	0.64109	0.11651	0.907248	1	FALSE	notDE	no.imprint
DHH00001Zm00004b03301	0.347292	0.798528	0.545147	0.694944	0.261475	0.474584	TE	W22	WP	A	0.563655	0.477001	0.541634	7.24734	0.421559	0.822828	0	1	1	FALSE	notDE	no.imprint
DHH00001Zm00004b03544	0.902958	0.66544	0.477003	0	0	0	TE	W22	WP	A	0.6818	0	1	5.18823	5.85542	1.49445	3.24897	0.00115822	0.0652717	FALSE	notDE	no.imprint
DHH00001Zm00004b03949	0.694583	1.0647	1.15844	0.631768	1.13306	0.31639	TE	W22	WP	A	0.972574	0.693739	0.583668	11.5881	0.676066	0.688106	0	1	1	FALSE	notDE	no.imprint
DHH00001Zm00004b04016	1.18079	1.19779	0.954006	0.315884	0.52295	1.02827	TE	W22	WP	A	1.11086	0.622367	0.640921	12.217	1.09774	0.670968	0.145673	0.88418	1	FALSE	notDE	no.imprint
DHH00001Zm00004b04103	0.138917	0.266176	0.40886	1.13718	0.174317	0.31639	TE	W22	WP	A	0.271317	0.542629	0.333336	5.48858	-0.89533	1.02167	0	1	1	FALSE	notDE	no.imprint
DHH00001Zm00004b04198	10.4187	6.52131	20.1704	3.85378	12.2893	18.667	TE	W22	WP	A	12.3702	11.6034	0.515992	159.53	0.27331	0.466753	0	1	1	FALSE	notDE	no.imprint
DHH00001Zm00004b04542	1.25025	1.13125	0.954006	0.821298	0.348634	0.474584	TE	W22	WP	A	1.11183	0.548172	0.669777	11.8893	1.20647	0.673749	0.306447	0.759264	1	FALSE	notDE	no.imprint
DHH00001Zm00004b04647	0.486208	0.731984	1.15844	0.379061	0.610109	0.395487	TE	W22	WP	A	0.792209	0.461552	0.631866	8.60484	0.956653	0.743717	0	1	1	FALSE	notDE	no.imprint
DHH00001Zm00004b04683	1.18079	2.32904	1.22658	4.6119	2.96338	2.68931	TE	W22	WP	A	1.5788	3.42153	0.315739	34.0033	-0.907785	0.487655	0	1	1	FALSE	notDE	no.imprint
DHH00001Zm00004b04813	0.486208	1.19779	0.477003	0.379061	0.261475	0.395487	TE	W22	WP	A	0.720334	0.345341	0.675942	7.66767	1.2918	0.837486	0.348427	0.727519	1	FALSE	notDE	no.imprint
DHH00001Zm00004b04967	0.764041	0.99816	0.61329	0.315884	0.435792	0.237292	TE	W22	WP	A	0.79183	0.329656	0.706054	8.09608	1.49576	0.795902	0.622888	0.533358	1	FALSE	notDE	no.imprint
DHH00001Zm00004b05171	0.694583	0.399264	0.272573	0.442237	0.174317	0.395487	TE	W22	WP	A	0.455473	0.337347	0.574498	5.65563	0.65914	0.931232	0	1	1	FALSE	notDE	no.imprint
DHH00001Zm00004b05369	0.347292	0.33272	0.81772	0.126354	0.52295	0.395487	TE	W22	WP	A	0.499244	0.348264	0.589073	5.71279	0.714158	0.923685	0	1	1	FALSE	notDE	no.imprint
DHH00001Zm00004b05866	0.486208	0.532352	0.20443	0	0.174317	0.0790974	TE	W22	WP	A	0.407663	0.0844714	0.828357	3.67801	2.63048	1.33688	1.21961	0.222611	1	FALSE	notDE	no.imprint
DHH00001Zm00004b05894	2.84779	1.79669	6.74619	3.79061	2.0918	4.58765	TE	W22	WP	A	3.79689	3.49002	0.521056	48.592	0.255824	0.46991	0	1	1	FALSE	notDE	no.imprint
DHH00001Zm00004b06402	0.764041	0.532352	0.885863	2.65342	2.26612	2.29383	TE	W22	WP	A	0.727419	2.40446	0.232263	20.7322	-1.54185	0.515311	-1.05149	0.293033	1	FALSE	notDE	no.imprint
DHH00001Zm00004b06481	0.694583	0.399264	0.272573	0.18953	0	0	TE	W22	WP	A	0.455473	0.0631768	0.87819	3.92465	2.92273	1.38155	1.39173	0.164006	1	FALSE	notDE	no.imprint
DHH00001Zm00004b06671	0.8335	0.532352	0.545147	0.252707	0.261475	0.158195	TE	W22	WP	A	0.636999	0.224126	0.739729	6.23825	1.71943	0.903349	0.796401	0.425799	1	FALSE	notDE	no.imprint
DHH00001Zm00004b06730	0.625125	0.399264	0.545147	0.252707	0.261475	0.790974	TE	W22	WP	A	0.523178	0.435052	0.545984	6.58041	0.507404	0.856456	0	1	1	FALSE	notDE	no.imprint
DHH00001Zm00004b06814	0.208375	0.33272	0.40886	0.252707	0.174317	0	TE	W22	WP	A	0.316652	0.142341	0.689883	3.23418	1.27221	1.25113	0.217571	0.827764	1	FALSE	notDE	no.imprint
DHH00001Zm00004b06902	0.625125	0.266176	0.545147	0.315884	0	0.474584	TE	W22	WP	A	0.478816	0.263489	0.645039	5.17764	1.05407	1.04355	0.0518137	0.958677	1	FALSE	notDE	no.imprint
DHH00001Zm00004b06985	0.347292	0.532352	0.340717	0.252707	0.348634	0.31639	TE	W22	WP	A	0.406787	0.30591	0.570771	5.00102	0.644519	0.932623	0	1	1	FALSE	notDE	no.imprint
DHH00001Zm00004b07308	7.57095	4.19227	7.90462	0	0	0.158195	TE	W22	WP	A	6.55595	0.0527316	0.992021	48.2499	7.2238	1.09487	5.68452	1.31181e-08	2.56366e-06	TRUE	down	MEG
DHH00001Zm00004b07989	0.8335	0	0.340717	0	0.348634	0	TE	W22	WP	A	0.391405	0.116211	0.771065	3.71614	2.03943	1.63191	0.636939	0.524164	1	FALSE	notDE	no.imprint
DHH00001Zm00004b08288	0.208375	0.33272	0.681433	0.18953	0.0871584	0.237292	TE	W22	WP	A	0.407509	0.171327	0.704015	3.94008	1.38654	1.09521	0.352937	0.724135	1	FALSE	notDE	no.imprint
DHH00001Zm00004b08459	0.486208	1.13125	0.0681433	0	0	0	TE	W22	WP	A	0.561866	0	1	4.44127	5.63067	1.68087	2.75492	0.00587062	0.251014	FALSE	notDE	no.imprint
DHH00001Zm00004b08612	0.694583	0.598896	1.09029	0.568591	0.0871584	0.553682	TE	W22	WP	A	0.794591	0.403144	0.663411	8.28697	1.12693	0.80617	0.15745	0.87489	1	FALSE	notDE	no.imprint
DHH00001Zm00004b08628	1.11133	0.99816	0.272573	0.505414	0.784425	0.790974	TE	W22	WP	A	0.794022	0.693605	0.533751	10.6101	0.482733	0.753834	0	1	1	FALSE	notDE	no.imprint
DHH00001Zm00004b08706	1.59754	1.59706	0.749576	0.505414	0.610109	0.553682	TE	W22	WP	A	1.31472	0.556402	0.702638	13.6464	1.49757	0.662948	0.750547	0.452926	1	FALSE	notDE	no.imprint
DHH00001Zm00004b09175	0.694583	0.399264	0.340717	0.0631768	0.348634	0.158195	TE	W22	WP	A	0.478188	0.190002	0.715647	4.84958	1.62395	1.05467	0.59161	0.554111	1	FALSE	notDE	no.imprint
DHH00001Zm00004b09297	0.208375	0.33272	0.749576	0.315884	0.174317	0	TE	W22	WP	A	0.430224	0.1634	0.724741	4.08239	1.45933	1.17787	0.389962	0.696565	1	FALSE	notDE	no.imprint
DHH00001Zm00004b09724	8.8212	6.98712	9.60821	5.81226	4.00929	7.11877	TE	W22	WP	A	8.47218	5.64677	0.600057	98.1058	0.787671	0.313517	0	1	1	FALSE	notDE	no.imprint
DHH00001Zm00004b10504	0.41675	0.798528	0.340717	0.315884	0.261475	0.395487	TE	W22	WP	A	0.518665	0.324282	0.6153	6.002	0.917948	0.893628	0	1	1	FALSE	notDE	no.imprint
DHH00001Zm00004b10516	0.902958	0.399264	0.477003	0	0.0871584	0.158195	TE	W22	WP	A	0.593075	0.0817844	0.878813	4.98888	3.18723	1.23304	1.77386	0.0760864	1	FALSE	notDE	no.imprint
DHH00001Zm00004b10694	6.668	5.78933	5.04261	7.01262	5.31666	3.79668	TE	W22	WP	A	5.83331	5.37532	0.52043	78.58	0.324054	0.375806	0	1	1	FALSE	notDE	no.imprint
DHH00001Zm00008a00110	0.555666	0.598896	0.545147	1.26354	0.697267	0.949169	TE	PH207	WP	B	0.56657	0.96999	0.631274	10.4487	-0.583459	0.675139	0	1	1	FALSE	notDE	no.imprint
DHH00001Zm00008a00205	0.0694583	0.066544	0	0.505414	0.697267	0.237292	TE	PH207	WP	B	0.0453341	0.479991	0.913703	3.4789	-3.17835	1.45427	-1.4979	0.134158	1	FALSE	notDE	no.imprint
DHH00001Zm00008a00339	0.347292	0.731984	0.136287	0.631768	1.56885	1.34466	TE	PH207	WP	B	0.405187	1.18176	0.744675	10.6371	-1.26182	0.784685	-0.333666	0.738632	1	FALSE	notDE	no.imprint
DHH00001Zm00008a00475	0.486208	0.598896	0.272573	0.947651	0.435792	1.10736	TE	PH207	WP	B	0.452559	0.830269	0.647218	8.73444	-0.637854	0.771374	0	1	1	FALSE	notDE	no.imprint
DHH00001Zm00008a00533	1.94483	3.3272	1.49915	4.86461	5.2295	2.37292	TE	PH207	WP	B	2.25706	4.15568	0.648035	44.1072	-0.65838	0.490808	0	1	1	FALSE	notDE	no.imprint
DHH00001Zm00008a00583	0.486208	0.399264	0	1.074	0.871584	0.553682	TE	PH207	WP	B	0.295157	0.83309	0.738393	7.76899	-1.22894	0.946316	-0.24193	0.808834	1	FALSE	notDE	no.imprint
DHH00001Zm00008a00700	1.80592	1.79669	1.22658	3.28519	4.96803	1.34466	TE	PH207	WP	B	1.60973	3.19929	0.665269	32.9688	-0.776146	0.542106	0	1	1	FALSE	notDE	no.imprint
DHH00001Zm00008a01200	1.18079	0.931616	1.09029	2.52707	2.52759	2.05653	TE	PH207	WP	B	1.06757	2.3704	0.689477	23.1467	-0.952207	0.481665	0	1	1	FALSE	notDE	no.imprint
DHH00001Zm00008a01511	1.80592	1.13125	0.81772	1.45307	1.83033	0.711877	TE	PH207	WP	B	1.25163	1.33176	0.515508	18.2062	0.139974	0.611473	0	1	1	FALSE	notDE	no.imprint
DHH00001Zm00008a01514	1.52808	1.39742	0.885863	2.77978	1.48169	2.9266	TE	PH207	WP	B	1.27046	2.39602	0.653494	24.9284	-0.682383	0.516177	0	1	1	FALSE	notDE	no.imprint
DHH00001Zm00008a01548	0.625125	0.532352	0.272573	1.074	0.784425	0.395487	TE	PH207	WP	B	0.476683	0.751306	0.611818	8.55827	-0.443751	0.79495	0	1	1	FALSE	notDE	no.imprint
DHH00001Zm00008a01589	0.41675	0.266176	0.20443	0.18953	0.958742	0.31639	TE	PH207	WP	B	0.295785	0.488221	0.622726	5.38119	-0.463751	0.992757	0	1	1	FALSE	notDE	no.imprint
DHH00001Zm00008a01617	2.22267	1.46397	1.02215	3.91696	3.48634	2.05653	TE	PH207	WP	B	1.56959	3.15328	0.667661	32.4285	-0.78285	0.506726	0	1	1	FALSE	notDE	no.imprint
DHH00001Zm00008a01622	0.208375	0.199632	0.272573	0.252707	0.784425	0.237292	TE	PH207	WP	B	0.22686	0.424808	0.651878	4.39093	-0.699598	1.0358	0	1	1	FALSE	notDE	no.imprint
DHH00001Zm00008a01760	0.694583	0.598896	0.954006	2.65342	1.48169	3.0057	TE	PH207	WP	B	0.749162	2.38027	0.760608	20.5799	-1.48204	0.535226	-0.900638	0.367781	1	FALSE	notDE	no.imprint
DHH00001Zm00008a01976	0.138917	0.066544	0	1.38989	1.65601	1.18646	TE	PH207	WP	B	0.0684869	1.41079	0.953702	9.61449	-4.14894	1.0558	-2.98251	0.002859	0.138218	FALSE	notDE	no.imprint
DHH00001Zm00008a01981	1.38917	0.865072	0.545147	2.40072	1.48169	0.870072	TE	PH207	WP	B	0.933128	1.58416	0.629312	17.5032	-0.548645	0.642298	0	1	1	FALSE	notDE	no.imprint
DHH00001Zm00008a02080	0	0	0	0.947651	0.174317	0.395487	TE	PH207	WP	B	0	0.505818	1	3.29399	-5.17251	1.68951	-2.46966	0.0135241	0.483858	FALSE	notDE	no.imprint
DHH00001Zm00008a02281	0.277833	0.399264	0.272573	0.631768	0.610109	0.395487	TE	PH207	WP	B	0.316557	0.545788	0.632911	5.89562	-0.582646	0.870965	0	1	1	FALSE	notDE	no.imprint
DHH00001Zm00008a02529	1.38917	1.92978	1.77173	3.03248	5.83961	2.76841	TE	PH207	WP	B	1.69689	3.88017	0.695738	37.4658	-0.988505	0.454996	0	1	1	FALSE	notDE	no.imprint
DHH00001Zm00008a02677	0.0694583	0.133088	0.477003	0.315884	1.0459	0.395487	TE	PH207	WP	B	0.226517	0.585757	0.721133	5.28459	-1.23689	1.03051	-0.229876	0.818188	1	FALSE	notDE	no.imprint
DHH00001Zm00008a02849	0.208375	0.133088	0.340717	1.57942	1.13306	0.870072	TE	PH207	WP	B	0.227393	1.19418	0.840042	9.35144	-2.24138	0.797211	-1.55716	0.119433	1	FALSE	notDE	no.imprint
DHH00001Zm00008a03009	0.277833	0.199632	0.20443	0.379061	0.435792	0.474584	TE	PH207	WP	B	0.227298	0.429812	0.654094	4.43986	-0.698415	0.978598	0	1	1	FALSE	notDE	no.imprint
DHH00001Zm00008a03032	0	0	0	3.22201	3.31202	2.05653	TE	PH207	WP	B	0	2.86352	1	18.4918	-7.64744	1.29184	-5.14571	2.66515e-07	3.95666e-05	TRUE	up	MEG
DHH00001Zm00008a03053	0.625125	0.865072	0.61329	0.947651	0.958742	1.02827	TE	PH207	WP	B	0.701162	0.97822	0.582488	11.4919	-0.261225	0.634621	0	1	1	FALSE	notDE	no.imprint
DHH00001Zm00008a03069	0.138917	0.066544	0.136287	0.379061	0.52295	0.237292	TE	PH207	WP	B	0.113916	0.379768	0.769253	3.28842	-1.55433	1.19946	-0.46215	0.643974	1	FALSE	notDE	no.imprint
DHH00001Zm00008a03117	4.79262	4.19227	2.99831	10.2346	6.01393	8.06794	TE	PH207	WP	B	3.9944	8.1055	0.669882	82.2946	-0.794263	0.378175	0	1	1	FALSE	notDE	no.imprint
DHH00001Zm00008a03347	0	0	0	0.758121	0.435792	1.66105	TE	PH207	WP	B	0	0.951653	1	5.94751	-6.01711	1.48308	-3.3829	0.000717246	0.0429243	TRUE	up	MEG
DHH00001Zm00008a03395	0.555666	1.0647	0.749576	2.27436	2.35328	1.66105	TE	PH207	WP	B	0.789982	2.09623	0.726291	19.3683	-1.20648	0.545251	-0.378692	0.704916	1	FALSE	notDE	no.imprint
DHH00001Zm00008a04048	0.277833	0.199632	0.477003	0.758121	0.52295	0.31639	TE	PH207	WP	B	0.318156	0.532487	0.625982	5.73137	-0.606568	0.900639	0	1	1	FALSE	notDE	no.imprint
DHH00001Zm00008a04258	0.347292	0.465808	0.136287	1.83213	0.610109	1.18646	TE	PH207	WP	B	0.316462	1.20957	0.792624	10.2481	-1.70965	0.796837	-0.89058	0.373155	1	FALSE	notDE	no.imprint
DHH00001Zm00008a04305	0.138917	0.199632	0.61329	0.694944	0.697267	0.949169	TE	PH207	WP	B	0.317279	0.78046	0.71097	7.12974	-1.15357	0.83689	-0.183497	0.854408	1	FALSE	notDE	no.imprint
DHH00001Zm00008a04323	0.555666	0.399264	0.749576	1.38989	0.958742	0.949169	TE	PH207	WP	B	0.568169	1.09927	0.659256	11.1951	-0.787682	0.656375	0	1	1	FALSE	notDE	no.imprint
DHH00001Zm00008a04417	0.625125	0.266176	0.0681433	0.694944	0.435792	0.474584	TE	PH207	WP	B	0.319815	0.535107	0.625913	5.98359	-0.484969	0.970167	0	1	1	FALSE	notDE	no.imprint
DHH00001Zm00008a04542	0.625125	0.532352	0.272573	0.315884	0.435792	0.237292	TE	PH207	WP	B	0.476683	0.329656	0.40883	5.78527	0.778961	0.910221	0	1	1	FALSE	notDE	no.imprint
DHH00001Zm00008a04668	1.04187	0.731984	0.885863	3.22201	1.83033	1.66105	TE	PH207	WP	B	0.886574	2.2378	0.716239	21.0905	-1.15406	0.545657	-0.282345	0.777679	1	FALSE	notDE	no.imprint
DHH00001Zm00008a04752	0.138917	0	0.20443	1.13718	1.0459	0.395487	TE	PH207	WP	B	0.114449	0.859523	0.882493	6.4039	-2.78123	1.06539	-1.6719	0.0945434	1	FALSE	notDE	no.imprint
DHH00001Zm00008a04852	0.138917	0	0	1.074	1.30738	0.870072	TE	PH207	WP	B	0.0463055	1.08382	0.959026	7.3463	-4.35125	1.26471	-2.64981	0.00805366	0.322854	FALSE	notDE	no.imprint
DHH00001Zm00008a04945	0.486208	1.0647	0.681433	1.45307	1.30738	1.18646	TE	PH207	WP	B	0.744115	1.31563	0.638735	13.9882	-0.616358	0.608578	0	1	1	FALSE	notDE	no.imprint
DHH00001Zm00008a05245	1.667	1.73014	0.61329	1.32671	1.30738	1.42375	TE	PH207	WP	B	1.33681	1.35261	0.502938	18.9861	0.24475	0.588996	0	1	1	FALSE	notDE	no.imprint
DHH00001Zm00008a05482	1.11133	1.86323	2.58945	3.91696	4.09644	3.63848	TE	PH207	WP	B	1.85467	3.88396	0.67681	38.1831	-0.895461	0.40766	0	1	1	FALSE	notDE	no.imprint
DHH00001Zm00008a05596	0.694583	0.598896	0.681433	2.96931	1.91748	2.37292	TE	PH207	WP	B	0.658304	2.4199	0.786141	20.4101	-1.687	0.533121	-1.28864	0.197522	1	FALSE	notDE	no.imprint
DHH00002Zm00004b00002	0.972416	1.19779	0.81772	1.20036	1.48169	1.18646	TE	W22	WP	A	0.995976	1.2895	0.435784	15.7464	-0.147787	0.563214	0	1	1	FALSE	notDE	no.imprint
DHH00002Zm00004b00007	2.98671	1.59706	2.65759	1.45307	1.0459	1.26556	TE	W22	WP	A	2.41378	1.25484	0.657953	25.8492	1.135	0.485862	0.277862	0.781118	1	FALSE	notDE	no.imprint
DHH00002Zm00004b00021	5.90396	5.78933	3.67974	2.46389	2.0918	2.37292	TE	W22	WP	A	5.12434	2.30954	0.689323	53.6571	1.38628	0.405331	0.95301	0.340585	1	FALSE	notDE	no.imprint
DHH00002Zm00004b00078	1.11133	1.92978	1.43101	1.8953	0.871584	1.58195	TE	W22	WP	A	1.49071	1.44961	0.506988	20.3542	0.236433	0.539338	0	1	1	FALSE	notDE	no.imprint
DHH00002Zm00004b00081	0.277833	0.33272	0.20443	0.315884	0.348634	0.158195	TE	W22	WP	A	0.271661	0.274237	0.49764	3.83175	0.199256	1.06118	0	1	1	FALSE	notDE	no.imprint
DHH00002Zm00004b00110	0.625125	1.26434	1.36287	0	0	0	TE	W22	WP	A	1.08411	0	1	7.85161	6.46465	1.39711	3.9114	9.17636e-05	0.00764866	TRUE	down	MEG
DHH00002Zm00004b00148	1.18079	0.798528	1.22658	0	0	0	TE	W22	WP	A	1.06863	0	1	7.84487	6.45884	1.38803	3.9328	8.39627e-05	0.00708379	TRUE	down	MEG
DHH00002Zm00004b00232	0	1.26434	1.15844	0	0	0	TE	W22	WP	A	0.807591	0	1	5.7356	6.00912	3.79694	1.31925	0.187085	1	FALSE	notDE	no.imprint
DHH00002Zm00004b00266	0.625125	0.465808	0.885863	1.76895	1.91748	2.05653	TE	W22	WP	A	0.658932	1.91432	0.25607	16.9663	-1.35345	0.549539	-0.643167	0.520116	1	FALSE	notDE	no.imprint
DHH00002Zm00004b00270	2.36158	1.59706	1.36287	0.947651	0.261475	0.711877	TE	W22	WP	A	1.77383	0.640334	0.73476	17.5412	1.67219	0.628703	1.06917	0.284992	1	FALSE	notDE	no.imprint
DHH00002Zm00004b00349	0.625125	0.465808	0.749576	0.505414	0.52295	0.553682	TE	W22	WP	A	0.613503	0.527349	0.537759	7.84164	0.410035	0.742805	0	1	1	FALSE	notDE	no.imprint
DHH00002Zm00004b00430	2.01429	1.73014	1.09029	0.821298	0.435792	1.50285	TE	W22	WP	A	1.61158	0.91998	0.636595	18.0514	1.06593	0.610789	0.107949	0.914036	1	FALSE	notDE	no.imprint
DHH00002Zm00004b00463	1.45862	1.0647	0.681433	1.074	0.871584	0.474584	TE	W22	WP	A	1.06825	0.806724	0.569742	13.4118	0.623772	0.664831	0	1	1	FALSE	notDE	no.imprint
DHH00002Zm00004b00464	12.6414	11.2459	11.3118	7.0758	6.7112	5.69501	TE	W22	WP	A	11.733	6.494	0.643716	129.064	1.06219	0.294765	0.210975	0.832907	1	FALSE	notDE	no.imprint
DHH00002Zm00004b00483	0.347292	0.199632	0.40886	0.18953	0.348634	0.237292	TE	W22	WP	A	0.318594	0.258485	0.55208	3.96541	0.503541	1.03393	0	1	1	FALSE	notDE	no.imprint
DHH00002Zm00004b00534	0.486208	0.532352	0.272573	0.315884	0.348634	0.0790974	TE	W22	WP	A	0.430378	0.247872	0.634542	4.90648	1.01331	1.0101	0.0131811	0.989483	1	FALSE	notDE	no.imprint
DHH00002Zm00004b00551	6.04287	9.24962	6.47361	0.252707	0.348634	0.31639	TE	W22	WP	A	7.25537	0.30591	0.959543	56.1229	4.80801	0.555455	6.85567	7.0981e-12	2.31633e-09	TRUE	down	MEG
DHH00002Zm00004b00557	1.45862	1.46397	1.63544	0.694944	1.0459	0.632779	TE	W22	WP	A	1.51934	0.791208	0.657568	16.2805	1.15046	0.560715	0.268343	0.788435	1	FALSE	notDE	no.imprint
DHH00002Zm00004b00646	1.94483	2.19595	1.49915	1.38989	0.174317	0.632779	TE	W22	WP	A	1.87998	0.732328	0.719662	18.9242	1.5362	0.66239	0.809491	0.418233	1	FALSE	notDE	no.imprint
DHH00002Zm00004b00655	5.13991	4.59154	3.40717	10.8664	6.18825	6.40689	TE	W22	WP	A	4.37954	7.82051	0.358977	83.6325	-0.621024	0.389786	0	1	1	FALSE	notDE	no.imprint
DHH00002Zm00004b00715	0.902958	0.931616	0.61329	0.126354	0	0.0790974	TE	W22	WP	A	0.815955	0.0684836	0.922568	6.61409	3.70658	1.1487	2.35621	0.0184623	0.626107	FALSE	notDE	no.imprint
DHH00002Zm00004b00729	0.41675	0.465808	0.272573	0.379061	0.261475	0.158195	TE	W22	WP	A	0.385044	0.266243	0.591204	4.65379	0.732645	0.991261	0	1	1	FALSE	notDE	no.imprint
DHH00002Zm00004b00741	0.208375	0.266176	0	0.505414	0.348634	0.237292	TE	W22	WP	A	0.158184	0.36378	0.303055	3.62797	-0.944669	1.21962	0	1	1	FALSE	notDE	no.imprint
DHH00002Zm00004b00752	0.902958	1.26434	2.99831	0.758121	1.0459	1.26556	TE	W22	WP	A	1.72187	1.02319	0.62726	18.4735	0.905284	0.57244	0	1	1	FALSE	notDE	no.imprint
DHH00002Zm00004b00802	0.972416	0.99816	0.749576	0.505414	0.697267	0.395487	TE	W22	WP	A	0.906718	0.532723	0.62991	10.2484	0.99318	0.694729	0	1	1	FALSE	notDE	no.imprint
DHH00002Zm00004b00890	1.45862	2.12941	0.81772	0.821298	0.784425	0.870072	TE	W22	WP	A	1.46858	0.825265	0.640227	16.5315	1.08286	0.614388	0.134867	0.892717	1	FALSE	notDE	no.imprint
DHH00002Zm00004b00908	0.41675	0	0.340717	0.18953	1.0459	0.237292	TE	W22	WP	A	0.252489	0.490908	0.339642	4.99279	-0.765008	1.16613	0	1	1	FALSE	notDE	no.imprint
DHH00002Zm00004b01030	1.25025	1.26434	0.61329	0.315884	0.697267	0.237292	TE	W22	WP	A	1.04263	0.416814	0.714401	10.6796	1.58733	0.76151	0.771267	0.440549	1	FALSE	notDE	no.imprint
DHH00002Zm00004b01058	0.208375	0.133088	0.20443	0.252707	0.174317	0.553682	TE	W22	WP	A	0.181964	0.326902	0.357588	3.38412	-0.625585	1.13273	0	1	1	FALSE	notDE	no.imprint
DHH00002Zm00004b01065	0.41675	0.532352	0.272573	0.0631768	0	0	TE	W22	WP	A	0.407225	0.0210589	0.95083	3.23935	4.14945	1.60749	1.95924	0.0500853	1	FALSE	notDE	no.imprint
DHH00002Zm00004b01078	0.8335	0	0.885863	0	0	0	TE	W22	WP	A	0.573121	0	1	4.09236	5.52171	3.69833	1.22264	0.221467	1	FALSE	notDE	no.imprint
DHH00002Zm00004b01097	3.88966	3.06102	2.99831	1.83213	1.91748	1.81924	TE	W22	WP	A	3.31633	1.85628	0.641132	36.6978	1.05731	0.414002	0.138421	0.889908	1	FALSE	notDE	no.imprint
DHH00002Zm00004b01130	0.694583	0.598896	0.477003	0	0	0.0790974	TE	W22	WP	A	0.590161	0.0263658	0.957235	4.60576	4.67297	1.49563	2.4558	0.0140571	0.498785	FALSE	notDE	no.imprint
DHH00002Zm00004b01157	9.1685	10.3143	8.38163	5.05414	5.40382	5.06223	TE	W22	WP	A	9.28815	5.1734	0.642265	102.503	1.06547	0.307422	0.212966	0.831353	1	FALSE	notDE	no.imprint
DHH00002Zm00004b01164	2.43104	2.12941	1.5673	0	0	0	TE	W22	WP	A	2.04258	0	1	15.446	7.43189	1.31139	4.90465	9.35946e-07	0.00012452	TRUE	down	MEG
DHH00002Zm00004b01235	8.26554	8.318	7.35948	4.16967	3.92213	4.03397	TE	W22	WP	A	7.98101	4.04192	0.663816	85.4392	1.19839	0.317336	0.625169	0.53186	1	FALSE	notDE	no.imprint
DHH00002Zm00004b01301	0.8335	1.0647	0.885863	0.758121	0.784425	0.395487	TE	W22	WP	A	0.928022	0.646011	0.589582	11.0871	0.719108	0.6687	0	1	1	FALSE	notDE	no.imprint
DHH00002Zm00004b01486	5.55666	6.38822	5.45147	6.69674	3.66065	3.79668	TE	W22	WP	A	5.79878	4.71802	0.551383	73.7085	0.491982	0.377049	0	1	1	FALSE	notDE	no.imprint
DHH00002Zm00004b01491	0.41675	0.532352	0.272573	0	0	0.158195	TE	W22	WP	A	0.407225	0.0527316	0.885355	3.41158	3.26899	1.50204	1.5106	0.13089	1	FALSE	notDE	no.imprint
DHH00002Zm00004b01636	5.27883	10.3143	3.54345	0	0	0	TE	W22	WP	A	6.37887	0	1	48.8396	9.09592	1.28053	6.3223	2.57692e-10	6.70212e-08	TRUE	down	MEG
DHH00002Zm00004b01650	0.277833	0.266176	0.340717	0.252707	0.0871584	0.474584	TE	W22	WP	A	0.294909	0.271483	0.520679	3.86008	0.325342	1.07023	0	1	1	FALSE	notDE	no.imprint
DHH00002Zm00004b01671	6.11233	7.12021	3.95231	0	0	0.0790974	TE	W22	WP	A	5.72828	0.0263658	0.995418	43.6758	7.96657	1.25639	5.54493	2.94077e-08	5.08621e-06	TRUE	down	MEG
DHH00002Zm00004b01697	8.96012	11.4456	5.58775	5.11732	6.10109	2.37292	TE	W22	WP	A	8.66448	4.53044	0.656653	95.4378	1.16651	0.444833	0.374324	0.708163	1	FALSE	notDE	no.imprint
DHH00002Zm00004b01740	0.625125	1.0647	0.681433	0	0	0	TE	W22	WP	A	0.790421	0	1	5.91284	6.04905	1.45575	3.46835	0.000523663	0.033014	TRUE	down	MEG
DHH00002Zm00004b01745	2.01429	0.931616	1.02215	3.91696	2.00464	1.66105	TE	W22	WP	A	1.32269	2.52755	0.343534	26.4718	-0.732194	0.562575	0	1	1	FALSE	notDE	no.imprint
DHH00002Zm00004b01777	0.347292	0.731984	0.40886	0.126354	0	0.0790974	TE	W22	WP	A	0.496045	0.0684836	0.878689	4.15956	2.98918	1.28109	1.55273	0.120488	1	FALSE	notDE	no.imprint
DHH00002Zm00004b01783	6.87637	8.11837	9.54006	7.01262	7.14699	6.48599	TE	W22	WP	A	8.17827	6.88186	0.543041	103.908	0.439582	0.279487	0	1	1	FALSE	notDE	no.imprint
DHH00002Zm00004b01787	13.2665	12.4437	12.1295	2.08483	2.96338	1.66105	TE	W22	WP	A	12.6133	2.23642	0.849396	108.269	2.7139	0.34299	4.99694	5.82458e-07	8.02701e-05	TRUE	notDE	no.imprint
DHH00002Zm00004b01930	0.972416	1.53051	0.681433	0	0	0	TE	W22	WP	A	1.06145	0	1	8.08165	6.49708	1.41112	3.89555	9.79766e-05	0.00810792	TRUE	down	MEG
DHH00002Zm00004b01970	0.347292	0.133088	0.136287	0.631768	0.610109	0.31639	TE	W22	WP	A	0.205555	0.519422	0.283534	4.94198	-1.12717	1.00096	-0.127046	0.898904	1	FALSE	notDE	no.imprint
DHH00002Zm00004b01992	1.04187	0.798528	0.477003	0.0631768	0	0.0790974	TE	W22	WP	A	0.772469	0.0474247	0.942157	6.2146	4.21486	1.31475	2.44523	0.0144758	0.510952	FALSE	notDE	no.imprint
DHH00002Zm00004b02035	0.8335	0.99816	0.954006	0.568591	0.610109	0.237292	TE	W22	WP	A	0.928555	0.471997	0.662992	9.93538	1.16402	0.715782	0.229152	0.81875	1	FALSE	notDE	no.imprint
DHH00002Zm00004b02038	0.41675	0.598896	0.136287	0.0631768	0.52295	0.158195	TE	W22	WP	A	0.383977	0.248107	0.607478	4.57708	0.942632	1.12637	0	1	1	FALSE	notDE	no.imprint
DHH00002Zm00004b02092	1.11133	0.798528	0.477003	0.568591	0.261475	0.395487	TE	W22	WP	A	0.795621	0.408518	0.660739	8.7332	1.18108	0.789873	0.229247	0.818677	1	FALSE	notDE	no.imprint
DHH00002Zm00004b02149	0.208375	0.266176	0.136287	0.379061	0.261475	0.632779	TE	W22	WP	A	0.203613	0.424438	0.324197	4.22367	-0.816078	1.03282	0	1	1	FALSE	notDE	no.imprint
DHH00002Zm00004b02226	1.04187	3.12757	1.09029	0	0	0	TE	W22	WP	A	1.75325	0	1	13.3294	7.22162	1.37256	4.53286	5.81909e-06	0.000632982	TRUE	down	MEG
DHH00002Zm00004b02328	0.625125	0.99816	0.0681433	0	0	0	TE	W22	WP	A	0.563809	0	1	4.46632	5.6376	1.6677	2.78084	0.00542181	0.235944	FALSE	notDE	no.imprint
DHH00002Zm00004b02344	0.902958	0.199632	0.340717	0.0631768	0	0	TE	W22	WP	A	0.481102	0.0210589	0.958063	3.81926	4.39403	1.60778	2.111	0.0347726	1	FALSE	notDE	no.imprint
DHH00002Zm00004b02394	0.694583	0.399264	0.81772	0	0.0871584	0	TE	W22	WP	A	0.637189	0.0290528	0.956393	4.81655	4.73773	1.48298	2.52041	0.0117218	0.43219	FALSE	notDE	no.imprint
DHH00002Zm00004b02411	4.72316	4.65808	1.97616	0	0.0871584	0	TE	W22	WP	A	3.7858	0.0290528	0.992384	29.3566	7.38761	1.29207	4.9437	7.6655e-07	0.000103577	TRUE	down	MEG
DHH00002Zm00004b02489	0.555666	2.19595	2.0443	0	0	0.0790974	TE	W22	WP	A	1.59864	0.0263658	0.983775	11.6902	6.05832	1.36799	3.69762	0.000217627	0.0161891	TRUE	down	MEG
DHH00002Zm00004b02509	2.70887	2.86139	1.77173	3.79061	4.53224	4.03397	TE	W22	WP	A	2.44733	4.11894	0.372713	44.8897	-0.51417	0.404867	0	1	1	FALSE	notDE	no.imprint
DHH00002Zm00004b02553	0.8335	1.13125	1.36287	0	0	0	TE	W22	WP	A	1.1092	0	1	8.0647	6.50197	1.3804	3.98579	6.72561e-05	0.00590471	TRUE	down	MEG
DHH00002Zm00004b02632	0.277833	0.465808	0.136287	0.126354	0.435792	0.237292	TE	W22	WP	A	0.293309	0.266479	0.523964	3.96084	0.424575	1.10069	0	1	1	FALSE	notDE	no.imprint
DHH00002Zm00004b02687	0.347292	0.133088	0.136287	1.01083	0.435792	0.395487	TE	W22	WP	A	0.205555	0.614036	0.250802	5.57492	-1.38851	0.986888	-0.393672	0.693823	1	FALSE	notDE	no.imprint
DHH00002Zm00004b02689	0.347292	0.399264	0.340717	0.18953	0.0871584	0.0790974	TE	W22	WP	A	0.362424	0.118595	0.75345	3.47124	1.7732	1.18062	0.654903	0.51253	1	FALSE	notDE	no.imprint
DHH00002Zm00004b02800	1.18079	1.26434	1.97616	0.947651	1.30738	1.34466	TE	W22	WP	A	1.47376	1.19989	0.551216	18.256	0.488659	0.516336	0	1	1	FALSE	notDE	no.imprint
DHH00002Zm00004b02859	8.05716	6.85403	9.26749	4.10649	3.48634	5.61592	TE	W22	WP	A	8.05956	4.40291	0.646706	87.0272	1.07645	0.308625	0.247707	0.804361	1	FALSE	notDE	no.imprint
DHH00002Zm00004b02893	2.43104	3.3272	3.6116	1.57942	1.65601	1.50285	TE	W22	WP	A	3.12328	1.57943	0.664145	32.9598	1.1764	0.416288	0.423735	0.671759	1	FALSE	notDE	no.imprint
DHH00002Zm00004b02899	0.0694583	0.066544	0.20443	0.631768	0.261475	0.237292	TE	W22	WP	A	0.113477	0.376845	0.231434	3.24481	-1.62178	1.24047	-0.501244	0.6162	1	FALSE	notDE	no.imprint
DHH00002Zm00004b02966	2.15321	1.39742	1.36287	0.821298	1.13306	0.870072	TE	W22	WP	A	1.63783	0.941476	0.634989	18.3646	1.03266	0.554292	0.0589169	0.953018	1	FALSE	notDE	no.imprint
DHH00002Zm00004b02982	2.43104	2.39558	2.79388	3.47472	2.96338	3.0057	TE	W22	WP	A	2.54017	3.14794	0.446575	38.8827	-0.116625	0.380604	0	1	1	FALSE	notDE	no.imprint
DHH00002Zm00004b02990	6.52908	6.52131	7.76834	4.48555	5.57814	4.66675	TE	W22	WP	A	6.93958	4.91014	0.585632	82.3938	0.700668	0.299371	0	1	1	FALSE	notDE	no.imprint
DHH00002Zm00004b03133	0.277833	0.33272	0.61329	0.0631768	0	0.158195	TE	W22	WP	A	0.407948	0.0737905	0.846824	3.35716	2.62719	1.33504	1.21884	0.222906	1	FALSE	notDE	no.imprint
DHH00002Zm00004b03158	0.8335	0.865072	1.09029	0.694944	1.22022	0.395487	TE	W22	WP	A	0.929622	0.770216	0.546888	11.784	0.463516	0.666068	0	1	1	FALSE	notDE	no.imprint
DHH00002Zm00004b03165	0.8335	0.465808	0.61329	0	0	0	TE	W22	WP	A	0.637532	0	1	4.75609	5.73314	1.5078	3.1391	0.00169466	0.0897836	FALSE	notDE	no.imprint
DHH00002Zm00004b03297	0.208375	0.33272	0.477003	0.568591	1.39453	0.632779	TE	W22	WP	A	0.339366	0.865301	0.281709	7.98064	-1.16333	0.806157	-0.202607	0.839442	1	FALSE	notDE	no.imprint
DHH00002Zm00004b03300	4.09804	4.25882	4.36117	2.21119	3.83497	2.45202	TE	W22	WP	A	4.23934	2.83273	0.599449	49.5001	0.798173	0.379814	0	1	1	FALSE	notDE	no.imprint
DHH00002Zm00004b03465	2.98671	1.92978	1.49915	0	0.0871584	0.0790974	TE	W22	WP	A	2.13855	0.0554186	0.97474	16.6281	5.64409	1.16756	3.97762	6.96096e-05	0.00604991	TRUE	down	MEG
DHH00002Zm00004b03495	0.277833	0.133088	0.20443	0.568591	0.435792	0.31639	TE	W22	WP	A	0.205117	0.440257	0.317826	4.37629	-0.917974	1.01403	0	1	1	FALSE	notDE	no.imprint
DHH00002Zm00004b03574	11.0439	9.3827	5.45147	0	0	0.0790974	TE	W22	WP	A	8.62601	0.0263658	0.996953	66.101	8.56658	1.25202	6.04351	1.50797e-09	3.47749e-07	TRUE	down	MEG
DHH00002Zm00004b03629	0.208375	0.266176	0.545147	0.694944	0.261475	0.0790974	TE	W22	WP	A	0.339899	0.345172	0.496151	4.68131	0.0629702	1.05933	0	1	1	FALSE	notDE	no.imprint
DHH00002Zm00004b03644	0.486208	0.865072	1.77173	0.884475	1.22022	0.790974	TE	W22	WP	A	1.041	0.965222	0.518886	13.4682	0.25325	0.63523	0	1	1	FALSE	notDE	no.imprint
DHH00002Zm00004b03668	0.138917	0.066544	0.0681433	0.252707	0.52295	0.474584	TE	W22	WP	A	0.0912013	0.416747	0.179548	3.33451	-1.95479	1.23507	-0.773069	0.439481	1	FALSE	notDE	no.imprint
DHH00002Zm00004b03686	0.8335	0.66544	0.477003	0.947651	0.697267	1.34466	TE	W22	WP	A	0.658648	0.996525	0.397933	11.3105	-0.358727	0.665599	0	1	1	FALSE	notDE	no.imprint
DHH00002Zm00004b03705	0.902958	1.26434	0.681433	0.568591	0.697267	0.790974	TE	W22	WP	A	0.949576	0.685611	0.580714	11.5491	0.715602	0.660274	0	1	1	FALSE	notDE	no.imprint
DHH00002Zm00004b03823	4.72316	6.52131	4.90632	11.3718	13.4224	11.8646	TE	W22	WP	A	5.3836	12.2196	0.305831	118.319	-0.963879	0.303526	0	1	1	FALSE	notDE	no.imprint
DHH00002Zm00004b03846	0.41675	0.865072	0.40886	1.38989	1.30738	1.02827	TE	W22	WP	A	0.563561	1.24184	0.312152	12.2523	-0.921587	0.66206	0	1	1	FALSE	notDE	no.imprint
DHH00002Zm00004b03878	0.694583	0.731984	1.29472	0.315884	0.697267	0.237292	TE	W22	WP	A	0.907097	0.416814	0.685164	9.18337	1.30617	0.755606	0.405197	0.685333	1	FALSE	notDE	no.imprint
DHH00002Zm00004b03913	0.972416	1.86323	0.272573	2.77978	3.48634	3.0057	TE	W22	WP	A	1.03607	3.0906	0.251067	27.8718	-1.30067	0.602047	-0.499418	0.617485	1	FALSE	notDE	no.imprint
DHH00002Zm00004b03977	0.972416	0.465808	0	0.0631768	0	0.0790974	TE	W22	WP	A	0.479408	0.0474247	0.909981	4.16042	3.61205	1.61967	1.6127	0.106809	1	FALSE	notDE	no.imprint
DHH00002Zm00004b04036	3.12562	2.99448	2.31687	3.09566	1.83033	1.34466	TE	W22	WP	A	2.81233	2.09021	0.573647	34.7521	0.625461	0.47838	0	1	1	FALSE	notDE	no.imprint
DHH00002Zm00004b04087	6.668	5.39006	4.36117	0	0	0	TE	W22	WP	A	5.47308	0	1	41.3068	8.85291	1.25132	6.27568	3.48111e-10	8.91963e-08	TRUE	down	MEG
DHH00002Zm00004b04128	0.347292	0.33272	0.545147	0.0631768	0.174317	0.237292	TE	W22	WP	A	0.408386	0.158262	0.720705	3.93792	1.5967	1.09926	0.542819	0.587255	1	FALSE	notDE	no.imprint
DHH00002Zm00004b04294	0.41675	0.399264	0.340717	0.315884	0	0.31639	TE	W22	WP	A	0.385577	0.210758	0.646578	4.22656	1.05942	1.1043	0.0538108	0.957086	1	FALSE	notDE	no.imprint
DHH00002Zm00004b04305	0.902958	1.0647	1.5673	0.126354	0	0	TE	W22	WP	A	1.17832	0.0421178	0.96549	8.78507	4.75968	1.23916	3.03406	0.0024129	0.11913	FALSE	notDE	no.imprint
DHH00002Zm00004b04317	0.902958	0.199632	0.749576	0.379061	0.261475	0.237292	TE	W22	WP	A	0.617389	0.292609	0.678451	6.41372	1.24633	0.914167	0.269454	0.78758	1	FALSE	notDE	no.imprint
DHH00002Zm00004b04419	0.902958	0.865072	1.22658	0.631768	0.348634	0.474584	TE	W22	WP	A	0.998203	0.484995	0.673007	10.3857	1.20543	0.681756	0.301324	0.763167	1	FALSE	notDE	no.imprint
DHH00002Zm00004b04429	0.8335	1.39742	1.5673	0.315884	0.0871584	0	TE	W22	WP	A	1.26607	0.134347	0.904066	10.0893	3.29593	0.914089	2.51171	0.0120148	0.440259	FALSE	notDE	no.imprint
DHH00002Zm00004b04437	1.59754	2.2625	2.18059	4.10649	3.05054	3.32209	TE	W22	WP	A	2.01354	3.49304	0.365661	37.2421	-0.604108	0.403631	0	1	1	FALSE	notDE	no.imprint
DHH00002Zm00004b04466	0.902958	0.66544	0.61329	0.631768	0.348634	0.474584	TE	W22	WP	A	0.727229	0.484995	0.599913	8.58814	0.785932	0.746657	0	1	1	FALSE	notDE	no.imprint
DHH00002Zm00004b04486	43.8976	59.9561	70.1195	28.6822	31.2899	35.1193	TE	W22	WP	A	57.9911	31.6971	0.646585	624.222	1.06492	0.220396	0.294567	0.768325	1	FALSE	notDE	no.imprint
DHH00002Zm00004b04501	0.277833	0.33272	0.136287	0.442237	0.348634	0.237292	TE	W22	WP	A	0.248947	0.342721	0.420754	4.13188	-0.240434	1.03905	0	1	1	FALSE	notDE	no.imprint
DHH00002Zm00004b04503	0.347292	0.66544	0.0681433	0.252707	0.52295	0.31639	TE	W22	WP	A	0.360292	0.364016	0.497429	5.16395	0.279284	1.03503	0	1	1	FALSE	notDE	no.imprint
DHH00002Zm00004b04514	5.90396	6.58786	4.90632	0	0	0	TE	W22	WP	A	5.79938	0	1	43.5275	8.92937	1.24409	6.37362	1.84615e-10	5.06827e-08	TRUE	down	MEG
DHH00002Zm00004b04516	1.45862	0.99816	2.31687	0.947651	1.30738	0.790974	TE	W22	WP	A	1.59122	1.01533	0.610469	17.912	0.816243	0.551943	0	1	1	FALSE	notDE	no.imprint
DHH00002Zm00004b04554	2.77833	2.66176	4.22489	1.01083	0.784425	1.81924	TE	W22	WP	A	3.22166	1.20483	0.727813	30.8818	1.61257	0.458818	1.33511	0.181842	1	FALSE	notDE	no.imprint
DHH00002Zm00004b04555	1.94483	2.39558	1.5673	0	0.174317	0	TE	W22	WP	A	1.96924	0.0581056	0.971339	15.2086	5.49551	1.1644	3.8608	0.000113017	0.00926392	TRUE	down	MEG
DHH00002Zm00004b04557	0.347292	0.66544	0.61329	0.631768	0.261475	0.632779	TE	W22	WP	A	0.542007	0.508674	0.515863	7.20977	0.274316	0.804382	0	1	1	FALSE	notDE	no.imprint
DHH00002Zm00004b04597	0.8335	2.2625	2.72573	2.40072	1.39453	1.66105	TE	W22	WP	A	1.94058	1.81877	0.516201	25.5871	0.243547	0.523198	0	1	1	FALSE	notDE	no.imprint
DHH00002Zm00004b04600	2.43104	2.12941	1.5673	0	0	0	TE	W22	WP	A	2.04258	0	1	15.446	7.43189	1.31139	4.90465	9.35946e-07	0.00012452	TRUE	down	MEG
DHH00002Zm00004b04634	0.138917	0.399264	0.545147	0.758121	0.435792	0.870072	TE	W22	WP	A	0.361109	0.687995	0.344207	6.93482	-0.765004	0.834955	0	1	1	FALSE	notDE	no.imprint
DHH00002Zm00004b04640	0.625125	0.266176	0.340717	0.0631768	0.0871584	0.158195	TE	W22	WP	A	0.410672	0.102843	0.799727	3.74534	2.25727	1.21415	1.03552	0.300426	1	FALSE	notDE	no.imprint
DHH00002Zm00004b04740	0.277833	0	0.0681433	0.379061	0.348634	0.474584	TE	W22	WP	A	0.115326	0.40076	0.223462	3.44248	-1.56066	1.26699	-0.442514	0.658117	1	FALSE	notDE	no.imprint
DHH00002Zm00004b04753	1.04187	1.0647	1.5673	0	0	0	TE	W22	WP	A	1.22462	0	1	8.87697	6.64053	1.36285	4.13876	3.49184e-05	0.00324694	TRUE	down	MEG
DHH00002Zm00004b04832	12.9192	14.2404	8.58606	8.1498	7.58278	4.27126	TE	W22	WP	A	11.9152	6.66795	0.641184	133.536	1.06147	0.383491	0.160286	0.872656	1	FALSE	notDE	no.imprint
DHH00002Zm00004b04891	1.25025	0.931616	1.90801	1.13718	1.0459	0.395487	TE	W22	WP	A	1.36329	0.859523	0.613318	15.4003	0.810127	0.617105	0	1	1	FALSE	notDE	no.imprint
DHH00002Zm00004b04914	0.486208	1.13125	0.545147	0.884475	1.0459	0.474584	TE	W22	WP	A	0.720868	0.801653	0.47347	10.6228	0.062349	0.719504	0	1	1	FALSE	notDE	no.imprint
DHH00002Zm00004b04917	0.486208	0.33272	0.20443	0.315884	0.174317	0.31639	TE	W22	WP	A	0.341119	0.268863	0.559228	4.33342	0.575287	1.02024	0	1	1	FALSE	notDE	no.imprint
DHH00002Zm00004b04973	0.138917	0.798528	0.545147	1.01083	1.30738	1.02827	TE	W22	WP	A	0.494197	1.11549	0.307014	10.7545	-0.974161	0.726331	0	1	1	FALSE	notDE	no.imprint
DHH00002Zm00004b05032	0.8335	2.32904	1.15844	0.758121	1.56885	2.05653	TE	W22	WP	A	1.44033	1.46117	0.496408	19.9827	0.236534	0.598567	0	1	1	FALSE	notDE	no.imprint
DHH00002Zm00004b05035	0.277833	0.532352	0.340717	0.252707	0.174317	0.0790974	TE	W22	WP	A	0.383634	0.168707	0.69456	3.96471	1.36173	1.09852	0.329291	0.741936	1	FALSE	notDE	no.imprint
DHH00002Zm00004b05148	1.59754	0.931616	1.29472	1.074	0.697267	0.237292	TE	W22	WP	A	1.27463	0.669521	0.655622	13.8595	1.09373	0.680214	0.137795	0.890403	1	FALSE	notDE	no.imprint
DHH00002Zm00004b05153	0.694583	1.0647	0.885863	0.379061	0.610109	0.711877	TE	W22	WP	A	0.881717	0.567015	0.608613	10.1103	0.86923	0.687012	0	1	1	FALSE	notDE	no.imprint
DHH00002Zm00004b05212	13.9611	15.2386	13.9012	6.31768	7.66994	8.30523	TE	W22	WP	A	14.367	7.43095	0.659098	154.088	1.17501	0.272858	0.641399	0.521264	1	FALSE	notDE	no.imprint
DHH00002Zm00004b05249	0.208375	0.465808	0.272573	0.315884	0.348634	0.0790974	TE	W22	WP	A	0.315585	0.247872	0.560088	3.97881	0.542094	1.087	0	1	1	FALSE	notDE	no.imprint
DHH00002Zm00004b05521	16.4616	16.7691	15.3322	0	0.0871584	0	TE	W22	WP	A	16.1877	0.0290528	0.998208	120.759	9.43911	1.21583	6.94104	3.8923e-12	1.33306e-09	TRUE	down	MEG
DHH00002Zm00004b05568	0.347292	1.13125	0.61329	0	0.0871584	0	TE	W22	WP	A	0.697276	0.0290528	0.960001	5.38337	4.90244	1.48907	2.62072	0.00877451	0.345694	FALSE	notDE	no.imprint
DHH00002Zm00004b05569	0.138917	0.865072	0.749576	0.126354	0	0.0790974	TE	W22	WP	A	0.584522	0.0684836	0.895125	4.65259	3.18071	1.29925	1.67844	0.0932617	1	FALSE	notDE	no.imprint
DHH00002Zm00004b05603	16.9478	19.5639	17.9217	11.3718	9.41311	11.0736	TE	W22	WP	A	18.1445	10.6195	0.630805	202.551	0.983376	0.261162	0	1	1	FALSE	notDE	no.imprint
DHH00002Zm00004b05623	11.3912	14.2404	11.5162	7.64439	8.19289	5.77411	TE	W22	WP	A	12.3826	7.2038	0.632204	138.64	0.991802	0.309013	0	1	1	FALSE	notDE	no.imprint
DHH00002Zm00004b05654	5.41775	3.79301	3.6116	2.84295	2.44043	2.21473	TE	W22	WP	A	4.27412	2.49937	0.631007	48.2259	0.992066	0.403017	0	1	1	FALSE	notDE	no.imprint
DHH00002Zm00004b05658	0.486208	0.798528	0.81772	0.758121	0.610109	1.10736	TE	W22	WP	A	0.700819	0.825198	0.459247	10.3413	-0.0336963	0.66774	0	1	1	FALSE	notDE	no.imprint
DHH00002Zm00004b05671	1.667	2.19595	1.49915	0.947651	0.697267	0.790974	TE	W22	WP	A	1.78737	0.811964	0.687626	18.622	1.34956	0.550631	0.634827	0.525541	1	FALSE	notDE	no.imprint
DHH00002Zm00004b05679	0.8335	0.598896	0.61329	0.505414	0.52295	1.26556	TE	W22	WP	A	0.681895	0.764641	0.471399	9.88882	0.081439	0.712464	0	1	1	FALSE	notDE	no.imprint
DHH00002Zm00004b05726	2.43104	2.79485	0.954006	0.758121	1.0459	0.474584	TE	W22	WP	A	2.05996	0.759535	0.730613	20.8389	1.69935	0.630085	1.10993	0.26703	1	FALSE	notDE	no.imprint
DHH00002Zm00004b05771	2.36158	2.39558	1.97616	4.6119	3.92213	3.87577	TE	W22	WP	A	2.24444	4.1366	0.351736	43.3587	-0.670248	0.388121	0	1	1	FALSE	notDE	no.imprint
DHH00002Zm00004b05799	0.625125	0.199632	0	0.252707	0	0.553682	TE	W22	WP	A	0.274919	0.268796	0.50563	3.88742	0.369322	1.40949	0	1	1	FALSE	notDE	no.imprint
DHH00002Zm00004b05807	1.45862	1.79669	1.36287	1.6426	1.74317	1.02827	TE	W22	WP	A	1.53939	1.47134	0.511301	21.0175	0.272322	0.516906	0	1	1	FALSE	notDE	no.imprint
DHH00002Zm00004b05820	0.902958	1.39742	1.97616	0.315884	0.261475	0.632779	TE	W22	WP	A	1.42551	0.403379	0.779441	12.7588	2.00897	0.676183	1.49215	0.135659	1	FALSE	notDE	no.imprint
DHH00002Zm00004b05840	0.347292	0.399264	0.20443	0.315884	0.435792	0	TE	W22	WP	A	0.316995	0.250559	0.558529	4.06937	0.551088	1.16569	0	1	1	FALSE	notDE	no.imprint
DHH00002Zm00004b05848	4.79262	6.32168	4.83818	4.48555	3.74781	3.63848	TE	W22	WP	A	5.31749	3.95728	0.573329	65.0944	0.636232	0.351782	0	1	1	FALSE	notDE	no.imprint
DHH00002Zm00004b05859	1.38917	1.53051	1.02215	0.442237	0.697267	0.237292	TE	W22	WP	A	1.31394	0.458932	0.741137	12.8893	1.74949	0.683794	1.09608	0.273044	1	FALSE	notDE	no.imprint
DHH00002Zm00004b05995	0	0.199632	0.136287	0.379061	0.52295	1.18646	TE	W22	WP	A	0.111973	0.696157	0.138558	5.14935	-2.40383	1.11911	-1.25441	0.209693	1	FALSE	notDE	no.imprint
DHH00002Zm00004b06036	1.59754	1.39742	1.15844	1.074	0.784425	0.790974	TE	W22	WP	A	1.38447	0.883135	0.610542	16.0942	0.85718	0.571477	0	1	1	FALSE	notDE	no.imprint
DHH00002Zm00004b06052	0.8335	0.532352	0.681433	0.126354	0.261475	0.790974	TE	W22	WP	A	0.682428	0.392934	0.634603	7.49382	1.06273	0.859284	0.0729983	0.941807	1	FALSE	notDE	no.imprint
DHH00002Zm00004b06089	7.9877	7.05366	4.97446	0.126354	0.174317	0	TE	W22	WP	A	6.67194	0.100223	0.985201	51.1994	6.29146	0.828153	6.38947	1.66465e-10	4.71982e-08	TRUE	down	MEG
DHH00002Zm00004b06091	10.766	11.1128	8.58606	6.94944	6.18825	5.85321	TE	W22	WP	A	10.155	6.3303	0.616003	116.887	0.903345	0.315898	0	1	1	FALSE	notDE	no.imprint
DHH00002Zm00004b06183	2.22267	2.12941	1.63544	1.32671	2.26612	2.05653	TE	W22	WP	A	1.99584	1.88312	0.514529	26.9915	0.327465	0.470639	0	1	1	FALSE	notDE	no.imprint
DHH00002Zm00004b06284	0.972416	0.465808	0.272573	1.6426	1.13306	0.870072	TE	W22	WP	A	0.570266	1.21524	0.319386	12.2983	-0.861615	0.715795	0	1	1	FALSE	notDE	no.imprint
DHH00002Zm00004b06286	0.277833	0.66544	0	0.126354	0.0871584	0.158195	TE	W22	WP	A	0.314424	0.123902	0.717329	3.29422	1.64467	1.40011	0.460439	0.645201	1	FALSE	notDE	no.imprint
DHH00002Zm00004b06319	1.18079	2.59522	0.20443	0	0	0	TE	W22	WP	A	1.32681	0	1	10.4655	6.86975	1.49069	3.93762	8.22955e-05	0.00697716	TRUE	down	MEG
DHH00002Zm00004b06368	53.344	54.5661	42.6577	31.9043	29.9825	24.5202	TE	W22	WP	A	50.1893	28.8023	0.635375	562.026	1.02289	0.279125	0.0819895	0.934655	1	FALSE	notDE	no.imprint
DHH00002Zm00004b06425	2.22267	1.39742	1.5673	0.947651	0.52295	0.553682	TE	W22	WP	A	1.72913	0.674761	0.719304	17.3131	1.54722	0.591747	0.924758	0.355092	1	FALSE	notDE	no.imprint
DHH00002Zm00004b06446	2.22267	1.99632	2.24873	0	0	0	TE	W22	WP	A	2.15591	0	1	15.9431	7.48114	1.29318	5.0118	5.3924e-07	7.52131e-05	TRUE	down	MEG
DHH00002Zm00004b06447	0.486208	0.465808	0.477003	1.70577	1.48169	1.34466	TE	W22	WP	A	0.47634	1.51071	0.239722	13.2444	-1.46967	0.621075	-0.756225	0.449515	1	FALSE	notDE	no.imprint
DHH00002Zm00004b06448	0.41675	0.532352	0.61329	1.32671	0.697267	1.66105	TE	W22	WP	A	0.520797	1.22834	0.297745	11.5949	-1.04292	0.663269	-0.0647087	0.948406	1	FALSE	notDE	no.imprint
DHH00002Zm00004b06580	3.40346	2.79485	2.65759	2.65342	1.65601	2.37292	TE	W22	WP	A	2.95196	2.22745	0.569942	36.3555	0.616561	0.423424	0	1	1	FALSE	notDE	no.imprint
DHH00002Zm00004b06613	1.38917	1.39742	2.72573	0.631768	1.13306	0.474584	TE	W22	WP	A	1.83744	0.74647	0.711108	17.9085	1.46981	0.579781	0.810316	0.417758	1	FALSE	notDE	no.imprint
DHH00002Zm00004b06618	0.277833	0.399264	0.545147	0	0.174317	0	TE	W22	WP	A	0.407415	0.0581056	0.875181	3.31181	3.11417	1.48785	1.42096	0.155327	1	FALSE	notDE	no.imprint
DHH00002Zm00004b06630	0.902958	0.731984	0.40886	0.315884	0.0871584	0.0790974	TE	W22	WP	A	0.681267	0.160713	0.809125	6.27854	2.25052	1.00049	1.24991	0.211334	1	FALSE	notDE	no.imprint
DHH00002Zm00004b06678	1.04187	0.865072	0.340717	0	0	0.0790974	TE	W22	WP	A	0.749221	0.0263658	0.966005	5.96557	5.0537	1.47608	2.74625	0.00602801	0.255597	FALSE	notDE	no.imprint
DHH00002Zm00004b06723	0.138917	0.598896	0.272573	1.01083	1.13306	0.553682	TE	W22	WP	A	0.336795	0.89919	0.272491	8.34331	-1.21031	0.825413	-0.254796	0.798881	1	FALSE	notDE	no.imprint
DHH00002Zm00004b06740	0.486208	0.465808	0.681433	0.442237	0.435792	0.31639	TE	W22	WP	A	0.544483	0.39814	0.577626	6.52237	0.62786	0.815616	0	1	1	FALSE	notDE	no.imprint
DHH00002Zm00004b06808	2.56996	2.06286	1.83987	0.631768	1.22022	1.34466	TE	W22	WP	A	2.15756	1.06555	0.669404	22.9416	1.27233	0.519591	0.524117	0.600197	1	FALSE	notDE	no.imprint
DHH00002Zm00004b06811	8.12662	9.78197	8.10905	5.55955	4.96803	5.45772	TE	W22	WP	A	8.67255	5.32843	0.619424	98.6936	0.917779	0.305467	0	1	1	FALSE	notDE	no.imprint
DHH00002Zm00004b06874	3.26454	2.99448	3.47531	4.48555	5.05519	4.03397	TE	W22	WP	A	3.24478	4.5249	0.41762	52.969	-0.279533	0.347109	0	1	1	FALSE	notDE	no.imprint
DHH00002Zm00004b06911	1.31971	1.46397	1.5673	1.51624	1.65601	1.18646	TE	W22	WP	A	1.45032	1.4529	0.499556	20.0293	0.19276	0.498646	0	1	1	FALSE	notDE	no.imprint
DHH00002Zm00004b06919	1.52808	1.13125	1.49915	2.46389	2.61475	2.13563	TE	W22	WP	A	1.38616	2.40476	0.365653	25.6643	-0.597806	0.455923	0	1	1	FALSE	notDE	no.imprint
DHH00002Zm00004b06943	0.208375	0.399264	0.681433	0.315884	0.52295	0.553682	TE	W22	WP	A	0.429691	0.464172	0.480712	5.97039	0.0677407	0.866449	0	1	1	FALSE	notDE	no.imprint
DHH00002Zm00004b06946	2.43104	1.53051	0.885863	0	0	0	TE	W22	WP	A	1.61581	0	1	12.4541	7.11868	1.36453	4.48411	7.32197e-06	0.000786566	TRUE	down	MEG
DHH00002Zm00004b07015	3.82021	3.26066	1.97616	0	0	0	TE	W22	WP	A	3.01901	0	1	23.0379	8.00861	1.29198	5.42469	5.80536e-08	9.47233e-06	TRUE	down	MEG
DHH00002Zm00004b07031	2.01429	0.865072	0.749576	0.18953	0.348634	0.237292	TE	W22	WP	A	1.20965	0.258485	0.823936	10.9396	2.50154	0.813389	1.84603	0.0648874	1	FALSE	notDE	no.imprint
DHH00002Zm00004b07034	0.694583	0.598896	1.09029	0.568591	0.697267	0.553682	TE	W22	WP	A	0.794591	0.606513	0.567118	9.6057	0.568186	0.684695	0	1	1	FALSE	notDE	no.imprint
DHH00002Zm00004b07080	5.8345	5.85587	4.0886	1.70577	1.65601	0.0790974	TE	W22	WP	A	5.25966	1.14696	0.820973	47.2871	2.39146	0.615179	2.26187	0.0237054	0.762786	FALSE	notDE	no.imprint
DHH00002Zm00004b07107	0.41675	0.99816	1.29472	1.38989	0.958742	1.18646	TE	W22	WP	A	0.903211	1.17836	0.433907	14	-0.224553	0.610994	0	1	1	FALSE	notDE	no.imprint
DHH00002Zm00004b07125	0.555666	0.731984	0.477003	0.505414	0.52295	0.158195	TE	W22	WP	A	0.588218	0.39552	0.597942	7.00495	0.773236	0.846338	0	1	1	FALSE	notDE	no.imprint
DHH00002Zm00004b07170	0.41675	0.199632	1.70358	0	0	0	TE	W22	WP	A	0.773322	0	1	5.18535	5.87655	1.57181	3.10251	0.0019189	0.0992177	FALSE	notDE	no.imprint
DHH00002Zm00004b07312	1.38917	0.99816	0.81772	0.947651	0.697267	1.10736	TE	W22	WP	A	1.06835	0.917427	0.538001	13.927	0.450268	0.608662	0	1	1	FALSE	notDE	no.imprint
DHH00002Zm00004b07371	2.29212	1.19779	1.02215	0.505414	0.958742	0.949169	TE	W22	WP	A	1.50402	0.804442	0.651525	16.5779	1.1718	0.622804	0.275857	0.782658	1	FALSE	notDE	no.imprint
DHH00002Zm00004b07426	5.97341	5.72278	4.15674	3.5379	4.09644	2.9266	TE	W22	WP	A	5.28431	3.52032	0.600174	62.5069	0.814803	0.378186	0	1	1	FALSE	notDE	no.imprint
DHH00002Zm00004b07447	2.36158	2.12941	2.31687	0	0	0	TE	W22	WP	A	2.26929	0	1	16.8114	7.55735	1.28907	5.0869	3.6397e-07	5.24587e-05	TRUE	down	MEG
DHH00002Zm00004b07508	2.63942	2.92794	1.5673	0	0	0	TE	W22	WP	A	2.37822	0	1	18.1163	7.66196	1.3076	5.09482	3.49076e-07	5.07349e-05	TRUE	down	MEG
DHH00002Zm00004b07583	7.08475	7.2533	4.5656	2.96931	3.39918	2.29383	TE	W22	WP	A	6.30121	2.88744	0.685761	66.3565	1.36026	0.396072	0.909589	0.363039	1	FALSE	notDE	no.imprint
DHH00002Zm00004b07601	1.45862	1.99632	0.681433	0.442237	0.435792	0.237292	TE	W22	WP	A	1.37879	0.371774	0.787627	13.0346	2.13365	0.739243	1.53352	0.125147	1	FALSE	notDE	no.imprint
DHH00002Zm00004b07620	1.31971	0.865072	0.681433	0.18953	0	0.0790974	TE	W22	WP	A	0.955404	0.0895426	0.914309	7.85012	3.53564	1.05423	2.40519	0.0161639	0.564202	FALSE	notDE	no.imprint
DHH00002Zm00004b07637	1.31971	1.73014	0.340717	0	0	0	TE	W22	WP	A	1.13019	0	1	8.84228	6.62442	1.45238	3.87256	0.000107697	0.00886988	TRUE	down	MEG
DHH00002Zm00004b07694	16.1143	14.2404	11.6525	9.03428	7.49562	7.90974	TE	W22	WP	A	14.0024	8.14655	0.632193	157.572	1.00712	0.307643	0.0231354	0.981542	1	FALSE	notDE	no.imprint
DHH00002Zm00004b07725	0	0.266176	0.0681433	3.91696	5.92677	5.69501	TE	W22	WP	A	0.11144	5.17958	0.0210621	33.7793	-5.30389	0.769817	-5.5908	2.2603e-08	4.11506e-06	TRUE	up	PEG
DHH00002Zm00004b07777	8.89066	7.58602	5.92847	4.6119	7.58278	3.24299	TE	W22	WP	A	7.46838	5.14589	0.592058	89.5706	0.765584	0.402633	0	1	1	FALSE	notDE	no.imprint
DHH00002Zm00004b07833	0.208375	0.465808	0.477003	0.821298	0.435792	1.02827	TE	W22	WP	A	0.383729	0.761785	0.334984	7.61358	-0.800247	0.795886	0	1	1	FALSE	notDE	no.imprint
DHH00002Zm00004b07842	25.9774	24.0224	22.6917	14.3411	14.6426	13.9211	TE	W22	WP	A	24.2305	14.3016	0.628839	272.28	0.979264	0.256964	0	1	1	FALSE	notDE	no.imprint
DHH00002Zm00004b07848	0.0694583	0.066544	0.136287	0.821298	0.52295	0.31639	TE	W22	WP	A	0.090763	0.553546	0.140869	4.2522	-2.46541	1.17507	-1.24708	0.21237	1	FALSE	notDE	no.imprint
DHH00002Zm00004b07873	0.347292	0.399264	0.477003	0.315884	0.871584	0.870072	TE	W22	WP	A	0.407853	0.685846	0.372911	7.30502	-0.522119	0.80337	0	1	1	FALSE	notDE	no.imprint
DHH00002Zm00004b07931	0.277833	0.33272	0.20443	0.18953	0.261475	0.553682	TE	W22	WP	A	0.271661	0.334896	0.447874	4.145	-0.0397355	1.03087	0	1	1	FALSE	notDE	no.imprint
DHH00002Zm00004b07979	0.41675	0.266176	0.81772	0.126354	0.261475	0.0790974	TE	W22	WP	A	0.500215	0.155642	0.762689	4.53149	1.85121	1.07525	0.79164	0.428571	1	FALSE	notDE	no.imprint
DHH00002Zm00004b07984	0.764041	0.931616	0.885863	1.32671	1.65601	1.34466	TE	W22	WP	A	0.860507	1.44246	0.373652	15.5967	-0.538047	0.553343	0	1	1	FALSE	notDE	no.imprint
DHH00002Zm00004b08023	1.52808	1.19779	2.18059	0.126354	0	0.158195	TE	W22	WP	A	1.63549	0.0948494	0.945184	12.4138	4.22591	0.931768	3.46215	0.000535888	0.0335813	TRUE	down	MEG
DHH00002Zm00004b08050	0.347292	3.12757	0.272573	0	0	0	TE	W22	WP	A	1.24914	0	1	9.75435	6.77089	1.55168	3.71913	0.000199911	0.0150656	TRUE	down	MEG
DHH00002Zm00004b08052	0.277833	0.266176	0.545147	0.758121	0.174317	0.711877	TE	W22	WP	A	0.363052	0.548105	0.398452	6.08037	-0.445042	0.900187	0	1	1	FALSE	notDE	no.imprint
DHH00002Zm00004b08100	1.38917	1.99632	0.885863	0.821298	0.697267	0.31639	TE	W22	WP	A	1.42378	0.611652	0.699498	14.8451	1.43687	0.668444	0.653567	0.513391	1	FALSE	notDE	no.imprint
DHH00002Zm00004b08108	1.11133	0.532352	0.885863	0.442237	0.435792	0.395487	TE	W22	WP	A	0.843183	0.424505	0.665134	8.97106	1.1918	0.742089	0.258466	0.796047	1	FALSE	notDE	no.imprint
DHH00002Zm00004b08168	6.39016	7.31984	4.83818	4.99096	3.74781	1.74014	TE	W22	WP	A	6.18273	3.49297	0.638995	69.4169	1.028	0.445142	0.0628972	0.949848	1	FALSE	notDE	no.imprint
DHH00002Zm00004b08177	2.77833	3.39374	2.58945	2.52707	1.65601	2.29383	TE	W22	WP	A	2.92051	2.15897	0.574962	35.6602	0.64694	0.423484	0	1	1	FALSE	notDE	no.imprint
DHH00002Zm00004b08218	2.22267	1.59706	0.749576	0	0	0.0790974	TE	W22	WP	A	1.5231	0.0263658	0.982984	11.9403	6.07635	1.36783	3.71125	0.000206235	0.0154413	TRUE	down	MEG
DHH00002Zm00004b08244	0.138917	0.266176	0.340717	0.505414	0.435792	0.31639	TE	W22	WP	A	0.248603	0.419199	0.372271	4.4916	-0.592016	0.981816	0	1	1	FALSE	notDE	no.imprint
DHH00002Zm00004b08250	1.04187	0.798528	0.20443	0.694944	1.22022	0.790974	TE	W22	WP	A	0.681611	0.902045	0.430403	11.1226	-0.123056	0.755136	0	1	1	FALSE	notDE	no.imprint
DHH00002Zm00004b08267	0.0694583	0.133088	0.340717	0.442237	0.261475	0.237292	TE	W22	WP	A	0.181088	0.313668	0.366014	3.27649	-0.682343	1.16589	0	1	1	FALSE	notDE	no.imprint
DHH00002Zm00004b08304	25.5607	30.5437	14.5827	17.7527	16.6473	16.1359	TE	W22	WP	A	23.5623	16.8453	0.583116	287.954	0.73518	0.348099	0	1	1	FALSE	notDE	no.imprint
DHH00002Zm00004b08317	2.56996	2.59522	1.15844	2.84295	1.91748	2.05653	TE	W22	WP	A	2.10787	2.27232	0.481228	30.8284	0.13167	0.506644	0	1	1	FALSE	notDE	no.imprint
DHH00002Zm00004b08346	6.32071	6.92058	4.97446	2.59025	2.78907	3.48029	TE	W22	WP	A	6.07191	2.9532	0.67278	64.444	1.27835	0.362751	0.767336	0.442882	1	FALSE	notDE	no.imprint
DHH00002Zm00004b08347	1.25025	0.399264	0.136287	0.18953	0.348634	0.553682	TE	W22	WP	A	0.595267	0.363949	0.620577	7.00023	1.03478	0.983229	0.0353717	0.971783	1	FALSE	notDE	no.imprint
DHH00002Zm00004b08449	1.18079	1.73014	0.681433	0	0	0	TE	W22	WP	A	1.19746	0	1	9.17231	6.67899	1.39822	4.06158	4.87407e-05	0.0043906	TRUE	down	MEG
DHH00002Zm00004b08468	23.4769	24.8209	18.3987	22.4277	16.7344	19.9325	TE	W22	WP	A	22.2322	19.6982	0.530216	293.374	0.402064	0.290105	0	1	1	FALSE	notDE	no.imprint
DHH00002Zm00004b08472	1.11133	1.19779	0.340717	0	0	0	TE	W22	WP	A	0.88328	0	1	6.87403	6.26007	1.47474	3.56677	0.000361402	0.0245123	TRUE	down	MEG
DHH00002Zm00004b08564	2.70887	2.12941	3.13459	1.20036	1.56885	0.870072	TE	W22	WP	A	2.65762	1.21309	0.686597	27.2659	1.3224	0.468207	0.688585	0.491084	1	FALSE	notDE	no.imprint
DHH00002Zm00004b08577	6.80691	8.9169	2.99831	0.0631768	0.0871584	0	TE	W22	WP	A	6.24071	0.0501117	0.992034	48.4913	7.22311	1.13468	5.48448	4.14687e-08	7.03158e-06	TRUE	down	MEG
DHH00002Zm00004b08597	1.80592	0.99816	0.40886	0.315884	0.348634	0	TE	W22	WP	A	1.07098	0.221506	0.82862	9.83311	2.51486	0.951221	1.59255	0.111262	1	FALSE	notDE	no.imprint
DHH00002Zm00004b08599	0.277833	0.399264	0.81772	0.252707	0.348634	0.395487	TE	W22	WP	A	0.498272	0.332276	0.599932	5.60768	0.752787	0.895409	0	1	1	FALSE	notDE	no.imprint
DHH00002Zm00004b08608	1.59754	5.65624	0.477003	0.126354	0.174317	0	TE	W22	WP	A	2.57693	0.100223	0.962563	20.8933	4.96173	1.0647	3.72097	0.00019846	0.0149889	TRUE	down	MEG
DHH00002Zm00004b08732	3.05617	3.3272	2.65759	0.126354	0	0.0790974	TE	W22	WP	A	3.01365	0.0684836	0.97778	22.9986	5.56204	0.960891	4.74772	2.05722e-06	0.000249861	TRUE	down	MEG
DHH00002Zm00004b08814	0.208375	0.99816	0.272573	0.821298	0.52295	0.711877	TE	W22	WP	A	0.493036	0.685375	0.418391	8.15377	-0.240066	0.844019	0	1	1	FALSE	notDE	no.imprint
DHH00002Zm00004b09023	4.86208	2.66176	2.24873	0	0	0	TE	W22	WP	A	3.25752	0	1	24.8437	8.11751	1.29485	5.49679	3.86759e-08	6.59033e-06	TRUE	down	MEG
DHH00002Zm00004b09169	4.30641	2.66176	2.18059	0.631768	0.784425	0.31639	TE	W22	WP	A	3.04959	0.577528	0.840775	26.9433	2.63498	0.579407	2.82182	0.00477522	0.212313	FALSE	notDE	no.imprint
DHH00002Zm00004b09202	20.5597	21.8264	13.6287	13.3303	13.5095	12.8138	TE	W22	WP	A	18.6716	13.2179	0.58551	226.116	0.738766	0.314547	0	1	1	FALSE	notDE	no.imprint
DHH00002Zm00004b09340	1.73646	0.99816	0.81772	0	0	0	TE	W22	WP	A	1.18411	0	1	9.02839	6.65482	1.39301	4.05942	4.91948e-05	0.00441999	TRUE	down	MEG
DHH00002Zm00004b09352	1.31971	1.19779	1.36287	0.947651	0.958742	0.870072	TE	W22	WP	A	1.29346	0.925488	0.582915	15.489	0.684025	0.553048	0	1	1	FALSE	notDE	no.imprint
DHH00002Zm00004b09369	1.667	1.13125	1.5673	0.568591	1.0459	0.790974	TE	W22	WP	A	1.45518	0.801822	0.64474	15.856	1.08284	0.574561	0.144184	0.885355	1	FALSE	notDE	no.imprint
DHH00002Zm00004b09411	1.52808	1.33088	0.272573	1.074	1.65601	0.553682	TE	W22	WP	A	1.04385	1.09457	0.488141	15.3072	0.203329	0.740146	0	1	1	FALSE	notDE	no.imprint
DHH00002Zm00004b09474	2.01429	3.65992	2.65759	1.20036	1.0459	1.66105	TE	W22	WP	A	2.77727	1.30243	0.680752	28.8751	1.31221	0.473206	0.659772	0.5094	1	FALSE	notDE	no.imprint
DHH00002Zm00004b09508	4.93154	5.45661	5.17889	4.99096	3.1377	3.71758	TE	W22	WP	A	5.18901	3.94875	0.567865	63.8701	0.590018	0.352842	0	1	1	FALSE	notDE	no.imprint
DHH00002Zm00008a00001	0.208375	0.266176	0	0.18953	0.871584	0.474584	TE	PH207	WP	B	0.158184	0.5119	0.763934	4.51934	-1.38696	1.17019	-0.330676	0.740889	1	FALSE	notDE	no.imprint
DHH00002Zm00008a00052	0.208375	0.33272	0.20443	0.631768	0.52295	1.58195	TE	PH207	WP	B	0.248508	0.912222	0.785904	7.55992	-1.62804	0.857832	-0.732124	0.464093	1	FALSE	notDE	no.imprint
DHH00002Zm00008a00086	0	0	0	1.45307	0.697267	0.632779	TE	PH207	WP	B	0	0.927704	1	6.03256	-6.03913	1.46862	-3.43119	0.000600932	0.0367796	TRUE	up	MEG
DHH00002Zm00008a00113	1.25025	0.66544	0.477003	2.08483	3.48634	1.02827	TE	PH207	WP	B	0.797564	2.19981	0.733912	20.3962	-1.2319	0.641795	-0.361325	0.717856	1	FALSE	notDE	no.imprint
DHH00002Zm00008a00137	0.277833	0.199632	0.20443	0.442237	1.0459	0.474584	TE	PH207	WP	B	0.227298	0.654241	0.742157	5.90068	-1.30255	0.919703	-0.328962	0.742184	1	FALSE	notDE	no.imprint
DHH00002Zm00008a00191	0.0694583	0.133088	0	0.631768	0.348634	0.395487	TE	PH207	WP	B	0.0675154	0.458629	0.871679	3.49938	-2.52853	1.32552	-1.15315	0.248847	1	FALSE	notDE	no.imprint
DHH00002Zm00008a00290	0.277833	0.33272	0.61329	0.884475	0.784425	1.18646	TE	PH207	WP	B	0.407948	0.951787	0.69998	8.94301	-1.04594	0.725016	-0.0633642	0.949476	1	FALSE	notDE	no.imprint
DHH00002Zm00008a00322	0.555666	0.33272	0.681433	1.01083	1.48169	1.02827	TE	PH207	WP	B	0.523273	1.1736	0.691624	11.3134	-0.977844	0.658508	0	1	1	FALSE	notDE	no.imprint
DHH00002Zm00008a00406	0	0.066544	0	10.4242	8.71584	7.75155	TE	PH207	WP	B	0.0221813	8.96385	0.997532	57.8618	-8.32886	1.23004	-5.95821	2.55013e-09	5.65458e-07	TRUE	up	MEG
DHH00002Zm00008a00464	0	0	0	2.77978	3.92213	3.87577	TE	PH207	WP	B	0	3.52589	1	22.4306	-7.92431	1.26755	-5.46273	4.68859e-08	7.78499e-06	TRUE	up	MEG
DHH00002Zm00008a00512	0.972416	0.99816	1.02215	4.3592	3.31202	4.50855	TE	PH207	WP	B	0.997575	4.05992	0.802753	33.3052	-1.82252	0.434548	-1.89282	0.0583823	1	FALSE	notDE	no.imprint
DHH00002Zm00008a00513	0	0.066544	0	4.16967	9.76174	6.0905	TE	PH207	WP	B	0.0221813	6.67397	0.996687	42.7549	-7.88493	1.2565	-5.47946	4.26636e-08	7.16396e-06	TRUE	up	MEG
DHH00002Zm00008a00519	1.59754	1.39742	0.885863	2.59025	2.0918	3.79668	TE	PH207	WP	B	1.29361	2.82624	0.686006	27.7377	-0.880598	0.490488	0	1	1	FALSE	notDE	no.imprint
DHH00002Zm00008a00558	0.347292	0.532352	0.749576	0.694944	0.52295	0.949169	TE	PH207	WP	B	0.543073	0.722355	0.570838	8.4771	-0.229858	0.729618	0	1	1	FALSE	notDE	no.imprint
DHH00002Zm00008a00625	0.0694583	0.199632	0.272573	1.83213	0.958742	0.790974	TE	PH207	WP	B	0.180555	1.19395	0.86864	9.04409	-2.58038	0.866627	-1.82359	0.0682134	1	FALSE	notDE	no.imprint
DHH00002Zm00008a00634	1.31971	1.86323	1.29472	3.22201	3.74781	2.9266	TE	PH207	WP	B	1.49255	3.29881	0.688491	32.333	-0.927853	0.437877	0	1	1	FALSE	notDE	no.imprint
DHH00002Zm00008a00646	7.08475	6.72094	6.20104	9.7924	9.50026	9.64988	TE	PH207	WP	B	6.66891	9.64752	0.591276	111.491	-0.316137	0.290699	0	1	1	FALSE	notDE	no.imprint
DHH00002Zm00008a00659	1.11133	0.865072	0.954006	1.76895	1.0459	0.790974	TE	PH207	WP	B	0.976804	1.20194	0.551667	15.0784	-0.119785	0.60307	0	1	1	FALSE	notDE	no.imprint
DHH00002Zm00008a00665	0	0.66544	0.340717	0.379061	0.610109	0.474584	TE	PH207	WP	B	0.335386	0.487918	0.592634	5.57554	-0.32762	1.04318	0	1	1	FALSE	notDE	no.imprint
DHH00002Zm00008a00674	11.2522	10.0481	8.51791	18.3213	21.7024	16.1359	TE	PH207	WP	B	9.93943	18.7199	0.653186	194.795	-0.690448	0.298042	0	1	1	FALSE	notDE	no.imprint
DHH00002Zm00008a00713	27.7139	23.49	26.8485	27.6714	24.8401	20.7235	TE	PH207	WP	B	26.0175	24.4117	0.484079	349.731	0.292646	0.259221	0	1	1	FALSE	notDE	no.imprint
DHH00002Zm00008a00730	0.208375	0.066544	0	6.06497	5.83961	6.1696	TE	PH207	WP	B	0.0916396	6.02473	0.985017	39.2614	-5.84102	0.811676	-5.96422	2.45798e-09	5.48542e-07	TRUE	up	MEG
DHH00002Zm00008a00747	0	0.199632	0.0681433	0.694944	1.0459	0.711877	TE	PH207	WP	B	0.0892584	0.817574	0.901571	5.90594	-2.97018	1.10002	-1.79103	0.0732883	1	FALSE	notDE	no.imprint
DHH00002Zm00008a00770	1.18079	0.598896	1.36287	1.20036	1.48169	3.87577	TE	PH207	WP	B	1.04752	2.18594	0.676038	21.2042	-0.840351	0.584668	0	1	1	FALSE	notDE	no.imprint
DHH00002Zm00008a00788	0.138917	0.99816	0.885863	1.26354	1.13306	0.870072	TE	PH207	WP	B	0.674313	1.08889	0.617563	11.8644	-0.525538	0.720821	0	1	1	FALSE	notDE	no.imprint
DHH00002Zm00008a00902	0	0	0	1.074	0.784425	0.632779	TE	PH207	WP	B	0	0.830403	1	5.36839	-5.867	1.47433	-3.30116	0.000962862	0.0556962	FALSE	notDE	no.imprint
DHH00002Zm00008a00944	1.52808	2.19595	0.477003	2.40072	1.0459	0.949169	TE	PH207	WP	B	1.40035	1.46526	0.511327	20.4636	0.173707	0.675715	0	1	1	FALSE	notDE	no.imprint
DHH00002Zm00008a00945	1.94483	2.66176	0.477003	2.02166	2.26612	0.870072	TE	PH207	WP	B	1.69453	1.71928	0.503625	24.4482	0.240789	0.663265	0	1	1	FALSE	notDE	no.imprint
DHH00002Zm00008a00972	1.18079	1.13125	0.749576	2.59025	2.35328	1.66105	TE	PH207	WP	B	1.02054	2.20152	0.683265	21.9466	-0.893637	0.525173	0	1	1	FALSE	notDE	no.imprint
DHH00002Zm00008a01031	0.486208	0.33272	0.681433	1.20036	1.30738	1.18646	TE	PH207	WP	B	0.50012	1.2314	0.711167	11.4891	-1.12099	0.646888	-0.187034	0.851634	1	FALSE	notDE	no.imprint
DHH00002Zm00008a01035	0.347292	0.399264	0.272573	1.6426	1.0459	0.870072	TE	PH207	WP	B	0.33971	1.18619	0.777371	10.2421	-1.60968	0.732492	-0.832343	0.405215	1	FALSE	notDE	no.imprint
DHH00002Zm00008a01078	1.31971	0.99816	1.09029	2.46389	2.00464	2.13563	TE	PH207	WP	B	1.13605	2.20139	0.659604	22.583	-0.750958	0.485487	0	1	1	FALSE	notDE	no.imprint
DHH00002Zm00008a01100	0	0	0	0.821298	0.348634	1.18646	TE	PH207	WP	B	0	0.785464	1	4.95822	-5.7568	1.5177	-3.13421	0.00172316	0.090724	FALSE	notDE	no.imprint
DHH00002Zm00008a01225	2.43104	2.2625	1.97616	5.05414	4.61939	3.71758	TE	PH207	WP	B	2.22323	4.4637	0.667526	45.3831	-0.79729	0.391732	0	1	1	FALSE	notDE	no.imprint
DHH00002Zm00008a01306	0.277833	0.399264	0.272573	0.568591	0.174317	0.474584	TE	PH207	WP	B	0.316557	0.405831	0.561791	4.96874	-0.162082	0.957093	0	1	1	FALSE	notDE	no.imprint
DHH00002Zm00008a01318	0	0.133088	0.272573	0.315884	0.435792	0.395487	TE	PH207	WP	B	0.13522	0.382388	0.738759	3.35415	-1.35712	1.22023	-0.292663	0.76978	1	FALSE	notDE	no.imprint
DHH00002Zm00008a01362	0	0.133088	0.20443	0.505414	0.697267	0.237292	TE	PH207	WP	B	0.112506	0.479991	0.810116	3.89005	-1.95306	1.21064	-0.787233	0.431146	1	FALSE	notDE	no.imprint
DHH00002Zm00008a01385	1.73646	2.39558	1.02215	4.3592	5.05519	4.66675	TE	PH207	WP	B	1.71806	4.69371	0.732045	43.1416	-1.20425	0.441797	-0.462323	0.64385	1	FALSE	notDE	no.imprint
DHH00002Zm00008a01436	2.43104	2.92794	1.90801	3.79061	3.57349	3.0057	TE	PH207	WP	B	2.42233	3.4566	0.587964	40.4801	-0.292376	0.413658	0	1	1	FALSE	notDE	no.imprint
DHH00002Zm00008a01466	2.70887	2.86139	2.31687	2.40072	3.05054	1.97744	TE	PH207	WP	B	2.62905	2.47623	0.485034	35.6045	0.304435	0.423511	0	1	1	FALSE	notDE	no.imprint
DHH00002Zm00008a01599	0.972416	0.731984	0.749576	1.6426	0.871584	1.10736	TE	PH207	WP	B	0.817992	1.20718	0.596088	13.8953	-0.367603	0.609615	0	1	1	FALSE	notDE	no.imprint
DHH00002Zm00008a01626	0.625125	0.266176	0.272573	0.315884	0.435792	0.237292	TE	PH207	WP	B	0.387958	0.329656	0.459378	5.08321	0.469743	0.960171	0	1	1	FALSE	notDE	no.imprint
DHH00002Zm00008a01637	0.0694583	0	0	0.252707	0.871584	0.632779	TE	PH207	WP	B	0.0231528	0.58569	0.961973	3.89762	-4.35733	1.56392	-2.14674	0.0318139	0.960274	FALSE	notDE	no.imprint
DHH00002Zm00008a01638	0.138917	0.266176	0.272573	0.947651	0.784425	0.474584	TE	PH207	WP	B	0.225889	0.735554	0.765052	6.41291	-1.5335	0.886477	-0.601817	0.547296	1	FALSE	notDE	no.imprint
DHH00002Zm00008a01694	0	0.066544	0	0.505414	1.65601	0.0790974	TE	PH207	WP	B	0.0221813	0.74684	0.971156	5.04882	-4.74946	1.62603	-2.3059	0.021116	0.700981	FALSE	notDE	no.imprint
DHH00002Zm00008a01818	1.18079	1.19779	0.81772	0.694944	1.30738	0.790974	TE	PH207	WP	B	1.06543	0.931098	0.466358	14.0111	0.437106	0.614527	0	1	1	FALSE	notDE	no.imprint
DHH00002Zm00008a01827	0	0	0	0.821298	0.958742	1.34466	TE	PH207	WP	B	0	1.04157	1	6.59128	-6.15968	1.41933	-3.63529	0.000277671	0.0196822	TRUE	up	MEG
DHH00002Zm00008a01854	0.8335	0.66544	0.340717	1.38989	1.13306	1.81924	TE	PH207	WP	B	0.613219	1.4474	0.70241	13.9076	-0.990118	0.635714	0	1	1	FALSE	notDE	no.imprint
DHH00002Zm00008a01874	1.73646	0.731984	0.40886	1.26354	1.13306	0.870072	TE	PH207	WP	B	0.9591	1.08889	0.531687	14.4987	0.0708511	0.690631	0	1	1	FALSE	notDE	no.imprint
DHH00002Zm00008a01909	0	0	0	1.8953	2.52759	0.949169	TE	PH207	WP	B	0	1.79069	1	11.612	-6.97307	1.35921	-4.39451	1.1102e-05	0.00114636	TRUE	up	MEG
DHH00002Zm00008a01982	0	0	0	2.27436	1.65601	1.66105	TE	PH207	WP	B	0	1.86381	1	11.9952	-7.02692	1.32807	-4.53811	5.67609e-06	0.000619374	TRUE	up	MEG
DHH00002Zm00008a01990	0.41675	0.133088	0.340717	0.252707	0.348634	0.0790974	TE	PH207	WP	B	0.296851	0.226813	0.433126	3.66447	0.570926	1.1309	0	1	1	FALSE	notDE	no.imprint
DHH00002Zm00008a02096	0.347292	0.33272	0.136287	0.505414	0.697267	0.474584	TE	PH207	WP	B	0.272099	0.559089	0.672638	5.68706	-0.793233	0.91132	0	1	1	FALSE	notDE	no.imprint
DHH00002Zm00008a02181	0.277833	0.266176	0.545147	0.568591	0.348634	0.31639	TE	PH207	WP	B	0.363052	0.411205	0.531096	5.24505	-0.0412978	0.912108	0	1	1	FALSE	notDE	no.imprint
DHH00002Zm00008a02189	2.77833	2.52867	2.45316	5.05414	4.35792	5.06223	TE	PH207	WP	B	2.58672	4.82476	0.650985	50.1206	-0.687781	0.35909	0	1	1	FALSE	notDE	no.imprint
DHH00002Zm00008a02202	0.0694583	0.066544	0.272573	2.27436	2.17896	3.71758	TE	PH207	WP	B	0.136192	2.72363	0.952378	18.1402	-4.14043	0.783577	-4.00782	6.12828e-05	0.00542157	TRUE	up	MEG
DHH00002Zm00008a02298	0.347292	0.598896	0.954006	1.57942	1.0459	1.18646	TE	PH207	WP	B	0.633398	1.27059	0.667332	12.6674	-0.852265	0.634823	0	1	1	FALSE	notDE	no.imprint
DHH00002Zm00008a02301	0.138917	0.133088	0.136287	0.379061	0.348634	0.395487	TE	PH207	WP	B	0.136097	0.374394	0.7334	3.40149	-1.25625	1.13088	-0.226595	0.820739	1	FALSE	notDE	no.imprint
DHH00002Zm00008a02310	0	0	0	0.315884	2.17896	0.790974	TE	PH207	WP	B	0	1.09527	1	6.99184	-6.23185	1.50329	-3.48026	0.000500927	0.0318521	TRUE	up	MEG
DHH00002Zm00008a02316	0.277833	0.133088	0.136287	0.694944	1.13306	0.870072	TE	PH207	WP	B	0.182403	0.899358	0.831384	7.12652	-2.07648	0.882496	-1.21981	0.222537	1	FALSE	notDE	no.imprint
DHH00002Zm00008a02346	0.0694583	0.465808	0.0681433	0.379061	0.174317	0.31639	TE	PH207	WP	B	0.201137	0.289922	0.590402	3.41587	-0.282544	1.22392	0	1	1	FALSE	notDE	no.imprint
DHH00002Zm00008a02374	0	0	0	2.33754	2.26612	3.40119	TE	PH207	WP	B	0	2.66828	1	16.9136	-7.52075	1.28948	-5.05687	4.26197e-07	6.0669e-05	TRUE	up	MEG
DHH00002Zm00008a02384	0.625125	0.532352	0.0681433	4.3592	2.44043	2.45202	TE	PH207	WP	B	0.40854	3.08388	0.883021	23.1891	-2.6737	0.660742	-2.53307	0.0113069	0.421009	FALSE	notDE	no.imprint
DHH00002Zm00008a02416	0.8335	1.13125	0.81772	1.45307	1.0459	1.18646	TE	PH207	WP	B	0.927489	1.22848	0.569803	14.8212	-0.199504	0.577784	0	1	1	FALSE	notDE	no.imprint
DHH00002Zm00008a02494	6.04287	5.65624	5.86033	10.6769	13.771	10.2036	TE	PH207	WP	B	5.85315	11.5505	0.663683	117.477	-0.771583	0.295727	0	1	1	FALSE	notDE	no.imprint
DHH00002Zm00008a02495	2.5005	2.06286	1.15844	3.91696	4.09644	2.9266	TE	PH207	WP	B	1.90727	3.64667	0.656592	38.0903	-0.697358	0.463944	0	1	1	FALSE	notDE	no.imprint
DHH00002Zm00008a02519	0.8335	0.532352	0.681433	0.442237	0.348634	0	TE	PH207	WP	B	0.682428	0.263624	0.278657	6.82103	1.5291	0.952306	0.555594	0.578489	1	FALSE	notDE	no.imprint
DHH00002Zm00008a02532	0.138917	0	0.272573	0.442237	0.610109	0.632779	TE	PH207	WP	B	0.137163	0.561708	0.803736	4.51166	-1.88383	1.10592	-0.799181	0.424185	1	FALSE	notDE	no.imprint
DHH00002Zm00008a02586	0	0.066544	0.0681433	1.13718	1.56885	0.395487	TE	PH207	WP	B	0.0448958	1.03384	0.958381	7.05124	-4.35308	1.31393	-2.55195	0.0107121	0.402764	FALSE	notDE	no.imprint
DHH00002Zm00008a02638	0.555666	0.532352	0.272573	1.01083	1.91748	0.31639	TE	PH207	WP	B	0.453531	1.08157	0.704559	10.52	-1.02722	0.808963	-0.0336519	0.973155	1	FALSE	notDE	no.imprint
DHH00002Zm00008a02662	1.38917	1.26434	0.545147	3.85378	3.74781	3.24299	TE	PH207	WP	B	1.06622	3.61486	0.772229	31.4375	-1.51967	0.498205	-1.04309	0.296906	1	FALSE	notDE	no.imprint
DHH00002Zm00008a02678	0.277833	0.731984	0.340717	5.05414	5.92677	2.84751	TE	PH207	WP	B	0.450178	4.60947	0.911026	33.2247	-3.15026	0.568187	-3.78442	0.000154068	0.0120574	TRUE	up	MEG
DHH00002Zm00008a02679	0.208375	0.266176	0.20443	0.505414	0.610109	0.31639	TE	PH207	WP	B	0.226327	0.477304	0.678344	4.77397	-0.872928	0.967543	0	1	1	FALSE	notDE	no.imprint
DHH00002Zm00008a02761	2.22267	3.06102	1.15844	3.85378	4.61939	2.53112	TE	PH207	WP	B	2.14738	3.6681	0.630748	40.1733	-0.529815	0.494427	0	1	1	FALSE	notDE	no.imprint
DHH00002Zm00008a02792	0.347292	0.199632	0.0681433	1.20036	1.22022	1.26556	TE	PH207	WP	B	0.205022	1.22871	0.857001	9.4598	-2.34314	0.814655	-1.64873	0.0992035	1	FALSE	notDE	no.imprint
DHH00002Zm00008a02808	3.61183	2.39558	3.13459	5.55955	6.18825	6.40689	TE	PH207	WP	B	3.04734	6.05156	0.665087	61.203	-0.778396	0.342664	0	1	1	FALSE	notDE	no.imprint
DHH00002Zm00008a02809	0.0694583	0.066544	0.0681433	0.442237	0.348634	0.553682	TE	PH207	WP	B	0.0680485	0.448184	0.868182	3.35313	-2.51391	1.28794	-1.17546	0.239813	1	FALSE	notDE	no.imprint
DHH00002Zm00008a02848	4.02858	2.79485	0.681433	30.0721	16.1243	11.7064	TE	PH207	WP	B	2.50162	19.301	0.88526	145.439	-2.68752	0.544047	-3.10179	0.00192351	0.0993079	FALSE	notDE	no.imprint
DHH00002Zm00008a02891	0	0	0	1.074	1.30738	0.474584	TE	PH207	WP	B	0	0.951988	1	6.1844	-6.06459	1.4652	-3.45659	0.000547061	0.0341577	TRUE	up	MEG
DHH00002Zm00008a02979	0.902958	1.26434	0.749576	0.884475	1.65601	1.10736	TE	PH207	WP	B	0.97229	1.21595	0.555675	15.1018	-0.0819854	0.596851	0	1	1	FALSE	notDE	no.imprint
DHH00002Zm00008a02981	0.555666	0.266176	0.136287	0.947651	1.13306	0.870072	TE	PH207	WP	B	0.319376	0.983594	0.754886	8.79808	-1.37739	0.798063	-0.472884	0.636296	1	FALSE	notDE	no.imprint
DHH00002Zm00008a03062	0.138917	0.066544	0.272573	0.379061	0.610109	0.158195	TE	PH207	WP	B	0.159345	0.382455	0.705897	3.60209	-1.12123	1.16129	-0.104388	0.916862	1	FALSE	notDE	no.imprint
DHH00002Zm00008a03086	2.22267	1.59706	1.63544	2.21119	2.52759	2.84751	TE	PH207	WP	B	1.81839	2.52876	0.581706	29.7134	-0.249523	0.437926	0	1	1	FALSE	notDE	no.imprint
DHH00002Zm00008a03127	0.625125	0.33272	0.272573	0.568591	1.0459	0.553682	TE	PH207	WP	B	0.410139	0.722724	0.637962	7.77448	-0.576143	0.806437	0	1	1	FALSE	notDE	no.imprint
DHH00002Zm00008a03131	0.277833	0.133088	0.40886	0.694944	1.13306	0.949169	TE	PH207	WP	B	0.27326	0.925724	0.77209	7.84858	-1.57745	0.805624	-0.716778	0.473511	1	FALSE	notDE	no.imprint
DHH00002Zm00008a03145	0.0694583	0	0.340717	0.442237	0.697267	5.22043	TE	PH207	WP	B	0.136725	2.11998	0.939414	13.7688	-3.77524	1.07708	-2.57662	0.0099771	0.380925	FALSE	notDE	no.imprint
DHH00002Zm00008a03160	1.45862	1.26434	1.36287	1.51624	2.0918	1.34466	TE	PH207	WP	B	1.36194	1.6509	0.547954	20.7114	-0.0682447	0.501462	0	1	1	FALSE	notDE	no.imprint
DHH00002Zm00008a03197	1.73646	1.79669	1.09029	1.26354	0.871584	0.395487	TE	PH207	WP	B	1.54115	0.843535	0.353731	17.211	1.07095	0.625353	0.113464	0.909663	1	FALSE	notDE	no.imprint
DHH00002Zm00008a03202	0.486208	0.266176	0.0681433	0.252707	0.784425	0.474584	TE	PH207	WP	B	0.273509	0.503906	0.648181	5.36642	-0.587926	1.01306	0	1	1	FALSE	notDE	no.imprint
DHH00002Zm00008a03209	0.138917	0.33272	0.40886	1.01083	1.0459	0.711877	TE	PH207	WP	B	0.293499	0.922868	0.758709	8.04963	-1.48377	0.793781	-0.609452	0.542225	1	FALSE	notDE	no.imprint
DHH00002Zm00008a03239	0.347292	0.798528	0.0681433	2.14801	1.30738	0.553682	TE	PH207	WP	B	0.404654	1.33636	0.767575	11.9447	-1.48537	0.853279	-0.568831	0.569471	1	FALSE	notDE	no.imprint
DHH00002Zm00008a03258	1.45862	0.865072	1.77173	1.6426	1.13306	2.68931	TE	PH207	WP	B	1.36514	1.82166	0.571626	21.3894	-0.219696	0.5246	0	1	1	FALSE	notDE	no.imprint
DHH00002Zm00008a03321	0.902958	0.865072	2.0443	0.947651	1.0459	1.89834	TE	PH207	WP	B	1.27078	1.2973	0.505163	17.1269	0.145076	0.567804	0	1	1	FALSE	notDE	no.imprint
DHH00002Zm00008a03413	1.11133	1.39742	0.749576	2.40072	1.74317	2.13563	TE	PH207	WP	B	1.08611	2.09317	0.658379	21.6587	-0.720018	0.521844	0	1	1	FALSE	notDE	no.imprint
DHH00002Zm00008a03424	0.208375	0	0.20443	0.315884	0.871584	0.31639	TE	PH207	WP	B	0.137602	0.501286	0.784623	4.2108	-1.68787	1.17377	-0.58604	0.557848	1	FALSE	notDE	no.imprint
DHH00002Zm00008a03444	0	0.133088	0.272573	0.315884	0.174317	0.790974	TE	PH207	WP	B	0.13522	0.427058	0.759514	3.57481	-1.49709	1.25056	-0.397491	0.691005	1	FALSE	notDE	no.imprint
DHH00002Zm00008a03468	0.555666	1.26434	0.954006	0.947651	1.22022	1.10736	TE	PH207	WP	B	0.92467	1.09174	0.541429	13.7854	-0.028159	0.603521	0	1	1	FALSE	notDE	no.imprint
DHH00002Zm00008a03478	0.764041	0.865072	0.681433	1.26354	1.13306	1.66105	TE	PH207	WP	B	0.770182	1.35255	0.637174	14.3537	-0.589476	0.58071	0	1	1	FALSE	notDE	no.imprint
DHH00002Zm00008a03513	0	0	0	0.631768	0.52295	0.553682	TE	PH207	WP	B	0	0.569467	1	3.65141	-5.31011	1.57359	-2.73903	0.00616208	0.259319	FALSE	notDE	no.imprint
DHH00002Zm00008a03519	0	0	0	13.0776	8.3672	7.90974	TE	PH207	WP	B	0	9.78484	1	63.2149	-9.42381	1.23842	-6.80206	1.03135e-11	3.33414e-09	TRUE	up	MEG
DHH00002Zm00008a03579	0.555666	0.865072	0.40886	2.40072	2.61475	2.45202	TE	PH207	WP	B	0.609866	2.48916	0.803207	20.5567	-1.79984	0.549265	-1.4562	0.145339	1	FALSE	notDE	no.imprint
DHH00002Zm00008a03600	0.138917	0.399264	0.20443	0.379061	0.174317	0.237292	TE	PH207	WP	B	0.247537	0.263557	0.515672	3.55367	0.101095	1.11435	0	1	1	FALSE	notDE	no.imprint
DHH00002Zm00008a03625	0.208375	0.133088	0.340717	0.821298	0.958742	1.42375	TE	PH207	WP	B	0.227393	1.06793	0.824451	8.36971	-2.04132	0.80697	-1.2904	0.196911	1	FALSE	notDE	no.imprint
DHH00002Zm00008a03664	0.902958	0.598896	0.885863	1.51624	0.697267	1.50285	TE	PH207	WP	B	0.795906	1.23879	0.608832	13.7635	-0.448244	0.614042	0	1	1	FALSE	notDE	no.imprint
DHH00002Zm00008a03749	1.25025	1.39742	1.02215	2.77978	2.35328	1.74014	TE	PH207	WP	B	1.22327	2.29107	0.651919	23.9851	-0.699347	0.4972	0	1	1	FALSE	notDE	no.imprint
DHH00002Zm00008a03760	0.694583	0.99816	0.681433	0.379061	0.610109	0.395487	TE	PH207	WP	B	0.791392	0.461552	0.368374	8.88246	1.01007	0.737824	0.013655	0.989105	1	FALSE	notDE	no.imprint
DHH00002Zm00008a03787	0.138917	0.199632	0.0681433	3.66425	2.87623	3.0848	TE	PH207	WP	B	0.135564	3.20843	0.95946	21.6315	-4.35676	0.7487	-4.48344	7.34479e-06	0.000786575	TRUE	up	MEG
DHH00002Zm00008a03801	0	0	0	0.758121	0.784425	0.790974	TE	PH207	WP	B	0	0.77784	1	4.97226	-5.75323	1.47977	-3.21214	0.00131751	0.0721108	FALSE	notDE	no.imprint
DHH00002Zm00008a03838	8.335	9.11653	6.47361	7.83392	6.36256	7.35606	TE	PH207	WP	B	7.97505	7.18418	0.473915	106.015	0.377922	0.324588	0	1	1	FALSE	notDE	no.imprint
DHH00002Zm00008a03843	0	0	0	1.01083	1.22022	0.790974	TE	PH207	WP	B	0	1.00734	1	6.48258	-6.13338	1.42659	-3.59835	0.000320239	0.0220665	TRUE	up	MEG
DHH00002Zm00008a03854	0	0	0.136287	0.18953	1.39453	0	TE	PH207	WP	B	0.0454289	0.528021	0.92078	3.72296	-3.46524	1.78049	-1.38459	0.166178	1	FALSE	notDE	no.imprint
DHH00002Zm00008a03856	0.555666	0.399264	0.272573	1.074	1.0459	0.711877	TE	PH207	WP	B	0.409168	0.943927	0.697606	9.21302	-0.987033	0.741188	0	1	1	FALSE	notDE	no.imprint
DHH00002Zm00008a03859	0.41675	0.731984	0.340717	0.568591	0.697267	0.711877	TE	PH207	WP	B	0.496483	0.659245	0.570415	7.96545	-0.167656	0.767788	0	1	1	FALSE	notDE	no.imprint
DHH00002Zm00008a03909	0.486208	0.731984	0.749576	0.568591	0.784425	0.632779	TE	PH207	WP	B	0.655923	0.661932	0.50228	9.03205	0.190063	0.700586	0	1	1	FALSE	notDE	no.imprint
DHH00002Zm00008a03995	0	0	0	5.24367	8.01857	3.63848	TE	PH207	WP	B	0	5.63357	1	36.3551	-8.6201	1.26453	-6.02602	1.68045e-09	3.84956e-07	TRUE	up	MEG
DHH00002Zm00008a04042	0.41675	0.33272	0.340717	2.52707	2.35328	2.61021	TE	PH207	WP	B	0.363395	2.49685	0.87295	18.6686	-2.57593	0.587792	-2.6811	0.00733814	0.30004	FALSE	notDE	no.imprint
DHH00002Zm00008a04101	0	0.066544	0	6.06497	11.5049	8.30523	TE	PH207	WP	B	0.0221813	8.62503	0.997435	55.1861	-8.25571	1.23856	-5.85819	4.67931e-09	9.93018e-07	TRUE	up	MEG
DHH00002Zm00008a04168	1.31971	0.931616	1.5673	3.66425	2.96338	4.27126	TE	PH207	WP	B	1.27287	3.63297	0.740539	32.4116	-1.32146	0.42845	-0.750291	0.453079	1	FALSE	notDE	no.imprint
DHH00002Zm00008a04181	0.0694583	0.066544	0.340717	0.568591	0.52295	0.158195	TE	PH207	WP	B	0.158906	0.416579	0.723874	3.79317	-1.30143	1.17487	-0.256562	0.797517	1	FALSE	notDE	no.imprint
DHH00002Zm00008a04300	1.45862	1.73014	1.29472	2.84295	2.44043	2.05653	TE	PH207	WP	B	1.4945	2.44664	0.620795	26.9508	-0.503454	0.464016	0	1	1	FALSE	notDE	no.imprint
DHH00002Zm00008a04304	11.8774	10.647	13.3561	33.1046	21.441	30.6107	TE	PH207	WP	B	11.9602	28.3854	0.703557	269.54	-1.04944	0.265695	-0.186084	0.852379	1	FALSE	notDE	no.imprint
DHH00002Zm00008a04312	0.277833	0.33272	0	0.379061	0.435792	0.474584	TE	PH207	WP	B	0.203518	0.429812	0.678655	4.36723	-0.784965	1.11922	0	1	1	FALSE	notDE	no.imprint
DHH00002Zm00008a04392	0.902958	0.798528	1.43101	2.40072	2.70191	3.40119	TE	PH207	WP	B	1.04417	2.83461	0.7308	25.514	-1.25179	0.464048	-0.542588	0.587414	1	FALSE	notDE	no.imprint
DHH00002Zm00008a04404	0	0	0	5.4332	4.44508	3.95487	TE	PH207	WP	B	0	4.61105	1	29.686	-8.33267	1.2555	-5.84044	5.20633e-09	1.08651e-06	TRUE	up	MEG
DHH00002Zm00008a04413	0.138917	0.399264	0.136287	0.18953	0.348634	0.395487	TE	PH207	WP	B	0.224822	0.311217	0.580586	3.67728	-0.20413	1.1075	0	1	1	FALSE	notDE	no.imprint
DHH00002Zm00008a04414	0.347292	0.598896	0.61329	20.9115	18.8262	12.6556	TE	PH207	WP	B	0.519826	17.4644	0.971096	116.662	-4.89056	0.444978	-8.74327	2.26449e-18	1.56662e-15	TRUE	up	MEG
DHH00002Zm00008a04441	1.87537	3.12757	2.65759	2.14801	2.0918	2.13563	TE	PH207	WP	B	2.55351	2.12515	0.454222	32.4299	0.468057	0.42344	0	1	1	FALSE	notDE	no.imprint
DHH00002Zm00008a04471	2.15321	2.12941	2.0443	3.72743	5.57814	2.45202	TE	PH207	WP	B	2.10897	3.91919	0.650147	40.9949	-0.690097	0.439893	0	1	1	FALSE	notDE	no.imprint
DHH00002Zm00008a04603	0.0694583	0.133088	0	1.38989	2.70191	0.790974	TE	PH207	WP	B	0.0675154	1.62759	0.96017	11.0768	-4.3644	1.08586	-3.09838	0.00194584	0.100162	FALSE	notDE	no.imprint
DHH00002Zm00008a04642	0.208375	0.33272	0.272573	0.0631768	0.435792	0.158195	TE	PH207	WP	B	0.271223	0.219054	0.446797	3.40496	0.561201	1.1711	0	1	1	FALSE	notDE	no.imprint
DHH00002Zm00008a04647	0.277833	0	0.136287	7.01262	19.4363	8.85891	TE	PH207	WP	B	0.13804	11.7693	0.988407	76.4201	-6.2286	0.737758	-7.08715	1.36903e-12	5.03789e-10	TRUE	up	MEG
DHH00002Zm00008a04752	2.01429	2.2625	1.70358	2.14801	2.87623	2.05653	TE	PH207	WP	B	1.99346	2.36026	0.542125	30.0855	-0.0200864	0.444483	0	1	1	FALSE	notDE	no.imprint
DHH00002Zm00008a04764	1.04187	0.731984	0.477003	1.26354	1.74317	1.42375	TE	PH207	WP	B	0.750287	1.47682	0.663111	15.1784	-0.733709	0.603007	0	1	1	FALSE	notDE	no.imprint
DHH00002Zm00008a04831	0.138917	0.33272	0.136287	6.12815	4.61939	5.45772	TE	PH207	WP	B	0.202641	5.40175	0.963842	36.1481	-4.52696	0.621182	-5.67783	1.36416e-08	2.651e-06	TRUE	up	MEG
DHH00002Zm00008a04896	0	0	0	2.59025	5.31666	3.1639	TE	PH207	WP	B	0	3.69027	1	23.6041	-7.99464	1.28129	-5.45908	4.78612e-08	7.88365e-06	TRUE	up	MEG
DHH00002Zm00008a04923	3.82021	3.3272	3.27088	9.28698	7.40846	7.98884	TE	PH207	WP	B	3.47276	8.22809	0.703204	78.6709	-1.03597	0.32748	-0.109848	0.91253	1	FALSE	notDE	no.imprint
DHH00002Zm00008a04934	0	0.199632	0.272573	0.884475	0.610109	0.949169	TE	PH207	WP	B	0.157402	0.814584	0.838062	6.28543	-2.20976	0.976815	-1.23848	0.215539	1	FALSE	notDE	no.imprint
DHH00002Zm00008a04942	0	0	0	3.03248	4.09644	4.11307	TE	PH207	WP	B	0	3.74733	1	23.8473	-8.01304	1.26278	-5.55363	2.79795e-08	4.91288e-06	TRUE	up	MEG
DHH00002Zm00008a04983	5.07046	3.46029	5.04261	3.47472	4.44508	2.84751	TE	PH207	WP	B	4.52445	3.5891	0.442359	56.385	0.531307	0.368107	0	1	1	FALSE	notDE	no.imprint
DHH00002Zm00008a05021	0.208375	0.33272	0.81772	1.13718	0.871584	1.42375	TE	PH207	WP	B	0.452938	1.14417	0.716402	10.4069	-1.18765	0.712247	-0.263469	0.792189	1	FALSE	notDE	no.imprint
DHH00002Zm00008a05039	0.138917	0.199632	0.136287	1.20036	1.30738	0.237292	TE	PH207	WP	B	0.158278	0.915009	0.852529	7.18216	-2.3498	0.984328	-1.37129	0.170283	1	FALSE	notDE	no.imprint
DHH00002Zm00008a05271	0.0694583	0	0	1.26354	1.48169	1.50285	TE	PH207	WP	B	0.0231528	1.41603	0.983913	9.21863	-5.65114	1.34951	-3.44655	0.000567796	0.0351353	TRUE	up	MEG
DHH00002Zm00008a05280	0.138917	0.33272	0.20443	0.252707	0.697267	0.553682	TE	PH207	WP	B	0.225356	0.501219	0.689838	4.85296	-0.911577	0.987434	0	1	1	FALSE	notDE	no.imprint
DHH00002Zm00008a05321	0.694583	0.33272	0.477003	0.694944	1.22022	1.74014	TE	PH207	WP	B	0.501435	1.21843	0.708446	11.4046	-1.04091	0.689844	-0.0593053	0.952709	1	FALSE	notDE	no.imprint
DHH00002Zm00008a05330	0	0	0	3.03248	3.31202	2.68931	TE	PH207	WP	B	0	3.01127	1	19.3228	-7.71069	1.27798	-5.25102	1.51263e-07	2.33586e-05	TRUE	up	MEG
DHH00002Zm00008a05362	0.208375	0.33272	0.136287	0.631768	0.0871584	0.395487	TE	PH207	WP	B	0.225794	0.371471	0.621954	4.11928	-0.515383	1.10685	0	1	1	FALSE	notDE	no.imprint
DHH00002Zm00008a05363	0.0694583	0.133088	0	0.884475	1.39453	0	TE	PH207	WP	B	0.0675154	0.75967	0.918379	5.5426	-3.26326	1.42353	-1.5899	0.111858	1	FALSE	notDE	no.imprint
DHH00002Zm00008a05407	0.277833	0.133088	0.0681433	0.315884	0.435792	0.395487	TE	PH207	WP	B	0.159688	0.382388	0.705414	3.68264	-1.0048	1.12271	-0.00427175	0.996592	1	FALSE	notDE	no.imprint
DHH00002Zm00008a05438	3.12562	2.12941	1.97616	5.37002	3.39918	4.50855	TE	PH207	WP	B	2.4104	4.42592	0.647413	46.5571	-0.658039	0.413745	0	1	1	FALSE	notDE	no.imprint
DHH00002Zm00008a05579	4.02858	3.52683	4.42932	3.98014	6.53688	5.37862	TE	PH207	WP	B	3.99491	5.29855	0.570137	63.1563	-0.19677	0.340147	0	1	1	FALSE	notDE	no.imprint
DHH00002Zm00008a05596	2.5005	1.26434	1.43101	3.28519	3.48634	4.42946	TE	PH207	WP	B	1.73195	3.73366	0.683119	36.7955	-0.873711	0.443011	0	1	1	FALSE	notDE	no.imprint
DHH00002Zm00008a05618	0	0.066544	0	1.38989	2.00464	1.42375	TE	PH207	WP	B	0.0221813	1.60609	0.986377	10.4635	-5.83632	1.33865	-3.61283	0.000302867	0.0211646	TRUE	up	MEG
DHH00002Zm00008a05675	0.277833	0.33272	0.20443	0.694944	0.610109	0.949169	TE	PH207	WP	B	0.271661	0.751407	0.734464	6.82112	-1.23734	0.832606	-0.285052	0.775605	1	FALSE	notDE	no.imprint
DHH00002Zm00008a05694	0.555666	0.133088	0.340717	0.379061	0.871584	0.237292	TE	PH207	WP	B	0.343157	0.495979	0.591059	5.7694	-0.318621	0.96141	0	1	1	FALSE	notDE	no.imprint
DHH00002Zm00008a05715	0.347292	0	0.0681433	0.126354	0.871584	0.553682	TE	PH207	WP	B	0.138478	0.517206	0.788804	4.34965	-1.62339	1.26404	-0.493169	0.621893	1	FALSE	notDE	no.imprint
DHH00002Zm00008a05759	0.555666	0.399264	0.477003	1.45307	1.30738	1.34466	TE	PH207	WP	B	0.477311	1.36837	0.74139	12.3117	-1.31879	0.634027	-0.502802	0.615104	1	FALSE	notDE	no.imprint
DHH00002Zm00008a05806	0.277833	0.598896	0.681433	0.442237	1.30738	1.42375	TE	PH207	WP	B	0.519387	1.05779	0.670685	10.3935	-0.809417	0.728715	0	1	1	FALSE	notDE	no.imprint
DHH00002Zm00008a05809	0.347292	0.133088	0.40886	2.21119	2.35328	2.68931	TE	PH207	WP	B	0.296413	2.41792	0.890797	17.5419	-2.84272	0.632192	-2.91481	0.00355911	0.165697	FALSE	notDE	no.imprint
DHH00002Zm00008a05825	1.11133	1.19779	0.340717	2.96931	3.39918	1.81924	TE	PH207	WP	B	0.88328	2.72924	0.755495	24.5143	-1.37986	0.588096	-0.645911	0.518337	1	FALSE	notDE	no.imprint
DHH00002Zm00008a05864	0	0	0	2.21119	3.31202	0.949169	TE	PH207	WP	B	0	2.15746	1	14.018	-7.24396	1.35435	-4.61031	4.0207e-06	0.0004575	TRUE	up	MEG
DHH00002Zm00008a05875	0.208375	0.066544	0.0681433	0.568591	0.610109	0.395487	TE	PH207	WP	B	0.114354	0.524729	0.821065	4.26424	-1.98441	1.11974	-0.879143	0.379324	1	FALSE	notDE	no.imprint
DHH00002Zm00008a05878	0.208375	0.066544	0.20443	0.252707	0.871584	0.474584	TE	PH207	WP	B	0.159783	0.532958	0.769347	4.55855	-1.52996	1.06784	-0.496288	0.619692	1	FALSE	notDE	no.imprint
DHH00002Zm00008a05879	4.51479	5.65624	5.24704	8.21298	9.67458	7.90974	TE	PH207	WP	B	5.13935	8.5991	0.625915	93.1152	-0.536279	0.302343	0	1	1	FALSE	notDE	no.imprint
DHH00002Zm00008a05882	0.208375	0.133088	0.20443	0.568591	0.261475	0.949169	TE	PH207	WP	B	0.181964	0.593078	0.76522	5.06879	-1.4955	0.996597	-0.497191	0.619055	1	FALSE	notDE	no.imprint
DHH00002Zm00008a05888	6.668	4.32536	4.90632	9.91875	10.0232	9.0962	TE	PH207	WP	B	5.29989	9.67939	0.646185	101.676	-0.652664	0.322757	0	1	1	FALSE	notDE	no.imprint
DHH00002Zm00008a05892	0.0694583	0.199632	0.136287	0.315884	0.52295	0.632779	TE	PH207	WP	B	0.135126	0.490538	0.784028	4.09515	-1.63098	1.08989	-0.578944	0.562627	1	FALSE	notDE	no.imprint
DHH00002Zm00008a05916	1.73646	1.13125	0.954006	2.77978	2.87623	2.84751	TE	PH207	WP	B	1.2739	2.8345	0.689928	27.7887	-0.924254	0.47369	0	1	1	FALSE	notDE	no.imprint
DHH00002Zm00008a05974	1.38917	1.79669	1.63544	3.22201	3.57349	4.35036	TE	PH207	WP	B	1.6071	3.71529	0.698049	35.5038	-0.993994	0.403594	0	1	1	FALSE	notDE	no.imprint
DHH00002Zm00008a05995	0	0	0	0.758121	0.435792	0.870072	TE	PH207	WP	B	0	0.687995	1	4.37586	-5.57498	1.52818	-2.99374	0.00275578	0.133696	FALSE	notDE	no.imprint
DHH00002Zm00008a06022	0	0	0	1.8953	0.0871584	0.158195	TE	PH207	WP	B	0	0.713552	1	4.76549	-5.70466	1.74908	-2.6898	0.00714953	0.293021	FALSE	notDE	no.imprint
DHH00002Zm00008a06024	0.208375	0.133088	0	1.32671	1.65601	2.21473	TE	PH207	WP	B	0.113821	1.73248	0.938352	11.8791	-3.67829	0.88667	-3.02062	0.00252257	0.12377	FALSE	notDE	no.imprint
DHH00002Zm00008a06092	1.80592	1.0647	3.54345	2.7166	3.39918	5.06223	TE	PH207	WP	B	2.13802	3.726	0.6354	38.5565	-0.633979	0.455708	0	1	1	FALSE	notDE	no.imprint
DHH00002Zm00008a06114	0.138917	0.598896	0.749576	0.442237	0.0871584	0.632779	TE	PH207	WP	B	0.495796	0.387392	0.438629	5.94953	0.514469	0.9678	0	1	1	FALSE	notDE	no.imprint
DHH00002Zm00008a06203	0.347292	0.266176	0.40886	0.126354	0.0871584	0.237292	TE	PH207	WP	B	0.340776	0.150268	0.306018	3.43366	1.3843	1.14464	0.335742	0.737065	1	FALSE	notDE	no.imprint
DHH00002Zm00008a06248	0.0694583	0.199632	0.0681433	0.505414	0.871584	0.395487	TE	PH207	WP	B	0.112411	0.590828	0.840152	4.66227	-2.16585	1.10435	-1.05568	0.291112	1	FALSE	notDE	no.imprint
DHH00002Zm00008a06252	0	0	0	2.21119	1.30738	1.81924	TE	PH207	WP	B	0	1.77927	1	11.4139	-6.95728	1.33722	-4.45497	8.39036e-06	0.000893018	TRUE	up	MEG
DHH00002Zm00008a06318	0.277833	0.532352	0.477003	0.126354	0.174317	0.711877	TE	PH207	WP	B	0.429063	0.337516	0.440288	5.22029	0.596479	0.987182	0	1	1	FALSE	notDE	no.imprint
DHH00002Zm00008a06328	1.11133	0.532352	0.749576	1.01083	0.958742	1.18646	TE	PH207	WP	B	0.797754	1.05201	0.568727	12.6694	-0.181765	0.62505	0	1	1	FALSE	notDE	no.imprint
DHH00002Zm00008a06361	0.138917	0.399264	0.0681433	0.694944	0.435792	0.237292	TE	PH207	WP	B	0.202108	0.456009	0.6929	4.54686	-0.951988	1.08619	0	1	1	FALSE	notDE	no.imprint
DHH00002Zm00008a06377	2.77833	4.72462	5.24704	4.99096	3.1377	6.0114	TE	PH207	WP	B	4.25	4.71336	0.525847	60.8092	0.0398338	0.373922	0	1	1	FALSE	notDE	no.imprint
DHH00002Zm00008a06385	0.138917	0	0	4.16967	4.70655	3.48029	TE	PH207	WP	B	0.0463055	4.11883	0.988883	26.8424	-6.3014	1.1092	-4.7795	1.7573e-06	0.000217874	TRUE	up	MEG
DHH00002Zm00008a06467	1.04187	0.798528	1.63544	2.21119	4.70655	1.74014	TE	PH207	WP	B	1.15861	2.88596	0.713539	26.92	-1.14629	0.534565	-0.273654	0.78435	1	FALSE	notDE	no.imprint
DHH00002Zm00008a06477	0	0	0	1.95848	3.74781	1.66105	TE	PH207	WP	B	0	2.45578	1	15.8061	-7.4154	1.32015	-4.85961	1.17618e-06	0.000153529	TRUE	up	MEG
DHH00002Zm00008a06485	0.208375	0.66544	0.545147	1.01083	0.871584	0.870072	TE	PH207	WP	B	0.472987	0.917494	0.659839	9.33524	-0.768265	0.727146	0	1	1	FALSE	notDE	no.imprint
DHH00002Zm00008a06655	0.41675	0.598896	0.272573	1.074	1.13306	0.553682	TE	PH207	WP	B	0.429406	0.920249	0.68184	9.23756	-0.881107	0.757937	0	1	1	FALSE	notDE	no.imprint
DHH00002Zm00008a06657	2.01429	1.59706	1.09029	3.47472	3.83497	2.29383	TE	PH207	WP	B	1.56721	3.20117	0.671332	32.5871	-0.804971	0.478231	0	1	1	FALSE	notDE	no.imprint
DHH00002Zm00008a06659	0.972416	0.798528	0.885863	1.32671	2.00464	0.949169	TE	PH207	WP	B	0.885602	1.42684	0.617027	15.7775	-0.48341	0.582241	0	1	1	FALSE	notDE	no.imprint
DHH00002Zm00008a06699	0	0	0.0681433	1.8953	0.958742	1.42375	TE	PH207	WP	B	0.0227144	1.42593	0.98432	9.30524	-5.68041	1.36439	-3.43039	0.000602715	0.0367796	TRUE	up	MEG
DHH00002Zm00008a06709	0.902958	0.133088	0.20443	0	1.0459	0	TE	PH207	WP	B	0.413492	0.348634	0.457449	5.47988	0.532456	1.418	0	1	1	FALSE	notDE	no.imprint
DHH00002Zm00008a06719	0.138917	0.133088	0.20443	0.442237	0.261475	0.632779	TE	PH207	WP	B	0.158812	0.445497	0.737201	3.96791	-1.29588	1.07048	-0.276398	0.782242	1	FALSE	notDE	no.imprint
DHH00002Zm00008a06776	0.764041	0.465808	0.340717	1.26354	1.30738	0.553682	TE	PH207	WP	B	0.523522	1.04153	0.665492	10.771	-0.77624	0.728734	0	1	1	FALSE	notDE	no.imprint
DHH00002Zm00008a06853	0.138917	0.33272	0.477003	0.505414	0.348634	0.237292	TE	PH207	WP	B	0.316213	0.36378	0.534976	4.60401	-0.0667163	0.986556	0	1	1	FALSE	notDE	no.imprint
DHH00002Zm00008a06870	6.18179	5.85587	6.1329	10.2346	9.58742	7.98884	TE	PH207	WP	B	6.05685	9.2703	0.604829	104.506	-0.412962	0.299377	0	1	1	FALSE	notDE	no.imprint
DHH00002Zm00008a06874	0.0694583	0.066544	0	0.505414	1.13306	0.31639	TE	PH207	WP	B	0.0453341	0.651621	0.934954	4.57802	-3.61353	1.39287	-1.87637	0.0606047	1	FALSE	notDE	no.imprint
DHH00002Zm00008a06957	0	0	0.0681433	1.01083	0.784425	0.790974	TE	PH207	WP	B	0.0227144	0.862076	0.974328	5.68185	-4.95065	1.4386	-2.74617	0.00602951	0.255597	FALSE	notDE	no.imprint
DHH00002Zm00008a06962	0.0694583	0	0	0.694944	0.958742	1.10736	TE	PH207	WP	B	0.0231528	0.92035	0.975461	6.02364	-5.02007	1.42569	-2.81973	0.00480642	0.213426	FALSE	notDE	no.imprint
DHH00002Zm00008a07036	4.37587	5.12389	5.92847	8.65522	9.06447	9.96627	TE	PH207	WP	B	5.14274	9.22865	0.642154	96.5095	-0.644781	0.279349	0	1	1	FALSE	notDE	no.imprint
DHH00002Zm00008a07037	0	0	0	2.96931	3.39918	2.05653	TE	PH207	WP	B	0	2.80834	1	18.1118	-7.61645	1.29251	-5.11908	3.07028e-07	4.51932e-05	TRUE	up	MEG
DHH00002Zm00008a07065	0.8335	0.532352	0.272573	1.45307	2.52759	0.395487	TE	PH207	WP	B	0.546142	1.45872	0.727591	13.7427	-1.18416	0.778722	-0.236493	0.81305	1	FALSE	notDE	no.imprint
DHH00002Zm00008a07111	0	0	0	0.505414	1.22022	1.66105	TE	PH207	WP	B	0	1.12889	1	7.07464	-6.25753	1.43601	-3.6612	0.000251037	0.0181666	TRUE	up	MEG
DHH00002Zm00008a07130	5.97341	6.52131	4.83818	10.4242	17.3445	13.0511	TE	PH207	WP	B	5.77763	13.6066	0.701941	130.266	-1.00351	0.327724	-0.0107029	0.99146	1	FALSE	notDE	no.imprint
DHH00002Zm00008a07137	0.0694583	0.133088	0.0681433	0.568591	0.261475	0.632779	TE	PH207	WP	B	0.0902299	0.487615	0.843851	3.78161	-2.21866	1.19966	-1.01584	0.309708	1	FALSE	notDE	no.imprint
DHH00002Zm00008a07156	0.347292	1.0647	0.40886	0.0631768	0.0871584	0.158195	TE	PH207	WP	B	0.606952	0.102843	0.144892	5.2406	2.8314	1.14419	1.60062	0.109462	1	FALSE	notDE	no.imprint
DHH00002Zm00008a07196	0.277833	0	0.40886	0.379061	0.261475	0.395487	TE	PH207	WP	B	0.228898	0.345341	0.601389	3.80304	-0.454885	1.16252	0	1	1	FALSE	notDE	no.imprint
DHH00002Zm00008a07260	0.208375	0.598896	0.477003	0.884475	1.13306	0.949169	TE	PH207	WP	B	0.428091	0.988901	0.697887	9.45665	-1.0059	0.722983	-0.0081572	0.993492	1	FALSE	notDE	no.imprint
DHH00002Zm00008a07278	0.972416	1.99632	0.885863	0.18953	0.174317	0.158195	TE	PH207	WP	B	1.28487	0.174014	0.119279	10.8513	3.1134	0.85053	2.48481	0.0129621	0.46803	FALSE	notDE	no.imprint
DHH00002Zm00008a07329	2.01429	1.46397	1.63544	3.79061	5.31666	2.9266	TE	PH207	WP	B	1.70457	4.01129	0.701783	38.5362	-1.02748	0.434625	-0.0632274	0.949585	1	FALSE	notDE	no.imprint
DHH00002Zm00008a07367	0.486208	0.532352	0.136287	1.074	0.610109	0.474584	TE	PH207	WP	B	0.384949	0.719566	0.651477	7.68013	-0.673228	0.855687	0	1	1	FALSE	notDE	no.imprint
DHH00002Zm00008a07423	2.08375	1.79669	1.29472	3.15884	2.70191	2.45202	TE	PH207	WP	B	1.72505	2.77092	0.616312	30.8801	-0.462019	0.455554	0	1	1	FALSE	notDE	no.imprint
DHH00002Zm00008a07433	8.54337	12.1776	9.74449	21.4169	21.0052	19.5371	TE	PH207	WP	B	10.1551	20.6531	0.670375	207.834	-0.813452	0.2749	0	1	1	FALSE	notDE	no.imprint
DHH00002Zm00008a07443	0.902958	1.26434	0.681433	2.52707	2.78907	1.97744	TE	PH207	WP	B	0.949576	2.43119	0.719124	22.8328	-1.13332	0.519611	-0.256574	0.797508	1	FALSE	notDE	no.imprint
DHH00002Zm00008a07460	0.277833	0.066544	0.340717	0.821298	0.435792	0.474584	TE	PH207	WP	B	0.228365	0.577225	0.716525	5.36592	-1.19443	0.96647	-0.201175	0.840562	1	FALSE	notDE	no.imprint
DHH00002Zm00008a07476	1.73646	1.33088	0.749576	3.47472	2.61475	2.29383	TE	PH207	WP	B	1.2723	2.79443	0.687144	27.7893	-0.904818	0.514288	0	1	1	FALSE	notDE	no.imprint
DHH00002Zm00008a07598	6.45962	6.58786	7.29133	11.3086	10.5462	11.3109	TE	PH207	WP	B	6.7796	11.0552	0.619868	120.679	-0.503621	0.266973	0	1	1	FALSE	notDE	no.imprint
DHH00002Zm00008a07608	0.138917	0.199632	0.272573	0.126354	0.435792	0.395487	TE	PH207	WP	B	0.203707	0.319211	0.610441	3.47947	-0.428555	1.11831	0	1	1	FALSE	notDE	no.imprint
DHH00002Zm00008a07634	0.555666	0.399264	0.749576	1.6426	3.83497	1.58195	TE	PH207	WP	B	0.568169	2.35317	0.805511	19.2377	-1.8651	0.607434	-1.42419	0.154392	1	FALSE	notDE	no.imprint
DHH00002Zm00008a07681	0.41675	0.199632	0.136287	0.379061	0.610109	0.553682	TE	PH207	WP	B	0.250889	0.514284	0.672114	5.20866	-0.779815	0.954594	0	1	1	FALSE	notDE	no.imprint
DHH00002Zm00008a07701	0	0.865072	0.136287	0.568591	0.348634	0.158195	TE	PH207	WP	B	0.333786	0.358473	0.517831	4.91088	0.11582	1.22929	0	1	1	FALSE	notDE	no.imprint
DHH00002Zm00008a07728	0.486208	0.33272	0.61329	0.379061	1.65601	0	TE	PH207	WP	B	0.477406	0.678357	0.586934	7.89681	-0.332357	1.04114	0	1	1	FALSE	notDE	no.imprint
DHH00002Zm00008a07760	1.73646	0.532352	0.20443	2.59025	1.48169	1.18646	TE	PH207	WP	B	0.824413	1.7528	0.680115	17.9146	-0.829597	0.744582	0	1	1	FALSE	notDE	no.imprint
DHH00002Zm00008a07793	0.277833	0.399264	0.477003	0.758121	0.348634	0.711877	TE	PH207	WP	B	0.3847	0.60621	0.611771	6.66696	-0.480838	0.822912	0	1	1	FALSE	notDE	no.imprint
DHH00002Zm00008a07798	0.8335	0.465808	0.477003	4.80143	5.2295	4.11307	TE	PH207	WP	B	0.592104	4.71467	0.888425	34.7486	-2.78481	0.488179	-3.65606	0.000256119	0.0184571	TRUE	notDE	no.imprint
DHH00002Zm00008a07835	10.9744	9.71542	21.9421	25.018	28.065	35.5147	TE	PH207	WP	B	14.2107	29.5326	0.675135	288.306	-0.891871	0.283977	0	1	1	FALSE	notDE	no.imprint
DHH00002Zm00008a07852	0.625125	0.865072	0.681433	2.27436	1.91748	1.97744	TE	PH207	WP	B	0.723877	2.05643	0.739641	18.5753	-1.30261	0.535648	-0.564942	0.572113	1	FALSE	notDE	no.imprint
DHH00002Zm00008a07862	0.347292	0.532352	0.20443	0.505414	0.435792	0.31639	TE	PH207	WP	B	0.361358	0.419199	0.537051	5.47534	0.0126899	0.919471	0	1	1	FALSE	notDE	no.imprint
DHH00002Zm00008a07896	0.555666	0.99816	1.15844	1.83213	3.22486	1.18646	TE	PH207	WP	B	0.904088	2.08115	0.697147	19.9864	-1.02545	0.577185	-0.0440963	0.964828	1	FALSE	notDE	no.imprint
DHH00002Zm00008a07935	0.764041	0.33272	0.272573	0.884475	1.39453	0.553682	TE	PH207	WP	B	0.456445	0.94423	0.674125	9.61458	-0.813697	0.777816	0	1	1	FALSE	notDE	no.imprint
DHH00002Zm00008a07942	0.764041	0.731984	0.477003	1.70577	1.74317	1.58195	TE	PH207	WP	B	0.657676	1.67696	0.718296	15.7352	-1.12621	0.579941	-0.217621	0.827725	1	FALSE	notDE	no.imprint
DHH00002Zm00008a08031	0.764041	0.99816	0.749576	1.6426	1.13306	1.26556	TE	PH207	WP	B	0.837259	1.34707	0.616698	14.9127	-0.483802	0.579232	0	1	1	FALSE	notDE	no.imprint
DHH00002Zm00008a08035	0.41675	0.399264	0.340717	1.51624	1.22022	0.31639	TE	PH207	WP	B	0.385577	1.01762	0.725215	9.56377	-1.2219	0.803474	-0.276171	0.782417	1	FALSE	notDE	no.imprint
DHH00002Zm00008a08036	0	0	0	0	0.784425	0.790974	TE	PH207	WP	B	0	0.525133	1	3.26715	-5.14579	3.69626	-1.12162	0.262024	1	FALSE	notDE	no.imprint
DHH00002Zm00008a08045	0.902958	1.13125	1.15844	2.33754	3.22486	1.34466	TE	PH207	WP	B	1.06421	2.30235	0.683887	22.7287	-0.924136	0.527931	0	1	1	FALSE	notDE	no.imprint
DHH00002Zm00008a08064	1.04187	0.465808	0.136287	0.631768	0.52295	0.553682	TE	PH207	WP	B	0.54799	0.569467	0.50961	7.98306	0.217932	0.872347	0	1	1	FALSE	notDE	no.imprint
DHH00002Zm00008a08091	1.11133	2.2625	1.29472	3.09566	4.27076	2.05653	TE	PH207	WP	B	1.55618	3.14098	0.668697	31.9393	-0.799414	0.498509	0	1	1	FALSE	notDE	no.imprint
DHH00002Zm00008a08107	0.625125	0.399264	0.749576	1.45307	2.78907	1.26556	TE	PH207	WP	B	0.591322	1.8359	0.756379	16.1101	-1.44721	0.613625	-0.728801	0.466124	1	FALSE	notDE	no.imprint
DHH00002Zm00008a08111	1.04187	1.13125	1.83987	3.22201	3.05054	4.82494	TE	PH207	WP	B	1.33766	3.69917	0.734423	33.0447	-1.27818	0.428778	-0.648771	0.516486	1	FALSE	notDE	no.imprint
DHH00002Zm00008a08117	0.0694583	0.266176	0.20443	0.315884	0.610109	0.790974	TE	PH207	WP	B	0.180021	0.572322	0.760719	4.9146	-1.44147	1.00808	-0.437934	0.661434	1	FALSE	notDE	no.imprint
DHH00002Zm00008a08123	0	0	0	0.631768	0.784425	0.158195	TE	PH207	WP	B	0	0.524796	1	3.43076	-5.21359	1.66543	-2.53003	0.0114052	0.424193	FALSE	notDE	no.imprint
DHH00002Zm00008a08136	0.486208	0.199632	0.20443	0.821298	0.610109	0.632779	TE	PH207	WP	B	0.296757	0.688062	0.698669	6.68973	-0.996743	0.857917	0	1	1	FALSE	notDE	no.imprint
DHH00002Zm00008a08158	0.8335	0.33272	0.477003	1.51624	0.871584	1.81924	TE	PH207	WP	B	0.547741	1.40236	0.719121	13.0315	-1.13716	0.663451	-0.20673	0.836221	1	FALSE	notDE	no.imprint
DHH00002Zm00008a08177	0	0	0	6.50721	5.40382	6.48599	TE	PH207	WP	B	0	6.13234	1	39.2031	-8.73404	1.23795	-6.24748	4.17138e-10	1.0456e-07	TRUE	up	MEG
DHH00002Zm00008a08186	2.63942	3.19411	2.0443	4.16967	7.58278	4.42946	TE	PH207	WP	B	2.62594	5.39397	0.672572	54.3761	-0.805531	0.415431	0	1	1	FALSE	notDE	no.imprint
DHH00002Zm00008a08187	0.138917	0.399264	0.272573	1.074	1.0459	0.711877	TE	PH207	WP	B	0.270251	0.943927	0.77742	8.08479	-1.61109	0.807797	-0.75649	0.449356	1	FALSE	notDE	no.imprint
DHH00002Zm00008a08217	0.555666	0.33272	0.340717	0.315884	0.261475	0.158195	TE	PH207	WP	B	0.409701	0.245185	0.374393	4.67797	0.941215	0.988429	0	1	1	FALSE	notDE	no.imprint
DHH00002Zm00008a08339	1.04187	0.99816	0.885863	2.84295	1.39453	0.711877	TE	PH207	WP	B	0.975299	1.64979	0.62847	18.1121	-0.585384	0.632087	0	1	1	FALSE	notDE	no.imprint
DHH00002Zm00008a08381	0	0	0	1.8953	1.13306	0.870072	TE	PH207	WP	B	0	1.29948	1	8.44064	-6.52144	1.3973	-3.95151	7.76586e-05	0.00666573	TRUE	up	MEG
DHH00002Zm00008a08391	0	0	0	1.83213	0.610109	1.58195	TE	PH207	WP	B	0	1.34139	1	8.58269	-6.54949	1.40507	-3.94962	7.8276e-05	0.00670209	TRUE	up	MEG
DHH00002Zm00008a08459	0.8335	1.19779	0.81772	1.57942	1.91748	1.66105	TE	PH207	WP	B	0.94967	1.71932	0.644183	18.1078	-0.635059	0.533764	0	1	1	FALSE	notDE	no.imprint
DHH00002Zm00008a08460	0.0694583	0	0.136287	0.568591	0.697267	0.237292	TE	PH207	WP	B	0.0685816	0.50105	0.879604	3.72792	-2.7403	1.3268	-1.31165	0.18964	1	FALSE	notDE	no.imprint
DHH00002Zm00008a08464	1.11133	1.0647	1.02215	2.90613	3.31202	2.21473	TE	PH207	WP	B	1.06606	2.81096	0.725031	26.0309	-1.19573	0.474302	-0.412665	0.679852	1	FALSE	notDE	no.imprint
DHH00002Zm00008a08499	0.8335	0.266176	0.340717	0.947651	1.0459	0.395487	TE	PH207	WP	B	0.480131	0.796346	0.623863	8.84253	-0.515462	0.809825	0	1	1	FALSE	notDE	no.imprint
DHH00002Zm00008a08543	0.277833	0.465808	4.5656	2.27436	3.22486	4.74584	TE	PH207	WP	B	1.76975	3.41502	0.658664	32.9583	-0.890508	0.718565	0	1	1	FALSE	notDE	no.imprint
DHH00002Zm00008a08615	0.138917	0.266176	0.0681433	0.379061	0.0871584	0.870072	TE	PH207	WP	B	0.157745	0.44543	0.738475	3.98912	-1.22097	1.18444	-0.186562	0.852004	1	FALSE	notDE	no.imprint
DHH00002Zm00008a08715	13.6138	12.3106	11.5844	23.249	22.6612	24.1247	TE	PH207	WP	B	12.5029	23.345	0.651223	242.54	-0.680333	0.257475	0	1	1	FALSE	notDE	no.imprint
DHH00002Zm00008a08832	7.57095	6.92058	4.02046	11.1823	10.8948	6.64418	TE	PH207	WP	B	6.17066	9.57376	0.608073	108.983	-0.399976	0.395338	0	1	1	FALSE	notDE	no.imprint
DHH00002Zm00008a08833	0.208375	0.465808	0.0681433	0.0631768	0.261475	0.31639	TE	PH207	WP	B	0.247442	0.213681	0.463392	3.26987	0.532847	1.24696	0	1	1	FALSE	notDE	no.imprint
DHH00002Zm00008a08841	0.0694583	0.199632	0.136287	8.59204	7.58278	7.98884	TE	PH207	WP	B	0.135126	8.05455	0.9835	52.5851	-5.69677	0.680712	-6.89979	5.20791e-12	1.749e-09	TRUE	up	MEG
DHH00002Zm00008a08874	0.0694583	0.66544	0.20443	2.14801	2.52759	0.553682	TE	PH207	WP	B	0.313109	1.74309	0.847725	13.7615	-2.27228	0.842934	-1.50934	0.131211	1	FALSE	notDE	no.imprint
DHH00002Zm00008a08876	0.0694583	0.133088	0.136287	0.18953	0.610109	0.711877	TE	PH207	WP	B	0.112944	0.503839	0.816882	3.981	-1.92575	1.15535	-0.801275	0.422972	1	FALSE	notDE	no.imprint
DHH00002Zm00008a08912	1.04187	0.731984	0.61329	2.40072	1.74317	1.89834	TE	PH207	WP	B	0.795716	2.01407	0.716806	18.9615	-1.12595	0.548945	-0.229439	0.818528	1	FALSE	notDE	no.imprint
DHH00002Zm00008a08979	0.486208	0.066544	0.272573	0.379061	0.348634	0.31639	TE	PH207	WP	B	0.275108	0.348028	0.55851	4.29145	-0.136396	1.05451	0	1	1	FALSE	notDE	no.imprint
DHH00003Zm00004b00281	3.68129	2.2625	2.93016	1.51624	1.48169	1.34466	TE	W22	WP	A	2.95798	1.44753	0.671428	31.2908	1.23918	0.448497	0.533294	0.59383	1	FALSE	notDE	no.imprint
DHH00003Zm00004b00427	0.8335	0.798528	0.477003	0.442237	0.435792	0.0790974	TE	W22	WP	A	0.70301	0.319042	0.687842	7.44498	1.34716	0.875077	0.396718	0.691576	1	FALSE	notDE	no.imprint
DHH00003Zm00004b00673	6.80691	4.52499	5.72404	3.41154	2.35328	3.40119	TE	W22	WP	A	5.68531	3.05534	0.650445	61.7432	1.10301	0.364117	0.282901	0.777253	1	FALSE	notDE	no.imprint
DHH00003Zm00004b01005	0.902958	0.532352	0.40886	0.0631768	0.0871584	0.474584	TE	W22	WP	A	0.614723	0.208307	0.746903	5.96944	1.86378	1.01886	0.847798	0.396551	1	FALSE	notDE	no.imprint
DHH00003Zm00004b01205	4.02858	2.86139	3.81603	3.5379	2.17896	2.61021	TE	W22	WP	A	3.56867	2.77569	0.562495	44.2153	0.551146	0.397103	0	1	1	FALSE	notDE	no.imprint
DHH00003Zm00004b01559	0.902958	0.99816	1.22658	0.18953	0.0871584	0.395487	TE	W22	WP	A	1.04257	0.224059	0.823106	9.01975	2.41806	0.813447	1.74327	0.0812858	1	FALSE	notDE	no.imprint
DHH00003Zm00004b01623	2.43104	3.12757	1.97616	3.47472	3.74781	2.84751	TE	W22	WP	A	2.51159	3.35668	0.427995	40.4998	-0.195289	0.416836	0	1	1	FALSE	notDE	no.imprint
DHH00003Zm00004b01765	0.486208	0.731984	0	0.442237	0.435792	0	TE	W22	WP	A	0.406064	0.292676	0.581137	5.18355	0.734428	1.30082	0	1	1	FALSE	notDE	no.imprint
DHH00003Zm00004b01858	0.555666	0.33272	0.136287	0.758121	0.784425	0.237292	TE	W22	WP	A	0.341558	0.59328	0.365366	6.53645	-0.564054	0.929203	0	1	1	FALSE	notDE	no.imprint
DHH00003Zm00004b02066	2.29212	1.26434	1.70358	1.51624	1.0459	1.50285	TE	W22	WP	A	1.75335	1.355	0.564077	21.7277	0.579282	0.512248	0	1	1	FALSE	notDE	no.imprint
DHH00003Zm00004b04249	7.01529	2.79485	4.15674	3.34837	3.74781	3.63848	TE	W22	WP	A	4.65563	3.57822	0.565425	57.8394	0.60898	0.421731	0	1	1	FALSE	notDE	no.imprint
DHH00003Zm00008a00067	1.52808	1.39742	1.70358	3.09566	3.1377	4.27126	TE	PH207	WP	B	1.54303	3.50154	0.694121	33.5847	-0.973858	0.408303	0	1	1	FALSE	notDE	no.imprint
DHH00003Zm00008a00381	1.18079	0.865072	2.18059	1.32671	1.0459	1.18646	TE	PH207	WP	B	1.40882	1.18636	0.45714	17.5996	0.398998	0.545685	0	1	1	FALSE	notDE	no.imprint
DHH00003Zm00008a01280	2.01429	2.32904	1.22658	3.28519	3.22486	1.02827	TE	PH207	WP	B	1.85664	2.51277	0.575083	30.5406	-0.221251	0.557662	0	1	1	FALSE	notDE	no.imprint
DHH00003Zm00008a01712	0.277833	0.532352	0.477003	0.694944	0.784425	0.870072	TE	PH207	WP	B	0.429063	0.783147	0.646049	8.13218	-0.662695	0.743808	0	1	1	FALSE	notDE	no.imprint
DHH00003Zm00008a02202	0.138917	0.33272	0.20443	0.631768	0.261475	0.474584	TE	PH207	WP	B	0.225356	0.455942	0.669226	4.60641	-0.824262	1.00175	0	1	1	FALSE	notDE	no.imprint
DHH00003Zm00008a02520	0.694583	0.199632	0	3.66425	4.96803	2.45202	TE	PH207	WP	B	0.298072	3.69477	0.925348	26.2586	-3.37673	0.721716	-3.29317	0.000990647	0.0571125	FALSE	notDE	no.imprint
DHH00003Zm00008a02538	0.138917	0.266176	0.136287	0.315884	0.435792	0.474584	TE	PH207	WP	B	0.18046	0.408753	0.693728	3.95598	-0.941299	1.05581	0	1	1	FALSE	notDE	no.imprint
DHH00003Zm00008a02874	0.555666	0.399264	0.61329	0.568591	0.610109	0.237292	TE	PH207	WP	B	0.52274	0.471997	0.474494	6.89746	0.321579	0.820747	0	1	1	FALSE	notDE	no.imprint
DHH00003Zm00008a03051	0.208375	0.066544	0.477003	0.315884	0.435792	0.237292	TE	PH207	WP	B	0.250641	0.329656	0.568082	3.85209	-0.265731	1.09271	0	1	1	FALSE	notDE	no.imprint
DHH00004Zm00004b00882	0.277833	0.066544	0.0681433	0.18953	0.435792	0.474584	TE	W22	WP	A	0.137507	0.366636	0.272754	3.38011	-1.14419	1.20793	-0.119372	0.904981	1	FALSE	notDE	no.imprint
DHH00004Zm00004b03698	0.347292	0.266176	0.477003	1.26354	1.22022	1.42375	TE	W22	WP	A	0.36349	1.3025	0.218182	10.9391	-1.65507	0.678562	-0.965377	0.334356	1	FALSE	notDE	no.imprint
DHH00004Zm00008a00007	0.208375	0.133088	0.20443	0.631768	0.435792	0.31639	TE	PH207	WP	B	0.181964	0.461316	0.717131	4.33035	-1.17214	1.02773	-0.167492	0.866983	1	FALSE	notDE	no.imprint
DHH00004Zm00008a00089	0.347292	0.199632	0.477003	0.758121	0.697267	0.790974	TE	PH207	WP	B	0.341309	0.748787	0.6869	7.23917	-0.957705	0.792547	0	1	1	FALSE	notDE	no.imprint
DHH00004Zm00008a00208	0	0.33272	0	0.505414	0.697267	0.0790974	TE	PH207	WP	B	0.110907	0.427259	0.793917	3.6786	-1.69136	1.45821	-0.474112	0.63542	1	FALSE	notDE	no.imprint
DHH00004Zm00008a01081	2.5005	1.6636	2.24873	4.80143	4.09644	4.42946	TE	PH207	WP	B	2.13761	4.44244	0.675138	44.2722	-0.855419	0.381555	0	1	1	FALSE	notDE	no.imprint
DHH00004Zm00008a01161	1.52808	1.39742	2.45316	4.42237	3.48634	5.93231	TE	PH207	WP	B	1.79289	4.61367	0.720148	42.1761	-1.17859	0.396414	-0.450503	0.652347	1	FALSE	notDE	no.imprint
DHH00004Zm00008a01539	0.277833	0.266176	0.136287	0.568591	0.697267	0.474584	TE	PH207	WP	B	0.226765	0.580147	0.718972	5.4656	-1.12477	0.927384	-0.134543	0.892973	1	FALSE	notDE	no.imprint
DHH00005Zm00004b00921	1.31971	1.26434	1.09029	0.379061	0.958742	0.553682	TE	W22	WP	A	1.22478	0.630495	0.660161	13.1921	1.2052	0.642195	0.319523	0.74933	1	FALSE	notDE	no.imprint
DHH00005Zm00004b01983	3.82021	3.72646	3.81603	1.01083	0.871584	2.13563	TE	W22	WP	A	3.78757	1.33935	0.738761	36.4803	1.73113	0.447849	1.63255	0.102565	1	FALSE	notDE	no.imprint
DHH00005Zm00004b02830	3.26454	3.06102	4.0886	2.40072	2.00464	1.81924	TE	W22	WP	A	3.47139	2.07487	0.625898	38.7322	0.92337	0.390671	0	1	1	FALSE	notDE	no.imprint
DHH00005Zm00004b02850	0.41675	0.33272	0.61329	0.126354	0.0871584	0.158195	TE	W22	WP	A	0.454253	0.123902	0.785694	4.06372	2.04618	1.11055	0.942035	0.346175	1	FALSE	notDE	no.imprint
DHH00005Zm00008a00263	0.555666	0.731984	1.15844	1.13718	0.871584	0.870072	TE	PH207	WP	B	0.815362	0.959612	0.540634	12.0061	-0.0762957	0.624592	0	1	1	FALSE	notDE	no.imprint
DHH00005Zm00008a00564	0.8335	0.66544	0.61329	1.83213	2.00464	1.42375	TE	PH207	WP	B	0.704076	1.75351	0.713509	16.5652	-1.10707	0.566555	-0.188982	0.850107	1	FALSE	notDE	no.imprint
DHH00005Zm00008a00705	1.25025	0.731984	0.40886	2.02166	1.39453	2.84751	TE	PH207	WP	B	0.797031	2.0879	0.723726	19.3818	-1.12987	0.600433	-0.216301	0.828753	1	FALSE	notDE	no.imprint
DHH00005Zm00008a01247	0	0.266176	0.136287	0.126354	0.871584	1.18646	TE	PH207	WP	B	0.134154	0.728133	0.84442	5.51006	-2.18408	1.16344	-1.01774	0.308802	1	FALSE	notDE	no.imprint
DHH00005Zm00008a01703	0.138917	0.066544	0	0.568591	0.784425	0	TE	PH207	WP	B	0.0684869	0.451005	0.868166	3.52593	-2.48908	1.5309	-0.972687	0.330709	1	FALSE	notDE	no.imprint
DHH00005Zm00008a01737	0.764041	2.39558	2.72573	2.84295	5.66529	3.1639	TE	PH207	WP	B	1.96179	3.89072	0.664795	38.962	-0.81443	0.493479	0	1	1	FALSE	notDE	no.imprint
DHH00005Zm00008a01802	1.80592	1.6636	2.72573	7.13897	4.27076	7.90974	TE	PH207	WP	B	2.06508	6.43983	0.757189	55.9298	-1.45851	0.380588	-1.20474	0.228302	1	FALSE	notDE	no.imprint
DHH00005Zm00008a01959	0.208375	0.266176	0.81772	0.252707	0.697267	0.790974	TE	PH207	WP	B	0.430757	0.580316	0.573961	6.60798	-0.264011	0.88012	0	1	1	FALSE	notDE	no.imprint
DHH00005Zm00008a02232	0	0.465808	0.272573	0.821298	0	0.632779	TE	PH207	WP	B	0.246127	0.484692	0.663218	4.89802	-0.802444	1.28416	0	1	1	FALSE	notDE	no.imprint
DHH00005Zm00008a02301	0	0	0.0681433	0.0631768	0.261475	1.74014	TE	PH207	WP	B	0.0227144	0.688265	0.968052	4.3061	-4.53729	1.70129	-2.07918	0.037601	1	FALSE	notDE	no.imprint
DHH00006Zm00008a00025	0	0	0	2.7166	2.17896	0.949169	TE	PH207	WP	B	0	1.94824	1	12.7057	-7.10795	1.35608	-4.50411	6.66507e-06	0.000720474	TRUE	up	MEG
DHH00007Zm00004b00063	2.29212	2.79485	0.61329	1.76895	2.17896	0.711877	TE	W22	WP	A	1.90009	1.55326	0.550216	24.9508	0.550384	0.655478	0	1	1	FALSE	notDE	no.imprint
DHH00007Zm00004b00139	0.41675	0.532352	0.749576	3.03248	1.74317	2.05653	TE	W22	WP	A	0.566226	2.27739	0.199122	18.7603	-1.84251	0.569781	-1.47865	0.139233	1	FALSE	notDE	no.imprint
DHH00007Zm00004b00498	2.29212	1.86323	1.29472	1.01083	1.0459	1.50285	TE	W22	WP	A	1.81669	1.18653	0.604915	21.3232	0.864214	0.529262	0	1	1	FALSE	notDE	no.imprint
DHH00007Zm00008a01251	5.34829	4.45845	6.06475	10.1083	12.3765	11.0736	TE	PH207	WP	B	5.2905	11.1861	0.678909	110.297	-0.881223	0.280544	0	1	1	FALSE	notDE	no.imprint
DHH00008Zm00004b00055	0.347292	0.532352	0.20443	1.95848	0.871584	0.790974	TE	W22	WP	A	0.361358	1.20701	0.230403	10.6284	-1.53649	0.771463	-0.695418	0.486793	1	FALSE	notDE	no.imprint
DHH00008Zm00004b00361	10.6271	10.1147	8.24534	6.31768	4.88087	6.0905	TE	W22	WP	A	9.66238	5.76302	0.626394	109.397	0.969619	0.318847	0	1	1	FALSE	notDE	no.imprint
DHH00008Zm00004b00434	0.694583	1.39742	1.43101	0.0631768	0	0	TE	W22	WP	A	1.17434	0.0210589	0.982383	8.674	5.62224	1.37218	3.36854	0.000755684	0.0449139	TRUE	down	MEG
DHH00008Zm00004b00588	2.70887	2.66176	2.79388	1.45307	1.48169	1.50285	TE	W22	WP	A	2.7215	1.4792	0.647868	29.6012	1.08724	0.428813	0.203445	0.838787	1	FALSE	notDE	no.imprint
DHH00008Zm00004b00621	0.347292	0.532352	0.340717	0.0631768	0.261475	0.395487	TE	W22	WP	A	0.406787	0.240046	0.62889	4.54352	1.04169	1.03678	0.0402123	0.967924	1	FALSE	notDE	no.imprint
DHH00008Zm00004b00836	2.15321	1.59706	1.49915	0	0	0	TE	W22	WP	A	1.74981	0	1	13.1485	7.19998	1.32363	4.68406	2.81241e-06	0.000325365	TRUE	down	MEG
DHH00008Zm00004b01019	0.764041	0.33272	1.02215	0.505414	0.52295	0.870072	TE	W22	WP	A	0.706304	0.632812	0.52744	9.06023	0.344609	0.732312	0	1	1	FALSE	notDE	no.imprint
DHH00008Zm00004b01041	1.94483	1.26434	1.90801	0.631768	0.784425	0.632779	TE	W22	WP	A	1.70573	0.682991	0.714076	16.9279	1.52476	0.564289	0.92994	0.352402	1	FALSE	notDE	no.imprint
DHH00008Zm00004b01106	0	0.266176	0.272573	0.694944	0.435792	0.158195	TE	W22	WP	A	0.179583	0.429644	0.294772	4.08625	-1.1361	1.18546	-0.114805	0.9086	1	FALSE	notDE	no.imprint
DHH00008Zm00008a00244	1.94483	0.865072	1.77173	4.73826	2.52759	2.9266	TE	PH207	WP	B	1.52721	3.39748	0.689887	33.1539	-0.977485	0.483825	0	1	1	FALSE	notDE	no.imprint
DHH00008Zm00008a00339	0.555666	0.731984	0.136287	0.505414	0.52295	0.0790974	TE	PH207	WP	B	0.474646	0.369154	0.43749	6.14168	0.604473	1.00843	0	1	1	FALSE	notDE	no.imprint
DHH00008Zm00008a00399	0.138917	0.199632	0.272573	0.505414	0.435792	0.870072	TE	PH207	WP	B	0.203707	0.603759	0.74772	5.27501	-1.36906	0.942492	-0.391574	0.695373	1	FALSE	notDE	no.imprint
DHH00008Zm00008a00485	0	0	0	1.074	0.697267	1.50285	TE	PH207	WP	B	0	1.09137	1	6.90881	-6.23271	1.41991	-3.68524	0.000228487	0.0167854	TRUE	up	MEG
DHH00008Zm00008a00536	0.277833	0.532352	0	0.631768	0	0.0790974	TE	PH207	WP	B	0.270062	0.236955	0.467351	3.73437	0.404138	1.48989	0	1	1	FALSE	notDE	no.imprint
DHH00008Zm00008a00615	1.18079	0.865072	1.15844	2.46389	3.22486	2.21473	TE	PH207	WP	B	1.0681	2.63449	0.711527	24.7918	-1.10333	0.477583	-0.216354	0.828712	1	FALSE	notDE	no.imprint
DHH00009Zm00008a01002	0.347292	0.598896	0.20443	0.18953	0.174317	0.0790974	TE	PH207	WP	B	0.383539	0.147648	0.277959	3.90373	1.60344	1.14369	0.527624	0.59776	1	FALSE	notDE	no.imprint
DHH00010Zm00004b00606	0.486208	0.266176	0.477003	0.18953	0.348634	0.237292	TE	W22	WP	A	0.409796	0.258485	0.613209	4.65822	0.878639	0.973904	0	1	1	FALSE	notDE	no.imprint
DHH00010Zm00008a00020	0.41675	0.133088	0.272573	0.758121	0.348634	0.711877	TE	PH207	WP	B	0.274137	0.60621	0.688604	5.9173	-0.949157	0.91007	0	1	1	FALSE	notDE	no.imprint
DHH00010Zm00008a00038	0.972416	1.53051	1.15844	2.59025	2.78907	2.21473	TE	PH207	WP	B	1.22045	2.53135	0.674702	25.3251	-0.845631	0.472899	0	1	1	FALSE	notDE	no.imprint
DHH00010Zm00008a00261	0.486208	0.133088	0.681433	0.631768	0.52295	1.02827	TE	PH207	WP	B	0.433576	0.727661	0.626626	7.67393	-0.572709	0.813645	0	1	1	FALSE	notDE	no.imprint
DHH00011Zm00008a00134	0.138917	0.133088	0.40886	1.45307	1.22022	0.553682	TE	PH207	WP	B	0.226955	1.07565	0.825769	8.58017	-2.11991	0.853326	-1.31241	0.189382	1	FALSE	notDE	no.imprint
DHH00012Zm00004b00180	1.04187	1.33088	0.749576	0.18953	0.435792	0.158195	TE	W22	WP	A	1.04078	0.261172	0.799399	9.56691	2.25647	0.808504	1.55407	0.120167	1	FALSE	notDE	no.imprint
DHH00012Zm00004b00261	6.87637	5.25698	4.97446	3.41154	2.52759	3.0848	TE	W22	WP	A	5.7026	3.00798	0.654675	62.0566	1.14093	0.36893	0.381991	0.702468	1	FALSE	notDE	no.imprint
DHH00012Zm00004b00349	1.45862	1.19779	1.63544	0.568591	0.610109	0.632779	TE	W22	WP	A	1.43062	0.603826	0.703199	14.3523	1.44466	0.589856	0.753846	0.450942	1	FALSE	notDE	no.imprint
DHH00012Zm00008a00269	0.555666	1.0647	0.681433	2.14801	2.0918	1.10736	TE	PH207	WP	B	0.767268	1.78239	0.69907	17.2776	-1.01838	0.593153	-0.0309805	0.975285	1	FALSE	notDE	no.imprint
DHH00015Zm00004b00264	1.11133	1.19779	0.20443	0.568591	0.261475	0.31639	TE	W22	WP	A	0.837852	0.382152	0.686762	9.06424	1.3828	0.875049	0.437457	0.66178	1	FALSE	notDE	no.imprint
DHH00015Zm00008a00239	0.347292	0.399264	0.20443	0.694944	0.871584	0	TE	PH207	WP	B	0.316995	0.522176	0.622252	5.86387	-0.517724	1.08414	0	1	1	FALSE	notDE	no.imprint
DHH00015Zm00008a00282	0	0	0.136287	3.85378	3.22486	4.58765	TE	PH207	WP	B	0.0454289	3.88876	0.988453	25.036	-6.24278	1.11994	-4.68131	2.85044e-06	0.000328665	TRUE	up	MEG
DHH00015Zm00008a00283	0	0.066544	0.0681433	0.758121	1.0459	1.58195	TE	PH207	WP	B	0.0448958	1.12866	0.961744	7.42581	-4.43278	1.25908	-2.72641	0.00640277	0.266916	FALSE	notDE	no.imprint
DHH00015Zm00008a00319	0.277833	0.266176	0	0.884475	0.348634	0.31639	TE	PH207	WP	B	0.181336	0.516499	0.740145	4.82573	-1.267	1.13182	-0.235906	0.813506	1	FALSE	notDE	no.imprint
DHH00016Zm00008a00088	1.80592	2.32904	2.24873	2.21119	2.17896	1.74014	TE	PH207	WP	B	2.1279	2.04343	0.489875	28.833	0.254047	0.434824	0	1	1	FALSE	notDE	no.imprint
DHH00016Zm00008a00176	0.277833	0.066544	0.20443	0.505414	1.22022	0.949169	TE	PH207	WP	B	0.182936	0.8916	0.829754	7.01151	-2.07046	0.913304	-1.17208	0.241166	1	FALSE	notDE	no.imprint
DHH00017Zm00004b00055	0.486208	0.798528	0.477003	0.379061	0.610109	0.31639	TE	W22	WP	A	0.587246	0.435186	0.574362	7.21097	0.662256	0.811242	0	1	1	FALSE	notDE	no.imprint
DHH00017Zm00008a00118	0.764041	0.598896	1.15844	0.758121	0.784425	0.632779	TE	PH207	WP	B	0.840458	0.725109	0.463161	10.7068	0.383291	0.653138	0	1	1	FALSE	notDE	no.imprint
DHH00019Zm00008a00018	0.277833	0	0.340717	0.947651	0.784425	0.632779	TE	PH207	WP	B	0.206183	0.788285	0.79267	6.54248	-1.79143	0.955091	-0.828643	0.407307	1	FALSE	notDE	no.imprint
DHH00021Zm00004b00036	0.625125	0.598896	0.136287	0.18953	0.261475	0.158195	TE	W22	WP	A	0.453436	0.203067	0.690684	4.86022	1.43672	1.05896	0.412408	0.68004	1	FALSE	notDE	no.imprint
DHH00021Zm00008a00037	1.38917	1.46397	0.20443	0.694944	1.91748	0.31639	TE	PH207	WP	B	1.01919	0.976273	0.489247	14.382	0.347237	0.836684	0	1	1	FALSE	notDE	no.imprint
DHH00021Zm00008a00091	0.555666	0.598896	0.749576	2.84295	2.17896	4.19216	TE	PH207	WP	B	0.634713	3.07136	0.828737	24.071	-2.07051	0.516474	-2.07272	0.0381983	1	FALSE	notDE	no.imprint
DHH00023Zm00004b00035	1.11133	0.865072	2.31687	0.0631768	0.174317	0.0790974	TE	W22	WP	A	1.43109	0.10553	0.931323	10.7679	3.96365	0.95902	3.09028	0.00199965	0.102626	FALSE	notDE	no.imprint
DHH00028Zm00008a00035	1.31971	1.26434	0.749576	1.70577	0.784425	0.158195	TE	PH207	WP	B	1.11121	0.882798	0.442726	14.3073	0.514686	0.765462	0	1	1	FALSE	notDE	no.imprint
DHH00029Zm00004b00012	0.972416	0.532352	0.81772	0.379061	0.610109	0.870072	TE	W22	WP	A	0.774163	0.619747	0.555389	9.63144	0.554843	0.710137	0	1	1	FALSE	notDE	no.imprint
DHH00029Zm00004b00028	0.277833	0.465808	0.340717	0.315884	0.261475	0	TE	W22	WP	A	0.361453	0.192453	0.652553	3.96251	1.07037	1.15622	0.060861	0.95147	1	FALSE	notDE	no.imprint
DHH00029Zm00008a00014	1.04187	0.598896	1.22658	0.442237	1.74317	0.870072	TE	PH207	WP	B	0.955783	1.01849	0.515881	13.4335	0.119018	0.670174	0	1	1	FALSE	notDE	no.imprint
DHH00029Zm00008a00016	0.625125	0	0.20443	0.18953	0.261475	0.0790974	TE	PH207	WP	B	0.276518	0.176701	0.38988	3.26463	0.875379	1.36807	0	1	1	FALSE	notDE	no.imprint
DHH00029Zm00008a00020	0.764041	0.532352	0.954006	0.505414	0.52295	1.66105	TE	PH207	WP	B	0.750133	0.89647	0.544436	11.0172	-0.0339657	0.706479	0	1	1	FALSE	notDE	no.imprint
DHH00029Zm00008a00022	0.277833	0.266176	0.0681433	0.884475	0	0.158195	TE	PH207	WP	B	0.204051	0.347556	0.63008	3.89907	-0.578929	1.33023	0	1	1	FALSE	notDE	no.imprint
DHH00029Zm00008a00028	0.972416	1.0647	1.77173	2.52707	1.56885	3.1639	TE	PH207	WP	B	1.26962	2.41994	0.655889	24.4739	-0.752646	0.4858	0	1	1	FALSE	notDE	no.imprint
DHH00029Zm00008a00056	0.486208	0.598896	0.272573	0.884475	0.697267	1.10736	TE	PH207	WP	B	0.452559	0.896368	0.664505	9.15752	-0.744086	0.734549	0	1	1	FALSE	notDE	no.imprint
DHH00031Zm00004b00027	18.4065	16.5029	19.012	0.0631768	0.0871584	0	TE	W22	WP	A	17.9738	0.0501117	0.99722	133.09	8.69114	1.05785	7.27057	3.5798e-13	1.40715e-10	TRUE	down	MEG
DHH00032Zm00004b00005	0.277833	0.199632	0.40886	0.505414	0.348634	0.31639	TE	W22	WP	A	0.295442	0.390146	0.430932	4.645	-0.246183	0.956789	0	1	1	FALSE	notDE	no.imprint
DHH00037Zm00008a00007	0.347292	0.532352	0.20443	1.26354	0.610109	1.18646	TE	PH207	WP	B	0.361358	1.02003	0.738411	9.28603	-1.26723	0.768447	-0.347747	0.72803	1	FALSE	notDE	no.imprint
DHH00038Zm00008a00028	0.0694583	0.199632	0.477003	0.315884	0.871584	0.790974	TE	PH207	WP	B	0.248698	0.659481	0.726158	5.86915	-1.2412	0.95274	-0.253162	0.800143	1	FALSE	notDE	no.imprint
DHH00040Zm00004b00004	7.84879	5.65624	6.1329	3.34837	3.31202	3.0057	TE	W22	WP	A	6.54598	3.22203	0.670145	69.5393	1.23783	0.348921	0.681616	0.495482	1	FALSE	notDE	no.imprint
DHH00040Zm00004b00020	8.68229	8.98344	7.22319	5.68591	2.96338	4.11307	TE	W22	WP	A	8.29631	4.25412	0.661038	89.5353	1.17286	0.362823	0.47643	0.633768	1	FALSE	notDE	no.imprint
DHH00041Zm00004b00003	0.0694583	0.133088	0.136287	0.758121	0.52295	0.158195	TE	W22	WP	A	0.112944	0.479755	0.190559	3.97129	-1.93648	1.18199	-0.792294	0.428189	1	FALSE	notDE	no.imprint
DHH00041Zm00008a00005	2.63942	1.53051	5.45147	14.0884	5.92677	12.8929	TE	PH207	WP	B	3.20713	10.9694	0.773771	92.595	-1.63613	0.437508	-1.45399	0.14595	1	FALSE	notDE	no.imprint
DHH00049Zm00004b00004	15.6281	23.0908	17.9217	2.14801	1.56885	1.26556	TE	W22	WP	A	18.8802	1.66081	0.919147	151.091	3.69912	0.357084	7.55877	4.06897e-14	1.78164e-11	TRUE	down	MEG
DHH00049Zm00004b00024	15.5587	14.8393	17.3765	8.1498	5.05519	6.88148	TE	W22	WP	A	15.9248	6.69549	0.704006	160.202	1.44281	0.286018	1.5482	0.121575	1	FALSE	notDE	no.imprint
DHH00067Zm00004b00011	0.555666	0.266176	0.40886	0.0631768	0	0.0790974	TE	W22	WP	A	0.410234	0.0474247	0.896375	3.35297	3.27309	1.46009	1.55681	0.119515	1	FALSE	notDE	no.imprint
DHH00068Zm00004b00008	1.80592	1.59706	1.70358	0.442237	0.871584	0.790974	TE	W22	WP	A	1.70218	0.701598	0.708127	17.0822	1.51711	0.566508	0.912801	0.361347	1	FALSE	notDE	no.imprint
DHH00076Zm00008a00004	0.138917	0.066544	0.20443	0.315884	0.610109	1.10736	TE	PH207	WP	B	0.13663	0.677785	0.832235	5.20475	-2.09958	1.04357	-1.05368	0.29203	1	FALSE	notDE	no.imprint
DHH00076Zm00008a00007	0.8335	1.19779	1.83987	0.947651	1.0459	2.76841	TE	PH207	WP	B	1.29039	1.58732	0.551592	19.1216	-0.0952677	0.576301	0	1	1	FALSE	notDE	no.imprint
DHH00076Zm00008a00014	0.208375	0.133088	0.20443	0.505414	0.435792	1.02827	TE	PH207	WP	B	0.181964	0.656491	0.782977	5.46064	-1.63353	0.956597	-0.662277	0.507794	1	FALSE	notDE	no.imprint
DHH00081Zm00004b00002	1.18079	1.73014	1.36287	1.13718	1.30738	1.66105	TE	W22	WP	A	1.4246	1.36853	0.510036	19.2685	0.282135	0.51344	0	1	1	FALSE	notDE	no.imprint
DHH00082Zm00008a00006	0.486208	0.33272	0.0681433	0.631768	0.435792	0.870072	TE	PH207	WP	B	0.29569	0.645877	0.685959	6.42676	-0.851467	0.923108	0	1	1	FALSE	notDE	no.imprint
DHH00086Zm00008a00003	0.625125	0.399264	0.340717	0.379061	0.871584	0.553682	TE	PH207	WP	B	0.455035	0.601442	0.56929	7.28816	-0.153518	0.811397	0	1	1	FALSE	notDE	no.imprint
DHH00095Zm00004b00002	0.0694583	0.133088	0.136287	0.505414	0.435792	0.632779	TE	W22	WP	A	0.112944	0.524662	0.177138	4.15752	-2.01766	1.10039	-0.924815	0.355062	1	FALSE	notDE	no.imprint
DHH00096Zm00004b00004	0.694583	0.598896	0.477003	0.315884	0.610109	0.158195	TE	W22	WP	A	0.590161	0.361396	0.620206	6.79211	0.938267	0.863755	0	1	1	FALSE	notDE	no.imprint
DHH00102Zm00004b00006	0.694583	1.46397	1.09029	0.821298	0.348634	0.632779	TE	W22	WP	A	1.08295	0.600904	0.643137	11.8594	1.03167	0.676684	0.0468015	0.962671	1	FALSE	notDE	no.imprint
DHH00132Zm00008a00006	0.208375	0.33272	0.61329	0.315884	0.0871584	0.632779	TE	PH207	WP	B	0.384795	0.345274	0.472933	4.86887	0.325903	1.00383	0	1	1	FALSE	notDE	no.imprint
DHH00164Zm00004b00003	0.0694583	0.266176	0.0681433	0.379061	0.348634	0.31639	TE	W22	WP	A	0.134593	0.348028	0.278879	3.2661	-1.13631	1.19927	-0.11366	0.909508	1	FALSE	notDE	no.imprint
DHH00173Zm00008a00002	1.59754	1.92978	3.6116	6.2545	7.05983	7.75155	TE	PH207	WP	B	2.37964	7.02196	0.74689	61.6285	-1.39135	0.353759	-1.10627	0.268611	1	FALSE	notDE	no.imprint
DHH00179Zm00008a00002	0.41675	0.266176	0.136287	0.758121	0.52295	0.790974	TE	PH207	WP	B	0.273071	0.690682	0.716659	6.51983	-1.09983	0.872906	-0.114368	0.908946	1	FALSE	notDE	no.imprint
DHH00222Zm00008a00001	0	0	0	1.074	0.871584	0.474584	TE	PH207	WP	B	0	0.806724	1	5.24245	-5.83116	1.49334	-3.23514	0.00121583	0.0677245	FALSE	notDE	no.imprint
DHH00230Zm00004b00002	0.694583	0.598896	0.545147	0.694944	0.610109	0.0790974	TE	W22	WP	A	0.612875	0.461383	0.57051	7.62872	0.587964	0.864716	0	1	1	FALSE	notDE	no.imprint
DHH00236Zm00004b00002	1.87537	1.92978	1.63544	0.505414	0.958742	1.50285	TE	W22	WP	A	1.81353	0.989002	0.647104	19.7515	1.13129	0.553585	0.237167	0.812527	1	FALSE	notDE	no.imprint
DHH00237Zm00008a00003	1.04187	1.19779	1.77173	2.40072	1.65601	2.45202	TE	PH207	WP	B	1.33713	2.16958	0.618694	23.5027	-0.521872	0.472408	0	1	1	FALSE	notDE	no.imprint
DHH00277Zm00004b00002	0.138917	0	0	5.30685	5.05519	2.84751	TE	W22	WP	A	0.0463055	4.40318	0.0104069	28.8963	-6.40803	1.12154	-4.82195	1.42159e-06	0.000183485	TRUE	up	PEG
DHH00298Zm00004b00003	6.94583	5.45661	6.95062	2.84295	3.22486	3.55938	TE	W22	WP	A	6.45102	3.20907	0.667801	68.0379	1.21885	0.326275	0.670749	0.50238	1	FALSE	notDE	no.imprint
DHH00338Zm00008a00001	7.08475	6.25514	5.99661	7.39168	10.1975	8.14703	TE	PH207	WP	B	6.4455	8.57875	0.570994	102.96	-0.190827	0.309391	0	1	1	FALSE	notDE	no.imprint
DHH00344Zm00008a00001	2.36158	1.79669	2.31687	6.82309	5.57814	4.66675	TE	PH207	WP	B	2.15838	5.68932	0.724967	52.6094	-1.20931	0.377262	-0.554803	0.579029	1	FALSE	notDE	no.imprint
DHH00350Zm00008a00001	0.138917	0	0.477003	0.252707	0.348634	0.31639	TE	PH207	WP	B	0.205307	0.30591	0.598396	3.31522	-0.472793	1.24623	0	1	1	FALSE	notDE	no.imprint
DHH00404Zm00008a00001	0.277833	0.399264	0.40886	1.70577	0.697267	1.10736	TE	PH207	WP	B	0.361986	1.17013	0.763735	10.1965	-1.51947	0.733021	-0.708665	0.478532	1	FALSE	notDE	no.imprint
DHH00424Zm00008a00001	6.18179	5.52315	8.51791	15.5415	14.4683	19.2998	TE	PH207	WP	B	6.74095	16.4365	0.709159	153.532	-1.09449	0.261027	-0.361988	0.717361	1	FALSE	notDE	no.imprint
DHH00452Zm00008a00001	0	0.066544	0	0.442237	0.435792	0.553682	TE	PH207	WP	B	0.0221813	0.477237	0.955586	3.21226	-4.08115	1.58781	-1.94051	0.0523179	1	FALSE	notDE	no.imprint
DHH00461Zm00004b00001	0.41675	0.399264	0.954006	0.18953	0.261475	0.237292	TE	W22	WP	A	0.590007	0.229433	0.720013	5.62139	1.52798	0.925535	0.570456	0.568368	1	FALSE	notDE	no.imprint
DHH00501Zm00008a00001	0.764041	0.532352	0.61329	1.01083	0.784425	0.790974	TE	PH207	WP	B	0.636561	0.862076	0.57524	10.2842	-0.238943	0.669471	0	1	1	FALSE	notDE	no.imprint
DHH00638Zm00004b00001	0.972416	0.598896	0.0681433	0	0	0	TE	W22	WP	A	0.546485	0	1	4.35341	5.59798	1.67463	2.74568	0.00603865	0.255671	FALSE	notDE	no.imprint
DHH00670Zm00004b00002	0.138917	0.465808	0.477003	0.379061	0.261475	0.31639	TE	W22	WP	A	0.360576	0.318975	0.530609	4.63963	0.342513	0.979728	0	1	1	FALSE	notDE	no.imprint
DHH00786Zm00004b00001	0.625125	0.66544	0.545147	0.0631768	0.348634	0.237292	TE	W22	WP	A	0.611904	0.216368	0.738772	5.94444	1.78011	0.947955	0.822942	0.410541	1	FALSE	notDE	no.imprint
DHH00828Zm00008a00001	0.0694583	0.133088	0.20443	0.442237	0.435792	0.158195	TE	PH207	WP	B	0.135659	0.345408	0.718004	3.21366	-1.20323	1.20126	-0.169179	0.865656	1	FALSE	notDE	no.imprint
DHH00983Zm00008a00001	0.8335	0.66544	1.02215	0.505414	0.784425	0.790974	TE	PH207	WP	B	0.840363	0.693605	0.452164	10.5339	0.485495	0.656373	0	1	1	FALSE	notDE	no.imprint
DHH01041Zm00004b00001	0.208375	0.532352	0.136287	0.126354	0.174317	0.237292	TE	W22	WP	A	0.292338	0.179321	0.619808	3.38315	0.981788	1.18424	0	1	1	FALSE	notDE	no.imprint
DHH01041Zm00008a00001	0.902958	0.99816	1.49915	1.76895	2.61475	3.48029	TE	PH207	WP	B	1.13342	2.62133	0.698136	24.7297	-1.00663	0.480091	-0.0138055	0.988985	1	FALSE	notDE	no.imprint
DHH01046Zm00008a00001	0.347292	0.465808	0.340717	0.631768	0.52295	0.870072	TE	PH207	WP	B	0.384605	0.67493	0.637006	7.15499	-0.588738	0.790343	0	1	1	FALSE	notDE	no.imprint
DHH01066Zm00004b00001	1.04187	0.598896	0.885863	0.18953	0.610109	0.632779	TE	W22	WP	A	0.842211	0.477473	0.638192	9.23844	1.06947	0.7545	0.0920768	0.926637	1	FALSE	notDE	no.imprint
DHH01148Zm00008a00001	0.347292	0.266176	0.681433	0.821298	1.13306	1.10736	TE	PH207	WP	B	0.431634	1.02057	0.702774	9.55105	-1.06752	0.709985	-0.0951023	0.924234	1	FALSE	notDE	no.imprint
DHH01150Zm00008a00001	0.208375	0.133088	0.40886	0.442237	0.261475	0.158195	TE	PH207	WP	B	0.250108	0.287302	0.534606	3.63663	-0.0846794	1.10176	0	1	1	FALSE	notDE	no.imprint
DHH01195Zm00004b00001	0.0694583	0.33272	0.40886	0.568591	0.435792	0.790974	TE	W22	WP	A	0.270346	0.598452	0.311172	5.70538	-0.971009	0.923134	0	1	1	FALSE	notDE	no.imprint
DHH01215Zm00008a00001	0.41675	0.465808	0.40886	2.33754	2.0918	2.13563	TE	PH207	WP	B	0.430473	2.18832	0.835622	17.2264	-2.14348	0.582284	-1.96378	0.0495555	1	FALSE	notDE	no.imprint
DHH01303Zm00004b00001	0.277833	0.399264	0.340717	0.315884	0.348634	0.237292	TE	W22	WP	A	0.339271	0.300603	0.530215	4.44688	0.375528	0.971874	0	1	1	FALSE	notDE	no.imprint
DHH01493Zm00008a00001	0.41675	0.33272	0	1.20036	1.22022	0.237292	TE	PH207	WP	B	0.249823	0.885956	0.780042	7.81452	-1.57116	1.02117	-0.559318	0.575945	1	FALSE	notDE	no.imprint
DHH01541Zm00004b00001	0.764041	0.731984	0.749576	0.631768	0.52295	0.711877	TE	W22	WP	A	0.748534	0.622198	0.546083	9.5183	0.474114	0.683153	0	1	1	FALSE	notDE	no.imprint
DHH01550Zm00004b00001	1.18079	0.865072	2.31687	0.758121	0.261475	0.949169	TE	W22	WP	A	1.45425	0.656255	0.689052	14.4362	1.29266	0.650462	0.449932	0.652759	1	FALSE	notDE	no.imprint
DHH01556Zm00008a00001	0.625125	0.399264	0.20443	1.26354	1.83033	1.97744	TE	PH207	WP	B	0.409606	1.69043	0.804953	13.8963	-1.79153	0.665291	-1.18976	0.234142	1	FALSE	notDE	no.imprint
DHH01801Zm00008a00001	0.8335	0.66544	1.15844	0.884475	0.871584	2.05653	TE	PH207	WP	B	0.885792	1.27086	0.589275	14.3719	-0.312198	0.607082	0	1	1	FALSE	notDE	no.imprint
DHH01820Zm00008a00001	0.625125	0.33272	1.29472	1.32671	0.784425	0.632779	TE	PH207	WP	B	0.750856	0.914639	0.549169	11.1899	-0.170694	0.707433	0	1	1	FALSE	notDE	no.imprint
DHH01883Zm00004b00001	0.41675	0.532352	0.545147	0.252707	1.22022	0.474584	TE	W22	WP	A	0.498083	0.64917	0.434153	7.81096	-0.154326	0.827866	0	1	1	FALSE	notDE	no.imprint
DHH01883Zm00008a00001	0.208375	0.465808	0.61329	1.20036	1.13306	0.790974	TE	PH207	WP	B	0.429158	1.04146	0.708179	9.7842	-1.11794	0.718522	-0.164145	0.869617	1	FALSE	notDE	no.imprint
DHH02002Zm00004b00001	0.277833	0.33272	0.477003	0.379061	0.174317	0	TE	W22	WP	A	0.362519	0.184459	0.662767	3.84763	1.07408	1.17621	0.0629822	0.949781	1	FALSE	notDE	no.imprint
DHH02122Zm00004b00001	0.8335	0.865072	0.61329	0.442237	0.261475	0.711877	TE	W22	WP	A	0.77062	0.471863	0.620226	8.78348	0.942427	0.752	0	1	1	FALSE	notDE	no.imprint
DHH02213Zm00004b00002	11.8774	17.9669	18.3306	4.67508	8.71584	8.54252	TE	W22	WP	A	16.0583	7.31115	0.687149	163.861	1.34835	0.310992	1.12013	0.262657	1	FALSE	notDE	no.imprint
DHH02498Zm00008a00001	1.25025	1.33088	1.09029	2.59025	2.44043	2.05653	TE	PH207	WP	B	1.22381	2.3624	0.658747	24.3416	-0.740561	0.474838	0	1	1	FALSE	notDE	no.imprint
DHH02536Zm00008a00001	0.138917	0.33272	0.272573	0.18953	0.52295	0.0790974	TE	PH207	WP	B	0.24807	0.263859	0.515421	3.53233	0.117014	1.16073	0	1	1	FALSE	notDE	no.imprint
DHH02538Zm00004b00001	0.694583	0.33272	0.545147	0.126354	0	0.0790974	TE	W22	WP	A	0.52415	0.0684836	0.884442	4.3291	3.05093	1.26111	1.62629	0.103887	1	FALSE	notDE	no.imprint
DHH02698Zm00008a00001	0.486208	0.399264	0.340717	0.442237	0.435792	1.02827	TE	PH207	WP	B	0.40873	0.635432	0.608557	7.05522	-0.389313	0.817032	0	1	1	FALSE	notDE	no.imprint
DHH02710Zm00004b00001	6.59854	6.12205	7.22319	3.22201	3.83497	2.76841	TE	W22	WP	A	6.64793	3.27513	0.669947	70.0174	1.22169	0.328805	0.67424	0.500159	1	FALSE	notDE	no.imprint
DHH02710Zm00004b00082	0.347292	0.266176	0.749576	0.315884	0.697267	1.18646	TE	W22	WP	A	0.454348	0.733204	0.382592	7.77075	-0.4965	0.815702	0	1	1	FALSE	notDE	no.imprint
DHH02711Zm00004b00065	1.04187	0.133088	0.340717	0	0	0	TE	W22	WP	A	0.505226	0	1	3.87773	5.43339	1.67313	2.64977	0.00805477	0.322854	FALSE	notDE	no.imprint
DHH02711Zm00004b00107	0.0694583	0.066544	0.477003	0.252707	0.610109	0.474584	TE	W22	WP	A	0.204335	0.4458	0.314296	4.1822	-1.0028	1.11114	-0.00252182	0.997988	1	FALSE	notDE	no.imprint
DHH02711Zm00004b00108	1.94483	2.39558	1.29472	0.442237	0.784425	1.02827	TE	W22	WP	A	1.87838	0.751643	0.714207	19.0002	1.59274	0.58769	1.0086	0.313168	1	FALSE	notDE	no.imprint
DHH02711Zm00008a00053	0.347292	0.066544	0.20443	0.379061	0.52295	0.474584	TE	PH207	WP	B	0.206088	0.458865	0.690071	4.46526	-0.939693	1.02809	0	1	1	FALSE	notDE	no.imprint
DHH02712Zm00008a00003	0.41675	0.399264	1.15844	0.947651	1.91748	1.26556	TE	PH207	WP	B	0.65815	1.3769	0.676592	13.3727	-0.908023	0.649437	0	1	1	FALSE	notDE	no.imprint
DHH02712Zm00008a00022	0.208375	0.598896	0.61329	0.126354	0.261475	0.474584	TE	PH207	WP	B	0.47352	0.287471	0.377759	5.20711	0.944275	0.969991	0	1	1	FALSE	notDE	no.imprint
DHH02712Zm00008a00031	0.486208	0.465808	0.61329	0.821298	1.74317	2.13563	TE	PH207	WP	B	0.521769	1.5667	0.750167	13.6743	-1.36323	0.637225	-0.570022	0.568663	1	FALSE	notDE	no.imprint
DHH02715Zm00008a00004	20.004	19.4974	14.1738	31.7147	32.6844	24.7575	TE	PH207	WP	B	17.8917	29.7189	0.624207	326.125	-0.50452	0.30224	0	1	1	FALSE	notDE	no.imprint
DHH02718Zm00004b00004	0.694583	0.066544	0.477003	0.18953	0.0871584	0.158195	TE	W22	WP	A	0.41271	0.144961	0.74006	3.97346	1.684	1.1961	0.571862	0.567416	1	FALSE	notDE	no.imprint
DHH02718Zm00008a00009	0.625125	0.199632	0.477003	0.821298	0.784425	0.632779	TE	PH207	WP	B	0.43392	0.746168	0.632298	8.00748	-0.591414	0.77874	0	1	1	FALSE	notDE	no.imprint
DHH02718Zm00008a00010	2.29212	1.99632	1.63544	3.03248	2.44043	2.9266	TE	PH207	WP	B	1.97463	2.79984	0.586419	32.7705	-0.283121	0.429438	0	1	1	FALSE	notDE	no.imprint
DHH02721Zm00004b00003	0.486208	0.199632	0.20443	0.252707	0.174317	0	TE	W22	WP	A	0.296757	0.142341	0.675833	3.21164	1.23908	1.29243	0.184985	0.853241	1	FALSE	notDE	no.imprint
DHH02765Zm00004b00002	0.0694583	0.33272	0	0.631768	0.174317	0.632779	TE	W22	WP	A	0.134059	0.479621	0.218451	4.12064	-1.56502	1.24475	-0.453924	0.649884	1	FALSE	notDE	no.imprint
DHH02826Zm00008a00001	0	0	0	0.884475	1.39453	0.870072	TE	PH207	WP	B	0	1.04969	1	6.73233	-6.18518	1.42129	-3.64822	0.000264063	0.0189114	TRUE	up	MEG
DHH02855Zm00008a00001	0.555666	0.598896	1.09029	0.568591	1.91748	3.40119	TE	PH207	WP	B	0.748285	1.96242	0.723952	17.525	-1.17541	0.663574	-0.264342	0.791516	1	FALSE	notDE	no.imprint
DHH02892Zm00004b00001	0.0694583	0.532352	0.136287	0.442237	0.348634	0.31639	TE	W22	WP	A	0.246032	0.369087	0.399975	4.25148	-0.35611	1.09398	0	1	1	FALSE	notDE	no.imprint
DHH02900Zm00004b00001	0.277833	0.199632	3.74788	0.252707	0.348634	0.474584	TE	W22	WP	A	1.40845	0.358642	0.797044	11.3109	2.01762	0.97386	1.04493	0.296055	1	FALSE	notDE	no.imprint
DHH02919Zm00008a00001	0.208375	0.066544	0.20443	0.379061	0.610109	0.158195	TE	PH207	WP	B	0.159783	0.382455	0.705327	3.64891	-1.08545	1.152	-0.0741729	0.940873	1	FALSE	notDE	no.imprint
DHH02954Zm00004b00002	0.555666	0.798528	0.20443	2.77978	3.22486	1.26556	TE	W22	WP	A	0.519541	2.4234	0.176538	19.7713	-1.9877	0.65829	-1.5004	0.133511	1	FALSE	notDE	no.imprint
DHH02993Zm00004b00001	0.555666	0.598896	0.20443	0.18953	0.0871584	0.0790974	TE	W22	WP	A	0.452997	0.118595	0.792518	4.27946	2.14142	1.15791	0.985755	0.324253	1	FALSE	notDE	no.imprint
DHH03071Zm00004b00002	0.625125	0.399264	0.272573	0.126354	0.174317	0	TE	W22	WP	A	0.432321	0.100223	0.811803	3.9713	2.33691	1.23668	1.08105	0.279675	1	FALSE	notDE	no.imprint
DHH03081Zm00008a00001	0.41675	0.133088	0.20443	0.252707	0.610109	0.395487	TE	PH207	WP	B	0.251423	0.419434	0.625222	4.57585	-0.495179	1.01334	0	1	1	FALSE	notDE	no.imprint
DHH03100Zm00004b00002	5.48721	3.52683	4.49746	0	0	0	TE	W22	WP	A	4.50383	0	1	33.4781	8.55083	1.25377	6.02251	1.71738e-09	3.90828e-07	TRUE	down	MEG
DHH03221Zm00004b00001	3.334	3.06102	11.7207	2.21119	2.87623	6.80238	TE	W22	WP	A	6.03856	3.96326	0.603746	66.0961	0.74977	0.507638	0	1	1	FALSE	notDE	no.imprint
DHH03249Zm00004b00001	0.347292	0.33272	0.340717	0.126354	0	0.474584	TE	W22	WP	A	0.340243	0.200313	0.629432	3.75106	1.0102	1.18807	0.00858544	0.99315	1	FALSE	notDE	no.imprint
DHH03323Zm00008a00001	1.59754	2.99448	1.5673	3.91696	2.87623	1.97744	TE	PH207	WP	B	2.05311	2.92354	0.587452	34.4269	-0.301776	0.491572	0	1	1	FALSE	notDE	no.imprint
DHH03341Zm00004b00001	0.694583	0.399264	0.477003	0.379061	0.610109	0.870072	TE	W22	WP	A	0.523617	0.619747	0.457962	7.82214	0.00126123	0.773922	0	1	1	FALSE	notDE	no.imprint
DHH03351Zm00008a00001	0.277833	0.399264	0.545147	0.505414	0.610109	0.711877	TE	PH207	WP	B	0.407415	0.609133	0.599217	6.80498	-0.388347	0.795864	0	1	1	FALSE	notDE	no.imprint
DHH03358Zm00004b00001	0.277833	2.32904	0.545147	0.568591	1.22022	1.02827	TE	W22	WP	A	1.05067	0.939025	0.528057	13.9844	0.432913	0.791605	0	1	1	FALSE	notDE	no.imprint
DHH03373Zm00004b00001	0.902958	0.598896	0.681433	0.631768	0.0871584	0.395487	TE	W22	WP	A	0.727762	0.371471	0.662064	7.83151	1.13928	0.841481	0.165517	0.868537	1	FALSE	notDE	no.imprint
DHH03424Zm00004b00001	0.277833	0.066544	0.340717	0.252707	0.261475	0.237292	TE	W22	WP	A	0.228365	0.250491	0.476896	3.23882	0.0317878	1.15288	0	1	1	FALSE	notDE	no.imprint
DHH03472Zm00004b00001	0.277833	0.33272	0.749576	0.252707	0.52295	0.632779	TE	W22	WP	A	0.453377	0.469479	0.491276	6.13921	0.133469	0.865214	0	1	1	FALSE	notDE	no.imprint
DHH03478Zm00004b00001	4.1675	5.92242	4.5656	2.7166	3.74781	2.9266	TE	W22	WP	A	4.88517	3.13034	0.609465	56.391	0.863256	0.367746	0	1	1	FALSE	notDE	no.imprint
DHH03486Zm00004b00001	0.347292	0.931616	0.749576	0.694944	0.697267	0.949169	TE	W22	WP	A	0.676161	0.78046	0.464198	9.90698	-0.000494306	0.696966	0	1	1	FALSE	notDE	no.imprint
DHH03498Zm00004b00001	0.208375	0.199632	0.40886	0	0.52295	0.158195	TE	W22	WP	A	0.272289	0.227048	0.545301	3.38267	0.480218	1.27941	0	1	1	FALSE	notDE	no.imprint
DHH03509Zm00004b00001	2.15321	2.06286	0.61329	1.38989	1.22022	1.02827	TE	W22	WP	A	1.60979	1.21279	0.570325	20.3478	0.669258	0.616879	0	1	1	FALSE	notDE	no.imprint
DHH03509Zm00008a00001	0.41675	0.266176	0	0.884475	0.348634	1.10736	TE	PH207	WP	B	0.227642	0.780157	0.77412	6.77345	-1.48831	1.00588	-0.485452	0.627356	1	FALSE	notDE	no.imprint
DHH03527Zm00004b00001	3.75075	2.92794	1.09029	1.20036	1.0459	0.395487	TE	W22	WP	A	2.58966	0.880582	0.746248	25.8826	1.80029	0.637193	1.25596	0.209132	1	FALSE	notDE	no.imprint
DHH03608Zm00004b00001	0.8335	0.598896	0.20443	0.18953	0.174317	0.237292	TE	W22	WP	A	0.545609	0.20038	0.73139	5.53433	1.71816	1.00765	0.712706	0.476028	1	FALSE	notDE	no.imprint
DHH03608Zm00008a00001	0.138917	0.33272	0.0681433	0.379061	0.435792	0.237292	TE	PH207	WP	B	0.179927	0.350715	0.660926	3.66088	-0.719729	1.13738	0	1	1	FALSE	notDE	no.imprint
DHH03619Zm00004b00001	1.04187	1.33088	0.681433	0.505414	0.0871584	0.0790974	TE	W22	WP	A	1.01806	0.22389	0.819727	9.22543	2.32613	0.890836	1.48864	0.136583	1	FALSE	notDE	no.imprint
DHH03621Zm00008a00001	0.694583	0.798528	0.136287	0.758121	0.697267	0.870072	TE	PH207	WP	B	0.543133	0.775153	0.588001	9.21006	-0.236641	0.798157	0	1	1	FALSE	notDE	no.imprint
DHH03630Zm00004b00001	2.29212	1.59706	2.72573	0.126354	0.0871584	0	TE	W22	WP	A	2.20497	0.0711706	0.968732	16.5392	5.0666	0.985713	4.12555	3.69856e-05	0.00341165	TRUE	down	MEG
DHH03675Zm00008a00001	1.04187	1.0647	0	0.126354	0.784425	0.0790974	TE	PH207	WP	B	0.702193	0.329959	0.319681	7.7657	1.41914	1.18584	0.35345	0.723751	1	FALSE	notDE	no.imprint
DHH03728Zm00004b00001	7.29312	8.318	12.9472	4.10649	6.44972	6.1696	TE	W22	WP	A	9.51945	5.57527	0.630648	103.952	0.958896	0.306216	0	1	1	FALSE	notDE	no.imprint
DHH03886Zm00004b00001	0.764041	0.99816	1.77173	0.758121	0.435792	1.18646	TE	W22	WP	A	1.17798	0.793458	0.597522	13.3775	0.739053	0.630693	0	1	1	FALSE	notDE	no.imprint
DHH03907Zm00008a00001	0.347292	0.066544	0	0.821298	0.958742	0.0790974	TE	PH207	WP	B	0.137945	0.619712	0.817932	5.19236	-1.92126	1.26137	-0.730361	0.465169	1	FALSE	notDE	no.imprint
DHH03944Zm00008a00001	1.04187	0.99816	1.15844	2.02166	1.74317	1.74014	TE	PH207	WP	B	1.06616	1.83499	0.632505	19.6265	-0.590272	0.500326	0	1	1	FALSE	notDE	no.imprint
DHH03966Zm00008a00001	0.138917	0.532352	0.20443	2.77978	3.57349	1.97744	TE	PH207	WP	B	0.2919	2.7769	0.904882	20.109	-3.03488	0.661792	-3.0748	0.00210645	0.107021	FALSE	notDE	no.imprint
DHH04004Zm00008a00001	0.277833	0.133088	0.0681433	0.442237	0.697267	0	TE	PH207	WP	B	0.159688	0.379835	0.70402	3.74617	-1.02567	1.31084	-0.0195849	0.984375	1	FALSE	notDE	no.imprint
DHH04051Zm00008a00001	2.22267	3.26066	6.1329	7.77074	8.3672	7.90974	TE	PH207	WP	B	3.87207	8.0159	0.674286	78.6068	-0.897437	0.35071	0	1	1	FALSE	notDE	no.imprint
DHH04061Zm00008a00001	1.18079	1.33088	0.61329	1.76895	1.22022	1.58195	TE	PH207	WP	B	1.04165	1.5237	0.593954	17.7373	-0.312243	0.575062	0	1	1	FALSE	notDE	no.imprint
DHH04093Zm00004b00001	0.764041	0.465808	0.477003	0.315884	0.261475	0.158195	TE	W22	WP	A	0.568951	0.245185	0.698841	5.87556	1.41513	0.91566	0.453363	0.650287	1	FALSE	notDE	no.imprint
DHH04229Zm00004b00001	1.38917	1.26434	1.36287	0.631768	1.39453	0.711877	TE	W22	WP	A	1.33879	0.912726	0.594617	15.7697	0.77748	0.583816	0	1	1	FALSE	notDE	no.imprint
DHH04240Zm00004b00001	1.59754	0.931616	0.81772	0.379061	0.52295	0.158195	TE	W22	WP	A	1.11563	0.353402	0.759431	10.774	1.88908	0.763001	1.16524	0.243922	1	FALSE	notDE	no.imprint
DHH04256Zm00004b00001	1.87537	0.798528	3.13459	1.45307	0.697267	2.68931	TE	W22	WP	A	1.93616	1.61321	0.545494	23.7983	0.43171	0.592479	0	1	1	FALSE	notDE	no.imprint
DHH04294Zm00004b00001	0.486208	0.66544	0.40886	0.315884	0.697267	0.632779	TE	W22	WP	A	0.520169	0.548643	0.48668	7.39367	0.176876	0.79474	0	1	1	FALSE	notDE	no.imprint
DHH04374Zm00008a00001	0.208375	0.465808	0.681433	1.76895	1.13306	2.05653	TE	PH207	WP	B	0.451872	1.65285	0.785305	13.7189	-1.69901	0.647453	-1.07963	0.280306	1	FALSE	notDE	no.imprint
DHH04400Zm00008a00001	0.0694583	0.399264	0.20443	0.379061	0.958742	0.31639	TE	PH207	WP	B	0.224384	0.551397	0.710764	5.2183	-1.07782	1.02076	-0.0762331	0.939234	1	FALSE	notDE	no.imprint
DHH04420Zm00004b00001	0.764041	1.26434	0.20443	0.0631768	0.0871584	0.158195	TE	W22	WP	A	0.744269	0.102843	0.878595	6.47172	3.16773	1.14067	1.90041	0.0573799	1	FALSE	notDE	no.imprint
DHH04497Zm00004b00001	3.54237	5.92242	3.6116	2.46389	1.83033	1.10736	TE	W22	WP	A	4.3588	1.80053	0.707674	44.3938	1.47541	0.464027	1.02454	0.305582	1	FALSE	notDE	no.imprint
DHH04571Zm00004b00001	41.4666	34.3367	32.3681	28.24	17.9546	18.8252	TE	W22	WP	A	36.0571	21.6733	0.624578	409.635	0.94721	0.302656	0	1	1	FALSE	notDE	no.imprint
DHH04636Zm00008a00001	0.625125	1.26434	1.43101	4.3592	3.74781	3.0848	TE	PH207	WP	B	1.10682	3.7306	0.771196	32.0274	-1.58117	0.460509	-1.26201	0.206944	1	FALSE	notDE	no.imprint
DHH04668Zm00008a00001	0.41675	0.399264	0.272573	0.884475	0.697267	0.632779	TE	PH207	WP	B	0.362862	0.738174	0.670436	7.49995	-0.813685	0.787777	0	1	1	FALSE	notDE	no.imprint
DHH04714Zm00008a00001	0.277833	0.133088	0.545147	0.252707	0	0.31639	TE	PH207	WP	B	0.318689	0.189699	0.373138	3.43	0.874784	1.22697	0	1	1	FALSE	notDE	no.imprint
DHH04783Zm00004b00001	0.486208	0.798528	0.61329	1.70577	0.871584	1.02827	TE	W22	WP	A	0.632675	1.20187	0.344867	12.457	-0.740891	0.649693	0	1	1	FALSE	notDE	no.imprint
DHH04969Zm00008a00001	0	0.266176	0.20443	0.568591	0.958742	0.158195	TE	PH207	WP	B	0.156869	0.561843	0.781736	4.79118	-1.67475	1.15872	-0.58232	0.560351	1	FALSE	notDE	no.imprint
DHH05017Zm00008a00004	0.972416	1.19779	1.02215	0	0	0	TE	PH207	WP	B	1.06412	0	0	7.91018	6.46941	1.3862	3.94561	7.95985e-05	0.00678175	TRUE	down	PEG
DHH05017Zm00008a00008	0.8335	0.931616	1.09029	1.20036	1.13306	1.66105	TE	PH207	WP	B	0.951803	1.33149	0.583144	15.4225	-0.280238	0.549903	0	1	1	FALSE	notDE	no.imprint
DHH05033Zm00008a00003	0.277833	1.19779	0.0681433	0.631768	1.13306	0.553682	TE	PH207	WP	B	0.51459	0.772836	0.600296	9.02281	-0.301113	0.930125	0	1	1	FALSE	notDE	no.imprint
DHH05035Zm00008a00003	0.208375	0.133088	0.340717	0.442237	0.174317	0.31639	TE	PH207	WP	B	0.227393	0.310981	0.57763	3.62135	-0.310582	1.08913	0	1	1	FALSE	notDE	no.imprint
DHH05065Zm00008a00001	10.2798	10.8467	8.31348	25.9025	23.6199	20.4862	TE	PH207	WP	B	9.81333	23.3362	0.703968	223.685	-1.03003	0.292334	-0.102741	0.918168	1	FALSE	notDE	no.imprint
DHH05082Zm00008a00002	0.41675	0.931616	0.61329	1.6426	2.52759	0.711877	TE	PH207	WP	B	0.653885	1.62736	0.713364	15.4286	-1.11815	0.668436	-0.176761	0.859696	1	FALSE	notDE	no.imprint
DHH05107Zm00008a00001	0.764041	0.465808	0.340717	1.45307	2.00464	1.18646	TE	PH207	WP	B	0.523522	1.54806	0.747284	13.9617	-1.33478	0.647031	-0.517417	0.604865	1	FALSE	notDE	no.imprint
DHH05155Zm00008a00001	0.0694583	0.133088	0.0681433	0.18953	0.52295	0.553682	TE	PH207	WP	B	0.0902299	0.422054	0.823867	3.33706	-1.97281	1.24982	-0.778361	0.436356	1	FALSE	notDE	no.imprint
DHH05235Zm00008a00001	0.486208	0.33272	0.545147	1.01083	0.871584	0.870072	TE	PH207	WP	B	0.454692	0.917494	0.668637	9.20982	-0.829028	0.703991	0	1	1	FALSE	notDE	no.imprint
DHH05246Zm00008a00001	0.0694583	0.33272	0.340717	1.13718	0.610109	1.58195	TE	PH207	WP	B	0.247632	1.10975	0.817566	8.79141	-1.97407	0.827198	-1.17755	0.238976	1	FALSE	notDE	no.imprint
DHH05302Zm00008a00001	0.0694583	0.066544	0.136287	0.568591	0.435792	0.395487	TE	PH207	WP	B	0.090763	0.466623	0.837163	3.6526	-2.20151	1.19603	-1.00458	0.315099	1	FALSE	notDE	no.imprint
DHH05323Zm00008a00001	1.38917	1.39742	2.93016	4.10649	4.53224	5.45772	TE	PH207	WP	B	1.90558	4.69882	0.711467	43.3958	-1.13128	0.392365	-0.334576	0.737945	1	FALSE	notDE	no.imprint
DHH05435Zm00008a00001	0.138917	0.133088	0.40886	0.379061	0.435792	0.395487	TE	PH207	WP	B	0.226955	0.403447	0.639984	4.15477	-0.682704	1.02409	0	1	1	FALSE	notDE	no.imprint
DHH05555Zm00008a00001	3.40346	3.65992	3.6116	5.30685	8.62868	2.84751	TE	PH207	WP	B	3.55832	5.59434	0.611226	62.5963	-0.45701	0.434046	0	1	1	FALSE	notDE	no.imprint
DHH05590Zm00008a00001	0.138917	0.133088	0.136287	0.18953	0.261475	0.632779	TE	PH207	WP	B	0.136097	0.361262	0.72636	3.25832	-1.16487	1.18341	-0.139318	0.889199	1	FALSE	notDE	no.imprint
DHH05613Zm00008a00001	1.80592	1.26434	1.15844	0.947651	1.0459	1.26556	TE	PH207	WP	B	1.40956	1.08637	0.435256	17.5313	0.611289	0.548716	0	1	1	FALSE	notDE	no.imprint
DHH05650Zm00008a00001	0.625125	0.99816	0.20443	5.30685	2.70191	1.66105	TE	PH207	WP	B	0.609238	3.22327	0.841034	25.825	-2.17725	0.662061	-1.77816	0.0753771	1	FALSE	notDE	no.imprint
DHH05712Zm00008a00001	0.347292	0.133088	0.340717	0.379061	0.348634	0.158195	TE	PH207	WP	B	0.273699	0.295296	0.518979	3.91778	0.0542581	1.06261	0	1	1	FALSE	notDE	no.imprint
DHH05735Zm00008a00001	0.347292	0.33272	1.02215	1.51624	1.56885	1.97744	TE	PH207	WP	B	0.567387	1.68751	0.748376	14.6665	-1.41871	0.61798	-0.677547	0.498059	1	FALSE	notDE	no.imprint
DHH05818Zm00008a00001	0.625125	0.266176	0.81772	0.821298	1.30738	1.66105	TE	PH207	WP	B	0.569673	1.26324	0.689198	12.0626	-0.95333	0.663658	0	1	1	FALSE	notDE	no.imprint
DHH05840Zm00008a00001	0	0.066544	0.20443	1.13718	0.697267	1.34466	TE	PH207	WP	B	0.0903246	1.0597	0.921459	7.33576	-3.39754	1.05008	-2.2832	0.0224183	0.729901	FALSE	notDE	no.imprint
DHH05940Zm00008a00001	1.18079	1.26434	2.31687	2.77978	4.27076	4.98314	TE	PH207	WP	B	1.58733	4.01123	0.716475	36.7176	-1.14994	0.424162	-0.353494	0.723718	1	FALSE	notDE	no.imprint
DHH06042Zm00008a00001	0.208375	0.199632	0.136287	0.505414	0.435792	0.949169	TE	PH207	WP	B	0.181431	0.630125	0.77644	5.33777	-1.55658	0.961652	-0.578773	0.562742	1	FALSE	notDE	no.imprint
DHH06047Zm00008a00001	0.138917	0.199632	0.136287	0.379061	0.348634	0.31639	TE	PH207	WP	B	0.158278	0.348028	0.687386	3.41984	-0.928622	1.11629	0	1	1	FALSE	notDE	no.imprint
DTA00002Zm00004b00007	2.01429	3.72646	2.31687	1.45307	1.22022	3.1639	TE	W22	WP	A	2.68588	1.94573	0.579902	32.2758	0.712069	0.498418	0	1	1	FALSE	notDE	no.imprint
DTA00008Zm00004b00001	0.902958	1.0647	0.61329	2.14801	1.22022	1.42375	TE	W22	WP	A	0.860317	1.59733	0.350058	16.8213	-0.680495	0.584395	0	1	1	FALSE	notDE	no.imprint
DTA00009Zm00004b00003	1.04187	1.13125	0.61329	0.631768	0.435792	0.553682	TE	W22	WP	A	0.928804	0.540414	0.632176	10.5384	1.00904	0.700758	0.0129074	0.989702	1	FALSE	notDE	no.imprint
DTA00016Zm00004b00006	2.29212	2.12941	1.90801	0.884475	1.56885	1.18646	TE	W22	WP	A	2.10985	1.21326	0.634902	23.5138	1.03436	0.493773	0.0695898	0.94452	1	FALSE	notDE	no.imprint
DTA00029Zm00004b00004	0.208375	0.66544	0.20443	0.252707	0.174317	0.158195	TE	W22	WP	A	0.359415	0.195073	0.648193	4.00243	1.10333	1.11113	0.0929971	0.925906	1	FALSE	notDE	no.imprint
DTA00036Zm00004b00001	0.902958	0.798528	1.15844	1.01083	1.0459	0.31639	TE	W22	WP	A	0.953307	0.791039	0.546513	12.1143	0.433226	0.672019	0	1	1	FALSE	notDE	no.imprint
DTA00049Zm00004b00004	0.486208	0.465808	0.20443	0.18953	0	0.31639	TE	W22	WP	A	0.385482	0.16864	0.695663	4.02349	1.44011	1.17084	0.375892	0.706997	1	FALSE	notDE	no.imprint
DTA00049Zm00008a00012	0.41675	0.199632	0.272573	0.315884	0.435792	0.31639	TE	PH207	WP	B	0.296318	0.356022	0.545761	4.50074	-0.0455641	0.977354	0	1	1	FALSE	notDE	no.imprint
DTA00054Zm00004b00001	1.45862	1.26434	2.31687	0.758121	0.174317	0.632779	TE	W22	WP	A	1.67994	0.521739	0.763027	15.4244	1.82488	0.636909	1.29513	0.195275	1	FALSE	notDE	no.imprint
DTA00064Zm00004b00003	1.18079	0.731984	0.40886	0.18953	0.958742	0.395487	TE	W22	WP	A	0.773878	0.514587	0.60062	9.25906	0.879848	0.833576	0	1	1	FALSE	notDE	no.imprint
DTA00073Zm00008a00055	0.208375	0.266176	0	0.568591	0.435792	0.237292	TE	PH207	WP	B	0.158184	0.413892	0.723492	3.95845	-1.13309	1.18814	-0.112013	0.910813	1	FALSE	notDE	no.imprint
DTA00076Zm00004b00059	0.972416	0.865072	0.272573	0.379061	0.174317	0.0790974	TE	W22	WP	A	0.703354	0.210825	0.769383	6.86565	1.94491	0.979289	0.964898	0.334596	1	FALSE	notDE	no.imprint
DTA00085Zm00004b00004	4.1675	3.12757	2.79388	2.46389	1.22022	1.42375	TE	W22	WP	A	3.36298	1.70262	0.663886	36.3297	1.18343	0.469215	0.390927	0.695852	1	FALSE	notDE	no.imprint
DTA00089Zm00004b00010	0.764041	0.598896	0.20443	0.18953	0.0871584	0.31639	TE	W22	WP	A	0.522456	0.197693	0.725483	5.31507	1.67343	1.03418	0.651169	0.514937	1	FALSE	notDE	no.imprint
DTA00089Zm00004b00012	0.138917	0.266176	0.20443	0.126354	0.52295	0.237292	TE	W22	WP	A	0.203174	0.295532	0.407403	3.38783	-0.303067	1.14988	0	1	1	FALSE	notDE	no.imprint
DTA00092Zm00004b00204	0.277833	0.465808	0.40886	0.18953	0	0.158195	TE	W22	WP	A	0.384167	0.115908	0.768218	3.56871	1.87388	1.21333	0.720233	0.471381	1	FALSE	notDE	no.imprint
DTA00097Zm00008a00006	0.555666	0.66544	0.545147	0.568591	0.174317	0.474584	TE	PH207	WP	B	0.588751	0.405831	0.408042	6.98785	0.725111	0.826628	0	1	1	FALSE	notDE	no.imprint
DTA00099Zm00004b00005	0.347292	0.266176	1.02215	0.0631768	0.0871584	0	TE	W22	WP	A	0.545206	0.0501117	0.915824	4.09108	3.55418	1.41716	1.80232	0.0714945	1	FALSE	notDE	no.imprint
DTA00102Zm00008a00002	6.32071	7.12021	5.11075	14.657	15.95	12.1019	TE	PH207	WP	B	6.18389	14.2363	0.697168	137.97	-0.981338	0.31632	0	1	1	FALSE	notDE	no.imprint
DTA00102Zm00008a00046	0.555666	0.199632	0.0681433	0.379061	0.261475	0.553682	TE	PH207	WP	B	0.274481	0.398073	0.591883	4.68996	-0.25466	1.06003	0	1	1	FALSE	notDE	no.imprint
DTA00102Zm00008a00074	0.208375	0.133088	0.0681433	0.505414	0.610109	0.474584	TE	PH207	WP	B	0.136535	0.530036	0.795168	4.45482	-1.724	1.06038	-0.682773	0.49475	1	FALSE	notDE	no.imprint
DTA00102Zm00008a00104	0.555666	0.598896	0.272573	0.505414	0.697267	0.553682	TE	PH207	WP	B	0.475712	0.585454	0.551708	7.39286	-0.0495513	0.799319	0	1	1	FALSE	notDE	no.imprint
DTA00104Zm00004b00001	0.41675	0.199632	0.477003	0.315884	0.261475	0.237292	TE	W22	WP	A	0.364462	0.27155	0.573042	4.39046	0.593383	0.991062	0	1	1	FALSE	notDE	no.imprint
DTA00117Zm00004b00001	5.34829	5.78933	3.6116	2.52707	2.0918	1.97744	TE	W22	WP	A	4.9164	2.19877	0.690975	51.3679	1.38848	0.411683	0.943637	0.345355	1	FALSE	notDE	no.imprint
DTA00136Zm00004b00014	0.555666	0.465808	0.272573	0.252707	0.610109	0.632779	TE	W22	WP	A	0.431349	0.498532	0.463876	6.44223	0.0636815	0.861814	0	1	1	FALSE	notDE	no.imprint
DTA00136Zm00004b00020	2.22267	4.72462	1.5673	0.252707	0.0871584	0.0790974	TE	W22	WP	A	2.8382	0.139654	0.953102	22.641	4.51584	0.831987	4.22584	2.38053e-05	0.00230013	TRUE	down	MEG
DTA00136Zm00004b00023	0.277833	0.133088	0.61329	0.315884	0.174317	0.158195	TE	W22	WP	A	0.341404	0.216132	0.612344	3.77576	0.761511	1.10423	0	1	1	FALSE	notDE	no.imprint
DTA00136Zm00004b00027	1.25025	0.865072	1.15844	0	0	0	TE	W22	WP	A	1.09125	0	1	8.0672	6.49776	1.38373	3.97314	7.09323e-05	0.00614942	TRUE	down	MEG
DTA00141Zm00004b00016	0.625125	0.66544	0.545147	0.442237	0.52295	0.553682	TE	W22	WP	A	0.611904	0.50629	0.547225	7.80243	0.499368	0.751607	0	1	1	FALSE	notDE	no.imprint
DTA00141Zm00004b00039	0.625125	0.33272	0.81772	0.18953	0.435792	0.237292	TE	W22	WP	A	0.591855	0.287538	0.673027	6.10432	1.24172	0.891745	0.271065	0.786341	1	FALSE	notDE	no.imprint
DTA00141Zm00004b00093	0	0	0.20443	0.315884	0.261475	1.18646	TE	W22	WP	A	0.0681433	0.58794	0.103864	4.05676	-2.97219	1.40452	-1.40418	0.160266	1	FALSE	notDE	no.imprint
DTA00141Zm00004b00170	1.52808	1.79669	0.81772	0.442237	0.871584	0.711877	TE	W22	WP	A	1.38083	0.675233	0.671589	14.8635	1.30413	0.643865	0.472346	0.63668	1	FALSE	notDE	no.imprint
DTA00148Zm00004b00014	0.41675	0.731984	0.40886	0.631768	0.52295	0.31639	TE	W22	WP	A	0.519198	0.490369	0.514278	7.08617	0.285207	0.819164	0	1	1	FALSE	notDE	no.imprint
DTA00164Zm00004b00001	0.625125	0.598896	0.340717	0.315884	0	0.0790974	TE	W22	WP	A	0.521579	0.13166	0.79845	4.84574	2.11561	1.14176	0.977099	0.32852	1	FALSE	notDE	no.imprint
DTA00164Zm00004b00009	1.94483	1.73014	4.15674	1.01083	0.871584	0.790974	TE	W22	WP	A	2.61057	0.891129	0.745516	24.1721	1.69033	0.514808	1.34095	0.179937	1	FALSE	notDE	no.imprint
DTA00172Zm00004b00168	0.486208	0.266176	0.477003	0.18953	0.348634	0.0790974	TE	W22	WP	A	0.409796	0.205754	0.66574	4.3439	1.19248	1.05013	0.183289	0.854571	1	FALSE	notDE	no.imprint
DTA00217Zm00008a00021	0.347292	0	0.272573	0.379061	0.348634	0.158195	TE	PH207	WP	B	0.206622	0.295296	0.588336	3.42553	-0.356461	1.24029	0	1	1	FALSE	notDE	no.imprint
DTA00221Zm00004b00003	0.764041	0.465808	0.545147	0.252707	0.261475	0.237292	TE	W22	WP	A	0.591665	0.250491	0.70256	6.03186	1.45553	0.890286	0.511662	0.608888	1	FALSE	notDE	no.imprint
DTA00245Zm00004b00005	0.347292	0.066544	0.477003	0.252707	0.261475	0	TE	W22	WP	A	0.296946	0.171394	0.634039	3.23781	0.905247	1.30771	0	1	1	FALSE	notDE	no.imprint
DTA00248Zm00004b00001	0.208375	0.33272	0.40886	0.18953	0.174317	0.237292	TE	W22	WP	A	0.316652	0.20038	0.612442	3.56358	0.846356	1.08518	0	1	1	FALSE	notDE	no.imprint
DTA00291Zm00004b00002	3.88966	3.3272	4.90632	1.26354	2.44043	3.32209	TE	W22	WP	A	4.04106	2.34202	0.633089	44.1917	1.00871	0.413483	0.0210635	0.983195	1	FALSE	notDE	no.imprint
DTA00327Zm00004b00001	0.764041	1.99632	0.954006	0.315884	0.958742	0.790974	TE	W22	WP	A	1.23812	0.688533	0.642628	13.6654	1.11113	0.690457	0.160947	0.872135	1	FALSE	notDE	no.imprint
DTA00383Zm00004b00002	0.486208	0.465808	0.885863	0.379061	0.174317	0.31639	TE	W22	WP	A	0.612626	0.289922	0.678774	6.23877	1.22275	0.866401	0.257097	0.797104	1	FALSE	notDE	no.imprint
DTC00005Zm00004b00007	0.0694583	0.266176	0.885863	0.315884	0.174317	0.237292	TE	W22	WP	A	0.407166	0.242498	0.626733	4.28473	0.821389	1.10686	0	1	1	FALSE	notDE	no.imprint
DTC00007Zm00004b00008	0.625125	0.598896	0.40886	0.631768	1.0459	1.34466	TE	W22	WP	A	0.544294	1.00744	0.350765	10.4727	-0.635937	0.68925	0	1	1	FALSE	notDE	no.imprint
DTC00017Zm00004b00005	0.625125	0.066544	0.0681433	0.947651	1.13306	0.474584	TE	W22	WP	A	0.253271	0.851765	0.229197	7.53252	-1.50014	0.983543	-0.508513	0.611094	1	FALSE	notDE	no.imprint
DTC00022Zm00004b00013	0.41675	0.532352	0.272573	0.0631768	0.52295	0.31639	TE	W22	WP	A	0.407225	0.300839	0.575125	4.99834	0.727921	1.01957	0	1	1	FALSE	notDE	no.imprint
DTC00030Zm00004b00056	0.277833	0.465808	0.272573	0.442237	0.348634	0	TE	W22	WP	A	0.338738	0.263624	0.56235	4.29387	0.533597	1.13921	0	1	1	FALSE	notDE	no.imprint
DTC00041Zm00004b00003	6.80691	4.32536	8.79049	3.03248	2.35328	3.95487	TE	W22	WP	A	6.64092	3.11354	0.680808	67.8193	1.27733	0.359796	0.770794	0.440829	1	FALSE	notDE	no.imprint
DTC00041Zm00004b00013	0.8335	0.33272	0.0681433	0	0	0	TE	W22	WP	A	0.411454	0	1	3.27527	5.18556	1.76198	2.37548	0.017526	0.602028	FALSE	notDE	no.imprint
DTC00045Zm00004b00013	4.02858	4.32536	2.93016	8.46568	8.01857	5.45772	TE	W22	WP	A	3.76137	7.31399	0.339616	75.6039	-0.741041	0.376036	0	1	1	FALSE	notDE	no.imprint
DTC00046Zm00004b00065	0.41675	0.465808	0.20443	0.0631768	0.0871584	0.0790974	TE	W22	WP	A	0.362329	0.0764775	0.825715	3.26816	2.51002	1.32529	1.13939	0.254542	1	FALSE	notDE	no.imprint
DTC00077Zm00004b00003	0.8335	0.532352	1.15844	0	0	0.0790974	TE	W22	WP	A	0.841429	0.0263658	0.969617	6.21855	5.12897	1.42589	2.89572	0.00378285	0.172857	FALSE	notDE	no.imprint
DTC00077Zm00004b00004	0.902958	0.66544	0.61329	0	0	0	TE	W22	WP	A	0.727229	0	1	5.47067	5.93395	1.47024	3.35588	0.000791126	0.0468593	TRUE	down	MEG
DTC00094Zm00004b00005	0.902958	1.59706	0.40886	0.18953	0	0	TE	W22	WP	A	0.969625	0.0631768	0.93883	7.93051	4.01032	1.20894	2.49005	0.0127726	0.462152	FALSE	notDE	no.imprint
DTC00103Zm00004b00003	0.41675	0.66544	0.136287	0.126354	0.174317	0	TE	W22	WP	A	0.406159	0.100223	0.80208	3.82681	2.27051	1.29763	0.979101	0.32753	1	FALSE	notDE	no.imprint
DTC00113Zm00004b00001	0.694583	0.731984	0.81772	0.379061	0.435792	0.158195	TE	W22	WP	A	0.748096	0.324349	0.697561	7.61457	1.39099	0.806427	0.48484	0.62779	1	FALSE	notDE	no.imprint
DTC00113Zm00004b00008	0.208375	0.399264	0.81772	0	0	0	TE	W22	WP	A	0.47512	0	1	3.31189	5.22681	1.64071	2.57621	0.00998892	0.380956	FALSE	notDE	no.imprint
DTC00119Zm00004b00020	2.77833	2.92794	3.54345	3.60107	3.83497	3.71758	TE	W22	WP	A	3.08324	3.71787	0.453343	46.363	-0.0737921	0.350313	0	1	1	FALSE	notDE	no.imprint
DTC00119Zm00004b00125	1.38917	1.6636	0.136287	0.505414	1.0459	0.31639	TE	W22	WP	A	1.06302	0.622568	0.630652	12.4572	1.06907	0.864721	0.0798782	0.936334	1	FALSE	notDE	no.imprint
DTC00122Zm00004b00017	0.0694583	0.66544	0.20443	0.18953	0.0871584	0.158195	TE	W22	WP	A	0.313109	0.144961	0.68354	3.29587	1.32476	1.27585	0.254542	0.799077	1	FALSE	notDE	no.imprint
DTH00004Zm00004b00006	0.277833	0.465808	0.61329	0.315884	0.348634	0.237292	TE	W22	WP	A	0.45231	0.300603	0.600747	5.18729	0.760051	0.918021	0	1	1	FALSE	notDE	no.imprint
DTH00011Zm00004b00002	8.05716	5.72278	10.4941	0.884475	0.348634	1.10736	TE	W22	WP	A	8.09134	0.780157	0.91206	63.5984	3.5394	0.436038	5.82382	5.75183e-09	1.18429e-06	TRUE	down	MEG
DTH00011Zm00004b00009	25.2134	23.6897	15.2641	11.5613	12.3765	9.88718	TE	W22	WP	A	21.389	11.275	0.654819	234.776	1.16376	0.328415	0.498648	0.618027	1	FALSE	notDE	no.imprint
DTH00014Zm00004b00004	0.555666	0.66544	0.20443	0.18953	0.0871584	0.237292	TE	W22	WP	A	0.475179	0.171327	0.734995	4.7693	1.72373	1.06661	0.678529	0.497436	1	FALSE	notDE	no.imprint
DTH00029Zm00004b00002	0.277833	0.532352	0.0681433	0.568591	0.261475	0.31639	TE	W22	WP	A	0.292776	0.382152	0.433789	4.77017	-0.141997	1.05212	0	1	1	FALSE	notDE	no.imprint
DTH00037Zm00008a00011	0.208375	0.133088	0.340717	0.758121	0.435792	0.553682	TE	PH207	WP	B	0.227393	0.582532	0.719242	5.36847	-1.20511	0.931868	-0.220108	0.825787	1	FALSE	notDE	no.imprint
DTH00040Zm00004b00010	1.73646	2.12941	2.65759	1.45307	2.00464	3.0057	TE	W22	WP	A	2.17448	2.15447	0.502312	29.3985	0.225597	0.443018	0	1	1	FALSE	notDE	no.imprint
DTH00040Zm00008a00004	0.138917	0	0.20443	0.568591	0.52295	0.474584	TE	PH207	WP	B	0.114449	0.522042	0.820188	4.1519	-2.04398	1.15192	-0.906292	0.364781	1	FALSE	notDE	no.imprint
DTH00051Zm00004b00004	1.11133	1.13125	0.545147	0.631768	0.348634	0.553682	TE	W22	WP	A	0.929242	0.511361	0.645037	10.3968	1.09335	0.725089	0.12874	0.897563	1	FALSE	notDE	no.imprint
DTH00054Zm00004b00162	0.208375	0	0.136287	0.505414	0.435792	0.474584	TE	W22	WP	A	0.114887	0.47193	0.19578	3.86823	-1.85429	1.18131	-0.723174	0.469573	1	FALSE	notDE	no.imprint
DTH00067Zm00004b00330	0.347292	0.399264	0.272573	0.0631768	0.348634	0.31639	TE	W22	WP	A	0.33971	0.242733	0.58325	4.08249	0.765418	1.07245	0	1	1	FALSE	notDE	no.imprint
DTH00067Zm00004b00482	0.625125	0.66544	0.81772	0.379061	0.435792	0.553682	TE	W22	WP	A	0.702761	0.456178	0.606383	8.03684	0.830138	0.741269	0	1	1	FALSE	notDE	no.imprint
DTH00073Zm00008a00028	0.347292	0.199632	0.477003	0.505414	0.435792	1.34466	TE	PH207	WP	B	0.341309	0.761954	0.690637	7.20578	-0.951456	0.843063	0	1	1	FALSE	notDE	no.imprint
DTH00076Zm00008a00018	0	0	0.340717	0.315884	0.697267	0.237292	TE	PH207	WP	B	0.113572	0.416814	0.785869	3.39518	-1.82425	1.39819	-0.589507	0.555521	1	FALSE	notDE	no.imprint
DTH00090Zm00004b00203	0.764041	0.266176	0.20443	0.252707	0.0871584	0.158195	TE	W22	WP	A	0.411549	0.16602	0.712554	4.26525	1.52825	1.13042	0.467306	0.640281	1	FALSE	notDE	no.imprint
DTH00098Zm00004b00028	2.77833	0.99816	6.74619	4.92779	3.92213	10.2827	TE	W22	WP	A	3.50756	6.37753	0.354834	64.1274	-0.722546	0.528621	0	1	1	FALSE	notDE	no.imprint
DTH00098Zm00004b00164	4.44533	5.98896	3.33902	2.65342	2.70191	2.53112	TE	W22	WP	A	4.5911	2.62882	0.635894	51.5881	1.04016	0.406784	0.0987282	0.921354	1	FALSE	notDE	no.imprint
DTH00098Zm00004b00249	2.5005	3.06102	3.67974	1.8953	2.70191	1.81924	TE	W22	WP	A	3.08042	2.13882	0.590205	36.1868	0.720956	0.404731	0	1	1	FALSE	notDE	no.imprint
DTH00098Zm00004b00290	1.80592	2.7283	1.63544	1.83213	2.52759	1.18646	TE	W22	WP	A	2.05655	1.84873	0.526608	27.416	0.374948	0.504901	0	1	1	FALSE	notDE	no.imprint
DTH00098Zm00008a00118	0.277833	0.199632	0	0.694944	0.348634	0.158195	TE	PH207	WP	B	0.159155	0.400591	0.715666	3.90961	-1.09338	1.23628	-0.0755295	0.939793	1	FALSE	notDE	no.imprint
DTH00102Zm00004b00212	5.20937	6.0555	6.88247	3.47472	3.83497	3.48029	TE	W22	WP	A	6.04912	3.59666	0.627126	67.3578	0.947114	0.316774	0	1	1	FALSE	notDE	no.imprint
DTH00102Zm00004b00351	0.208375	0.266176	0.61329	0.18953	0.174317	0.237292	TE	W22	WP	A	0.362614	0.20038	0.644081	3.81174	1.00554	1.07414	0.00515322	0.995888	1	FALSE	notDE	no.imprint
DTH00102Zm00004b00416	2.77833	3.39374	1.15844	2.02166	1.65601	1.42375	TE	W22	WP	A	2.4435	1.70047	0.589652	29.829	0.772863	0.538608	0	1	1	FALSE	notDE	no.imprint
DTH00102Zm00004b00515	0.347292	0.66544	0.885863	0.631768	0.52295	0.395487	TE	W22	WP	A	0.632865	0.516735	0.550509	7.86834	0.446915	0.767335	0	1	1	FALSE	notDE	no.imprint
DTH00102Zm00004b00640	0.8335	0.931616	0.40886	0.758121	0.52295	0.237292	TE	W22	WP	A	0.724659	0.506121	0.58878	8.86797	0.729616	0.797891	0	1	1	FALSE	notDE	no.imprint
DTH00102Zm00004b00895	1.38917	1.19779	1.36287	0.442237	0.435792	1.10736	TE	W22	WP	A	1.31661	0.661798	0.665489	13.8814	1.2267	0.626105	0.362086	0.717288	1	FALSE	notDE	no.imprint
DTH00102Zm00004b01107	1.73646	2.19595	1.22658	1.57942	1.22022	1.50285	TE	W22	WP	A	1.71966	1.43416	0.545263	22.2109	0.491736	0.514812	0	1	1	FALSE	notDE	no.imprint
DTH00102Zm00004b01301	0.277833	0.465808	0.272573	0.252707	0.348634	0.632779	TE	W22	WP	A	0.338738	0.411373	0.451584	5.1249	-0.0269209	0.935004	0	1	1	FALSE	notDE	no.imprint
DTH00102Zm00008a00537	0.208375	0.266176	0.0681433	0.442237	0.261475	0.553682	TE	PH207	WP	B	0.180898	0.419131	0.698518	4.06737	-0.958828	1.07892	0	1	1	FALSE	notDE	no.imprint
DTH00102Zm00008a00948	1.18079	1.86323	1.5673	4.54873	4.1836	1.66105	TE	PH207	WP	B	1.53711	3.46446	0.692675	33.933	-0.992568	0.505452	0	1	1	FALSE	notDE	no.imprint
DTH00102Zm00008a00956	0.138917	0.133088	0.340717	0.379061	0.697267	0.158195	TE	PH207	WP	B	0.20424	0.411507	0.668305	4.10722	-0.863612	1.08615	0	1	1	FALSE	notDE	no.imprint
DTH00102Zm00008a01120	0.0694583	0.133088	0.20443	0.315884	0.52295	0.237292	TE	PH207	WP	B	0.135659	0.358709	0.725591	3.27503	-1.23187	1.17775	-0.196873	0.843927	1	FALSE	notDE	no.imprint
DTH00102Zm00008a01131	0.0694583	0.266176	0.20443	0.758121	0.52295	0.395487	TE	PH207	WP	B	0.180021	0.558853	0.756357	4.93504	-1.46127	1.00581	-0.458611	0.646514	1	FALSE	notDE	no.imprint
DTH00118Zm00004b00045	0.277833	0.399264	0.477003	0.379061	0.0871584	0.31639	TE	W22	WP	A	0.3847	0.26087	0.595908	4.46341	0.716074	1.0082	0	1	1	FALSE	notDE	no.imprint
DTH00118Zm00004b00125	1.31971	1.86323	1.83987	1.13718	1.65601	2.05653	TE	W22	WP	A	1.67427	1.61657	0.508766	22.5235	0.270646	0.483661	0	1	1	FALSE	notDE	no.imprint
DTH00118Zm00004b00229	0.41675	0.199632	0.545147	0.126354	0.261475	0.31639	TE	W22	WP	A	0.387176	0.234739	0.622554	4.26257	0.930735	1.02955	0	1	1	FALSE	notDE	no.imprint
DTH00118Zm00004b00267	0.486208	0.66544	0.477003	0.442237	0.697267	0.711877	TE	W22	WP	A	0.542884	0.617127	0.467999	7.97624	0.0515224	0.749899	0	1	1	FALSE	notDE	no.imprint
DTH00119Zm00008a00070	0.138917	0.066544	0.136287	0.505414	0.435792	0.31639	TE	PH207	WP	B	0.113916	0.419199	0.78632	3.54138	-1.70568	1.16277	-0.606896	0.54392	1	FALSE	notDE	no.imprint
DTH00127Zm00008a00116	0.347292	0.066544	0.40886	0.252707	0.435792	0.31639	TE	PH207	WP	B	0.274232	0.334963	0.549845	4.10202	-0.108047	1.05761	0	1	1	FALSE	notDE	no.imprint
DTH00127Zm00008a00131	2.98671	3.19411	4.42932	6.57038	7.23415	9.01711	TE	PH207	WP	B	3.53671	7.60721	0.682633	74.0206	-0.909115	0.309086	0	1	1	FALSE	notDE	no.imprint
DTH00129Zm00004b00070	0.764041	0.399264	0.749576	0.315884	0.0871584	0.632779	TE	W22	WP	A	0.637627	0.345274	0.64872	6.83114	1.09089	0.881069	0.103156	0.917839	1	FALSE	notDE	no.imprint
DTH00154Zm00004b00004	0.41675	0.532352	0.340717	0.18953	0	0.31639	TE	W22	WP	A	0.429939	0.16864	0.718266	4.29341	1.56935	1.11745	0.509504	0.610399	1	FALSE	notDE	no.imprint
DTH00154Zm00004b00059	1.667	1.53051	1.29472	0.631768	1.13306	1.02827	TE	W22	WP	A	1.49741	0.931031	0.616614	17.1462	0.92977	0.557915	0	1	1	FALSE	notDE	no.imprint
DTH00154Zm00004b00448	2.91725	2.7283	5.72404	2.65342	1.91748	1.89834	TE	W22	WP	A	3.78986	2.15642	0.63735	40.8409	0.956967	0.415134	0	1	1	FALSE	notDE	no.imprint
DTH00160Zm00008a00123	0.8335	0.133088	1.02215	0.821298	0.610109	0.553682	TE	PH207	WP	B	0.662912	0.661696	0.499541	8.99192	0.147287	0.801163	0	1	1	FALSE	notDE	no.imprint
DTH00162Zm00004b00001	0.347292	0.199632	0.40886	0.379061	0.435792	0.474584	TE	W22	WP	A	0.318594	0.429812	0.425697	5.05157	-0.239657	0.913043	0	1	1	FALSE	notDE	no.imprint
DTH00163Zm00004b00407	0.694583	0.266176	0.40886	0.0631768	0.174317	0.158195	TE	W22	WP	A	0.45654	0.131896	0.775853	4.26299	2.05974	1.12892	0.938725	0.347872	1	FALSE	notDE	no.imprint
DTH00163Zm00008a00238	0.625125	0.465808	0.749576	13.6462	19.3492	11.1527	TE	PH207	WP	B	0.613503	14.716	0.959979	99.149	-4.40122	0.431226	-7.88732	3.08744e-15	1.57056e-12	TRUE	up	MEG
DTH00163Zm00008a00240	0.138917	0.33272	0.20443	0.568591	0.174317	0.711877	TE	PH207	WP	B	0.225356	0.484928	0.682725	4.74742	-0.893136	1.01426	0	1	1	FALSE	notDE	no.imprint
DTH00202Zm00004b00006	0.41675	0.598896	1.22658	0.505414	0.871584	0.395487	TE	W22	WP	A	0.747408	0.590828	0.558502	9.05634	0.493028	0.745715	0	1	1	FALSE	notDE	no.imprint
DTH00280Zm00008a00072	0.486208	0.266176	0.61329	0.758121	1.30738	1.26556	TE	PH207	WP	B	0.455225	1.11035	0.709229	10.3349	-1.08807	0.693022	-0.127077	0.89888	1	FALSE	notDE	no.imprint
DTH00280Zm00008a00171	0.277833	0.133088	0.136287	0.758121	0.0871584	0.632779	TE	PH207	WP	B	0.182403	0.492686	0.729809	4.53645	-1.22837	1.10386	-0.206888	0.836097	1	FALSE	notDE	no.imprint
DTH00280Zm00008a00189	0.486208	0.532352	0.340717	0.505414	1.13306	0.395487	TE	PH207	WP	B	0.453092	0.677987	0.599416	7.79814	-0.347027	0.808188	0	1	1	FALSE	notDE	no.imprint
DTH00311Zm00008a00011	0.208375	0.199632	0.272573	0.821298	1.56885	0.237292	TE	PH207	WP	B	0.22686	0.875814	0.794264	7.36526	-1.77329	0.929946	-0.831546	0.405665	1	FALSE	notDE	no.imprint
DTH00327Zm00004b00001	0.8335	0.865072	0.340717	0.315884	0.435792	0.31639	TE	W22	WP	A	0.679763	0.356022	0.656278	7.52536	1.19493	0.836532	0.233024	0.815743	1	FALSE	notDE	no.imprint
DTH00327Zm00008a00112	1.25025	1.39742	1.29472	1.95848	3.1377	4.90404	TE	PH207	WP	B	1.31413	3.33341	0.717241	30.6849	-1.10502	0.471826	-0.222585	0.823859	1	FALSE	notDE	no.imprint
DTH00327Zm00008a00247	1.31971	1.26434	1.22658	1.45307	1.74317	1.89834	TE	PH207	WP	B	1.27021	1.69819	0.57209	20.2574	-0.198787	0.49267	0	1	1	FALSE	notDE	no.imprint
DTH00389Zm00008a00057	0.208375	0.199632	0	0.442237	0.697267	0.711877	TE	PH207	WP	B	0.136002	0.617127	0.819417	5.00691	-1.89834	1.0795	-0.832183	0.405306	1	FALSE	notDE	no.imprint
DTH00409Zm00008a00027	2.29212	2.59522	1.83987	3.85378	3.39918	3.32209	TE	PH207	WP	B	2.2424	3.52502	0.611195	39.4792	-0.433986	0.405978	0	1	1	FALSE	notDE	no.imprint
DTH00409Zm00008a00298	0.138917	0.33272	0.20443	0.505414	0	0.395487	TE	PH207	WP	B	0.225356	0.3003	0.571287	3.59989	-0.229719	1.22522	0	1	1	FALSE	notDE	no.imprint
DTH00409Zm00008a00310	0.764041	1.46397	0.954006	3.03248	1.91748	1.50285	TE	PH207	WP	B	1.06067	2.15094	0.669738	21.858	-0.829512	0.548862	0	1	1	FALSE	notDE	no.imprint
DTH00409Zm00008a00624	0.277833	0.266176	0.340717	0.442237	0.348634	0.474584	TE	PH207	WP	B	0.294909	0.421818	0.588534	4.85153	-0.324153	0.924229	0	1	1	FALSE	notDE	no.imprint
DTH00410Zm00004b00001	0.347292	0.399264	0.477003	0.631768	0.261475	0.237292	TE	W22	WP	A	0.407853	0.376845	0.519758	5.43944	0.259892	0.916561	0	1	1	FALSE	notDE	no.imprint
DTH00418Zm00004b00096	1.04187	0.465808	1.22658	0.252707	0.52295	1.02827	TE	W22	WP	A	0.911421	0.601308	0.602501	10.333	0.823333	0.741189	0	1	1	FALSE	notDE	no.imprint
DTH00434Zm00004b00001	0.625125	0.399264	0.272573	0	0.0871584	0.0790974	TE	W22	WP	A	0.432321	0.0554186	0.886377	3.65589	3.32022	1.43911	1.61227	0.106904	1	FALSE	notDE	no.imprint
DTH00434Zm00008a00145	1.94483	2.12941	1.77173	4.6119	4.96803	3.0057	TE	PH207	WP	B	1.94866	4.19521	0.682829	41.6366	-0.901619	0.417178	0	1	1	FALSE	notDE	no.imprint
DTH00434Zm00008a00266	0.486208	0.66544	0.340717	0.568591	0.784425	0.870072	TE	PH207	WP	B	0.497455	0.741029	0.598336	8.48069	-0.32699	0.744684	0	1	1	FALSE	notDE	no.imprint
DTH00442Zm00004b00004	0.208375	0.133088	0.477003	0.379061	0.174317	0.0790974	TE	W22	WP	A	0.272822	0.210825	0.564093	3.29021	0.455237	1.18822	0	1	1	FALSE	notDE	no.imprint
DTH10047Zm00004b00045	2.15321	2.66176	1.83987	1.20036	0.958742	1.42375	TE	W22	WP	A	2.21828	1.19428	0.650033	24.2639	1.11953	0.491173	0.243365	0.807723	1	FALSE	notDE	no.imprint
DTH10047Zm00004b00059	0.277833	0.066544	0.340717	0.252707	0.348634	0.395487	TE	W22	WP	A	0.228365	0.332276	0.407328	3.74153	-0.357067	1.08507	0	1	1	FALSE	notDE	no.imprint
DTH10047Zm00004b00113	0.277833	0.99816	0.885863	0.252707	0.784425	0.395487	TE	W22	WP	A	0.720619	0.47754	0.601439	8.27049	0.80631	0.8196	0	1	1	FALSE	notDE	no.imprint
DTH10047Zm00004b00131	0.972416	1.26434	0.477003	0.252707	0.435792	0.553682	TE	W22	WP	A	0.904585	0.41406	0.685996	9.56638	1.41089	0.775996	0.529497	0.596461	1	FALSE	notDE	no.imprint
DTH10047Zm00004b00135	0	1.46397	0.0681433	0.126354	0.0871584	0.0790974	TE	W22	WP	A	0.510704	0.0975364	0.839642	4.63232	2.65273	1.49957	1.10213	0.270404	1	FALSE	notDE	no.imprint
DTH10255Zm00004b00149	0.8335	0.465808	0.272573	0.18953	0.348634	0.158195	TE	W22	WP	A	0.52396	0.23212	0.692996	5.54414	1.44278	0.982639	0.450599	0.652279	1	FALSE	notDE	no.imprint
DTH10730Zm00008a01141	0.41675	0.066544	0.136287	0.126354	0.435792	0.237292	TE	PH207	WP	B	0.206527	0.266479	0.563374	3.28382	-0.100775	1.22229	0	1	1	FALSE	notDE	no.imprint
DTH11374Zm00008a00467	0.0694583	0.33272	0	0.884475	0.348634	0.474584	TE	PH207	WP	B	0.134059	0.569231	0.809383	4.75146	-1.83693	1.17516	-0.712183	0.476351	1	FALSE	notDE	no.imprint
DTH12181Zm00008a00043	0.694583	0.133088	0.136287	0.568591	0.697267	0.31639	TE	PH207	WP	B	0.321319	0.527416	0.621414	5.92847	-0.467807	0.986948	0	1	1	FALSE	notDE	no.imprint
DTH12258Zm00008a00001	0.625125	0.532352	1.02215	0.884475	1.0459	0.395487	TE	PH207	WP	B	0.726542	0.775287	0.516229	10.2506	0.0627703	0.701471	0	1	1	FALSE	notDE	no.imprint
DTH12289Zm00008a00007	0.486208	0.199632	0.136287	0.18953	0.52295	0.237292	TE	PH207	WP	B	0.274042	0.316591	0.53602	4.15337	0.0638333	1.08242	0	1	1	FALSE	notDE	no.imprint
DTH12305Zm00004b00045	7.77933	8.05182	4.97446	3.41154	2.26612	3.48029	TE	W22	WP	A	6.93521	3.05265	0.694364	72.0934	1.42181	0.390033	1.08147	0.279489	1	FALSE	notDE	no.imprint
DTH12326Zm00004b00211	0.555666	0.399264	0.545147	0.126354	0.0871584	0.0790974	TE	W22	WP	A	0.500026	0.0975364	0.836776	4.31693	2.53043	1.14265	1.33937	0.180451	1	FALSE	notDE	no.imprint
DTH12393Zm00004b00084	0.41675	0.133088	0.340717	0.252707	0.174317	0.0790974	TE	W22	WP	A	0.296851	0.168707	0.637624	3.28769	0.972476	1.18591	0	1	1	FALSE	notDE	no.imprint
DTH12393Zm00008a00055	0.347292	0.532352	0.40886	0.631768	0.435792	0.632779	TE	PH207	WP	B	0.429501	0.56678	0.568895	6.81185	-0.195602	0.80161	0	1	1	FALSE	notDE	no.imprint
DTH12697Zm00008a00001	0.138917	0.199632	0.340717	0.821298	0.610109	1.97744	TE	PH207	WP	B	0.226422	1.13628	0.833844	8.70378	-2.12535	0.842115	-1.33634	0.18144	1	FALSE	notDE	no.imprint
DTH12697Zm00008a00005	0.347292	0.33272	0.20443	0.568591	0.52295	0.474584	TE	PH207	WP	B	0.294814	0.522042	0.639087	5.5936	-0.602097	0.890094	0	1	1	FALSE	notDE	no.imprint
DTH12698Zm00004b00002	0.0694583	0.66544	1.22658	0.0631768	0.0871584	0.711877	TE	W22	WP	A	0.653826	0.287404	0.694651	6.23017	1.36844	1.12357	0.327922	0.74297	1	FALSE	notDE	no.imprint
DTH12996Zm00004b00079	0.555666	0.532352	0.81772	0.694944	0.610109	0.949169	TE	W22	WP	A	0.635246	0.751407	0.458115	9.37083	-0.051447	0.6851	0	1	1	FALSE	notDE	no.imprint
DTH13012Zm00004b00016	21.2542	30.1444	22.0784	18.1949	20.4822	15.9777	TE	W22	WP	A	24.4924	18.2183	0.573449	299.746	0.64416	0.285424	0	1	1	FALSE	notDE	no.imprint
DTH13012Zm00008a00008	0.277833	0.66544	0.545147	1.38989	2.0918	1.34466	TE	PH207	WP	B	0.49614	1.60878	0.764295	13.9563	-1.49578	0.633693	-0.782369	0.433998	1	FALSE	notDE	no.imprint
DTH13117Zm00008a00093	0.208375	0.199632	0.136287	1.45307	1.22022	0.632779	TE	PH207	WP	B	0.181431	1.10202	0.858638	8.536	-2.41056	0.860283	-1.63965	0.101078	1	FALSE	notDE	no.imprint
DTH13117Zm00008a00330	0.347292	0.066544	0.40886	0.631768	0.348634	0.474584	TE	PH207	WP	B	0.274232	0.484995	0.638801	5.08051	-0.672092	0.975103	0	1	1	FALSE	notDE	no.imprint
DTH13200Zm00004b00084	1.04187	0.33272	0.477003	0.252707	0.0871584	0.237292	TE	W22	WP	A	0.617199	0.192386	0.762365	5.91498	1.88966	0.989319	0.899265	0.368512	1	FALSE	notDE	no.imprint
DTH13583Zm00008a00393	0.8335	0.399264	1.09029	3.34837	2.61475	1.50285	TE	PH207	WP	B	0.774352	2.48866	0.762688	21.7378	-1.53464	0.570312	-0.937447	0.348529	1	FALSE	notDE	no.imprint
DTH13956Zm00008a00003	0.347292	0.199632	0.0681433	0.631768	0.697267	1.02827	TE	PH207	WP	B	0.205022	0.785767	0.793072	6.57914	-1.67524	0.913695	-0.739025	0.459892	1	FALSE	notDE	no.imprint
DTH16233Zm00004b00003	22.8518	20.4956	15.6048	26.2815	20.2207	12.8929	TE	W22	WP	A	19.6507	19.7984	0.498128	276.698	0.204868	0.353776	0	1	1	FALSE	notDE	no.imprint
DTH16758Zm00004b00481	0.41675	0.33272	0.0681433	0.379061	0.348634	0.31639	TE	W22	WP	A	0.272538	0.348028	0.439176	4.38181	-0.0897128	1.05116	0	1	1	FALSE	notDE	no.imprint
DTM00257Zm00004b00056	1.11133	1.19779	1.83987	0.821298	0.435792	1.10736	TE	W22	WP	A	1.383	0.788151	0.636989	14.9704	0.989001	0.589897	0	1	1	FALSE	notDE	no.imprint
DTM27731Zm00004b00002	2.01429	2.06286	1.36287	0	0	0	TE	W22	WP	A	1.81334	0	1	13.7186	7.26086	1.32353	4.73043	2.24044e-06	0.000268163	TRUE	down	MEG
DTM27731Zm00004b00003	3.95912	4.79117	1.83987	0	0	0	TE	W22	WP	A	3.53005	0	1	27.1684	8.24729	1.2993	5.57783	2.43531e-08	4.33722e-06	TRUE	down	MEG
DTM32353Zm00004b00002	0.41675	2.2625	0.477003	0	0	0	TE	W22	WP	A	1.05208	0	1	8.08435	6.49975	1.4987	3.66969	0.000242842	0.0177593	TRUE	down	MEG
DTM33226Zm00004b00001	0.347292	0.66544	0	0.0631768	0.174317	0	TE	W22	WP	A	0.337577	0.0791645	0.810039	3.21423	2.41368	1.58038	0.894518	0.371045	1	FALSE	notDE	no.imprint
DTT00002Zm00004b00003	0.486208	0.266176	0.477003	0.252707	0.0871584	0.158195	TE	W22	WP	A	0.409796	0.16602	0.711679	4.07798	1.45492	1.07772	0.422113	0.672943	1	FALSE	notDE	no.imprint
DTT00011Zm00004b00049	3.40346	3.59338	4.36117	1.8953	2.87623	3.0848	TE	W22	WP	A	3.786	2.61878	0.591121	44.3391	0.745157	0.371656	0	1	1	FALSE	notDE	no.imprint
DTT00011Zm00004b00130	0.764041	0.798528	1.77173	0.631768	0.174317	0.632779	TE	W22	WP	A	1.11143	0.479621	0.698551	10.9014	1.34278	0.72084	0.475529	0.63441	1	FALSE	notDE	no.imprint
DTT00011Zm00004b00399	3.19508	3.3272	3.81603	1.8953	2.44043	1.81924	TE	W22	WP	A	3.4461	2.05166	0.626819	38.4865	0.950413	0.390258	0	1	1	FALSE	notDE	no.imprint
DTT00011Zm00004b00552	0.347292	0.199632	0.272573	0.315884	0.174317	0.474584	TE	W22	WP	A	0.273166	0.321595	0.459287	4.06186	-0.0218524	1.02849	0	1	1	FALSE	notDE	no.imprint
DTT00011Zm00004b00759	0.208375	0.266176	0.681433	0	0.261475	0.158195	TE	W22	WP	A	0.385328	0.13989	0.733653	3.55791	1.67779	1.25274	0.541049	0.588474	1	FALSE	notDE	no.imprint
DTT00011Zm00004b00805	0.625125	0.399264	0.340717	0.126354	0.52295	0.237292	TE	W22	WP	A	0.455035	0.295532	0.606255	5.33758	0.893825	0.967451	0	1	1	FALSE	notDE	no.imprint
DTT00011Zm00008a00653	0.347292	0.465808	0.272573	0.505414	0.871584	0.632779	TE	PH207	WP	B	0.361891	0.669926	0.649268	7.01165	-0.65072	0.812009	0	1	1	FALSE	notDE	no.imprint
DTT00011Zm00008a00762	0.486208	0.399264	0.749576	0.758121	0.174317	0.553682	TE	PH207	WP	B	0.545016	0.495373	0.476142	7.10486	0.281811	0.832579	0	1	1	FALSE	notDE	no.imprint
DTT00012Zm00004b00109	0.41675	0.465808	0.0681433	0	0.174317	0.395487	TE	W22	WP	A	0.3169	0.189935	0.625254	3.66067	1.10008	1.31137	0.0763169	0.939167	1	FALSE	notDE	no.imprint
DTT00012Zm00008a00041	0.208375	0	0.954006	0.568591	0.784425	1.34466	TE	PH207	WP	B	0.38746	0.899224	0.698869	8.18737	-1.11181	0.956955	-0.116841	0.906986	1	FALSE	notDE	no.imprint
DTT00012Zm00008a00285	0.138917	0.199632	0.20443	0.252707	0.348634	0.31639	TE	PH207	WP	B	0.180993	0.30591	0.628277	3.27688	-0.55019	1.117	0	1	1	FALSE	notDE	no.imprint
DTT00016Zm00004b00290	0.555666	0.532352	1.15844	0.315884	0.784425	0.711877	TE	W22	WP	A	0.748818	0.604062	0.553499	9.12967	0.501395	0.731432	0	1	1	FALSE	notDE	no.imprint
DTT00016Zm00004b00338	0.486208	0.33272	0.61329	0.568591	0.348634	0.790974	TE	W22	WP	A	0.477406	0.569399	0.45606	7.06889	-0.0658349	0.79509	0	1	1	FALSE	notDE	no.imprint
DTT00016Zm00008a00264	0	0	0	0.631768	0.52295	0.395487	TE	PH207	WP	B	0	0.516735	1	3.33708	-5.17976	1.61277	-2.59166	0.00955152	0.367697	FALSE	notDE	no.imprint
DTT00016Zm00008a00277	0.555666	0.199632	0.477003	1.26354	0.52295	1.42375	TE	PH207	WP	B	0.410767	1.07008	0.722613	9.82056	-1.18945	0.753547	-0.251413	0.801495	1	FALSE	notDE	no.imprint
DTT00016Zm00008a00580	0.347292	0.33272	0.20443	0.758121	1.22022	0.790974	TE	PH207	WP	B	0.294814	0.923104	0.757936	8.15565	-1.4152	0.789267	-0.526061	0.598846	1	FALSE	notDE	no.imprint
DTT00021Zm00008a00091	0.208375	0.266176	0.0681433	0.884475	0.610109	0.237292	TE	PH207	WP	B	0.180898	0.577292	0.761408	5.18692	-1.46192	1.0402	-0.44407	0.656992	1	FALSE	notDE	no.imprint
DTT00022Zm00004b00174	7.01529	7.65256	7.90462	3.41154	4.44508	3.87577	TE	W22	WP	A	7.52416	3.9108	0.657996	80.54	1.15595	0.308826	0.504967	0.613582	1	FALSE	notDE	no.imprint
DTT00022Zm00004b00249	0.41675	0.465808	0.340717	0.505414	0.784425	0.237292	TE	W22	WP	A	0.407758	0.509044	0.444761	6.3667	-0.106661	0.867504	0	1	1	FALSE	notDE	no.imprint
DTT00024Zm00004b00073	1.11133	1.13125	0.81772	0.821298	0.610109	0.237292	TE	W22	WP	A	1.0201	0.556233	0.647135	11.3245	1.06582	0.709477	0.0927675	0.926088	1	FALSE	notDE	no.imprint
DTT00026Zm00004b00160	1.18079	0.598896	0.61329	0.631768	0.610109	0.31639	TE	W22	WP	A	0.797659	0.519422	0.605626	9.41562	0.832377	0.751271	0	1	1	FALSE	notDE	no.imprint
DTT00026Zm00004b00258	0.347292	0.598896	0.477003	0.252707	0.871584	0.395487	TE	W22	WP	A	0.474397	0.506593	0.48359	6.74649	0.139071	0.852361	0	1	1	FALSE	notDE	no.imprint
DTT00026Zm00004b00426	4.58425	2.86139	3.74788	2.65342	1.74317	2.53112	TE	W22	WP	A	3.73117	2.30924	0.617702	42.4899	0.896582	0.408421	0	1	1	FALSE	notDE	no.imprint
DTT00026Zm00004b00973	18.2675	24.3551	8.6542	6.19132	5.31666	4.03397	TE	W22	WP	A	17.0923	5.18065	0.767401	165.061	1.97434	0.426189	2.28616	0.0222447	0.727284	FALSE	notDE	no.imprint
DTT00026Zm00008a00242	0.486208	0.33272	0.136287	0.758121	0.52295	1.02827	TE	PH207	WP	B	0.318405	0.769779	0.707398	7.35488	-1.01715	0.8431	-0.0203466	0.983767	1	FALSE	notDE	no.imprint
DTT00026Zm00008a00346	1.18079	1.33088	0.20443	2.08483	2.17896	0.31639	TE	PH207	WP	B	0.905367	1.52673	0.627742	17.1581	-0.503843	0.807785	0	1	1	FALSE	notDE	no.imprint
DTT00026Zm00008a00520	2.43104	1.6636	2.72573	3.66425	5.40382	4.66675	TE	PH207	WP	B	2.27346	4.57827	0.668192	45.8124	-0.809782	0.378746	0	1	1	FALSE	notDE	no.imprint
DTT00026Zm00008a00754	0	0	0	2.33754	1.91748	1.50285	TE	PH207	WP	B	0	1.91929	1	12.3881	-7.07197	1.32735	-4.5745	4.77364e-06	0.00053612	TRUE	up	MEG
DTT00026Zm00008a00876	0.138917	0.199632	0.340717	1.074	2.70191	1.58195	TE	PH207	WP	B	0.226422	1.78595	0.887485	13.0077	-2.79045	0.752449	-2.3795	0.0173361	0.596689	FALSE	notDE	no.imprint
DTT00026Zm00008a01106	25.3523	33.8044	25.9626	12.3195	34.8634	21.9891	TE	PH207	WP	B	28.3731	23.0573	0.448321	358.358	0.529826	0.359494	0	1	1	FALSE	notDE	no.imprint
DTT00027Zm00004b00084	3.82021	3.65992	5.6559	2.77978	2.78907	2.37292	TE	W22	WP	A	4.37867	2.64726	0.623216	48.7125	0.902501	0.358739	0	1	1	FALSE	notDE	no.imprint
DTT00032Zm00008a00291	0.208375	0.133088	0.136287	0.568591	0.435792	0.31639	TE	PH207	WP	B	0.15925	0.440257	0.734365	4.04703	-1.27458	1.06651	-0.257458	0.796825	1	FALSE	notDE	no.imprint
DTT00044Zm00008a00085	0.347292	0.199632	0.136287	0.252707	1.56885	0.395487	TE	PH207	WP	B	0.227737	0.739015	0.764431	6.49439	-1.44418	1.0025	-0.443069	0.657716	1	FALSE	notDE	no.imprint
DTT00048Zm00004b00110	12.572	11.4456	35.3664	7.77074	9.32595	15.0285	TE	W22	WP	A	19.7946	10.7084	0.64894	205.015	1.02926	0.377023	0.0776074	0.93814	1	FALSE	notDE	no.imprint
DTT00048Zm00004b00122	5.27883	4.65808	5.11075	2.27436	4.88087	2.53112	TE	W22	WP	A	5.01589	3.22878	0.608379	57.8632	0.854378	0.396162	0	1	1	FALSE	notDE	no.imprint
DTT00048Zm00004b00151	0.764041	0.598896	0.272573	0.0631768	0	0	TE	W22	WP	A	0.54517	0.0210589	0.962808	4.35506	4.58979	1.54152	2.32874	0.0198727	0.667396	FALSE	notDE	no.imprint
DTT00049Zm00004b00004	0.347292	0.066544	0.340717	0.18953	0.348634	0.237292	TE	W22	WP	A	0.251517	0.258485	0.493169	3.47315	0.154879	1.13646	0	1	1	FALSE	notDE	no.imprint
DTT00056Zm00004b00171	0.972416	0.598896	1.29472	0.379061	0.435792	1.10736	TE	W22	WP	A	0.955345	0.640739	0.598556	10.8902	0.787216	0.699059	0	1	1	FALSE	notDE	no.imprint
DTT00056Zm00008a00100	0.347292	0.199632	0.20443	0.694944	0.261475	0.158195	TE	PH207	WP	B	0.250451	0.371538	0.597338	4.33292	-0.403179	1.06409	0	1	1	FALSE	notDE	no.imprint
DTT00057Zm00008a00009	0.347292	0.199632	0.136287	0.505414	0.697267	0.158195	TE	PH207	WP	B	0.227737	0.453625	0.665763	4.70737	-0.774381	1.04077	0	1	1	FALSE	notDE	no.imprint
DTT10009Zm00004b00208	0.694583	0.465808	0.749576	0.18953	0.610109	0.395487	TE	W22	WP	A	0.636656	0.398375	0.615108	7.19328	0.907074	0.81956	0	1	1	FALSE	notDE	no.imprint
DTT10009Zm00004b00302	0.555666	0.66544	0.40886	0.0631768	0.610109	0.474584	TE	W22	WP	A	0.543322	0.382623	0.586776	6.51062	0.794238	0.923326	0	1	1	FALSE	notDE	no.imprint
DTT10009Zm00008a00620	0.41675	0.266176	0.340717	0.252707	0.348634	0.31639	TE	PH207	WP	B	0.341214	0.30591	0.472722	4.487	0.377367	0.967511	0	1	1	FALSE	notDE	no.imprint
DTT10089Zm00004b00033	1.18079	1.26434	0.477003	0.126354	0	0	TE	W22	WP	A	0.974043	0.0421178	0.958552	7.80422	4.57887	1.31116	2.72955	0.00634212	0.265594	FALSE	notDE	no.imprint
DTT10577Zm00004b00435	0.972416	1.59706	0.61329	0.631768	0.52295	0.237292	TE	W22	WP	A	1.06092	0.464003	0.69572	11.1387	1.41267	0.74944	0.550636	0.581883	1	FALSE	notDE	no.imprint
DTT10577Zm00004b00776	0.347292	0.798528	0.545147	0.505414	0.435792	0.632779	TE	W22	WP	A	0.563655	0.524662	0.517915	7.51217	0.317116	0.781846	0	1	1	FALSE	notDE	no.imprint
DTT10880Zm00008a00545	0.138917	0.266176	0.0681433	0.379061	0.52295	0.158195	TE	PH207	WP	B	0.157745	0.353402	0.69139	3.51659	-0.929618	1.17558	0	1	1	FALSE	notDE	no.imprint
DTT10881Zm00008a01905	0.277833	0.465808	0.136287	0.442237	0.435792	0.395487	TE	PH207	WP	B	0.293309	0.424505	0.591386	4.98563	-0.287755	0.962738	0	1	1	FALSE	notDE	no.imprint
DTT10893Zm00004b00053	2.01429	1.39742	3.13459	1.20036	1.30738	1.18646	TE	W22	WP	A	2.1821	1.2314	0.639256	23.5183	0.994531	0.486859	0	1	1	FALSE	notDE	no.imprint
DTT11090Zm00004b00127	0.8335	0.66544	0.136287	0.315884	0.261475	0.31639	TE	W22	WP	A	0.545075	0.297916	0.646596	6.19836	1.14762	0.960893	0.153624	0.877906	1	FALSE	notDE	no.imprint
DTT11258Zm00004b00005	0.277833	0.731984	0.272573	0.0631768	0.0871584	0.158195	TE	W22	WP	A	0.427463	0.102843	0.806068	3.89254	2.32814	1.22069	1.08802	0.276588	1	FALSE	notDE	no.imprint
DTT11547Zm00008a00834	0.972416	0.33272	1.15844	0.821298	0.52295	0.395487	TE	PH207	WP	B	0.821191	0.579912	0.413897	9.67427	0.644372	0.749013	0	1	1	FALSE	notDE	no.imprint
DTT11612Zm00004b00044	0.277833	0.465808	0.40886	0.18953	0.261475	0	TE	W22	WP	A	0.384167	0.150335	0.718738	3.81955	1.5325	1.17622	0.452723	0.650748	1	FALSE	notDE	no.imprint
DTT11719Zm00004b00079	0.694583	0.465808	0.61329	1.01083	0.435792	0.632779	TE	W22	WP	A	0.591227	0.693133	0.460328	8.85275	-0.0528167	0.73665	0	1	1	FALSE	notDE	no.imprint
DTT11766Zm00004b00009	0.486208	0.465808	0.61329	0.252707	0.261475	0.395487	TE	W22	WP	A	0.521769	0.303223	0.632453	5.73525	0.989015	0.873244	0	1	1	FALSE	notDE	no.imprint
DTT12061Zm00004b00067	1.73646	1.19779	1.70358	0.631768	0.784425	0.790974	TE	W22	WP	A	1.54594	0.735722	0.67755	16.0789	1.28214	0.563829	0.500406	0.61679	1	FALSE	notDE	no.imprint
DTT12061Zm00004b00129	1.25025	1.13125	0.340717	0.252707	0.348634	0.158195	TE	W22	WP	A	0.907405	0.253178	0.781852	8.71085	2.11246	0.88148	1.26204	0.206935	1	FALSE	notDE	no.imprint
DTT12147Zm00008a00010	0.0694583	0.266176	0.272573	0.694944	0.174317	0.395487	TE	PH207	WP	B	0.202736	0.421583	0.675269	4.18061	-0.911436	1.08677	0	1	1	FALSE	notDE	no.imprint
DTT12378Zm00008a00013	0.138917	0	0.136287	0.315884	0.784425	0.31639	TE	PH207	WP	B	0.0917344	0.472233	0.837341	3.69315	-2.18646	1.26201	-0.940138	0.347147	1	FALSE	notDE	no.imprint
DTT12506Zm00008a00595	0.625125	0.133088	0.681433	0.568591	1.13306	0.949169	TE	PH207	WP	B	0.479882	0.883606	0.648048	9.06948	-0.688639	0.774899	0	1	1	FALSE	notDE	no.imprint
DTT12572Zm00008a00490	0.208375	0.199632	0	0.568591	0.697267	0.0790974	TE	PH207	WP	B	0.136002	0.448318	0.767247	4.03378	-1.47082	1.26989	-0.370759	0.710817	1	FALSE	notDE	no.imprint
DTT12955Zm00004b00004	0.8335	1.33088	2.58945	0.568591	1.83033	2.21473	TE	W22	WP	A	1.58461	1.53788	0.507482	20.7689	0.228306	0.596424	0	1	1	FALSE	notDE	no.imprint
DTT12974Zm00004b00049	1.18079	1.0647	0.477003	0.315884	0.348634	0.158195	TE	W22	WP	A	0.907499	0.274237	0.767937	8.77183	1.96916	0.837306	1.15747	0.24708	1	FALSE	notDE	no.imprint
DTT13098Zm00004b00056	7.36258	7.38638	5.99661	6.38085	9.50026	3.0057	TE	W22	WP	A	6.91519	6.29561	0.52345	92.7001	0.345	0.425534	0	1	1	FALSE	notDE	no.imprint
DTT13272Zm00004b00004	0.8335	0.465808	0.477003	0.126354	0.0871584	0.0790974	TE	W22	WP	A	0.592104	0.0975364	0.858569	5.10338	2.80216	1.11591	1.61496	0.106319	1	FALSE	notDE	no.imprint
DTT14358Zm00004b00161	0.138917	0.33272	0.272573	0.18953	0.174317	0.31639	TE	W22	WP	A	0.24807	0.226746	0.522455	3.25026	0.342104	1.13344	0	1	1	FALSE	notDE	no.imprint
DTT16190Zm00008a02541	0.8335	0.66544	1.22658	1.38989	1.56885	1.18646	TE	PH207	WP	B	0.908506	1.38173	0.603314	15.4281	-0.429664	0.559596	0	1	1	FALSE	notDE	no.imprint
DTT16753Zm00004b00514	0.486208	0.598896	0.272573	0.126354	0.0871584	0	TE	W22	WP	A	0.452559	0.0711706	0.864108	3.93338	2.84818	1.30308	1.41832	0.156097	1	FALSE	notDE	no.imprint
DTT16753Zm00004b00841	0.347292	0.066544	0.545147	0.18953	0.348634	0.237292	TE	W22	WP	A	0.319661	0.258485	0.552906	3.89682	0.468951	1.10145	0	1	1	FALSE	notDE	no.imprint
DTX10001Zm00004b04663	0.902958	0.598896	0.61329	0.442237	0.0871584	0.31639	TE	W22	WP	A	0.705048	0.281928	0.714351	7.10685	1.50128	0.870083	0.576124	0.564532	1	FALSE	notDE	no.imprint
DTX10002Zm00004b00039	6.25125	6.85403	1.83987	3.03248	6.01393	2.45202	TE	W22	WP	A	4.98172	3.83281	0.565171	63.5061	0.653142	0.541521	0	1	1	FALSE	notDE	no.imprint
DTX10002Zm00004b03307	0.0694583	0	0.0681433	0.315884	1.22022	0.158195	TE	W22	WP	A	0.0458672	0.564765	0.0751143	3.99151	-3.45229	1.49737	-1.63773	0.101478	1	FALSE	notDE	no.imprint
DTX10002Zm00008a02439	0.347292	0.465808	0.20443	0.884475	1.0459	0.949169	TE	PH207	WP	B	0.339176	0.959848	0.738899	8.72842	-1.26386	0.758257	-0.347987	0.72785	1	FALSE	notDE	no.imprint
DTX10012Zm00004b00795	0.555666	0.865072	0.477003	0.0631768	0.348634	0.474584	TE	W22	WP	A	0.632581	0.295465	0.681627	6.61322	1.3917	0.918189	0.4266	0.669671	1	FALSE	notDE	no.imprint
DTX10212Zm00004b00113	0.0694583	0.266176	0.545147	0.252707	0.174317	0.158195	TE	W22	WP	A	0.293594	0.195073	0.600806	3.27936	0.696429	1.18426	0	1	1	FALSE	notDE	no.imprint
DTX10308Zm00004b00096	0.625125	0.731984	0.61329	0.18953	0.348634	0.158195	TE	W22	WP	A	0.6568	0.23212	0.738874	6.3882	1.73152	0.8891	0.822769	0.41064	1	FALSE	notDE	no.imprint
DTX10308Zm00008a00045	1.80592	1.99632	1.43101	3.28519	3.57349	2.29383	TE	PH207	WP	B	1.74442	3.05084	0.63622	32.7907	-0.591755	0.448263	0	1	1	FALSE	notDE	no.imprint
DTX11532Zm00004b01981	1.18079	0.731984	0.749576	0.694944	0.174317	0.632779	TE	W22	WP	A	0.887451	0.50068	0.639313	9.8779	1.02735	0.750325	0.036449	0.970924	1	FALSE	notDE	no.imprint
DTX11532Zm00008a01330	0.347292	0.465808	0.545147	1.26354	1.13306	1.34466	TE	PH207	WP	B	0.452749	1.24708	0.733651	11.2613	-1.27048	0.651934	-0.414886	0.678225	1	FALSE	notDE	no.imprint
DTX11533Zm00008a00170	0.208375	0.532352	0.885863	0.315884	0.52295	0.237292	TE	PH207	WP	B	0.542197	0.358709	0.398165	6.11643	0.749331	0.896493	0	1	1	FALSE	notDE	no.imprint
DTX12495Zm00004b00244	0.0694583	0.199632	0.40886	0.442237	0.174317	0.395487	TE	W22	WP	A	0.225983	0.337347	0.401156	3.71917	-0.453051	1.10832	0	1	1	FALSE	notDE	no.imprint
DTX12495Zm00008a00307	0.138917	0	0.61329	0.505414	0.174317	1.97744	TE	PH207	WP	B	0.250735	0.885722	0.779371	7.08971	-1.68862	1.1205	-0.614569	0.538839	1	FALSE	notDE	no.imprint
DTX12739Zm00004b00001	6.52908	4.79117	5.86033	3.47472	2.87623	3.55938	TE	W22	WP	A	5.72686	3.30344	0.634182	63.5623	1.00107	0.342322	0.00313001	0.997503	1	FALSE	notDE	no.imprint
DTX12739Zm00008a00001	1.73646	1.86323	3.20274	12.8881	10.459	19.6953	TE	PH207	WP	B	2.26748	14.3474	0.863528	106.98	-2.47381	0.343735	-4.28763	1.80593e-05	0.00177528	TRUE	notDE	no.imprint
DTX12961Zm00004b00091	1.31971	0.798528	0.81772	0.0631768	0.0871584	0.395487	TE	W22	WP	A	0.978652	0.181941	0.843235	8.48991	2.70906	0.913267	1.87137	0.0612943	1	FALSE	notDE	no.imprint
RIL00001Zm00008a00018	2.98671	2.2625	3.67974	5.11732	6.44972	7.83064	TE	PH207	WP	B	2.97631	6.46589	0.684786	62.6888	-0.917848	0.338212	0	1	1	FALSE	notDE	no.imprint
RIL00003Zm00008a00015	0.8335	1.13125	0.749576	1.51624	1.22022	2.9266	TE	PH207	WP	B	0.904775	1.88769	0.675994	18.6564	-0.818292	0.566402	0	1	1	FALSE	notDE	no.imprint
RIL00004Zm00008a00010	0.486208	0.99816	0.40886	1.32671	1.13306	0	TE	PH207	WP	B	0.631076	0.819924	0.565075	10.2294	-0.18592	0.958033	0	1	1	FALSE	notDE	no.imprint
RIL00007Zm00004b00013	0.625125	0.798528	0.749576	0.379061	0.52295	0.237292	TE	W22	WP	A	0.72441	0.379768	0.656063	7.80638	1.1348	0.781679	0.172455	0.86308	1	FALSE	notDE	no.imprint
RIL00007Zm00008a00004	0.138917	0.33272	0.272573	0.379061	0.610109	0.632779	TE	PH207	WP	B	0.24807	0.54065	0.685478	5.24715	-0.905913	0.927239	0	1	1	FALSE	notDE	no.imprint
RIL00009Zm00004b00017	0.972416	1.59706	0.954006	0.379061	0.784425	0.632779	TE	W22	WP	A	1.17449	0.598755	0.66234	12.6274	1.22386	0.658686	0.339859	0.733963	1	FALSE	notDE	no.imprint
RIL00015Zm00008a00012	0.555666	0.798528	0.81772	1.76895	1.65601	1.66105	TE	PH207	WP	B	0.723971	1.69533	0.700752	16.1636	-1.03434	0.55219	-0.0621875	0.950413	1	FALSE	notDE	no.imprint
RIL00019Zm00004b00001	3.26454	2.7283	3.20274	4.10649	1.74317	2.61021	TE	W22	WP	A	3.06519	2.81996	0.520835	40.8617	0.303615	0.435505	0	1	1	FALSE	notDE	no.imprint
RIL00019Zm00004b00003	3.95912	3.99264	5.17889	2.27436	2.26612	3.40119	TE	W22	WP	A	4.37689	2.64722	0.623123	48.7536	0.929272	0.357571	0	1	1	FALSE	notDE	no.imprint
RIL00019Zm00004b00007	0.0694583	1.6636	0	0	0	0.0790974	TE	W22	WP	A	0.577686	0.0263658	0.956352	4.73311	4.71617	1.86594	1.99158	0.0464167	1	FALSE	notDE	no.imprint
RIL00019Zm00008a00004	1.45862	0.731984	1.15844	1.76895	3.22486	3.63848	TE	PH207	WP	B	1.11635	2.87743	0.720478	26.4588	-1.13832	0.500898	-0.276135	0.782445	1	FALSE	notDE	no.imprint
RIL00021Zm00004b00004	0.138917	0.133088	0.0681433	0.568591	0.261475	0.632779	TE	W22	WP	A	0.113383	0.487615	0.188657	3.96965	-1.88067	1.13794	-0.773914	0.438982	1	FALSE	notDE	no.imprint
RIL00021Zm00004b00009	1.73646	0.598896	0.40886	0.126354	0.261475	0.632779	TE	W22	WP	A	0.914738	0.340203	0.728909	9.23462	1.7482	0.89706	0.834053	0.404251	1	FALSE	notDE	no.imprint
RIL00021Zm00008a00007	1.11133	0.33272	1.02215	1.074	1.13306	1.50285	TE	PH207	WP	B	0.822068	1.23664	0.600687	13.8553	-0.390487	0.628734	0	1	1	FALSE	notDE	no.imprint
RIL00021Zm00008a00012	0.0694583	0.133088	0.0681433	0.18953	0.52295	1.10736	TE	PH207	WP	B	0.0902299	0.606615	0.870517	4.43721	-2.48046	1.2003	-1.23341	0.217424	1	FALSE	notDE	no.imprint
RIL00022Zm00004b00001	0.347292	0.598896	0.136287	0.126354	0.261475	0.237292	TE	W22	WP	A	0.360825	0.208374	0.633917	4.12313	1.08472	1.10152	0.0769142	0.938692	1	FALSE	notDE	no.imprint
RIL00022Zm00004b00003	0.347292	0.399264	0.545147	0.126354	0.0871584	0.237292	TE	W22	WP	A	0.430567	0.150268	0.74129	4.06714	1.71386	1.08214	0.659678	0.50946	1	FALSE	notDE	no.imprint
RIL00022Zm00004b00006	0.41675	0.266176	0.272573	0.442237	0.261475	0.237292	TE	W22	WP	A	0.3185	0.313668	0.503821	4.4265	0.212295	0.992116	0	1	1	FALSE	notDE	no.imprint
RIL00023Zm00004b00002	10.8355	9.91506	9.40378	4.16967	6.53688	6.2487	TE	W22	WP	A	10.0514	5.65175	0.640089	110.898	1.06351	0.311725	0.20375	0.838549	1	FALSE	notDE	no.imprint
RIL00023Zm00008a00002	0.347292	0.266176	0.136287	0.18953	0.261475	0.158195	TE	PH207	WP	B	0.249918	0.203067	0.448286	3.23048	0.548525	1.16062	0	1	1	FALSE	notDE	no.imprint
RIL00024Zm00004b00006	2.01429	1.92978	2.65759	0.821298	1.22022	0.949169	TE	W22	WP	A	2.20055	0.996895	0.688222	22.4214	1.34453	0.488094	0.70586	0.480275	1	FALSE	notDE	no.imprint
RIL00025Zm00008a00004	0.764041	0.532352	0.40886	3.66425	2.35328	2.13563	TE	PH207	WP	B	0.568418	2.71772	0.827026	21.8912	-2.05301	0.569809	-1.848	0.064602	1	FALSE	notDE	no.imprint
RIL00026Zm00004b00008	0.486208	0.865072	0.545147	0.442237	0.348634	0.158195	TE	W22	WP	A	0.632142	0.316355	0.666467	6.7903	1.18658	0.862635	0.216291	0.828761	1	FALSE	notDE	no.imprint
RIL00026Zm00008a00001	0.625125	0.532352	0.545147	0.505414	1.48169	1.02827	TE	PH207	WP	B	0.567541	1.00512	0.639122	10.6088	-0.587733	0.698289	0	1	1	FALSE	notDE	no.imprint
RIL00027Zm00004b00003	0.138917	0.399264	0.0681433	0.631768	0.0871584	0.553682	TE	W22	WP	A	0.202108	0.424203	0.322696	4.27986	-0.826987	1.15186	0	1	1	FALSE	notDE	no.imprint
RIL00028Zm00004b00001	0.347292	0.399264	0.340717	0.758121	0.610109	0.632779	TE	W22	WP	A	0.362424	0.667003	0.352064	6.98056	-0.678665	0.794866	0	1	1	FALSE	notDE	no.imprint
RIL00029Zm00008a00001	0	0.133088	0.272573	0.18953	0.784425	0.553682	TE	PH207	WP	B	0.13522	0.509213	0.790171	4.13786	-1.7476	1.18872	-0.628908	0.529409	1	FALSE	notDE	no.imprint
RIT00001Zm00004b00063	0.208375	0.066544	0.61329	0.252707	0.348634	0.870072	TE	W22	WP	A	0.29607	0.490471	0.37642	5.06137	-0.573	1.02841	0	1	1	FALSE	notDE	no.imprint
RIT00001Zm00008a00011	0.764041	0.465808	0.61329	1.13718	0.697267	0.31639	TE	PH207	WP	B	0.61438	0.716946	0.53852	9.26148	-0.0548198	0.76229	0	1	1	FALSE	notDE	no.imprint
RIT00002Zm00008a00012	0.277833	0.266176	0.20443	0.315884	0.52295	0.31639	TE	PH207	WP	B	0.24948	0.385075	0.606843	4.34735	-0.397902	0.992632	0	1	1	FALSE	notDE	no.imprint
RLC00002Zm00004b00074	0.625125	0.532352	0.40886	1.38989	0.697267	1.02827	TE	W22	WP	A	0.522112	1.03847	0.334562	10.6201	-0.786332	0.691842	0	1	1	FALSE	notDE	no.imprint
RLC00002Zm00004b00095	0.902958	0.798528	1.09029	0.442237	0.261475	1.02827	TE	W22	WP	A	0.930593	0.577326	0.617137	10.4132	0.904667	0.709236	0	1	1	FALSE	notDE	no.imprint
RLC00002Zm00004b00098	8.96012	7.38638	5.72404	17.8158	15.6014	15.7404	TE	W22	WP	A	7.35685	16.3859	0.309857	160.67	-0.924491	0.316292	0	1	1	FALSE	notDE	no.imprint
RLC00002Zm00004b00353	1.18079	0.865072	0.885863	0.821298	0.435792	0.31639	TE	W22	WP	A	0.977242	0.524493	0.650742	10.7321	1.07434	0.70855	0.104916	0.916442	1	FALSE	notDE	no.imprint
RLC00002Zm00004b00720	0.138917	0.199632	0.136287	0.758121	1.22022	0.790974	TE	W22	WP	A	0.158278	0.923104	0.146367	7.09928	-2.32795	0.899098	-1.47699	0.13968	1	FALSE	notDE	no.imprint
RLC00002Zm00004b00769	0.972416	0.798528	1.70358	1.20036	1.91748	1.26556	TE	W22	WP	A	1.15818	1.46113	0.442168	17.6283	-0.161294	0.544102	0	1	1	FALSE	notDE	no.imprint
RLC00002Zm00004b00845	0.347292	0.465808	0.749576	0.568591	0.784425	0.237292	TE	W22	WP	A	0.520892	0.530103	0.495618	7.16809	0.131486	0.822808	0	1	1	FALSE	notDE	no.imprint
RLC00002Zm00004b00924	8.75175	9.18307	8.38163	6.31768	5.75245	4.82494	TE	W22	WP	A	8.77215	5.63169	0.609015	101.515	0.845841	0.310048	0	1	1	FALSE	notDE	no.imprint
RLC00002Zm00004b00957	0.486208	0.133088	0.136287	0.568591	0.174317	0.395487	TE	W22	WP	A	0.251861	0.379465	0.39894	4.39118	-0.371001	1.07615	0	1	1	FALSE	notDE	no.imprint
RLC00002Zm00004b01395	15.0725	14.9059	13.2198	13.2671	13.9453	9.01711	TE	W22	WP	A	14.3994	12.0765	0.543867	185.416	0.463647	0.306475	0	1	1	FALSE	notDE	no.imprint
RLC00002Zm00004b01766	0.555666	0	0.40886	0.0631768	0.174317	0.237292	TE	W22	WP	A	0.321509	0.158262	0.67013	3.34201	1.25683	1.34293	0.191245	0.848334	1	FALSE	notDE	no.imprint
RLC00002Zm00004b01798	0.555666	0.33272	0.340717	0.126354	0.52295	0.395487	TE	W22	WP	A	0.409701	0.348264	0.540528	5.28835	0.501822	0.952168	0	1	1	FALSE	notDE	no.imprint
RLC00002Zm00004b01983	0.347292	0.066544	0.20443	0.568591	0.52295	0.474584	TE	W22	WP	A	0.206088	0.522042	0.283038	4.89153	-1.14297	0.995889	-0.143562	0.885846	1	FALSE	notDE	no.imprint
RLC00002Zm00004b02093	1.18079	1.13125	1.5673	0.126354	0.52295	1.26556	TE	W22	WP	A	1.29311	0.638287	0.669521	13.3577	1.27075	0.718586	0.376788	0.706331	1	FALSE	notDE	no.imprint
RLC00002Zm00004b02514	0.138917	0.399264	0.20443	0.379061	0.261475	0.632779	TE	W22	WP	A	0.247537	0.424438	0.368372	4.52788	-0.544561	1.00682	0	1	1	FALSE	notDE	no.imprint
RLC00002Zm00004b02846	0.555666	0.532352	0.61329	0.0631768	0.261475	0.0790974	TE	W22	WP	A	0.567103	0.134583	0.8082	5.04387	2.33272	1.06113	1.25594	0.209138	1	FALSE	notDE	no.imprint
RLC00002Zm00004b03022	17.7119	20.1628	1.43101	8.59204	12.2893	3.1639	TE	W22	WP	A	13.1019	8.01509	0.620444	156.271	0.996423	1.1217	0	1	1	FALSE	notDE	no.imprint
RLC00002Zm00004b03294	1.31971	0.931616	3.13459	3.85378	3.31202	2.21473	TE	W22	WP	A	1.79531	3.12684	0.36474	32.7532	-0.67923	0.493831	0	1	1	FALSE	notDE	no.imprint
RLC00002Zm00004b03388	0.347292	0.66544	0.20443	0.315884	0.435792	0.0790974	TE	W22	WP	A	0.40572	0.276924	0.594336	4.9286	0.786287	1.03937	0	1	1	FALSE	notDE	no.imprint
RLC00002Zm00004b03427	0.0694583	0.199632	0.0681433	1.38989	1.74317	0.711877	TE	W22	WP	A	0.112411	1.28164	0.0806361	9.16411	-3.30292	0.950859	-2.42194	0.0154379	0.542146	FALSE	notDE	no.imprint
RLC00002Zm00004b03508	0.41675	0.133088	0.136287	1.20036	1.13306	0.553682	TE	W22	WP	A	0.228708	0.962366	0.192018	8.01068	-1.86435	0.873447	-0.989588	0.322376	1	FALSE	notDE	no.imprint
RLC00002Zm00004b03700	0.625125	0.66544	0.272573	0.18953	0.784425	0.395487	TE	W22	WP	A	0.521046	0.456481	0.533025	6.92001	0.476064	0.886025	0	1	1	FALSE	notDE	no.imprint
RLC00002Zm00004b03725	0.625125	0.865072	0.40886	0.126354	0.0871584	0	TE	W22	WP	A	0.633019	0.0711706	0.898933	5.29397	3.3269	1.21437	1.91614	0.0553478	1	FALSE	notDE	no.imprint
RLC00002Zm00004b04211	0.277833	0.266176	0.340717	0.379061	0.0871584	0.158195	TE	W22	WP	A	0.294909	0.208138	0.586245	3.51561	0.638425	1.12623	0	1	1	FALSE	notDE	no.imprint
RLC00002Zm00004b04553	1.11133	0.199632	0.749576	0.18953	0.435792	0	TE	W22	WP	A	0.686847	0.208441	0.76718	6.45685	1.92735	1.0688	0.86765	0.385586	1	FALSE	notDE	no.imprint
RLC00002Zm00004b04588	1.25025	0.798528	0.749576	0.442237	0.784425	0.790974	TE	W22	WP	A	0.932785	0.672546	0.581055	11.3061	0.723644	0.67129	0	1	1	FALSE	notDE	no.imprint
RLC00002Zm00004b04754	0.694583	0.33272	0.477003	0.18953	0.174317	0.237292	TE	W22	WP	A	0.501435	0.20038	0.714484	5.02108	1.54177	0.981005	0.55226	0.58077	1	FALSE	notDE	no.imprint
RLC00002Zm00004b04786	0.208375	0.465808	0.272573	0.126354	0.174317	0.158195	TE	W22	WP	A	0.315585	0.152955	0.67355	3.33291	1.27754	1.16346	0.238548	0.811456	1	FALSE	notDE	no.imprint
RLC00002Zm00004b04908	1.87537	3.06102	2.11244	1.26354	0.435792	1.34466	TE	W22	WP	A	2.34961	1.01466	0.698401	23.9843	1.41769	0.544229	0.767493	0.442789	1	FALSE	notDE	no.imprint
RLC00002Zm00004b04943	0.625125	0.598896	0.749576	0.0631768	0	0	TE	W22	WP	A	0.657866	0.0210589	0.968982	4.96754	4.79666	1.46527	2.5911	0.00956686	0.367697	FALSE	notDE	no.imprint
RLC00002Zm00004b04959	0.41675	0.399264	0.61329	0.0631768	0.261475	0	TE	W22	WP	A	0.476435	0.108217	0.814903	4.1596	2.3671	1.20756	1.13212	0.257583	1	FALSE	notDE	no.imprint
RLC00002Zm00004b04978	0.347292	0.798528	0.40886	0.0631768	0.610109	0.237292	TE	W22	WP	A	0.518226	0.303526	0.630636	5.82604	1.04965	0.994318	0.0499324	0.960176	1	FALSE	notDE	no.imprint
RLC00002Zm00004b05129	1.94483	2.19595	3.13459	1.32671	1.83033	1.02827	TE	W22	WP	A	2.42513	1.3951	0.634812	26.5366	0.978624	0.465421	0	1	1	FALSE	notDE	no.imprint
RLC00002Zm00004b05407	1.38917	1.19779	1.49915	0.821298	1.13306	1.34466	TE	W22	WP	A	1.36204	1.09967	0.553289	16.995	0.526824	0.533595	0	1	1	FALSE	notDE	no.imprint
RLC00002Zm00004b05604	1.73646	0.598896	0.272573	0.126354	0.52295	0	TE	W22	WP	A	0.869309	0.216435	0.800658	8.26003	2.31564	1.0775	1.22101	0.222084	1	FALSE	notDE	no.imprint
RLC00002Zm00004b05698	0.694583	0.465808	0.477003	0.505414	1.0459	0.553682	TE	W22	WP	A	0.545798	0.701666	0.437526	8.59513	-0.131073	0.749248	0	1	1	FALSE	notDE	no.imprint
RLC00002Zm00004b06006	0	0.133088	0	0.379061	0.610109	0.553682	TE	W22	WP	A	0.0443627	0.514284	0.079411	3.62246	-3.26615	1.45691	-1.55544	0.11984	1	FALSE	notDE	no.imprint
RLC00002Zm00004b06062	0.486208	0.465808	0	0	0.348634	0	TE	W22	WP	A	0.317339	0.116211	0.731954	3.29845	1.812	1.6655	0.487539	0.625876	1	FALSE	notDE	no.imprint
RLC00002Zm00004b06095	0.486208	0.66544	0.340717	0.0631768	0.0871584	0	TE	W22	WP	A	0.497455	0.0501117	0.908483	4.10803	3.53934	1.39981	1.81406	0.0696679	1	FALSE	notDE	no.imprint
RLC00002Zm00004b06377	0.277833	0	0.340717	0.631768	0.261475	0.553682	TE	W22	WP	A	0.206183	0.482308	0.299471	4.54451	-1.08338	1.10227	-0.07564	0.939705	1	FALSE	notDE	no.imprint
RLC00002Zm00004b06564	0.347292	0.598896	0.477003	0.18953	0.261475	0	TE	W22	WP	A	0.474397	0.150335	0.759361	4.49985	1.84389	1.11585	0.756271	0.449487	1	FALSE	notDE	no.imprint
RLC00002Zm00004b06706	0.902958	0.865072	0.477003	0.252707	0.261475	0.474584	TE	W22	WP	A	0.748344	0.329589	0.69424	7.7913	1.44472	0.819207	0.542861	0.587225	1	FALSE	notDE	no.imprint
RLC00002Zm00004b06709	0.277833	0.798528	0.136287	0.379061	0.261475	0.0790974	TE	W22	WP	A	0.404216	0.239878	0.627573	4.71568	0.975964	1.10837	0	1	1	FALSE	notDE	no.imprint
RLC00002Zm00004b06745	0.764041	1.19779	0.545147	0.18953	0.348634	0.0790974	TE	W22	WP	A	0.83566	0.205754	0.802428	7.6945	2.27277	0.907573	1.40239	0.160799	1	FALSE	notDE	no.imprint
RLC00002Zm00004b06761	5.48721	4.3919	0.749576	1.51624	1.56885	0.474584	TE	W22	WP	A	3.5429	1.18656	0.749113	35.7368	1.85039	0.691794	1.22926	0.218976	1	FALSE	notDE	no.imprint
RLC00002Zm00004b07000	8.26554	7.05366	6.74619	3.60107	3.57349	3.48029	TE	W22	WP	A	7.35513	3.55162	0.674365	77.7009	1.26896	0.330572	0.813629	0.415857	1	FALSE	notDE	no.imprint
RLC00002Zm00004b07277	0.208375	0.532352	0.40886	0.379061	0.174317	0.31639	TE	W22	WP	A	0.383196	0.289922	0.569285	4.67357	0.582371	0.980593	0	1	1	FALSE	notDE	no.imprint
RLC00002Zm00004b07420	1.52808	1.79669	1.02215	1.20036	2.52759	1.74014	TE	W22	WP	A	1.44897	1.8227	0.442885	22.6148	-0.0798397	0.531489	0	1	1	FALSE	notDE	no.imprint
RLC00002Zm00004b07724	0.138917	0.532352	0.136287	0.315884	0.52295	0.0790974	TE	W22	WP	A	0.269185	0.305977	0.468016	4.06062	0.0499533	1.15046	0	1	1	FALSE	notDE	no.imprint
RLC00002Zm00004b07800	0.41675	0.266176	0.0681433	0.252707	0.261475	0.158195	TE	W22	WP	A	0.250356	0.224126	0.527641	3.41939	0.419154	1.17855	0	1	1	FALSE	notDE	no.imprint
RLC00002Zm00004b08133	0.138917	0.598896	0.272573	0.379061	0.261475	0.31639	TE	W22	WP	A	0.336795	0.318975	0.513587	4.567	0.288358	1.01373	0	1	1	FALSE	notDE	no.imprint
RLC00002Zm00004b08436	0.41675	0.399264	1.22658	1.51624	0.784425	1.42375	TE	W22	WP	A	0.680864	1.24147	0.354186	12.658	-0.735583	0.66325	0	1	1	FALSE	notDE	no.imprint
RLC00002Zm00004b08557	0.208375	0.266176	0.136287	0.315884	0.52295	0.158195	TE	W22	WP	A	0.203613	0.332343	0.379906	3.70376	-0.480083	1.10643	0	1	1	FALSE	notDE	no.imprint
RLC00002Zm00004b08575	1.31971	1.33088	0.20443	0.758121	1.13306	0.553682	TE	W22	WP	A	0.951673	0.814954	0.538695	12.7611	0.5065	0.773335	0	1	1	FALSE	notDE	no.imprint
RLC00002Zm00004b08590	0.208375	0.33272	0.20443	0.379061	0.0871584	0.237292	TE	W22	WP	A	0.248508	0.234504	0.514497	3.3778	0.265544	1.14532	0	1	1	FALSE	notDE	no.imprint
RLC00002Zm00004b08744	0.277833	0.465808	0.340717	0.568591	0.697267	0.31639	TE	W22	WP	A	0.361453	0.527416	0.406644	6.10149	-0.344772	0.865362	0	1	1	FALSE	notDE	no.imprint
RLC00002Zm00004b08994	0.764041	0.133088	0.61329	0.0631768	0	0.0790974	TE	W22	WP	A	0.503473	0.0474247	0.913914	3.98972	3.54981	1.45859	1.74813	0.0804415	1	FALSE	notDE	no.imprint
RLC00002Zm00004b09051	0.41675	0.199632	0.0681433	1.01083	2.44043	0.711877	TE	W22	WP	A	0.228175	1.38771	0.141207	10.7589	-2.3575	0.862714	-1.57353	0.115597	1	FALSE	notDE	no.imprint
RLC00002Zm00004b09117	3.05617	3.85955	3.40717	4.3592	2.78907	2.61021	TE	W22	WP	A	3.44096	3.25283	0.514053	46.5341	0.270726	0.399981	0	1	1	FALSE	notDE	no.imprint
RLC00002Zm00004b09212	0.0694583	0.266176	0.272573	0.947651	0.784425	0.395487	TE	W22	WP	A	0.202736	0.709188	0.222317	6.06771	-1.64959	0.943805	-0.688262	0.491288	1	FALSE	notDE	no.imprint
RLC00002Zm00004b09256	0	0.266176	0.61329	0.568591	0.435792	0	TE	W22	WP	A	0.293155	0.334794	0.466845	4.19385	-0.147684	1.33888	0	1	1	FALSE	notDE	no.imprint
RLC00002Zm00004b09412	0.208375	0.399264	0.0681433	0.442237	0.174317	0.158195	TE	W22	WP	A	0.225261	0.25825	0.465886	3.44419	0.0213823	1.19502	0	1	1	FALSE	notDE	no.imprint
RLC00002Zm00004b09582	2.43104	3.12757	2.58945	0.315884	0.348634	0.31639	TE	W22	WP	A	2.71602	0.326969	0.89255	22.2898	3.27141	0.601718	3.77488	0.000160082	0.0124716	TRUE	notDE	no.imprint
RLC00002Zm00004b09771	1.04187	1.26434	0.885863	1.074	0.871584	0.870072	TE	W22	WP	A	1.06402	0.938553	0.531327	14.0196	0.393376	0.592766	0	1	1	FALSE	notDE	no.imprint
RLC00002Zm00004b09879	0.208375	0.066544	0.0681433	0.442237	0.435792	0.237292	TE	W22	WP	A	0.114354	0.371774	0.235235	3.28894	-1.48958	1.21969	-0.401396	0.688128	1	FALSE	notDE	no.imprint
RLC00002Zm00004b09890	4.1675	4.45845	2.18059	2.46389	1.91748	1.74014	TE	W22	WP	A	3.60218	2.04051	0.63838	40.7048	1.05721	0.467953	0.122245	0.902705	1	FALSE	notDE	no.imprint
RLC00002Zm00004b09978	0.0694583	0.066544	0.272573	0.315884	0.610109	0.237292	TE	W22	WP	A	0.136192	0.387762	0.259931	3.42913	-1.37314	1.19401	-0.312507	0.754655	1	FALSE	notDE	no.imprint
RLC00002Zm00004b10188	0.902958	0.532352	0	0.379061	0.261475	0.0790974	TE	W22	WP	A	0.478437	0.239878	0.666055	5.42352	1.26486	1.20668	0.219491	0.826267	1	FALSE	notDE	no.imprint
RLC00002Zm00004b10203	0.138917	0	0.0681433	0.631768	0.610109	0.395487	TE	W22	WP	A	0.06902	0.545788	0.112263	4.04277	-2.80466	1.27213	-1.41861	0.156013	1	FALSE	notDE	no.imprint
RLC00002Zm00004b10252	0.0694583	0.066544	0.885863	0.0631768	0.0871584	0.711877	TE	W22	WP	A	0.340622	0.287404	0.542369	3.94441	0.359991	1.32534	0	1	1	FALSE	notDE	no.imprint
RLC00002Zm00004b10376	0.694583	0.598896	1.5673	0.631768	0.52295	0.474584	TE	W22	WP	A	0.953592	0.543101	0.637133	10.2024	0.948102	0.698876	0	1	1	FALSE	notDE	no.imprint
RLC00002Zm00004b10418	0.0694583	0.133088	0	0.947651	0.52295	0.31639	TE	W22	WP	A	0.0675154	0.595664	0.101806	4.42945	-2.92488	1.27649	-1.50795	0.131567	1	FALSE	notDE	no.imprint
RLC00002Zm00004b10440	0.555666	0.532352	0.749576	0.505414	0.435792	0.395487	TE	W22	WP	A	0.612532	0.445564	0.5789	7.3264	0.636749	0.770891	0	1	1	FALSE	notDE	no.imprint
RLC00002Zm00004b10677	0.138917	0.133088	0.40886	0.505414	0.697267	0.711877	TE	W22	WP	A	0.226955	0.638186	0.262333	5.63278	-1.33001	0.920588	-0.358475	0.719988	1	FALSE	notDE	no.imprint
RLC00002Zm00004b11139	0.41675	0.066544	0.340717	0.947651	1.30738	0.949169	TE	W22	WP	A	0.27467	1.06807	0.20456	8.85306	-1.77069	0.805122	-0.957235	0.338448	1	FALSE	notDE	no.imprint
RLC00002Zm00004b11234	0.277833	0.66544	0.61329	0	0.348634	0	TE	W22	WP	A	0.518854	0.116211	0.817009	4.53188	2.43746	1.28369	1.11979	0.262805	1	FALSE	notDE	no.imprint
RLC00002Zm00004b11375	0.625125	0.199632	0.340717	1.8953	1.30738	0.553682	TE	W22	WP	A	0.388491	1.25212	0.236797	11.1138	-1.50764	0.777161	-0.653202	0.513626	1	FALSE	notDE	no.imprint
RLC00002Zm00004b11532	1.04187	0.532352	0.545147	0	0	0	TE	W22	WP	A	0.706458	0	1	5.3545	5.90115	1.49186	3.28526	0.00101887	0.0585446	FALSE	notDE	no.imprint
RLC00002Zm00004b11641	1.04187	1.13125	0.545147	1.13718	0.52295	0.237292	TE	W22	WP	A	0.90609	0.632475	0.588919	11.0936	0.712204	0.768409	0	1	1	FALSE	notDE	no.imprint
RLC00002Zm00004b11643	0.0694583	0	0.272573	0.442237	0.348634	0.870072	TE	W22	WP	A	0.114011	0.553647	0.170762	4.22994	-2.14416	1.19314	-0.958944	0.337587	1	FALSE	notDE	no.imprint
RLC00002Zm00004b11693	3.54237	3.9261	2.65759	3.91696	5.49098	4.27126	TE	W22	WP	A	3.37535	4.55973	0.425371	54.6183	-0.199897	0.381779	0	1	1	FALSE	notDE	no.imprint
RLC00002Zm00004b11793	5.69558	5.85587	4.90632	3.79061	5.40382	2.76841	TE	W22	WP	A	5.48592	3.98761	0.579079	66.7391	0.676834	0.380116	0	1	1	FALSE	notDE	no.imprint
RLC00002Zm00004b11795	1.04187	0.399264	0.81772	0.758121	1.56885	1.02827	TE	W22	WP	A	0.752953	1.11841	0.402355	12.7076	-0.354227	0.655563	0	1	1	FALSE	notDE	no.imprint
RLC00002Zm00004b11815	0.486208	0.931616	0.61329	0	0	0	TE	W22	WP	A	0.677038	0	1	5.04451	5.82087	1.49544	3.22372	0.00126535	0.0698897	FALSE	notDE	no.imprint
RLC00002Zm00004b11864	0.138917	0.066544	0.40886	1.01083	0.261475	0.711877	TE	W22	WP	A	0.204773	0.661393	0.236413	5.65206	-1.58238	1.00783	-0.577851	0.563365	1	FALSE	notDE	no.imprint
RLC00002Zm00004b12139	0.694583	0.798528	0.340717	0.884475	0.871584	0.711877	TE	W22	WP	A	0.611276	0.822645	0.426297	9.98037	-0.190507	0.711759	0	1	1	FALSE	notDE	no.imprint
RLC00002Zm00004b12421	1.31971	1.59706	0.885863	0.505414	0.871584	0.474584	TE	W22	WP	A	1.26754	0.617194	0.67253	13.5846	1.28638	0.64957	0.44087	0.659307	1	FALSE	notDE	no.imprint
RLC00002Zm00004b12487	2.63942	1.46397	2.31687	4.73826	4.35792	4.66675	TE	W22	WP	A	2.14009	4.58764	0.318099	45.1575	-0.89971	0.387674	0	1	1	FALSE	notDE	no.imprint
RLC00002Zm00004b12666	0.555666	0	0.40886	0.379061	0.435792	0.870072	TE	W22	WP	A	0.321509	0.561641	0.364048	5.87496	-0.590593	1.02438	0	1	1	FALSE	notDE	no.imprint
RLC00002Zm00004b12677	11.1828	8.78381	7.70019	8.1498	11.7664	6.0114	TE	W22	WP	A	9.22226	8.64253	0.516226	125.108	0.317019	0.36212	0	1	1	FALSE	notDE	no.imprint
RLC00002Zm00004b12866	0.138917	0.266176	0.20443	0.126354	0.52295	0.158195	TE	W22	WP	A	0.203174	0.269166	0.430144	3.23066	-0.173235	1.18501	0	1	1	FALSE	notDE	no.imprint
RLC00002Zm00004b12937	1.59754	1.53051	0.545147	2.59025	1.65601	0.474584	TE	W22	WP	A	1.2244	1.57361	0.437596	19.8397	-0.140081	0.698796	0	1	1	FALSE	notDE	no.imprint
RLC00002Zm00004b12989	2.70887	2.79485	0.885863	0.505414	1.65601	0.790974	TE	W22	WP	A	2.12986	0.984132	0.683965	22.8289	1.40737	0.647552	0.629089	0.529291	1	FALSE	notDE	no.imprint
RLC00002Zm00004b13307	0.347292	0.133088	0.272573	0.252707	0.0871584	0.31639	TE	W22	WP	A	0.250984	0.218752	0.534309	3.24153	0.392704	1.16253	0	1	1	FALSE	notDE	no.imprint
RLC00002Zm00004b13446	0.555666	0.731984	0.681433	0.568591	1.0459	0.31639	TE	W22	WP	A	0.656361	0.643627	0.504898	9.01538	0.232271	0.748615	0	1	1	FALSE	notDE	no.imprint
RLC00002Zm00004b13568	0.277833	0.598896	0.272573	0.884475	0.784425	0.632779	TE	W22	WP	A	0.383101	0.767226	0.333036	7.83881	-0.784975	0.79119	0	1	1	FALSE	notDE	no.imprint
RLC00002Zm00004b13574	0.0694583	0.066544	0.0681433	0.884475	0.784425	0.395487	TE	W22	WP	A	0.0680485	0.688129	0.0899902	4.9754	-3.16148	1.19783	-1.8045	0.0711526	1	FALSE	notDE	no.imprint
RLC00002Zm00004b13646	0.347292	0.465808	0.272573	0.568591	0.435792	0.158195	TE	W22	WP	A	0.361891	0.387526	0.482897	5.26881	0.0934066	0.951364	0	1	1	FALSE	notDE	no.imprint
RLC00002Zm00004b13752	1.31971	1.92978	1.77173	0.568591	1.91748	0.949169	TE	W22	WP	A	1.67374	1.14508	0.593773	19.6439	0.77683	0.573714	0	1	1	FALSE	notDE	no.imprint
RLC00002Zm00004b13783	0.41675	0.465808	0.136287	3.09566	3.66065	1.89834	TE	W22	WP	A	0.339615	2.88488	0.105323	21.2861	-2.86015	0.64062	-2.90367	0.0036882	0.170105	FALSE	notDE	no.imprint
RLC00002Zm00004b13910	0.555666	1.19779	0.272573	1.01083	0.52295	0.632779	TE	W22	WP	A	0.675344	0.722186	0.483241	9.88963	0.141099	0.785502	0	1	1	FALSE	notDE	no.imprint
RLC00002Zm00004b13962	0.0694583	0	0	0.126354	1.0459	0.31639	TE	W22	WP	A	0.0231528	0.496215	0.0445788	3.36156	-4.1244	1.67815	-1.86182	0.0626287	1	FALSE	notDE	no.imprint
RLC00002Zm00004b13986	0.694583	0.598896	0.81772	0.442237	0.697267	0.632779	TE	W22	WP	A	0.703733	0.590761	0.543635	8.91379	0.463853	0.704817	0	1	1	FALSE	notDE	no.imprint
RLC00002Zm00004b14067	0.972416	0.66544	0.272573	0.442237	0.261475	0.158195	TE	W22	WP	A	0.63681	0.287302	0.689104	6.82674	1.3718	0.923699	0.402517	0.687303	1	FALSE	notDE	no.imprint
RLC00002Zm00004b14073	0.486208	0.33272	0.681433	0.442237	0.784425	0.31639	TE	W22	WP	A	0.50012	0.514351	0.492986	6.92489	0.139908	0.818887	0	1	1	FALSE	notDE	no.imprint
RLC00002Zm00004b14168	0.625125	1.13125	0.0681433	1.26354	1.65601	0.949169	TE	W22	WP	A	0.608172	1.28957	0.320471	13.1246	-0.80368	0.792447	0	1	1	FALSE	notDE	no.imprint
RLC00002Zm00004b14225	0.555666	1.26434	0.885863	1.13718	1.91748	1.50285	TE	W22	WP	A	0.901955	1.51917	0.372535	16.3634	-0.53171	0.578626	0	1	1	FALSE	notDE	no.imprint
RLC00002Zm00004b14469	4.86208	3.79301	0.136287	0.947651	3.57349	0.158195	TE	W22	WP	A	2.93046	1.55978	0.652629	33.6193	1.20754	1.53814	0.134927	0.892669	1	FALSE	notDE	no.imprint
RLC00002Zm00004b14495	0.972416	0.33272	0.749576	1.70577	1.22022	1.58195	TE	W22	WP	A	0.684904	1.50265	0.313092	14.6808	-0.9397	0.615137	0	1	1	FALSE	notDE	no.imprint
RLC00002Zm00004b14525	2.56996	2.06286	2.45316	1.45307	2.35328	2.76841	TE	W22	WP	A	2.36199	2.19158	0.518712	31.3379	0.336955	0.434101	0	1	1	FALSE	notDE	no.imprint
RLC00002Zm00004b14894	6.80691	5.5897	5.38332	0	0	0	TE	W22	WP	A	5.92664	0	1	44.3278	8.95559	1.24116	6.40981	1.45705e-10	4.20008e-08	TRUE	down	MEG
RLC00002Zm00004b14923	3.19508	2.46213	0.0681433	0.821298	1.30738	0.237292	TE	W22	WP	A	1.90845	0.788655	0.707592	20.4297	1.57232	0.911624	0.627804	0.530132	1	FALSE	notDE	no.imprint
RLC00002Zm00004b15022	0.902958	1.13125	0.749576	0.126354	0.348634	0.31639	TE	W22	WP	A	0.927927	0.263792	0.778646	8.64813	2.08761	0.813716	1.33659	0.181355	1	FALSE	notDE	no.imprint
RLC00002Zm00008a00196	0.694583	0.33272	1.02215	0.315884	0.348634	0.553682	TE	PH207	WP	B	0.683151	0.406066	0.372806	7.44048	0.932493	0.805048	0	1	1	FALSE	notDE	no.imprint
RLC00002Zm00008a00291	2.29212	2.19595	3.74788	7.45486	6.62404	9.3335	TE	PH207	WP	B	2.74532	7.80413	0.739767	69.3945	-1.32415	0.330037	-0.982168	0.326017	1	FALSE	notDE	no.imprint
RLC00002Zm00008a00372	0.41675	0.465808	0.136287	0.18953	0	0.31639	TE	PH207	WP	B	0.339615	0.16864	0.331802	3.69423	1.27121	1.2271	0.221015	0.825081	1	FALSE	notDE	no.imprint
RLC00002Zm00008a00446	0.347292	0.199632	0.136287	0.379061	0.52295	0	TE	PH207	WP	B	0.227737	0.30067	0.569013	3.73208	-0.188431	1.23856	0	1	1	FALSE	notDE	no.imprint
RLC00002Zm00008a00803	0.902958	0.66544	0.477003	1.76895	1.74317	1.42375	TE	PH207	WP	B	0.6818	1.64529	0.707016	15.7636	-1.04804	0.589773	-0.081448	0.935086	1	FALSE	notDE	no.imprint
RLC00002Zm00008a00838	0.694583	0.33272	0.61329	0.442237	0.958742	0.711877	TE	PH207	WP	B	0.546864	0.704285	0.562911	8.51039	-0.145435	0.749512	0	1	1	FALSE	notDE	no.imprint
RLC00002Zm00008a01018	0.0694583	0.066544	0.340717	0.442237	0.348634	0.474584	TE	PH207	WP	B	0.158906	0.421818	0.726366	3.76086	-1.28589	1.12684	-0.253712	0.799718	1	FALSE	notDE	no.imprint
RLC00002Zm00008a01151	0	0	0	0.694944	0.784425	0.395487	TE	PH207	WP	B	0	0.624952	1	4.04434	-5.45295	1.55765	-2.85876	0.00425297	0.192306	FALSE	notDE	no.imprint
RLC00002Zm00008a01342	0.347292	0.266176	0	0.442237	0.52295	0.0790974	TE	PH207	WP	B	0.204489	0.348095	0.62994	3.92441	-0.50241	1.25884	0	1	1	FALSE	notDE	no.imprint
RLC00002Zm00008a01491	0.625125	1.19779	1.5673	1.70577	0.958742	0.949169	TE	PH207	WP	B	1.13007	1.20456	0.515953	15.8945	0.0536753	0.591816	0	1	1	FALSE	notDE	no.imprint
RLC00002Zm00008a01537	0.8335	0.532352	0.681433	1.32671	1.0459	1.42375	TE	PH207	WP	B	0.682428	1.26546	0.649657	13.1464	-0.685108	0.605738	0	1	1	FALSE	notDE	no.imprint
RLC00002Zm00008a01770	0.486208	0.598896	0.61329	1.20036	1.56885	1.50285	TE	PH207	WP	B	0.566131	1.42402	0.715534	13.2438	-1.12235	0.603297	-0.202804	0.839288	1	FALSE	notDE	no.imprint
RLC00002Zm00008a01825	0.0694583	0.133088	0.0681433	1.51624	2.26612	1.26556	TE	PH207	WP	B	0.0902299	1.68264	0.949105	11.5033	-4.01304	0.942984	-3.19522	0.00139723	0.0761127	FALSE	notDE	no.imprint
RLC00002Zm00008a02066	0	0	0.0681433	0.884475	0.435792	0.237292	TE	PH207	WP	B	0.0227144	0.519186	0.958084	3.54396	-4.2519	1.60909	-2.02095	0.0432847	1	FALSE	notDE	no.imprint
RLC00002Zm00008a02334	0.138917	0.066544	0.0681433	0.505414	0.697267	0.711877	TE	PH207	WP	B	0.0912013	0.638186	0.874962	4.75115	-2.58508	1.11278	-1.42444	0.15432	1	FALSE	notDE	no.imprint
RLC00002Zm00008a02354	0.0694583	0	0.0681433	0.442237	0.871584	0.632779	TE	PH207	WP	B	0.0458672	0.648867	0.933979	4.46512	-3.63652	1.36764	-1.92779	0.0538813	1	FALSE	notDE	no.imprint
RLC00002Zm00008a02434	0.555666	0.465808	0.477003	0.884475	0.958742	0.790974	TE	PH207	WP	B	0.499493	0.878064	0.637407	9.35471	-0.606591	0.695323	0	1	1	FALSE	notDE	no.imprint
RLC00002Zm00008a02448	0.555666	0.465808	0.20443	0.18953	1.0459	0.158195	TE	PH207	WP	B	0.408635	0.464542	0.532014	6.15787	0.088146	1.00349	0	1	1	FALSE	notDE	no.imprint
RLC00002Zm00008a02611	0.41675	0.133088	0.20443	0.821298	0.697267	0.395487	TE	PH207	WP	B	0.251423	0.638017	0.717325	6.04307	-1.14687	0.92081	-0.159497	0.873278	1	FALSE	notDE	no.imprint
RLC00002Zm00008a02901	2.01429	1.73014	1.36287	3.28519	2.61475	2.61021	TE	PH207	WP	B	1.70243	2.83672	0.624945	31.0679	-0.520003	0.447318	0	1	1	FALSE	notDE	no.imprint
RLC00002Zm00008a03482	0.0694583	0.133088	0.40886	1.32671	1.30738	0.395487	TE	PH207	WP	B	0.203802	1.00986	0.832077	7.98201	-2.20014	0.92423	-1.29853	0.194105	1	FALSE	notDE	no.imprint
RLC00002Zm00008a03522	0	0	0	6.2545	7.49562	6.32779	TE	PH207	WP	B	0	6.69264	1	42.8418	-8.85899	1.2352	-6.36253	1.98462e-10	5.40551e-08	TRUE	up	MEG
RLC00002Zm00008a03904	0.486208	0.199632	0.20443	0.126354	0.435792	0.395487	TE	PH207	WP	B	0.296757	0.319211	0.518227	4.27844	0.170958	1.05281	0	1	1	FALSE	notDE	no.imprint
RLC00002Zm00008a04030	0.486208	0.199632	0.0681433	0.252707	0.348634	0.553682	TE	PH207	WP	B	0.251328	0.385007	0.605039	4.40612	-0.320648	1.07364	0	1	1	FALSE	notDE	no.imprint
RLC00002Zm00008a04133	0.555666	0.465808	0.0681433	0.379061	0.697267	0.158195	TE	PH207	WP	B	0.363206	0.411507	0.531174	5.54815	0.0947505	1.03672	0	1	1	FALSE	notDE	no.imprint
RLC00002Zm00008a04495	0	0.066544	0.0681433	1.32671	0.435792	0.237292	TE	PH207	WP	B	0.0448958	0.666599	0.936899	4.71412	-3.75994	1.43704	-1.92058	0.0547853	1	FALSE	notDE	no.imprint
RLC00002Zm00008a04546	0	0	0	0.505414	0.435792	1.42375	TE	PH207	WP	B	0	0.78832	1	4.90765	-5.7378	1.5284	-3.09985	0.00193619	0.0998132	FALSE	notDE	no.imprint
RLC00002Zm00008a04550	0	0	0	1.45307	2.17896	0.0790974	TE	PH207	WP	B	0	1.23704	1	8.13503	-6.4591	1.5588	-3.50213	0.000461559	0.0297869	TRUE	up	MEG
RLC00002Zm00008a04682	0.277833	0.731984	0.749576	0.379061	0.52295	0.237292	TE	PH207	WP	B	0.586465	0.379768	0.39304	6.69067	0.805178	0.851214	0	1	1	FALSE	notDE	no.imprint
RLC00002Zm00008a04735	1.80592	2.2625	2.11244	6.94944	7.7571	4.35036	TE	PH207	WP	B	2.06028	6.3523	0.755095	56.2753	-1.43151	0.393304	-1.09715	0.272577	1	FALSE	notDE	no.imprint
RLC00002Zm00008a04770	0.8335	0.731984	0.681433	1.83213	2.0918	2.68931	TE	PH207	WP	B	0.748972	2.20441	0.746402	19.585	-1.33301	0.523736	-0.635827	0.524889	1	FALSE	notDE	no.imprint
RLC00002Zm00008a04795	0	0	0	3.28519	5.40382	3.79668	TE	PH207	WP	B	0	4.1619	1	26.6128	-8.16932	1.26393	-5.67224	1.4094e-08	2.72361e-06	TRUE	up	MEG
RLC00002Zm00008a04833	0.277833	0.33272	0.545147	1.70577	1.39453	0.553682	TE	PH207	WP	B	0.385233	1.218	0.759714	10.7104	-1.51657	0.745093	-0.693292	0.488126	1	FALSE	notDE	no.imprint
RLC00002Zm00008a04870	0	0.133088	0	1.6426	1.83033	0.0790974	TE	PH207	WP	B	0.0443627	1.18401	0.963885	8.15878	-4.5244	1.42511	-2.47307	0.0133959	0.481182	FALSE	notDE	no.imprint
RLC00002Zm00008a05645	2.36158	1.6636	0.545147	2.59025	3.57349	0.870072	TE	PH207	WP	B	1.52344	2.3446	0.606147	27.1896	-0.367484	0.658459	0	1	1	FALSE	notDE	no.imprint
RLC00002Zm00008a05714	0.41675	0.066544	0.749576	1.074	0.261475	1.02827	TE	PH207	WP	B	0.410957	0.787915	0.657214	7.88107	-0.812213	0.901143	0	1	1	FALSE	notDE	no.imprint
RLC00002Zm00008a06224	5.41775	6.78749	6.54176	18.4476	19.8721	13.3675	TE	PH207	WP	B	6.249	17.2291	0.733837	157.132	-1.26792	0.298966	-0.896155	0.37017	1	FALSE	notDE	no.imprint
RLC00002Zm00008a06426	0.208375	0.133088	0	0.442237	0.784425	0.395487	TE	PH207	WP	B	0.113821	0.540717	0.826105	4.39112	-1.98156	1.16142	-0.845134	0.398036	1	FALSE	notDE	no.imprint
RLC00002Zm00008a06449	0.694583	0.399264	0.81772	3.34837	2.17896	1.34466	TE	PH207	WP	B	0.637189	2.29066	0.78237	19.5406	-1.69122	0.596475	-1.15884	0.246523	1	FALSE	notDE	no.imprint
RLC00002Zm00008a06634	2.77833	4.72462	1.70358	11.2455	10.7205	6.1696	TE	PH207	WP	B	3.06885	9.37851	0.753454	84.237	-1.37609	0.452623	-0.830923	0.406017	1	FALSE	notDE	no.imprint
RLC00002Zm00008a06719	0.555666	0.33272	0.340717	0.821298	0.784425	0.790974	TE	PH207	WP	B	0.409701	0.798899	0.661012	8.20236	-0.746927	0.751611	0	1	1	FALSE	notDE	no.imprint
RLC00002Zm00008a07186	0.694583	1.13125	0.272573	1.95848	1.83033	0.711877	TE	PH207	WP	B	0.699468	1.50023	0.682016	15.2046	-0.865446	0.707811	0	1	1	FALSE	notDE	no.imprint
RLC00002Zm00008a07248	0.138917	0.266176	0.20443	0.631768	0.435792	0.790974	TE	PH207	WP	B	0.203174	0.619511	0.753035	5.43633	-1.39986	0.932713	-0.428705	0.668138	1	FALSE	notDE	no.imprint
RLC00002Zm00008a07316	0.555666	0.399264	0.20443	0.821298	0.784425	0.474584	TE	PH207	WP	B	0.386453	0.693436	0.642136	7.46677	-0.61464	0.82191	0	1	1	FALSE	notDE	no.imprint
RLC00002Zm00008a07632	0.138917	0.199632	0.340717	1.20036	0.610109	0.237292	TE	PH207	WP	B	0.226422	0.682586	0.750913	6.09871	-1.47282	0.96962	-0.487636	0.625807	1	FALSE	notDE	no.imprint
RLC00002Zm00008a07755	0.277833	0.33272	0.136287	0.126354	0.435792	0.0790974	TE	PH207	WP	B	0.248947	0.213748	0.461963	3.29548	0.487156	1.20894	0	1	1	FALSE	notDE	no.imprint
RLC00002Zm00008a07839	2.5005	2.2625	1.43101	1.83213	2.78907	1.02827	TE	PH207	WP	B	2.06467	1.88315	0.477011	27.8949	0.364691	0.531917	0	1	1	FALSE	notDE	no.imprint
RLC00002Zm00008a07860	0.625125	0.33272	0.477003	1.45307	1.13306	0.870072	TE	PH207	WP	B	0.478283	1.15207	0.706638	11.0045	-1.08064	0.684013	-0.117893	0.906152	1	FALSE	notDE	no.imprint
RLC00002Zm00008a07904	1.38917	1.46397	0.81772	2.84295	3.66065	2.76841	TE	PH207	WP	B	1.22362	3.09067	0.71638	29.1241	-1.10127	0.477843	-0.211935	0.832158	1	FALSE	notDE	no.imprint
RLC00002Zm00008a07937	5.07046	6.92058	5.24704	14.9097	8.62868	8.38433	TE	PH207	WP	B	5.74602	10.6409	0.649353	111.698	-0.689501	0.362375	0	1	1	FALSE	notDE	no.imprint
RLC00002Zm00008a07949	0.208375	0.399264	0.136287	0.694944	1.0459	0.553682	TE	PH207	WP	B	0.247975	0.764842	0.755163	6.8235	-1.38901	0.878389	-0.442873	0.657858	1	FALSE	notDE	no.imprint
RLC00002Zm00008a07979	0.0694583	0.399264	0.20443	0.18953	0.261475	0.395487	TE	PH207	WP	B	0.224384	0.282164	0.557033	3.44207	-0.0921576	1.14809	0	1	1	FALSE	notDE	no.imprint
RLC00002Zm00008a07999	0.138917	0	0.20443	0.505414	0.610109	0.474584	TE	PH207	WP	B	0.114449	0.530036	0.822418	4.1982	-2.05958	1.14836	-0.922686	0.356171	1	FALSE	notDE	no.imprint
RLC00002Zm00008a08073	4.79262	4.05918	3.95231	7.77074	9.8489	4.50855	TE	PH207	WP	B	4.26804	7.37606	0.633459	79.5958	-0.584233	0.386708	0	1	1	FALSE	notDE	no.imprint
RLC00002Zm00008a08104	0.277833	0.399264	0.136287	0.631768	0.52295	0.711877	TE	PH207	WP	B	0.271128	0.622198	0.696496	6.05344	-0.954644	0.888802	0	1	1	FALSE	notDE	no.imprint
RLC00002Zm00008a08145	1.45862	0.99816	2.93016	5.49638	4.70655	6.2487	TE	PH207	WP	B	1.79565	5.48388	0.753329	47.6052	-1.45373	0.407968	-1.11217	0.266066	1	FALSE	notDE	no.imprint
RLC00002Zm00008a08154	0.138917	0.199632	0.0681433	6.19132	10.2847	5.77411	TE	PH207	WP	B	0.135564	7.41671	0.98205	48.6719	-5.56401	0.709815	-6.42986	1.27725e-10	3.71273e-08	TRUE	up	MEG
RLC00002Zm00008a08182	0.208375	0.266176	0.340717	0.758121	0.958742	1.02827	TE	PH207	WP	B	0.271756	0.915043	0.771018	7.79283	-1.55263	0.786075	-0.703021	0.482043	1	FALSE	notDE	no.imprint
RLC00002Zm00008a08281	0	0.399264	0.20443	2.33754	3.22486	3.48029	TE	PH207	WP	B	0.201231	3.01423	0.937418	20.6198	-3.68284	0.702977	-3.8164	0.000135413	0.0108177	TRUE	up	MEG
RLC00002Zm00008a08312	1.31971	1.26434	1.22658	3.79061	2.17896	2.84751	TE	PH207	WP	B	1.27021	2.93902	0.698233	28.3428	-1.0142	0.465789	-0.0304845	0.975681	1	FALSE	notDE	no.imprint
RLC00002Zm00008a08332	8.75175	5.98896	4.77003	5.11732	7.3213	3.48029	TE	PH207	WP	B	6.50358	5.3063	0.44931	83.6244	0.527012	0.414772	0	1	1	FALSE	notDE	no.imprint
RLC00002Zm00008a08340	0.277833	0.133088	0.20443	0.758121	0.610109	1.18646	TE	PH207	WP	B	0.205117	0.851564	0.805885	6.90816	-1.83857	0.871663	-0.962038	0.336031	1	FALSE	notDE	no.imprint
RLC00002Zm00008a08370	6.94583	7.58602	4.77003	12.7617	11.5049	9.41259	TE	PH207	WP	B	6.43396	11.2264	0.635684	120.971	-0.575331	0.344611	0	1	1	FALSE	notDE	no.imprint
RLC00004Zm00004b00025	7.22366	4.72462	2.72573	3.34837	3.39918	1.66105	TE	W22	WP	A	4.89134	2.80286	0.635718	55.8452	1.04631	0.492335	0.0940699	0.925054	1	FALSE	notDE	no.imprint
RLC00004Zm00004b00083	8.8212	9.51579	7.70019	9.98193	19.3492	13.842	TE	W22	WP	A	8.67906	14.391	0.376204	156.715	-0.498819	0.327049	0	1	1	FALSE	notDE	no.imprint
RLC00004Zm00004b00120	4.72316	5.32352	0.81772	3.34837	5.92677	0.711877	TE	W22	WP	A	3.62147	3.329	0.521039	50.2785	0.390574	1.09127	0	1	1	FALSE	notDE	no.imprint
RLC00004Zm00004b00226	1.11133	0.598896	0.545147	0	0	0	TE	W22	WP	A	0.751792	0	1	5.71805	5.99548	1.47818	3.37948	0.000726221	0.0433864	TRUE	down	MEG
RLC00004Zm00004b00316	0.8335	0.532352	0.545147	0.252707	0.174317	0.474584	TE	W22	WP	A	0.636999	0.300536	0.67944	6.67851	1.32037	0.862311	0.37153	0.710243	1	FALSE	notDE	no.imprint
RLC00004Zm00004b00674	0.625125	0.532352	0.136287	0	0.0871584	0	TE	W22	WP	A	0.431254	0.0290528	0.936884	3.56732	4.26932	1.62922	2.00668	0.0447838	1	FALSE	notDE	no.imprint
RLC00004Zm00004b00706	0.0694583	0.066544	0.0681433	0.442237	0.610109	0.474584	TE	W22	WP	A	0.0680485	0.508977	0.11793	3.76114	-2.69805	1.25184	-1.35644	0.174958	1	FALSE	notDE	no.imprint
RLC00004Zm00004b00883	1.18079	0.931616	0.749576	0.568591	0.348634	0.790974	TE	W22	WP	A	0.953995	0.569399	0.62623	10.8114	0.976335	0.689129	0	1	1	FALSE	notDE	no.imprint
RLC00004Zm00004b01067	11.0439	8.78381	13.4242	6.63356	9.76174	10.9945	TE	W22	WP	A	11.084	9.12995	0.548334	138.752	0.485815	0.284936	0	1	1	FALSE	notDE	no.imprint
RLC00004Zm00004b01219	0.347292	1.26434	0.545147	0.126354	0.0871584	0.0790974	TE	W22	WP	A	0.718925	0.0975364	0.880538	6.03453	3.08184	1.11415	1.86854	0.0616868	1	FALSE	notDE	no.imprint
RLC00004Zm00004b01282	3.40346	3.65992	2.79388	2.33754	0.958742	2.21473	TE	W22	WP	A	3.28575	1.837	0.641403	36.3877	1.0524	0.461061	0.113661	0.909507	1	FALSE	notDE	no.imprint
RLC00004Zm00004b01377	0.486208	0.266176	1.49915	0.315884	0.174317	1.18646	TE	W22	WP	A	0.750512	0.558887	0.573173	8.56994	0.578988	0.891939	0	1	1	FALSE	notDE	no.imprint
RLC00004Zm00004b01555	1.52808	1.92978	1.49915	0	0	0	TE	W22	WP	A	1.65234	0	1	12.3337	7.10973	1.32568	4.60873	4.05129e-06	0.000459469	TRUE	down	MEG
RLC00004Zm00004b01725	0.486208	0.731984	0.545147	0.0631768	0.348634	0	TE	W22	WP	A	0.58778	0.13727	0.810675	5.27238	2.36767	1.1197	1.22146	0.221913	1	FALSE	notDE	no.imprint
RLC00004Zm00004b02255	7.15421	6.32168	5.51961	4.86461	6.88551	4.50855	TE	W22	WP	A	6.33183	5.41956	0.538816	82.2634	0.449055	0.347895	0	1	1	FALSE	notDE	no.imprint
RLC00004Zm00004b02539	1.31971	0.798528	0.272573	0.379061	0	0.0790974	TE	W22	WP	A	0.796936	0.152719	0.839185	7.25354	2.54732	1.08811	1.42203	0.155016	1	FALSE	notDE	no.imprint
RLC00004Zm00004b02846	2.77833	3.26066	1.5673	0.379061	1.0459	1.50285	TE	W22	WP	A	2.53543	0.975937	0.722063	25.4693	1.67145	0.584658	1.14845	0.250785	1	FALSE	notDE	no.imprint
RLC00004Zm00004b02977	1.73646	1.6636	0.954006	0	0	0.0790974	TE	W22	WP	A	1.45135	0.0263658	0.982158	11.2232	5.98734	1.34994	3.69449	0.000220327	0.0163548	TRUE	down	MEG
RLC00004Zm00004b03003	1.52808	0.865072	0.61329	0.18953	0.174317	0.553682	TE	W22	WP	A	1.00215	0.305843	0.766174	9.59278	1.99379	0.823853	1.20627	0.227713	1	FALSE	notDE	no.imprint
RLC00004Zm00004b03106	0.0694583	0.066544	0	0.821298	0.784425	0.474584	TE	W22	WP	A	0.0453341	0.693436	0.0613643	4.84925	-3.72048	1.34291	-2.02581	0.0427838	1	FALSE	notDE	no.imprint
RLC00004Zm00004b03304	2.91725	2.92794	5.58775	2.46389	1.30738	2.61021	TE	W22	WP	A	3.81098	2.12716	0.64178	40.7545	0.998475	0.422093	0	1	1	FALSE	notDE	no.imprint
RLC00004Zm00004b03307	2.77833	5.92242	3.47531	5.81226	3.48634	2.76841	TE	W22	WP	A	4.05869	4.02234	0.502249	56.4537	0.210311	0.452772	0	1	1	FALSE	notDE	no.imprint
RLC00004Zm00004b03626	0.625125	0.532352	1.02215	0.631768	0.348634	0.553682	TE	W22	WP	A	0.726542	0.511361	0.586914	8.48945	0.662689	0.735449	0	1	1	FALSE	notDE	no.imprint
RLC00004Zm00004b03709	0.625125	0.465808	0.40886	0.568591	0.610109	0.474584	TE	W22	WP	A	0.499931	0.551095	0.47566	7.30884	0.0780982	0.781716	0	1	1	FALSE	notDE	no.imprint
RLC00004Zm00004b03710	6.04287	6.78749	6.6099	2.96931	1.91748	2.9266	TE	W22	WP	A	6.48009	2.60447	0.713308	64.5986	1.51575	0.348576	1.47961	0.138978	1	FALSE	notDE	no.imprint
RLC00004Zm00004b03929	0.486208	0.199632	0.40886	0.252707	0	0.237292	TE	W22	WP	A	0.3649	0.163333	0.690794	3.73002	1.32029	1.18142	0.271107	0.786309	1	FALSE	notDE	no.imprint
RLC00004Zm00004b03990	10.6271	7.98528	12.1977	6.12815	5.40382	5.69501	TE	W22	WP	A	10.27	5.74233	0.641381	111.89	1.02754	0.287958	0.0956288	0.923815	1	FALSE	notDE	no.imprint
RLC00004Zm00004b04057	0.347292	0.66544	0.340717	0.126354	0.348634	0	TE	W22	WP	A	0.451149	0.158329	0.740222	4.43921	1.75539	1.15653	0.653153	0.513658	1	FALSE	notDE	no.imprint
RLC00004Zm00004b04088	1.25025	1.13125	1.09029	0.252707	0.784425	0.395487	TE	W22	WP	A	1.15726	0.47754	0.707892	11.6777	1.52789	0.691987	0.762859	0.445548	1	FALSE	notDE	no.imprint
RLC00004Zm00004b04161	0.902958	0.798528	1.09029	0.947651	1.0459	0.711877	TE	W22	WP	A	0.930593	0.90181	0.507854	12.6168	0.232328	0.605826	0	1	1	FALSE	notDE	no.imprint
RLC00004Zm00004b04174	0.555666	0.532352	1.15844	2.08483	2.35328	4.19216	TE	W22	WP	A	0.748818	2.87676	0.206538	23.4145	-1.75395	0.528971	-1.42531	0.154068	1	FALSE	notDE	no.imprint
RLC00004Zm00004b04187	1.18079	0.931616	1.02215	0.315884	0.261475	0.632779	TE	W22	WP	A	1.04485	0.403379	0.721468	10.3052	1.60245	0.71423	0.843491	0.398954	1	FALSE	notDE	no.imprint
RLC00004Zm00004b04538	0.277833	0.133088	0.0681433	0.694944	0.52295	1.26556	TE	W22	WP	A	0.159688	0.827818	0.161709	6.45239	-2.11936	0.960041	-1.16595	0.243634	1	FALSE	notDE	no.imprint
RLC00004Zm00004b04677	1.87537	1.26434	1.70358	0.694944	1.48169	1.66105	TE	W22	WP	A	1.61443	1.27923	0.55792	20.0085	0.572029	0.534274	0	1	1	FALSE	notDE	no.imprint
RLC00004Zm00004b04801	0.555666	0.532352	0.272573	0.568591	0.348634	0.237292	TE	W22	WP	A	0.453531	0.384839	0.540967	5.97722	0.445193	0.900255	0	1	1	FALSE	notDE	no.imprint
RLC00004Zm00004b04830	3.47292	3.59338	1.43101	1.32671	0.435792	0.790974	TE	W22	WP	A	2.83243	0.851159	0.768932	27.343	1.96186	0.600302	1.60229	0.109091	1	FALSE	notDE	no.imprint
RLC00004Zm00004b05076	0.347292	0.33272	0.20443	0.315884	0.610109	0.237292	TE	W22	WP	A	0.294814	0.387762	0.431914	4.74213	-0.157795	0.979536	0	1	1	FALSE	notDE	no.imprint
RLC00004Zm00004b05237	0.902958	1.0647	0.61329	0.379061	0.348634	0	TE	W22	WP	A	0.860317	0.242565	0.780063	8.12988	2.01798	0.912725	1.11532	0.264713	1	FALSE	notDE	no.imprint
RLC00004Zm00004b05617	0.138917	0	0.136287	0.758121	0.348634	0.0790974	TE	W22	WP	A	0.0917344	0.395284	0.188359	3.27435	-1.99662	1.39002	-0.716982	0.473385	1	FALSE	notDE	no.imprint
RLC00004Zm00004b05632	1.31971	1.99632	0.954006	0.631768	0.697267	0.632779	TE	W22	WP	A	1.42334	0.653938	0.685195	15.0007	1.36335	0.624146	0.582163	0.560457	1	FALSE	notDE	no.imprint
RLC00004Zm00004b05747	0	0.465808	0.61329	0.631768	0.174317	0.395487	TE	W22	WP	A	0.359699	0.400524	0.47315	5.08314	-0.0452078	1.10143	0	1	1	FALSE	notDE	no.imprint
RLC00004Zm00004b06040	0.41675	0.598896	0.477003	0.0631768	0.0871584	0	TE	W22	WP	A	0.49755	0.0501117	0.908499	4.02692	3.51347	1.38962	1.80874	0.0704911	1	FALSE	notDE	no.imprint
RLC00004Zm00004b06128	2.15321	1.86323	1.15844	1.13718	1.56885	0.790974	TE	W22	WP	A	1.72496	1.16567	0.596742	20.6648	0.803583	0.559845	0	1	1	FALSE	notDE	no.imprint
RLC00004Zm00004b06228	0.347292	0.33272	0	0.379061	0.348634	0.158195	TE	W22	WP	A	0.226671	0.295296	0.434262	3.73822	-0.110369	1.22746	0	1	1	FALSE	notDE	no.imprint
RLC00004Zm00004b07085	0.208375	0.598896	0.20443	0.315884	0.348634	0.237292	TE	W22	WP	A	0.337234	0.300603	0.528715	4.50295	0.400063	1.01965	0	1	1	FALSE	notDE	no.imprint
RLC00004Zm00004b07140	0.277833	0.066544	0.0681433	0.568591	0.435792	0.158195	TE	W22	WP	A	0.137507	0.387526	0.261901	3.604	-1.28929	1.21103	-0.238881	0.811198	1	FALSE	notDE	no.imprint
RLC00004Zm00004b07309	0.41675	0.931616	0.885863	0.315884	0.958742	0.790974	TE	W22	WP	A	0.744743	0.688533	0.519609	9.77575	0.337718	0.729407	0	1	1	FALSE	notDE	no.imprint
RLC00004Zm00004b07691	0.347292	0.399264	0.340717	0.568591	1.13306	0.790974	TE	W22	WP	A	0.362424	0.830875	0.303716	7.99895	-0.970986	0.7702	0	1	1	FALSE	notDE	no.imprint
RLC00004Zm00004b07882	5.48721	5.19043	2.31687	1.83213	3.05054	1.42375	TE	W22	WP	A	4.3315	2.10214	0.673258	46.8902	1.30254	0.499941	0.605149	0.54508	1	FALSE	notDE	no.imprint
RLC00004Zm00004b08088	0.486208	0.133088	0.0681433	0.315884	0.261475	0.158195	TE	W22	WP	A	0.229146	0.245185	0.483094	3.39849	0.150443	1.21081	0	1	1	FALSE	notDE	no.imprint
RLC00004Zm00004b08102	0.694583	0.465808	0.749576	0.379061	1.13306	0.237292	TE	W22	WP	A	0.636656	0.583137	0.521938	8.43556	0.330878	0.810698	0	1	1	FALSE	notDE	no.imprint
RLC00004Zm00004b08169	3.40346	2.66176	1.83987	0.947651	1.0459	0.790974	TE	W22	WP	A	2.63503	0.928175	0.739511	26.0113	1.74387	0.522321	1.42415	0.154402	1	FALSE	notDE	no.imprint
RLC00004Zm00004b08203	2.77833	3.9261	6.33733	3.72743	3.66065	4.19216	TE	W22	WP	A	4.34725	3.86008	0.529679	55.6363	0.338239	0.358235	0	1	1	FALSE	notDE	no.imprint
RLC00004Zm00004b08255	0.8335	0.865072	0.20443	0.505414	0.261475	0.237292	TE	W22	WP	A	0.634334	0.334727	0.654586	7.13525	1.15879	0.912488	0.174017	0.861852	1	FALSE	notDE	no.imprint
RLC00004Zm00004b08268	3.54237	2.39558	1.90801	1.26354	3.74781	1.66105	TE	W22	WP	A	2.61532	2.22413	0.540417	34.1059	0.486472	0.526741	0	1	1	FALSE	notDE	no.imprint
RLC00004Zm00004b08277	0.8335	0.865072	0.749576	0.884475	1.74317	1.81924	TE	W22	WP	A	0.816049	1.48229	0.35506	15.4635	-0.622328	0.581538	0	1	1	FALSE	notDE	no.imprint
RLC00004Zm00004b08452	0.277833	0.465808	0.61329	0	0.348634	0.0790974	TE	W22	WP	A	0.45231	0.142577	0.760329	4.1625	1.9235	1.20601	0.765749	0.443826	1	FALSE	notDE	no.imprint
RLC00004Zm00004b08476	0.902958	1.53051	2.0443	1.76895	0.958742	2.21473	TE	W22	WP	A	1.49259	1.64747	0.475338	21.1695	0.0333129	0.525203	0	1	1	FALSE	notDE	no.imprint
RLC00004Zm00004b08551	0.277833	0.532352	1.36287	1.70577	0.958742	1.42375	TE	W22	WP	A	0.72435	1.36276	0.34706	13.7185	-0.792308	0.661278	0	1	1	FALSE	notDE	no.imprint
RLC00004Zm00004b08610	0.138917	0.066544	0.20443	0.694944	0.348634	0.395487	TE	W22	WP	A	0.13663	0.479688	0.221688	4.07766	-1.66748	1.10092	-0.606295	0.544319	1	FALSE	notDE	no.imprint
RLC00004Zm00004b08670	0.555666	0.133088	0.136287	0.252707	0.52295	0.158195	TE	W22	WP	A	0.275014	0.311284	0.469068	4.15082	0.0786367	1.11878	0	1	1	FALSE	notDE	no.imprint
RLC00004Zm00004b08902	0.8335	0.399264	0.477003	2.27436	1.39453	0.790974	TE	W22	WP	A	0.569922	1.48662	0.277126	13.9993	-1.19633	0.683041	-0.287435	0.773779	1	FALSE	notDE	no.imprint
RLC00004Zm00004b08938	0.208375	0.33272	0.136287	0.758121	0.435792	0.395487	TE	W22	WP	A	0.225794	0.5298	0.29883	5.15702	-1.02309	0.967366	-0.0238709	0.980956	1	FALSE	notDE	no.imprint
RLC00004Zm00004b08946	1.11133	0.598896	0.681433	1.074	1.74317	1.66105	TE	W22	WP	A	0.797221	1.49274	0.348137	15.4843	-0.669197	0.589521	0	1	1	FALSE	notDE	no.imprint
RLC00004Zm00004b08963	4.65371	4.32536	5.04261	1.074	1.30738	0.870072	TE	W22	WP	A	4.67389	1.08382	0.811762	41.4279	2.31151	0.415693	3.15498	0.00160507	0.085813	FALSE	notDE	no.imprint
RLC00004Zm00004b09032	0.555666	0.931616	0	0.0631768	0.610109	0.158195	TE	W22	WP	A	0.495761	0.27716	0.641412	5.73669	1.18014	1.23539	0.145815	0.884067	1	FALSE	notDE	no.imprint
RLC00004Zm00004b09158	0.41675	0.33272	0.545147	0.505414	1.13306	0.395487	TE	W22	WP	A	0.431539	0.677987	0.38894	7.50722	-0.459565	0.808225	0	1	1	FALSE	notDE	no.imprint
RLC00004Zm00004b09279	1.38917	1.0647	1.02215	1.45307	0.261475	1.26556	TE	W22	WP	A	1.15867	0.993366	0.538407	15.0353	0.424703	0.664601	0	1	1	FALSE	notDE	no.imprint
RLC00004Zm00004b09547	0.41675	0.199632	0.272573	0.126354	0.174317	0.31639	TE	W22	WP	A	0.296318	0.205687	0.59027	3.50929	0.773771	1.11859	0	1	1	FALSE	notDE	no.imprint
RLC00004Zm00004b09576	0.277833	0.731984	0.885863	1.26354	0.784425	0.870072	TE	W22	WP	A	0.631893	0.972677	0.393808	10.7849	-0.467545	0.688435	0	1	1	FALSE	notDE	no.imprint
RLC00004Zm00004b09597	0.0694583	0.465808	0.272573	0	0.435792	0.395487	TE	W22	WP	A	0.26928	0.277093	0.49285	3.70931	0.225119	1.27478	0	1	1	FALSE	notDE	no.imprint
RLC00004Zm00004b09625	2.08375	0.66544	1.29472	0	0.0871584	0	TE	W22	WP	A	1.34797	0.0290528	0.978902	10.268	5.85465	1.3775	3.52423	0.000424709	0.0276759	TRUE	down	MEG
RLC00004Zm00004b09639	1.45862	1.39742	0.61329	0.505414	1.39453	0.870072	TE	W22	WP	A	1.15645	0.92334	0.556041	14.7854	0.603234	0.66281	0	1	1	FALSE	notDE	no.imprint
RLC00004Zm00004b09699	1.11133	1.13125	1.29472	0.315884	0.958742	1.10736	TE	W22	WP	A	1.1791	0.793997	0.597589	13.6587	0.813769	0.632618	0	1	1	FALSE	notDE	no.imprint
RLC00004Zm00004b09737	0.41675	0.33272	0.749576	0.631768	0.348634	0.790974	TE	W22	WP	A	0.499682	0.590458	0.458365	7.30539	-0.0757091	0.790027	0	1	1	FALSE	notDE	no.imprint
RLC00004Zm00004b09751	0.8335	0.532352	0.0681433	0.631768	0.610109	0.949169	TE	W22	WP	A	0.477998	0.730348	0.39558	8.42744	-0.313204	0.870166	0	1	1	FALSE	notDE	no.imprint
RLC00004Zm00004b09761	3.88966	4.59154	4.49746	1.6426	2.78907	1.97744	TE	W22	WP	A	4.32622	2.13637	0.669425	45.6135	1.23679	0.387124	0.611676	0.540752	1	FALSE	notDE	no.imprint
RLC00004Zm00004b09846	0.8335	0.931616	0.136287	0.126354	0.348634	0.158195	TE	W22	WP	A	0.633801	0.211061	0.750183	6.34821	1.90186	1.03207	0.873838	0.382206	1	FALSE	notDE	no.imprint
RLC00004Zm00004b09950	1.80592	1.13125	0.0681433	0.505414	0.784425	0.0790974	TE	W22	WP	A	1.00177	0.456312	0.687046	11.0034	1.42308	1.00158	0.422413	0.672724	1	FALSE	notDE	no.imprint
RLC00004Zm00004b09971	0.138917	0	0.477003	0.631768	0.261475	0.395487	TE	W22	WP	A	0.205307	0.429577	0.323377	4.13655	-0.9928	1.17012	0	1	1	FALSE	notDE	no.imprint
RLC00004Zm00004b10347	0.347292	0.931616	0.340717	0.0631768	0	0.158195	TE	W22	WP	A	0.539875	0.0737905	0.879754	4.55996	3.11147	1.28176	1.64732	0.0994918	1	FALSE	notDE	no.imprint
RLC00004Zm00004b10372	0.347292	0	0.954006	0.568591	0.52295	0.395487	TE	W22	WP	A	0.433766	0.495676	0.466695	6.1123	-0.108902	1.02807	0	1	1	FALSE	notDE	no.imprint
RLC00004Zm00004b10409	0.0694583	0.266176	0.136287	0.694944	0.261475	0.158195	TE	W22	WP	A	0.157307	0.371538	0.297454	3.61506	-1.07803	1.19089	-0.0655236	0.947757	1	FALSE	notDE	no.imprint
RLC00004Zm00004b10410	0.208375	0.266176	0.136287	0.379061	0.52295	0.158195	TE	W22	WP	A	0.203613	0.353402	0.365543	3.84585	-0.576808	1.09176	0	1	1	FALSE	notDE	no.imprint
RLC00004Zm00004b10423	0.625125	0.598896	0.136287	0	0.0871584	0.158195	TE	W22	WP	A	0.453436	0.0817844	0.847195	4.05716	2.84141	1.34511	1.36896	0.17101	1	FALSE	notDE	no.imprint
RLC00004Zm00004b10622	1.94483	1.0647	0.0681433	0.568591	1.56885	0	TE	W22	WP	A	1.02589	0.712481	0.590145	12.8844	0.816658	1.78645	0	1	1	FALSE	notDE	no.imprint
RLC00004Zm00004b10673	0	0	0.0681433	0.315884	0.871584	0.237292	TE	W22	WP	A	0.0227144	0.47492	0.0456448	3.20707	-4.07967	1.64142	-1.87622	0.0606246	1	FALSE	notDE	no.imprint
RLC00004Zm00004b10682	1.73646	1.59706	0.954006	2.02166	3.05054	0.870072	TE	W22	WP	A	1.42917	1.98076	0.419121	23.7599	-0.244079	0.58457	0	1	1	FALSE	notDE	no.imprint
RLC00004Zm00004b10724	1.04187	0.731984	0.136287	0.379061	0.871584	0.711877	TE	W22	WP	A	0.636715	0.654174	0.493238	9.18464	0.26795	0.846104	0	1	1	FALSE	notDE	no.imprint
RLC00004Zm00004b10901	1.38917	1.19779	0.885863	1.01083	2.26612	0.31639	TE	W22	WP	A	1.15761	1.19778	0.491472	16.5562	0.174278	0.696707	0	1	1	FALSE	notDE	no.imprint
RLC00004Zm00004b10967	0.41675	1.13125	0.954006	0.884475	1.39453	1.89834	TE	W22	WP	A	0.834001	1.39245	0.374588	14.8646	-0.519813	0.613034	0	1	1	FALSE	notDE	no.imprint
RLC00004Zm00004b11012	1.87537	1.92978	0.477003	1.20036	0.958742	0.949169	TE	W22	WP	A	1.42738	1.03609	0.579419	17.8136	0.727619	0.654443	0	1	1	FALSE	notDE	no.imprint
RLC00004Zm00004b11017	37.6464	38.3959	44.9746	20.4693	20.5694	22.701	TE	W22	WP	A	40.339	21.2465	0.655007	432.001	1.1275	0.209629	0.608227	0.543037	1	FALSE	notDE	no.imprint
RLC00004Zm00004b11152	1.31971	0.465808	0.681433	0.18953	0.261475	0.0790974	TE	W22	WP	A	0.822316	0.176701	0.823125	7.36219	2.44444	0.945011	1.52849	0.126391	1	FALSE	notDE	no.imprint
RLC00004Zm00004b11199	0.902958	0.865072	0.885863	1.074	0.958742	0.553682	TE	W22	WP	A	0.884631	0.862143	0.506437	12.1501	0.225202	0.634838	0	1	1	FALSE	notDE	no.imprint
RLC00004Zm00004b11422	2.43104	1.86323	1.02215	0.568591	0.697267	0.790974	TE	W22	WP	A	1.77214	0.685611	0.721041	17.9718	1.63562	0.610434	1.04125	0.297759	1	FALSE	notDE	no.imprint
RLC00004Zm00004b11607	0.486208	0.66544	0.477003	0.568591	0.697267	0.237292	TE	W22	WP	A	0.542884	0.50105	0.520037	7.31744	0.318698	0.813285	0	1	1	FALSE	notDE	no.imprint
RLC00004Zm00004b11626	0.625125	0.66544	1.70358	5.24367	3.92213	4.03397	TE	W22	WP	A	0.998049	4.39992	0.184893	35.2647	-1.99811	0.467172	-2.13649	0.0326398	0.980074	FALSE	notDE	no.imprint
RLC00004Zm00004b11649	0.764041	0.66544	0.272573	0.568591	0.174317	0.395487	TE	W22	WP	A	0.567352	0.379465	0.59922	6.82991	0.805382	0.888383	0	1	1	FALSE	notDE	no.imprint
RLC00004Zm00008a00016	0.347292	0.199632	0.136287	0.252707	0.261475	0.31639	TE	PH207	WP	B	0.227737	0.276857	0.548673	3.51138	-0.0357495	1.10303	0	1	1	FALSE	notDE	no.imprint
RLC00004Zm00008a00127	0.0694583	0.199632	0	0.442237	0.435792	0.632779	TE	PH207	WP	B	0.0896968	0.503603	0.848817	3.9085	-2.21411	1.22941	-0.987556	0.32337	1	FALSE	notDE	no.imprint
RLC00004Zm00008a00168	4.1675	4.25882	2.18059	6.57038	6.36256	6.48599	TE	PH207	WP	B	3.53563	6.47298	0.646741	68.452	-0.625447	0.393003	0	1	1	FALSE	notDE	no.imprint
RLC00004Zm00008a00532	0.138917	0.199632	0.0681433	0.379061	0.52295	0.237292	TE	PH207	WP	B	0.135564	0.379768	0.736938	3.49823	-1.25408	1.16181	-0.21869	0.826891	1	FALSE	notDE	no.imprint
RLC00004Zm00008a00716	0	0.133088	0.20443	0.884475	0.348634	0.0790974	TE	PH207	WP	B	0.112506	0.437402	0.795409	3.67472	-1.87427	1.33418	-0.655289	0.512282	1	FALSE	notDE	no.imprint
RLC00004Zm00008a00771	0	0	0	0.694944	0.784425	0.474584	TE	PH207	WP	B	0	0.651318	1	4.20151	-5.50825	1.53806	-2.93112	0.0033774	0.158303	FALSE	notDE	no.imprint
RLC00004Zm00008a01274	0.0694583	0.199632	0.272573	0.379061	0.697267	0.395487	TE	PH207	WP	B	0.180555	0.490605	0.730981	4.42497	-1.26371	1.03474	-0.254858	0.798832	1	FALSE	notDE	no.imprint
RLC00004Zm00008a01580	0.0694583	0.066544	0.0681433	2.14801	1.91748	1.34466	TE	PH207	WP	B	0.0680485	1.80338	0.963638	12.1523	-4.54622	1.02079	-3.47401	0.000512742	0.0324246	TRUE	up	MEG
RLC00004Zm00008a01641	0.138917	0.066544	0	0.758121	0.610109	0.237292	TE	PH207	WP	B	0.0684869	0.535174	0.886547	4.04692	-2.74953	1.30586	-1.33975	0.180326	1	FALSE	notDE	no.imprint
RLC00004Zm00008a01893	2.08375	2.12941	1.36287	4.29602	3.83497	4.50855	TE	PH207	WP	B	1.85867	4.21318	0.693887	40.9919	-0.948959	0.412251	0	1	1	FALSE	notDE	no.imprint
RLC00004Zm00008a02075	1.94483	1.0647	3.20274	6.19132	5.14234	5.61592	TE	PH207	WP	B	2.07076	5.64986	0.731789	50.9095	-1.29196	0.402295	-0.725724	0.468008	1	FALSE	notDE	no.imprint
RLC00004Zm00008a02239	0.138917	0	0	0.758121	0.52295	0.0790974	TE	PH207	WP	B	0.0463055	0.45339	0.907332	3.36869	-3.09789	1.59058	-1.31894	0.187188	1	FALSE	notDE	no.imprint
RLC00004Zm00008a02519	0.277833	0.133088	0.20443	0.758121	0.871584	1.10736	TE	PH207	WP	B	0.205117	0.912356	0.816446	7.31616	-1.93948	0.846812	-1.10944	0.267242	1	FALSE	notDE	no.imprint
RLC00004Zm00008a02889	2.63942	1.92978	1.63544	3.41154	3.48634	0.711877	TE	PH207	WP	B	2.06821	2.53659	0.550857	32.2478	-0.0937747	0.585138	0	1	1	FALSE	notDE	no.imprint
RLC00004Zm00008a03330	0.764041	1.26434	0.61329	1.13718	0.871584	0.474584	TE	PH207	WP	B	0.880556	0.827783	0.484554	12.0588	0.296443	0.686237	0	1	1	FALSE	notDE	no.imprint
RLC00004Zm00008a03727	0.555666	0.266176	0.272573	0.252707	0.261475	0.0790974	TE	PH207	WP	B	0.364805	0.19776	0.351532	4.06197	1.09251	1.09065	0.0848172	0.932407	1	FALSE	notDE	no.imprint
RLC00004Zm00008a03813	2.36158	2.46213	0.272573	1.70577	2.52759	0.237292	TE	PH207	WP	B	1.69876	1.49022	0.467303	23.2236	0.458729	0.823932	0	1	1	FALSE	notDE	no.imprint
RLC00004Zm00008a03815	0.0694583	0.266176	0.0681433	0.315884	0.610109	0.474584	TE	PH207	WP	B	0.134593	0.466859	0.77622	4.0035	-1.53875	1.12933	-0.477051	0.633326	1	FALSE	notDE	no.imprint
RLC00004Zm00008a03841	0	0.33272	1.15844	1.074	0.784425	1.42375	TE	PH207	WP	B	0.497052	1.09406	0.687607	10.2184	-1.04672	0.874232	-0.0534444	0.957378	1	FALSE	notDE	no.imprint
RLC00004Zm00008a03877	0.694583	0.598896	0.0681433	1.38989	0.871584	0.395487	TE	PH207	WP	B	0.453874	0.885653	0.661168	9.39701	-0.717523	0.885427	0	1	1	FALSE	notDE	no.imprint
RLC00004Zm00008a03992	1.73646	1.59706	1.70358	2.77978	1.91748	1.10736	TE	PH207	WP	B	1.67903	1.93488	0.535397	25.0409	-0.0266957	0.511487	0	1	1	FALSE	notDE	no.imprint
RLC00004Zm00008a04086	0.208375	0.266176	0.477003	0.379061	0.435792	0.474584	TE	PH207	WP	B	0.317185	0.429812	0.575387	4.99223	-0.263844	0.917808	0	1	1	FALSE	notDE	no.imprint
RLC00004Zm00008a04093	0.0694583	0.066544	0.0681433	0.18953	0.697267	0.395487	TE	PH207	WP	B	0.0680485	0.427428	0.86266	3.22399	-2.42429	1.33675	-1.06548	0.286657	1	FALSE	notDE	no.imprint
RLC00004Zm00008a04101	0.486208	0.465808	0.40886	0.568591	0.348634	0.553682	TE	PH207	WP	B	0.453625	0.490302	0.519428	6.52476	0.0939671	0.817156	0	1	1	FALSE	notDE	no.imprint
RLC00004Zm00008a04171	0.208375	0.133088	0.136287	0.442237	0.348634	0.474584	TE	PH207	WP	B	0.15925	0.421818	0.725936	3.88879	-1.19305	1.06819	-0.180724	0.856584	1	FALSE	notDE	no.imprint
RLC00004Zm00008a04182	0.208375	0.066544	0.20443	0.379061	0.610109	0	TE	PH207	WP	B	0.159783	0.329723	0.673583	3.33458	-0.889312	1.32393	0	1	1	FALSE	notDE	no.imprint
RLC00004Zm00008a04298	0.0694583	0	0.340717	1.83213	1.0459	0.790974	TE	PH207	WP	B	0.136725	1.223	0.899447	8.84715	-3.07115	0.975167	-2.12389	0.0336796	1	FALSE	notDE	no.imprint
RLC00004Zm00008a04475	0.41675	0.199632	0.0681433	1.70577	1.30738	0.870072	TE	PH207	WP	B	0.228175	1.29441	0.850139	10.1871	-2.27946	0.825523	-1.54988	0.121171	1	FALSE	notDE	no.imprint
RLC00004Zm00008a04508	0.138917	0.33272	0	2.40072	3.83497	0.711877	TE	PH207	WP	B	0.157212	2.31585	0.93643	16.3568	-3.64129	0.901481	-2.92995	0.00339018	0.158687	FALSE	notDE	no.imprint
RLC00004Zm00008a04539	1.94483	1.79669	1.83987	2.96931	4.00929	3.71758	TE	PH207	WP	B	1.86046	3.56539	0.657111	36.548	-0.721239	0.398438	0	1	1	FALSE	notDE	no.imprint
RLC00004Zm00008a04662	1.80592	2.06286	0.749576	2.90613	2.52759	2.13563	TE	PH207	WP	B	1.53945	2.52312	0.621064	28.1265	-0.466669	0.526228	0	1	1	FALSE	notDE	no.imprint
RLC00004Zm00008a04715	1.18079	1.19779	0.272573	1.13718	1.48169	0.474584	TE	PH207	WP	B	0.883719	1.03115	0.538497	13.6241	0.0355757	0.746249	0	1	1	FALSE	notDE	no.imprint
RLC00004Zm00008a04814	2.01429	2.12941	1.49915	2.84295	3.83497	0.870072	TE	PH207	WP	B	1.88095	2.516	0.572215	30.5887	-0.212199	0.562023	0	1	1	FALSE	notDE	no.imprint
RLC00004Zm00008a04880	0.277833	0.266176	0.20443	0.631768	0.784425	0.0790974	TE	PH207	WP	B	0.24948	0.49843	0.666431	5.15148	-0.807185	1.03529	0	1	1	FALSE	notDE	no.imprint
RLC00004Zm00008a04917	2.22267	1.19779	1.15844	3.15884	3.48634	3.48029	TE	PH207	WP	B	1.5263	3.37515	0.688603	33.1328	-0.911625	0.458499	0	1	1	FALSE	notDE	no.imprint
RLC00004Zm00008a04993	5.13991	3.65992	3.81603	5.11732	3.74781	9.3335	TE	PH207	WP	B	4.20529	6.06621	0.590587	69.6324	-0.285825	0.398985	0	1	1	FALSE	notDE	no.imprint
RLC00004Zm00008a05016	0.277833	0.133088	0.477003	0.252707	0.52295	0	TE	PH207	WP	B	0.295975	0.258552	0.466257	3.79045	0.333273	1.21525	0	1	1	FALSE	notDE	no.imprint
RLC00004Zm00008a05021	11.3912	9.58234	28.075	24.0072	20.2207	69.3684	TE	PH207	WP	B	16.3495	37.8654	0.698432	349.831	-1.04169	0.434387	-0.0959644	0.923549	1	FALSE	notDE	no.imprint
RLC00004Zm00008a05063	0.902958	0.598896	0.885863	2.33754	2.00464	1.18646	TE	PH207	WP	B	0.795906	1.84288	0.698382	17.8079	-1.03403	0.568879	-0.0598132	0.952304	1	FALSE	notDE	no.imprint
RLC00004Zm00008a05112	0.277833	0	0.0681433	0.631768	0.261475	0.237292	TE	PH207	WP	B	0.115326	0.376845	0.76568	3.35096	-1.51392	1.32226	-0.388664	0.697525	1	FALSE	notDE	no.imprint
RLC00013Zm00004b00003	0.0694583	0.066544	0	0.379061	0.871584	0.158195	TE	W22	WP	A	0.0453341	0.469613	0.0880364	3.41433	-3.13672	1.49823	-1.42617	0.15382	1	FALSE	notDE	no.imprint
RLC00013Zm00004b00044	0.555666	0.731984	0	0.252707	0.435792	0.0790974	TE	W22	WP	A	0.429217	0.255865	0.626519	5.10247	1.04184	1.20922	0.0346048	0.972395	1	FALSE	notDE	no.imprint
RLC00013Zm00004b00145	0.41675	0.199632	0.0681433	0.252707	0.697267	0	TE	W22	WP	A	0.228175	0.316658	0.418798	3.87149	-0.210571	1.30067	0	1	1	FALSE	notDE	no.imprint
RLC00013Zm00004b00169	0.208375	0.399264	0.40886	0.18953	0.0871584	0.395487	TE	W22	WP	A	0.338833	0.224059	0.601951	3.86504	0.800956	1.08156	0	1	1	FALSE	notDE	no.imprint
RLC00013Zm00004b00219	0.277833	0.399264	0.340717	0.442237	0.958742	0.31639	TE	W22	WP	A	0.339271	0.572456	0.372119	6.20696	-0.543693	0.880571	0	1	1	FALSE	notDE	no.imprint
RLC00013Zm00004b00295	0.41675	0.199632	0.20443	0.252707	0.52295	0.158195	TE	W22	WP	A	0.273604	0.311284	0.467789	4.09149	0.0483048	1.06502	0	1	1	FALSE	notDE	no.imprint
RLC00013Zm00004b00346	0.277833	0.66544	0.272573	0.568591	0.958742	0.158195	TE	W22	WP	A	0.405282	0.561843	0.419059	6.73765	-0.250668	0.924854	0	1	1	FALSE	notDE	no.imprint
RLC00013Zm00004b00376	0.41675	0.532352	0.477003	0.252707	1.48169	0.31639	TE	W22	WP	A	0.475368	0.683596	0.410166	7.92057	-0.296638	0.877668	0	1	1	FALSE	notDE	no.imprint
RLC00013Zm00004b00475	0.347292	0.66544	0.136287	0.315884	0.871584	0.158195	TE	W22	WP	A	0.383006	0.448554	0.460587	5.88649	0.0401015	1.00712	0	1	1	FALSE	notDE	no.imprint
RLC00013Zm00004b00552	0.41675	0.399264	0.0681433	0.505414	0.958742	0.395487	TE	W22	WP	A	0.294719	0.619881	0.322238	6.3174	-0.80262	0.944456	0	1	1	FALSE	notDE	no.imprint
RLC00013Zm00004b00584	0.347292	0.731984	0.272573	0.442237	0.958742	0.395487	TE	W22	WP	A	0.450616	0.598822	0.429388	7.28852	-0.161443	0.848983	0	1	1	FALSE	notDE	no.imprint
RLC00013Zm00004b00741	0.277833	0.066544	0.477003	0.252707	0.784425	0.237292	TE	W22	WP	A	0.273793	0.424808	0.391916	4.6516	-0.475815	1.05791	0	1	1	FALSE	notDE	no.imprint
RLC00013Zm00004b00898	0.764041	0.66544	1.09029	1.26354	0.958742	0.870072	TE	W22	WP	A	0.839925	1.03078	0.448988	12.7261	-0.128953	0.607209	0	1	1	FALSE	notDE	no.imprint
RLC00013Zm00004b00905	1.52808	1.73014	1.36287	1.32671	2.35328	1.10736	TE	W22	WP	A	1.54036	1.59578	0.491164	21.7955	0.171487	0.524591	0	1	1	FALSE	notDE	no.imprint
RLC00013Zm00004b00910	4.86208	7.65256	5.17889	4.16967	4.88087	3.0057	TE	W22	WP	A	5.89784	4.01875	0.594745	69.9802	0.767342	0.379459	0	1	1	FALSE	notDE	no.imprint
RLC00013Zm00008a00102	0	0.33272	0.272573	0.252707	1.91748	0.395487	TE	PH207	WP	B	0.201764	0.855226	0.809114	6.94123	-1.89474	1.09437	-0.817583	0.413595	1	FALSE	notDE	no.imprint
RLC00013Zm00008a00113	0.208375	0.399264	0.136287	0.568591	0.784425	0.632779	TE	PH207	WP	B	0.247975	0.661932	0.727472	6.13131	-1.17243	0.894767	-0.192705	0.84719	1	FALSE	notDE	no.imprint
RLC00013Zm00008a00122	0.41675	0.199632	0	2.02166	2.35328	0.949169	TE	PH207	WP	B	0.205461	1.7747	0.89624	13.1742	-2.86632	0.844453	-2.21009	0.027099	0.846778	FALSE	notDE	no.imprint
RLC00013Zm00008a00134	0.8335	0.865072	0.81772	1.26354	1.65601	1.74014	TE	PH207	WP	B	0.838764	1.55323	0.649345	16.1117	-0.668596	0.547375	0	1	1	FALSE	notDE	no.imprint
RLC00013Zm00008a00137	0	0.066544	0.0681433	0.315884	0.958742	0.0790974	TE	PH207	WP	B	0.0448958	0.451241	0.909509	3.25665	-3.15528	1.57425	-1.36908	0.170974	1	FALSE	notDE	no.imprint
RLC00013Zm00008a00184	0.902958	0.598896	0.40886	1.074	2.0918	1.66105	TE	PH207	WP	B	0.636905	1.60895	0.716409	15.1089	-1.08585	0.624035	-0.137568	0.890582	1	FALSE	notDE	no.imprint
RLC00014Zm00004b00020	0.277833	0.598896	0.340717	0.505414	0.435792	0.395487	TE	W22	WP	A	0.405815	0.445564	0.476656	5.90242	0.0749213	0.870763	0	1	1	FALSE	notDE	no.imprint
RLC00014Zm00004b00135	0.8335	0.99816	1.15844	0.315884	0.348634	0.395487	TE	W22	WP	A	0.996699	0.353335	0.738277	9.53984	1.69781	0.720024	0.96915	0.33247	1	FALSE	notDE	no.imprint
RLC00014Zm00004b00170	0	0.133088	0.272573	0.505414	0.435792	0.553682	TE	W22	WP	A	0.13522	0.498296	0.213444	4.09476	-1.74184	1.13781	-0.651989	0.514408	1	FALSE	notDE	no.imprint
RLC00014Zm00004b00404	0.694583	1.13125	1.49915	0.758121	0.784425	0.632779	TE	W22	WP	A	1.10833	0.725109	0.604508	12.629	0.782987	0.619279	0	1	1	FALSE	notDE	no.imprint
RLC00014Zm00004b00410	1.25025	0.66544	0.749576	0.505414	0.435792	0.474584	TE	W22	WP	A	0.888422	0.47193	0.653082	9.71499	1.13177	0.721785	0.182567	0.855138	1	FALSE	notDE	no.imprint
RLC00014Zm00004b00747	0.277833	0.66544	0.272573	1.01083	0.52295	0.632779	TE	W22	WP	A	0.405282	0.722186	0.359462	7.73334	-0.623859	0.816397	0	1	1	FALSE	notDE	no.imprint
RLC00014Zm00004b00833	2.15321	2.19595	1.29472	0.758121	0.697267	0.711877	TE	W22	WP	A	1.88129	0.722422	0.722542	18.9312	1.61654	0.571135	1.07949	0.280367	1	FALSE	notDE	no.imprint
RLC00014Zm00004b00840	0.555666	0.931616	0.681433	0.568591	0.871584	0.237292	TE	W22	WP	A	0.722905	0.559156	0.563862	9.00799	0.574954	0.764868	0	1	1	FALSE	notDE	no.imprint
RLC00014Zm00004b00855	0.625125	0.465808	1.63544	1.074	0.784425	1.02827	TE	W22	WP	A	0.908791	0.962232	0.485719	12.4645	0.0475609	0.652282	0	1	1	FALSE	notDE	no.imprint
RLC00014Zm00008a00005	0.277833	0.399264	0.20443	0.694944	1.22022	0.474584	TE	PH207	WP	B	0.293842	0.796582	0.730525	7.37238	-1.21281	0.844297	-0.252062	0.800993	1	FALSE	notDE	no.imprint
RLC00014Zm00008a00406	0.277833	0.598896	0.40886	0.631768	0.174317	0.474584	TE	PH207	WP	B	0.42853	0.42689	0.499041	5.91983	0.188423	0.902346	0	1	1	FALSE	notDE	no.imprint
RLC00015Zm00004b00065	0.555666	0.399264	0.81772	0.505414	0.871584	0.395487	TE	W22	WP	A	0.590883	0.590828	0.500023	8.05854	0.179466	0.762364	0	1	1	FALSE	notDE	no.imprint
RLC00015Zm00004b00422	0.347292	0.133088	0.40886	1.45307	0.697267	0.870072	TE	W22	WP	A	0.296413	1.0068	0.227448	8.64261	-1.61076	0.799644	-0.763787	0.444994	1	FALSE	notDE	no.imprint
RLC00015Zm00004b00481	1.04187	0.598896	0.136287	0.252707	0.0871584	0.0790974	TE	W22	WP	A	0.592352	0.139654	0.809217	5.5966	2.30634	1.13138	1.15465	0.248235	1	FALSE	notDE	no.imprint
RLC00015Zm00004b00553	1.04187	1.86323	1.15844	0.379061	0.174317	0.395487	TE	W22	WP	A	1.35451	0.316288	0.810697	12.151	2.3008	0.721552	1.80278	0.0714235	1	FALSE	notDE	no.imprint
RLC00015Zm00008a00602	2.77833	3.52683	1.70358	4.16967	4.27076	1.18646	TE	PH207	WP	B	2.66958	3.20896	0.545877	41.3211	-0.0472157	0.545613	0	1	1	FALSE	notDE	no.imprint
RLC00015Zm00008a00618	0.208375	0.066544	0.136287	0.505414	0.261475	0.474584	TE	PH207	WP	B	0.137069	0.413825	0.751189	3.66697	-1.40073	1.1346	-0.353187	0.723948	1	FALSE	notDE	no.imprint
RLC00015Zm00008a00666	0.41675	0.66544	0.681433	1.01083	1.13306	1.42375	TE	PH207	WP	B	0.587874	1.18921	0.669192	11.8471	-0.811227	0.629266	0	1	1	FALSE	notDE	no.imprint
RLC00015Zm00008a00686	0.486208	0.33272	0.272573	0.315884	1.13306	0.31639	TE	PH207	WP	B	0.363834	0.588444	0.617933	6.54693	-0.449274	0.906535	0	1	1	FALSE	notDE	no.imprint
RLC00016Zm00004b00032	0.902958	0.266176	0.272573	0	0.0871584	0	TE	W22	WP	A	0.480569	0.0290528	0.942991	3.89985	4.40555	1.59943	2.12923	0.0332351	0.991135	FALSE	notDE	no.imprint
RLC00016Zm00008a00013	0.208375	0.33272	0.136287	0.505414	0.348634	0.237292	TE	PH207	WP	B	0.225794	0.36378	0.617022	4.08593	-0.478804	1.05197	0	1	1	FALSE	notDE	no.imprint
RLC00019Zm00004b00322	3.26454	3.06102	4.02046	0.947651	1.91748	1.58195	TE	W22	WP	A	3.44867	1.48236	0.699381	34.663	1.43716	0.428153	1.02103	0.30724	1	FALSE	notDE	no.imprint
RLC00019Zm00004b00527	0.41675	0.066544	0.61329	0	0.261475	0.711877	TE	W22	WP	A	0.365528	0.324451	0.529767	4.5544	0.39349	1.22599	0	1	1	FALSE	notDE	no.imprint
RLC00019Zm00008a00269	0.208375	0.266176	0	0.379061	0.610109	0.474584	TE	PH207	WP	B	0.158184	0.487918	0.755172	4.38045	-1.33778	1.12316	-0.300743	0.763611	1	FALSE	notDE	no.imprint
RLC00019Zm00008a00301	0.347292	0	0.40886	0.315884	0.697267	0.553682	TE	PH207	WP	B	0.25205	0.522278	0.674491	5.10526	-0.874661	1.05119	0	1	1	FALSE	notDE	no.imprint
RLC00022Zm00004b00417	1.04187	0.731984	0.681433	1.8953	1.39453	0.949169	TE	W22	WP	A	0.818431	1.413	0.366774	15.3265	-0.589441	0.604857	0	1	1	FALSE	notDE	no.imprint
RLC00022Zm00004b00456	3.19508	0.931616	8.99492	10.8664	9.32595	15.9777	TE	W22	WP	A	4.37387	12.0567	0.266204	106.093	-1.35246	0.514967	-0.684429	0.493704	1	FALSE	notDE	no.imprint
RLC00023Zm00004b00048	2.56996	2.92794	1.90801	2.21119	2.00464	1.02827	TE	W22	WP	A	2.46864	1.74803	0.585447	29.9837	0.708497	0.495954	0	1	1	FALSE	notDE	no.imprint
RLC00023Zm00004b00175	0.902958	0.798528	1.29472	3.47472	3.48634	2.61021	TE	W22	WP	A	0.998736	3.19042	0.23841	27.771	-1.50057	0.463126	-1.08084	0.279767	1	FALSE	notDE	no.imprint
RLC00023Zm00004b00465	0.902958	0.66544	0.954006	0.315884	1.0459	1.81924	TE	W22	WP	A	0.840801	1.06034	0.442261	12.7627	-0.0876184	0.69447	0	1	1	FALSE	notDE	no.imprint
RLC00023Zm00008a00021	0.625125	0.598896	0.40886	0.821298	0.871584	1.81924	TE	PH207	WP	B	0.544294	1.17071	0.682628	11.4652	-0.852758	0.678914	0	1	1	FALSE	notDE	no.imprint
RLC00025Zm00004b00180	1.87537	1.73014	0.136287	0.0631768	0.0871584	0	TE	W22	WP	A	1.24727	0.0501117	0.961375	10.2534	4.93234	1.35282	2.90677	0.00365183	0.168878	FALSE	notDE	no.imprint
RLC00025Zm00004b00185	1.31971	0.532352	1.09029	1.01083	2.78907	0.632779	TE	W22	WP	A	0.980784	1.47756	0.398962	16.7957	-0.39129	0.678931	0	1	1	FALSE	notDE	no.imprint
RLC00025Zm00004b00212	0.694583	0.598896	0.61329	1.38989	2.87623	0.237292	TE	W22	WP	A	0.63559	1.50114	0.29746	14.5454	-1.04844	0.777482	-0.0623064	0.950319	1	FALSE	notDE	no.imprint
RLC00025Zm00004b00328	0.486208	1.26434	0.272573	0.505414	0.610109	0.0790974	TE	W22	WP	A	0.674372	0.398207	0.628739	7.8286	0.996454	0.942864	0	1	1	FALSE	notDE	no.imprint
RLC00026Zm00004b00395	14.4473	15.2386	7.97277	8.33933	7.7571	4.98314	TE	W22	WP	A	12.5529	7.02652	0.641127	141.253	1.07415	0.389854	0.190193	0.849158	1	FALSE	notDE	no.imprint
RLC00026Zm00008a00020	0.625125	0.731984	0.681433	1.13718	0.784425	0.711877	TE	PH207	WP	B	0.679514	0.877828	0.563671	10.7029	-0.182925	0.660861	0	1	1	FALSE	notDE	no.imprint
RLC00029Zm00004b00071	0.694583	0.33272	0.0681433	0.126354	0.174317	0.0790974	TE	W22	WP	A	0.365149	0.126589	0.742568	3.71732	1.81673	1.26527	0.645504	0.518601	1	FALSE	notDE	no.imprint
RLC00029Zm00004b00198	0.208375	0.532352	0.61329	0.126354	0.0871584	0.474584	TE	W22	WP	A	0.451339	0.229365	0.663047	4.65481	1.18883	1.05002	0.179831	0.857285	1	FALSE	notDE	no.imprint
RLC00029Zm00004b00243	3.95912	3.46029	4.22489	3.91696	4.96803	2.37292	TE	W22	WP	A	3.88143	3.75264	0.508436	52.8637	0.239867	0.393994	0	1	1	FALSE	notDE	no.imprint
RLC00029Zm00004b00261	0.8335	2.52867	1.15844	1.26354	1.0459	0.711877	TE	W22	WP	A	1.50687	1.0071	0.599397	17.8439	0.790997	0.623316	0	1	1	FALSE	notDE	no.imprint
RLC00029Zm00004b00288	0.8335	0.532352	0.681433	0.315884	0.52295	0.237292	TE	W22	WP	A	0.682428	0.358709	0.655464	7.38512	1.1448	0.810304	0.178693	0.858178	1	FALSE	notDE	no.imprint
RLC00029Zm00004b00299	4.65371	3.39374	3.47531	2.7166	3.31202	2.29383	TE	W22	WP	A	3.84092	2.77415	0.580632	46.5788	0.687778	0.395943	0	1	1	FALSE	notDE	no.imprint
RLC00029Zm00004b00382	0.347292	0	0.340717	0.821298	0.435792	0.31639	TE	W22	WP	A	0.229336	0.524493	0.304228	5.06411	-1.06042	1.07827	-0.0560305	0.955318	1	FALSE	notDE	no.imprint
RLC00029Zm00004b00391	33.34	34.5363	27.5299	17.1209	18.6519	17.3223	TE	W22	WP	A	31.8021	17.6984	0.64246	351.647	1.07307	0.266145	0.274556	0.783657	1	FALSE	notDE	no.imprint
RLC00030Zm00004b00042	0.208375	0.465808	0.136287	0.505414	0.0871584	0.553682	TE	W22	WP	A	0.270157	0.382085	0.414197	4.50046	-0.261572	1.07604	0	1	1	FALSE	notDE	no.imprint
RLC00030Zm00004b00145	1.04187	0.865072	2.65759	0.379061	0.958742	0.632779	TE	W22	WP	A	1.52151	0.656861	0.698463	14.7921	1.3755	0.650544	0.577204	0.563802	1	FALSE	notDE	no.imprint
RLC00030Zm00004b00173	0.347292	0.399264	0.545147	0.442237	0.52295	0.31639	TE	W22	WP	A	0.430567	0.427192	0.501967	5.87672	0.190888	0.85297	0	1	1	FALSE	notDE	no.imprint
RLC00030Zm00004b00232	0.138917	0.133088	0.40886	0.18953	0.174317	0.474584	TE	W22	WP	A	0.226955	0.279477	0.448145	3.32049	-0.131545	1.14751	0	1	1	FALSE	notDE	no.imprint
RLC00030Zm00004b00338	0.347292	0.731984	1.02215	0.631768	0.0871584	0.474584	TE	W22	WP	A	0.700475	0.397837	0.637774	7.54151	0.943534	0.860393	0	1	1	FALSE	notDE	no.imprint
RLC00032Zm00004b00048	0.486208	0.33272	0.40886	0.442237	0.174317	0.395487	TE	W22	WP	A	0.409263	0.337347	0.548161	5.19844	0.467132	0.923579	0	1	1	FALSE	notDE	no.imprint
RLC00032Zm00004b00067	0.764041	0.399264	0.545147	0.315884	0.261475	0.158195	TE	W22	WP	A	0.569484	0.245185	0.699038	5.84127	1.40589	0.916588	0.442831	0.657888	1	FALSE	notDE	no.imprint
RLC00032Zm00004b00095	0.764041	0.532352	1.22658	0.18953	0.348634	0.474584	TE	W22	WP	A	0.840991	0.337583	0.713567	8.13739	1.51906	0.791679	0.655647	0.512051	1	FALSE	notDE	no.imprint
RLC00032Zm00004b00110	1.31971	1.73014	0.136287	0.821298	1.48169	1.02827	TE	W22	WP	A	1.06205	1.11042	0.488867	15.5116	0.239693	0.770432	0	1	1	FALSE	notDE	no.imprint
RLC00032Zm00004b00162	0.347292	0.133088	0.477003	0.379061	0.435792	0.711877	TE	W22	WP	A	0.319128	0.50891	0.385402	5.48877	-0.485664	0.910665	0	1	1	FALSE	notDE	no.imprint
RLC00032Zm00004b00169	0.347292	0.532352	0.545147	0.315884	0.348634	0.31639	TE	W22	WP	A	0.47493	0.326969	0.592257	5.56678	0.734813	0.878795	0	1	1	FALSE	notDE	no.imprint
RLC00032Zm00004b00170	0.764041	0.66544	0.545147	0.252707	0.348634	0.553682	TE	W22	WP	A	0.658209	0.385007	0.630942	7.37545	1.02532	0.802519	0.0315537	0.974828	1	FALSE	notDE	no.imprint
RLC00032Zm00004b00188	1.25025	0.931616	0.954006	0.694944	0.784425	0.632779	TE	W22	WP	A	1.04529	0.70405	0.597534	12.3349	0.786691	0.626013	0	1	1	FALSE	notDE	no.imprint
RLC00032Zm00004b00192	1.73646	2.19595	2.0443	1.51624	1.30738	1.89834	TE	W22	WP	A	1.99224	1.57399	0.558641	24.7377	0.550187	0.459177	0	1	1	FALSE	notDE	no.imprint
RLC00032Zm00004b00194	0.625125	0.399264	0.81772	0.0631768	0	0.158195	TE	W22	WP	A	0.614036	0.0737905	0.892719	4.89654	3.22993	1.21411	1.83669	0.0662562	1	FALSE	notDE	no.imprint
RLC00032Zm00004b00203	1.45862	1.13125	2.0443	0.315884	0.435792	0.711877	TE	W22	WP	A	1.54472	0.487851	0.759984	14.2362	1.87064	0.628533	1.38519	0.165996	1	FALSE	notDE	no.imprint
RLC00032Zm00004b00208	0.0694583	0.465808	0.20443	0.18953	0.174317	0.474584	TE	W22	WP	A	0.246565	0.279477	0.468718	3.58636	0.0682889	1.15969	0	1	1	FALSE	notDE	no.imprint
RLC00032Zm00004b00254	0.277833	0.399264	0.681433	0.884475	0.348634	0.711877	TE	W22	WP	A	0.452843	0.648328	0.411238	7.37481	-0.372009	0.802557	0	1	1	FALSE	notDE	no.imprint
RLC00032Zm00008a00011	2.84779	2.2625	4.5656	4.29602	4.79371	6.48599	TE	PH207	WP	B	3.2253	5.19191	0.616821	56.0503	-0.502963	0.356571	0	1	1	FALSE	notDE	no.imprint
RLC00033Zm00004b00083	0.486208	0.199632	0.136287	0.758121	0.784425	1.26556	TE	W22	WP	A	0.274042	0.936035	0.226467	8.04051	-1.51666	0.8316	-0.62129	0.534409	1	FALSE	notDE	no.imprint
RLC00033Zm00004b00139	3.75075	2.52867	2.79388	1.83213	1.48169	2.05653	TE	W22	WP	A	3.02443	1.79012	0.628186	34.0234	0.975338	0.432292	0	1	1	FALSE	notDE	no.imprint
RLC00033Zm00004b00257	1.31971	0.465808	0.681433	3.28519	2.61475	2.61021	TE	W22	WP	A	0.822316	2.83672	0.224736	24.4405	-1.57485	0.539087	-1.06635	0.286266	1	FALSE	notDE	no.imprint
RLC00034Zm00004b00049	0.486208	1.19779	0.136287	1.01083	1.0459	0.632779	TE	W22	WP	A	0.606762	0.896503	0.40363	10.5495	-0.299143	0.815298	0	1	1	FALSE	notDE	no.imprint
RLC00034Zm00004b00121	0	0.066544	0.340717	0.568591	0.958742	0.632779	TE	W22	WP	A	0.135754	0.720037	0.158629	5.49006	-2.29097	1.07902	-1.19643	0.231529	1	FALSE	notDE	no.imprint
RLC00034Zm00004b00179	0.347292	0.532352	0.340717	0.0631768	0.174317	0.237292	TE	W22	WP	A	0.406787	0.158262	0.719915	4.0408	1.63545	1.10284	0.5762	0.56448	1	FALSE	notDE	no.imprint
RLC00034Zm00004b00201	0.625125	0.99816	0.749576	1.074	2.61475	1.02827	TE	W22	WP	A	0.790954	1.57234	0.334683	15.9889	-0.773169	0.623482	0	1	1	FALSE	notDE	no.imprint
RLC00034Zm00008aS0001	0.208375	0.266176	0.477003	0.568591	0.348634	0.31639	TE	PH207	WP	B	0.317185	0.411205	0.56454	4.91579	-0.235396	0.941004	0	1	1	FALSE	notDE	no.imprint
RLC00041Zm00004b00081	1.04187	0.66544	0.61329	0.18953	0	0.237292	TE	W22	WP	A	0.773535	0.142274	0.844646	6.74452	2.63577	0.993417	1.64661	0.0996379	1	FALSE	notDE	no.imprint
RLC00041Zm00004b00083	0.138917	0.133088	0.136287	0.315884	0.52295	0.474584	TE	W22	WP	A	0.136097	0.437806	0.237143	3.79334	-1.46578	1.09678	-0.424677	0.671072	1	FALSE	notDE	no.imprint
RLC00041Zm00004b00109	0.41675	0.133088	0.136287	0.315884	0.52295	0.0790974	TE	W22	WP	A	0.228708	0.305977	0.427743	3.75967	-0.190844	1.16699	0	1	1	FALSE	notDE	no.imprint
RLC00041Zm00004b00139	3.61183	2.99448	1.09029	0	0	0	TE	W22	WP	A	2.56553	0	1	19.9358	7.79898	1.33553	5.09084	3.56486e-07	5.15951e-05	TRUE	down	MEG
RLC00041Zm00004b00154	2.01429	3.52683	1.83987	2.02166	1.39453	1.66105	TE	W22	WP	A	2.46033	1.69241	0.592459	29.4301	0.761294	0.489127	0	1	1	FALSE	notDE	no.imprint
RLC00041Zm00004b00200	3.88966	4.65808	1.5673	2.96931	1.91748	2.61021	TE	W22	WP	A	3.37168	2.499	0.574325	42.0738	0.690371	0.50297	0	1	1	FALSE	notDE	no.imprint
RLC00041Zm00004b00218	0.625125	0.33272	0.20443	0.18953	0.0871584	0.158195	TE	W22	WP	A	0.387425	0.144961	0.727714	3.9226	1.64606	1.14473	0.564382	0.572494	1	FALSE	notDE	no.imprint
RLC00041Zm00008a00047	0.764041	0.731984	0.61329	0.884475	1.22022	0.949169	TE	PH207	WP	B	0.703105	1.01795	0.591469	11.7828	-0.310255	0.630844	0	1	1	FALSE	notDE	no.imprint
RLC00041Zm00008a00114	0.0694583	0.33272	0.272573	0.18953	0.610109	0.474584	TE	PH207	WP	B	0.224917	0.424741	0.653792	4.3185	-0.695483	1.05716	0	1	1	FALSE	notDE	no.imprint
RLC00042Zm00004b00166	0.138917	0.199632	0.749576	0.568591	0.784425	0.395487	TE	W22	WP	A	0.362708	0.582834	0.383598	6.21624	-0.572756	0.908143	0	1	1	FALSE	notDE	no.imprint
RLC00042Zm00008a00065	0	1.0647	1.09029	0.315884	2.70191	0.31639	TE	PH207	WP	B	0.718332	1.11139	0.60741	12.247	-0.479048	1.03698	0	1	1	FALSE	notDE	no.imprint
RLC00042Zm00008a00086	0.138917	0.199632	0.136287	0.821298	0.435792	0.395487	TE	PH207	WP	B	0.158278	0.550859	0.776801	4.76004	-1.61606	1.02456	-0.60129	0.547647	1	FALSE	notDE	no.imprint
RLC00044Zm00004b00039	0.277833	0.532352	0.477003	0	0.0871584	0	TE	W22	WP	A	0.429063	0.0290528	0.936582	3.33323	4.18064	1.58751	2.00353	0.04512	1	FALSE	notDE	no.imprint
RLC00044Zm00004b00047	5.90396	5.98896	4.02046	2.21119	2.52759	1.42375	TE	W22	WP	A	5.30446	2.05418	0.720848	53.3774	1.59555	0.422658	1.40906	0.158818	1	FALSE	notDE	no.imprint
RLC00044Zm00008a00078	0	0	0	2.40072	1.22022	1.50285	TE	PH207	WP	B	0	1.70793	1	11.0231	-6.908	1.35163	-4.37101	1.23676e-05	0.0012509	TRUE	up	MEG
RLC00044Zm00008a00109	0.208375	0.066544	0	0.568591	0.610109	0.0790974	TE	PH207	WP	B	0.0916396	0.419266	0.820633	3.49436	-1.95871	1.37698	-0.696241	0.486278	1	FALSE	notDE	no.imprint
RLC00045Zm00008a00011	1.25025	1.79669	0.681433	5.49638	2.52759	6.64418	TE	PH207	WP	B	1.24279	4.88938	0.797333	40.563	-1.72161	0.516597	-1.39686	0.162456	1	FALSE	notDE	no.imprint
RLC00046Zm00004b00085	0.486208	0.33272	0.272573	0.18953	0.261475	0	TE	W22	WP	A	0.363834	0.150335	0.707615	3.75019	1.48549	1.19733	0.405477	0.685127	1	FALSE	notDE	no.imprint
RLC00046Zm00004b00107	0.0694583	0.33272	0.61329	0.0631768	0.348634	0.0790974	TE	W22	WP	A	0.338489	0.163636	0.674113	3.38944	1.21785	1.2634	0.172435	0.863096	1	FALSE	notDE	no.imprint
RLC00046Zm00004b00110	0.277833	0.066544	0.0681433	0.379061	0.261475	0.553682	TE	W22	WP	A	0.137507	0.398073	0.256744	3.58677	-1.2857	1.17567	-0.24301	0.807998	1	FALSE	notDE	no.imprint
RLC00048Zm00004b00064	2.98671	2.32904	2.79388	0.379061	0.174317	0.870072	TE	W22	WP	A	2.70321	0.474483	0.850683	22.977	2.73185	0.586188	2.95443	0.00313244	0.149043	FALSE	notDE	no.imprint
RLC00049Zm00008a00027	0.277833	0.33272	1.43101	1.38989	0.784425	1.58195	TE	PH207	WP	B	0.680521	1.25209	0.647874	12.5602	-0.770021	0.712448	0	1	1	FALSE	notDE	no.imprint
RLC00052Zm00004b00014	0.8335	0.33272	0.61329	0.315884	0.610109	0.553682	TE	W22	WP	A	0.59317	0.493225	0.545998	7.53439	0.497478	0.798775	0	1	1	FALSE	notDE	no.imprint
RLC00052Zm00004b00098	0.277833	0.931616	0.885863	0.884475	0.871584	0.790974	TE	W22	WP	A	0.698437	0.849011	0.451348	10.4901	-0.102286	0.693487	0	1	1	FALSE	notDE	no.imprint
RLC00052Zm00004b00102	0.902958	1.0647	1.15844	0.884475	1.0459	1.18646	TE	W22	WP	A	1.04203	1.03895	0.500742	14.261	0.212882	0.565917	0	1	1	FALSE	notDE	no.imprint
RLC00052Zm00004b00126	0.764041	0.465808	1.09029	0.252707	0.348634	0.632779	TE	W22	WP	A	0.773381	0.411373	0.652777	8.13585	1.1135	0.778852	0.145727	0.884137	1	FALSE	notDE	no.imprint
RLC00052Zm00008a00031	0.972416	0.731984	0.20443	1.20036	1.91748	1.81924	TE	PH207	WP	B	0.636277	1.64569	0.721172	15.446	-1.09279	0.665504	-0.139426	0.889114	1	FALSE	notDE	no.imprint
RLC00054Zm00004b00034	0.8335	0.731984	0.136287	0.18953	0.435792	0.158195	TE	W22	WP	A	0.567257	0.261172	0.684738	6.15215	1.41756	1.00663	0.414807	0.678283	1	FALSE	notDE	no.imprint
RLC00054Zm00008a00064	0.41675	0.465808	0.136287	0.631768	0.610109	0.158195	TE	PH207	WP	B	0.339615	0.46669	0.578801	5.69327	-0.230383	0.975617	0	1	1	FALSE	notDE	no.imprint
RLC00059Zm00004b00032	0.625125	0.33272	0	0.252707	0.0871584	0.237292	TE	W22	WP	A	0.319282	0.192386	0.624002	3.79818	1.02111	1.29404	0.0163095	0.986987	1	FALSE	notDE	no.imprint
RLC00059Zm00004b00089	1.73646	2.06286	2.72573	2.96931	2.96338	1.58195	TE	W22	WP	A	2.17502	2.50488	0.464758	32.0178	-0.0356781	0.44866	0	1	1	FALSE	notDE	no.imprint
RLC00059Zm00008a00028	0	0	0	1.20036	0.871584	0.790974	TE	PH207	WP	B	0	0.954305	1	6.15529	-6.06451	1.43931	-3.51871	0.000433652	0.0281435	TRUE	up	MEG
RLC00062Zm00004b00052	0.764041	0.399264	0.477003	1.01083	1.30738	0.553682	TE	W22	WP	A	0.54677	0.957295	0.363528	10.3096	-0.600987	0.717518	0	1	1	FALSE	notDE	no.imprint
RLC00062Zm00004b00063	0.277833	0.66544	0.0681433	0.758121	0.871584	1.02827	TE	W22	WP	A	0.337139	0.88599	0.275636	8.28068	-1.11469	0.857662	-0.133725	0.89362	1	FALSE	notDE	no.imprint
RLC00062Zm00008a00003	0.902958	0.731984	0.954006	3.03248	1.56885	1.89834	TE	PH207	WP	B	0.862983	2.16656	0.715144	20.3357	-1.15098	0.538599	-0.280314	0.779237	1	FALSE	notDE	no.imprint
RLC00063Zm00004b00033	0.625125	0.33272	0.272573	0.0631768	0.261475	0.0790974	TE	W22	WP	A	0.410139	0.134583	0.752933	3.99925	1.89796	1.17047	0.767176	0.442977	1	FALSE	notDE	no.imprint
RLC00064Zm00004b00004	0.347292	0.133088	0.0681433	0.505414	0.0871584	0.237292	TE	W22	WP	A	0.182841	0.276622	0.397945	3.22907	-0.384172	1.25317	0	1	1	FALSE	notDE	no.imprint
RLC00064Zm00004b00043	0	0	0.681433	0.442237	0.697267	0.474584	TE	W22	WP	A	0.227144	0.53803	0.296853	4.85698	-1.21694	1.24805	-0.17382	0.862007	1	FALSE	notDE	no.imprint
RLC00064Zm00004b00055	0.41675	0.798528	0.340717	0.126354	0.0871584	0.474584	TE	W22	WP	A	0.518665	0.229365	0.693374	5.3561	1.45515	1.01713	0.447488	0.654523	1	FALSE	notDE	no.imprint
RLC00064Zm00004b00069	0.277833	0.33272	0.340717	0.252707	0	0.237292	TE	W22	WP	A	0.31709	0.163333	0.660022	3.37571	1.12007	1.20146	0.0999353	0.920396	1	FALSE	notDE	no.imprint
RLC00068Zm00008a00032	0.625125	0.532352	0.40886	0.315884	0.261475	0.237292	TE	PH207	WP	B	0.522112	0.27155	0.342148	5.69094	1.15755	0.901392	0.174787	0.861247	1	FALSE	notDE	no.imprint
RLC00068Zm00008a00049	0.138917	0.199632	0.40886	0.315884	0.261475	0.158195	TE	PH207	WP	B	0.249136	0.245185	0.496003	3.33992	0.153204	1.12519	0	1	1	FALSE	notDE	no.imprint
RLC00068Zm00008a00053	0.41675	0.066544	0.477003	1.13718	1.30738	0.790974	TE	PH207	WP	B	0.320099	1.07851	0.771131	9.24746	-1.59261	0.794683	-0.745724	0.455834	1	FALSE	notDE	no.imprint
RLC00069Zm00004b00003	0.0694583	0	0.0681433	0.631768	0.435792	0.553682	TE	W22	WP	A	0.0458672	0.540414	0.0782342	3.79228	-3.39419	1.4057	-1.7032	0.0885308	1	FALSE	notDE	no.imprint
RLC00069Zm00004b00041	0.8335	0.798528	0.954006	0.568591	0.435792	0.632779	TE	W22	WP	A	0.862011	0.545721	0.612341	9.81787	0.85562	0.679315	0	1	1	FALSE	notDE	no.imprint
RLC00069Zm00004b00073	0.0694583	0	0	0.568591	0.610109	0.474584	TE	W22	WP	A	0.0231528	0.551095	0.0403185	3.72858	-4.30043	1.5442	-2.1373	0.0325732	0.978923	FALSE	notDE	no.imprint
RLC00069Zm00008a00051	0.8335	0.66544	0.749576	2.40072	2.17896	2.84751	TE	PH207	WP	B	0.749505	2.47573	0.767612	21.3322	-1.51481	0.505575	-1.01826	0.308555	1	FALSE	notDE	no.imprint
RLC00070Zm00004b00002	4.86208	4.32536	4.22489	1.70577	1.91748	2.05653	TE	W22	WP	A	4.47078	1.89326	0.702506	45.3944	1.46274	0.382674	1.20922	0.22658	1	FALSE	notDE	no.imprint
RLC00070Zm00004b00028	0.41675	0.731984	0.340717	0.821298	0.261475	0.237292	TE	W22	WP	A	0.496483	0.440022	0.530145	6.64889	0.353196	0.902256	0	1	1	FALSE	notDE	no.imprint
RLC00070Zm00004b00034	1.87537	2.06286	2.65759	3.22201	3.22486	3.1639	TE	W22	WP	A	2.19861	3.20359	0.406984	36.5294	-0.354347	0.384398	0	1	1	FALSE	notDE	no.imprint
RLC00070Zm00004b00052	1.87537	2.06286	1.5673	1.95848	1.65601	1.74014	TE	W22	WP	A	1.83518	1.78488	0.506948	25.2081	0.255484	0.466434	0	1	1	FALSE	notDE	no.imprint
RLC00070Zm00008a00007	0.208375	0.532352	0.545147	0.442237	0.52295	0.0790974	TE	PH207	WP	B	0.428624	0.348095	0.448161	5.38018	0.455713	0.979671	0	1	1	FALSE	notDE	no.imprint
RLC00070Zm00008a00034	2.5005	1.39742	2.18059	1.70577	2.17896	1.81924	TE	PH207	WP	B	2.02617	1.90132	0.484106	27.1354	0.299671	0.460169	0	1	1	FALSE	notDE	no.imprint
RLC00074Zm00004b00009	0.625125	1.13125	0.477003	1.13718	1.74317	0.870072	TE	W22	WP	A	0.744459	1.25014	0.373237	13.7189	-0.51226	0.653819	0	1	1	FALSE	notDE	no.imprint
RLC00074Zm00004b00010	0.347292	0.33272	0.340717	0.568591	1.0459	0.790974	TE	W22	WP	A	0.340243	0.801822	0.297919	7.63504	-1.01622	0.780825	-0.0207701	0.983429	1	FALSE	notDE	no.imprint
RLC00074Zm00004b00024	0.764041	0.931616	0.477003	0.821298	1.74317	0.711877	TE	W22	WP	A	0.72422	1.09211	0.398726	12.5437	-0.349942	0.679665	0	1	1	FALSE	notDE	no.imprint
RLC00074Zm00004b00041	0.41675	0.399264	0.40886	0.18953	0.697267	0.395487	TE	W22	WP	A	0.408291	0.427428	0.488551	5.74788	0.175702	0.898338	0	1	1	FALSE	notDE	no.imprint
RLC00074Zm00008a00008	0.486208	0.399264	0.272573	1.074	0.697267	0.395487	TE	PH207	WP	B	0.386015	0.722253	0.651695	7.64277	-0.707216	0.820388	0	1	1	FALSE	notDE	no.imprint
RLC00075Zm00004b00027	6.73746	5.92242	4.02046	1.45307	1.30738	1.02827	TE	W22	WP	A	5.56011	1.2629	0.814905	50.33	2.36705	0.443085	3.08531	0.00203339	0.103742	FALSE	notDE	no.imprint
RLC00075Zm00008a00023	0.8335	1.19779	1.09029	2.02166	2.26612	3.24299	TE	PH207	WP	B	1.04053	2.51026	0.706958	23.5641	-1.05259	0.482397	-0.10902	0.913187	1	FALSE	notDE	no.imprint
RLC00076Zm00004b00145	0.694583	0.465808	0.40886	0.252707	0.610109	0.632779	TE	W22	WP	A	0.523084	0.498532	0.512016	7.10075	0.331423	0.819955	0	1	1	FALSE	notDE	no.imprint
RLC00083Zm00004b00054	0.764041	0.731984	0.340717	0.126354	0	0	TE	W22	WP	A	0.612247	0.0421178	0.935636	4.98941	3.91074	1.40153	2.07683	0.0378169	1	FALSE	notDE	no.imprint
RLC00096Zm00004b00119	10.3493	8.38454	7.76834	2.77978	3.48634	2.68931	TE	W22	WP	A	8.83406	2.98514	0.747433	85.3635	1.79262	0.346022	2.29066	0.0219834	0.720783	FALSE	notDE	no.imprint
RLC00096Zm00004b00231	7.01529	7.2533	1.22658	2.7166	6.01393	1.89834	TE	W22	WP	A	5.16505	3.54296	0.593138	63.546	0.830938	0.619222	0	1	1	FALSE	notDE	no.imprint
RLC00096Zm00004b00337	0.555666	0.598896	0.272573	0.126354	0.435792	0	TE	W22	WP	A	0.475712	0.187382	0.717413	4.87498	1.61332	1.1336	0.541039	0.588481	1	FALSE	notDE	no.imprint
RLC00097Zm00004b00037	1.11133	0.266176	0.885863	0.379061	0.610109	0.553682	TE	W22	WP	A	0.754457	0.514284	0.59465	8.81801	0.765916	0.78276	0	1	1	FALSE	notDE	no.imprint
RLC00097Zm00008a00038	0.41675	0.731984	0.20443	0.442237	1.91748	0.158195	TE	PH207	WP	B	0.451055	0.839305	0.650443	8.93613	-0.640664	0.953163	0	1	1	FALSE	notDE	no.imprint
RLC00101Zm00004b00035	0.486208	0.33272	0.0681433	0.315884	0.784425	0.474584	TE	W22	WP	A	0.29569	0.524965	0.36031	5.68403	-0.53867	0.979221	0	1	1	FALSE	notDE	no.imprint
RLC00116Zm00008a00027	0.138917	0.133088	0	0.505414	0.697267	0.237292	TE	PH207	WP	B	0.0906682	0.479991	0.841117	3.84246	-2.15635	1.25273	-0.923067	0.355972	1	FALSE	notDE	no.imprint
RLC00118Zm00004b00001	1.667	1.79669	1.29472	0	0	0	TE	W22	WP	A	1.58614	0	1	11.9351	7.06064	1.33385	4.54373	5.52663e-06	0.000604974	TRUE	down	MEG
RLC00124Zm00004b00025	0.0694583	0.133088	0.136287	1.38989	0.52295	1.02827	TE	W22	WP	A	0.112944	0.980368	0.103305	7.12102	-2.94159	0.990237	-1.96073	0.0499108	1	FALSE	notDE	no.imprint
RLC00124Zm00004b00028	0.972416	1.39742	1.83987	1.074	0.174317	1.34466	TE	W22	WP	A	1.40324	0.864326	0.61883	15.5955	0.871746	0.660511	0	1	1	FALSE	notDE	no.imprint
RLC00124Zm00008a00018	0.8335	0.33272	0.272573	3.09566	1.39453	0.395487	TE	PH207	WP	B	0.479598	1.62856	0.772504	14.4615	-1.56878	0.81696	-0.696214	0.486295	1	FALSE	notDE	no.imprint
RLC00124Zm00008a00020	0.277833	0.33272	0.545147	1.074	0.610109	0.949169	TE	PH207	WP	B	0.385233	0.877761	0.694984	8.37979	-1.02402	0.751735	-0.0319524	0.97451	1	FALSE	notDE	no.imprint
RLC00124Zm00008a00031	0.277833	0.199632	0.0681433	0.18953	0.697267	0.237292	TE	PH207	WP	B	0.18187	0.374697	0.673229	3.82481	-0.768864	1.15071	0	1	1	FALSE	notDE	no.imprint
RLC00125Zm00004b00007	0.486208	0.465808	0.136287	0.315884	0.435792	0.0790974	TE	W22	WP	A	0.362768	0.276924	0.567097	4.63691	0.637172	1.07089	0	1	1	FALSE	notDE	no.imprint
RLC00125Zm00008a00006	0	0	0	0.379061	0.52295	0.790974	TE	PH207	WP	B	0	0.564328	1	3.55454	-5.26778	1.59156	-2.6815	0.0073293	0.300033	FALSE	notDE	no.imprint
RLC00125Zm00008a00023	0	0	0.0681433	1.95848	0.435792	0.158195	TE	PH207	WP	B	0.0227144	0.850822	0.973997	5.80236	-4.98927	1.58747	-2.51297	0.011972	0.439154	FALSE	notDE	no.imprint
RLC00125Zm00008a00025	0.41675	0.598896	0.477003	1.32671	0.871584	0.790974	TE	PH207	WP	B	0.49755	0.996423	0.666962	10.1359	-0.813979	0.694748	0	1	1	FALSE	notDE	no.imprint
RLC00127Zm00004b00007	1.38917	0.399264	0.81772	0.126354	0.174317	0.553682	TE	W22	WP	A	0.868717	0.284784	0.753113	8.26966	1.87513	0.888225	0.985255	0.324499	1	FALSE	notDE	no.imprint
RLC00143Zm00008a00009	0	0	0	0.505414	0.871584	0.31639	TE	PH207	WP	B	0	0.564462	1	3.64929	-5.29937	1.605	-2.67873	0.00739024	0.301813	FALSE	notDE	no.imprint
RLC00145Zm00004b00023	0.347292	0.33272	0.20443	0.18953	0.174317	0.0790974	TE	W22	WP	A	0.294814	0.147648	0.666303	3.20166	1.20924	1.19076	0.175717	0.860516	1	FALSE	notDE	no.imprint
RLC00145Zm00004b00045	0.138917	0.199632	0.477003	0.568591	0.348634	0.632779	TE	W22	WP	A	0.271851	0.516668	0.344761	5.18089	-0.780844	0.938574	0	1	1	FALSE	notDE	no.imprint
RLC00148Zm00004b00003	0.972416	1.0647	1.29472	0.631768	0.435792	0.870072	TE	W22	WP	A	1.11061	0.645877	0.632291	12.2157	0.978455	0.626467	0	1	1	FALSE	notDE	no.imprint
RLC00148Zm00008a00003	0.347292	0.399264	1.02215	2.33754	1.22022	1.89834	TE	PH207	WP	B	0.589568	1.8187	0.75519	15.7784	-1.48741	0.619906	-0.786266	0.431712	1	FALSE	notDE	no.imprint
RLC00148Zm00008a00009	0.972416	0.865072	1.70358	3.34837	3.05054	2.53112	TE	PH207	WP	B	1.18036	2.97668	0.716058	27.5986	-1.17271	0.461471	-0.374264	0.708208	1	FALSE	notDE	no.imprint
RLC00148Zm00008a00013	0.764041	1.13125	1.15844	2.84295	1.56885	1.81924	TE	PH207	WP	B	1.01791	2.07702	0.671104	20.8529	-0.853804	0.525119	0	1	1	FALSE	notDE	no.imprint
RLC00149Zm00004b00016	0.625125	0.66544	0.20443	0.315884	0.174317	0.474584	TE	W22	WP	A	0.498332	0.321595	0.607776	5.90141	0.899103	0.940148	0	1	1	FALSE	notDE	no.imprint
RLC00151Zm00004b00008	4.44533	4.92426	1.63544	0.631768	1.56885	0.474584	TE	W22	WP	A	3.66834	0.891734	0.804448	34.167	2.32117	0.609706	2.1669	0.0302421	0.926577	FALSE	notDE	no.imprint
RLC00151Zm00004b00014	9.58525	9.64888	2.18059	2.14801	4.44508	0.553682	TE	W22	WP	A	7.13824	2.38226	0.749776	71.4575	1.84971	1.01936	0.833572	0.404522	1	FALSE	notDE	no.imprint
RLC00153Zm00004b00008	15.4197	11.2459	9.19935	7.01262	5.57814	6.40689	TE	W22	WP	A	11.955	6.33255	0.653724	131.031	1.15159	0.341695	0.443629	0.657311	1	FALSE	notDE	no.imprint
RLC00157Zm00004b00008	7.57095	8.98344	3.27088	2.02166	2.61475	1.34466	TE	W22	WP	A	6.60842	1.99369	0.768233	63.8401	1.98667	0.488595	2.0194	0.0434461	1	FALSE	notDE	no.imprint
RLC00169Zm00004b00015	0.277833	0.33272	0.272573	0.505414	0.261475	0	TE	W22	WP	A	0.294375	0.25563	0.535223	3.89654	0.34833	1.18241	0	1	1	FALSE	notDE	no.imprint
RLC00176Zm00004b00005	4.1675	5.19043	4.42932	1.57942	1.74317	2.37292	TE	W22	WP	A	4.59575	1.8985	0.707664	46.1871	1.50175	0.385851	1.30038	0.193471	1	FALSE	notDE	no.imprint
RLC00176Zm00004b00015	13.6138	9.04998	11.5162	6.82309	7.49562	9.96627	TE	W22	WP	A	11.3933	8.09499	0.584624	135.943	0.717676	0.300216	0	1	1	FALSE	notDE	no.imprint
RLC00179Zm00004b00027	0.0694583	0.731984	0.681433	0.18953	0.261475	0.0790974	TE	W22	WP	A	0.494292	0.176701	0.736657	4.67956	1.64398	1.12712	0.571345	0.567766	1	FALSE	notDE	no.imprint
RLC00182Zm00008a00014	0.138917	0.199632	0.340717	0.315884	0.784425	0.632779	TE	PH207	WP	B	0.226422	0.577696	0.718422	5.27202	-1.1563	0.94714	-0.165024	0.868925	1	FALSE	notDE	no.imprint
RLC00184Zm00004b00002	0.764041	0.598896	2.0443	0.568591	0.784425	1.10736	TE	W22	WP	A	1.13575	0.820127	0.580685	13.0594	0.625471	0.654672	0	1	1	FALSE	notDE	no.imprint
RLC00184Zm00004b00005	2.01429	1.46397	3.54345	2.08483	0.261475	1.42375	TE	W22	WP	A	2.34057	1.25669	0.650654	24.7412	1.02552	0.616515	0.0413957	0.96698	1	FALSE	notDE	no.imprint
RLC00184Zm00004b00009	3.54237	3.19411	5.58775	1.76895	2.00464	3.1639	TE	W22	WP	A	4.10808	2.3125	0.63983	44.1931	1.0223	0.389436	0.0572573	0.95434	1	FALSE	notDE	no.imprint
RLC00184Zm00004b00012	0.41675	0.598896	0.545147	0.126354	0.174317	0.0790974	TE	W22	WP	A	0.520264	0.126589	0.8043	4.65579	2.24565	1.07114	1.16292	0.244863	1	FALSE	notDE	no.imprint
RLC00184Zm00008a00003	0.277833	0.399264	1.29472	1.20036	1.39453	1.89834	TE	PH207	WP	B	0.657273	1.49774	0.695003	13.9744	-1.04759	0.653526	-0.0728211	0.941948	1	FALSE	notDE	no.imprint
RLC00184Zm00008a00010	0.138917	0	0.20443	0.442237	0.261475	1.18646	TE	PH207	WP	B	0.114449	0.630058	0.846276	4.71703	-2.27528	1.17271	-1.08746	0.276832	1	FALSE	notDE	no.imprint
RLC00184Zm00008a00011	0.277833	0.399264	0.749576	1.57942	0.784425	1.10736	TE	PH207	WP	B	0.475558	1.15707	0.708716	10.8068	-1.14008	0.698923	-0.200426	0.841147	1	FALSE	notDE	no.imprint
RLC00195Zm00004b00006	5.41775	7.51947	4.97446	5.62273	5.66529	2.29383	TE	W22	WP	A	5.97056	4.52728	0.568742	74.2589	0.604123	0.429646	0	1	1	FALSE	notDE	no.imprint
RLC00207Zm00004b00003	1.25025	1.39742	2.72573	0.758121	1.83033	1.74014	TE	W22	WP	A	1.79114	1.44286	0.553845	21.8384	0.500519	0.529148	0	1	1	FALSE	notDE	no.imprint
RLC00207Zm00008a00001	0.41675	0.598896	0.81772	0.379061	0.0871584	0.237292	TE	PH207	WP	B	0.611122	0.234504	0.277314	5.91499	1.50869	0.923885	0.5506	0.581908	1	FALSE	notDE	no.imprint
RLC00217Zm00004b00005	0.208375	0.399264	2.58945	0.442237	1.30738	2.61021	TE	W22	WP	A	1.06569	1.45328	0.423068	15.9906	-0.342213	0.827494	0	1	1	FALSE	notDE	no.imprint
RLC00217Zm00004b00006	1.59754	1.53051	1.49915	1.45307	1.56885	1.18646	TE	W22	WP	A	1.5424	1.40279	0.523701	20.4853	0.343237	0.497767	0	1	1	FALSE	notDE	no.imprint
RLC00217Zm00004b00007	2.56996	2.7283	4.97446	2.59025	2.0918	3.40119	TE	W22	WP	A	3.42424	2.69441	0.55964	41.5681	0.517365	0.394383	0	1	1	FALSE	notDE	no.imprint
RLC00217Zm00004b00017	0.277833	0.465808	0.61329	0.252707	0.261475	0.237292	TE	W22	WP	A	0.45231	0.250491	0.643582	4.85681	1.02688	0.951519	0.0282547	0.977459	1	FALSE	notDE	no.imprint
RLC00217Zm00008a00006	0.277833	0.465808	0.545147	1.32671	1.74317	2.68931	TE	PH207	WP	B	0.429596	1.91973	0.817141	15.2059	-1.94943	0.623076	-1.52377	0.127565	1	FALSE	notDE	no.imprint
RLC00217Zm00008a00008	2.91725	2.2625	1.70358	7.0758	5.75245	5.53682	TE	PH207	WP	B	2.29444	6.12169	0.727376	56.7453	-1.19196	0.394696	-0.486359	0.626713	1	FALSE	notDE	no.imprint
RLC00217Zm00008a00011	0	0.066544	0.40886	0.379061	0.348634	0.395487	TE	PH207	WP	B	0.158468	0.374394	0.70261	3.41479	-1.15963	1.25157	-0.127541	0.898512	1	FALSE	notDE	no.imprint
RLC00224Zm00004b00018	0.0694583	0.399264	0.545147	0.568591	0.52295	0.237292	TE	W22	WP	A	0.337956	0.442944	0.432778	5.25158	-0.260584	0.982083	0	1	1	FALSE	notDE	no.imprint
RLC00229Zm00004b00004	1.87537	1.53051	1.43101	0.0631768	0.174317	0	TE	W22	WP	A	1.6123	0.0791645	0.953198	12.5985	4.62519	1.02103	3.55053	0.00038445	0.0257667	TRUE	down	MEG
RLC00231Zm00008a00020	0.347292	0.399264	0.20443	1.20036	0.610109	1.02827	TE	PH207	WP	B	0.316995	0.946244	0.749062	8.47858	-1.35915	0.784383	-0.457871	0.647045	1	FALSE	notDE	no.imprint
RLC00233Zm00004b00006	0.555666	0.199632	0.20443	0.568591	0.52295	0.632779	TE	W22	WP	A	0.319909	0.574773	0.357567	6.12101	-0.608232	0.887281	0	1	1	FALSE	notDE	no.imprint
RLC00252Zm00004b00001	0.486208	0.133088	2.31687	2.40072	1.65601	5.53682	TE	W22	WP	A	0.978723	3.19785	0.234336	26.4493	-1.60327	0.717215	-0.841126	0.400277	1	FALSE	notDE	no.imprint
RLC00252Zm00004b00003	0.0694583	0.066544	0.136287	0.505414	0.174317	0.711877	TE	W22	WP	A	0.090763	0.463869	0.163645	3.574	-2.17321	1.23866	-0.947155	0.34356	1	FALSE	notDE	no.imprint
RLC00252Zm00004b00004	0.208375	0.33272	0.61329	0.126354	0.261475	0.632779	TE	W22	WP	A	0.384795	0.340203	0.530753	4.81937	0.382245	0.999341	0	1	1	FALSE	notDE	no.imprint
RLC00284Zm00004b00003	1.04187	0.66544	0.681433	0	0.261475	0	TE	W22	WP	A	0.796249	0.0871584	0.901338	6.55314	3.55128	1.18586	2.15142	0.0314428	0.954067	FALSE	notDE	no.imprint
RLC00291Zm00004bS0101	0.8335	0.66544	0.749576	0.379061	0.261475	0.870072	TE	W22	WP	A	0.749505	0.503536	0.598149	8.71161	0.805904	0.756176	0	1	1	FALSE	notDE	no.imprint
RLC00305Zm00004b00014	0.0694583	0.133088	0.20443	0.884475	0.261475	0.790974	TE	W22	WP	A	0.135659	0.645641	0.173632	5.08884	-2.0898	1.05414	-1.03383	0.301214	1	FALSE	notDE	no.imprint
RLC00313Zm00008a00006	6.39016	4.92426	6.67804	11.1191	13.1609	11.5482	TE	PH207	WP	B	5.99749	11.9427	0.665696	120.529	-0.792888	0.280391	0	1	1	FALSE	notDE	no.imprint
RLC00316Zm00008a00013	0.347292	0.199632	0.20443	0.252707	0.697267	0.237292	TE	PH207	WP	B	0.250451	0.395755	0.612429	4.43739	-0.424215	1.02869	0	1	1	FALSE	notDE	no.imprint
RLC00318Zm00008a00003	1.59754	1.59706	1.63544	0.442237	0.697267	0.474584	TE	PH207	WP	B	1.61001	0.53803	0.250474	15.3714	1.80381	0.596136	1.34836	0.177542	1	FALSE	notDE	no.imprint
RLC00318Zm00008a00004	0.138917	0.33272	0.20443	0.379061	0.610109	0.395487	TE	PH207	WP	B	0.225356	0.461552	0.671927	4.63443	-0.813879	0.985129	0	1	1	FALSE	notDE	no.imprint
RLC00318Zm00008a00005	0.347292	0.199632	0.477003	0.442237	0.610109	0.31639	TE	PH207	WP	B	0.341309	0.456245	0.572055	5.39733	-0.246697	0.904352	0	1	1	FALSE	notDE	no.imprint
RLC00335Zm00004bS0001	0.8335	0.33272	0	0.126354	0.174317	0.158195	TE	W22	WP	A	0.38874	0.152955	0.717636	4.10934	1.66953	1.30625	0.51256	0.608259	1	FALSE	notDE	no.imprint
RLC00336Zm00004b00005	0.277833	0.33272	0.477003	0.0631768	0.174317	0.0790974	TE	W22	WP	A	0.362519	0.10553	0.774532	3.29433	1.99945	1.23051	0.812219	0.416666	1	FALSE	notDE	no.imprint
RLC00351Zm00008a00005	0.208375	0.133088	0.272573	0.694944	0.261475	0.632779	TE	PH207	WP	B	0.204679	0.529733	0.721302	4.86554	-1.20413	0.986477	-0.206929	0.836065	1	FALSE	notDE	no.imprint
RLC00367Zm00004b00001	0.208375	0.598896	0.61329	0.126354	0.348634	0.31639	TE	W22	WP	A	0.47352	0.263792	0.642225	5.08117	1.06352	0.974217	0.065201	0.948014	1	FALSE	notDE	no.imprint
RLC00367Zm00004b00006	1.94483	1.99632	1.77173	1.83213	1.13306	2.29383	TE	W22	WP	A	1.90429	1.753	0.520683	25.3299	0.336831	0.475602	0	1	1	FALSE	notDE	no.imprint
RLC00367Zm00004b00014	0.138917	0.465808	0.545147	0.18953	0.174317	0.31639	TE	W22	WP	A	0.38329	0.226746	0.628308	4.16619	0.939579	1.05015	0	1	1	FALSE	notDE	no.imprint
RLC00373Zm00008a00003	0.277833	0.266176	0.136287	0.379061	0.52295	0.158195	TE	PH207	WP	B	0.226765	0.353402	0.609138	4.03389	-0.414773	1.07069	0	1	1	FALSE	notDE	no.imprint
RLC00375Zm00004b00017	0	0.133088	0.681433	0.947651	0.784425	0.395487	TE	W22	WP	A	0.271507	0.709188	0.276852	6.37597	-1.33295	1.03482	-0.32175	0.747642	1	FALSE	notDE	no.imprint
RLC00390Zm00004b00008	7.08475	6.72094	4.70189	6.2545	6.36256	4.11307	TE	W22	WP	A	6.16919	5.57671	0.525221	82.6436	0.370034	0.374881	0	1	1	FALSE	notDE	no.imprint
RLC00391Zm00004b00011	1.18079	0.99816	0.81772	0.505414	0.435792	0.632779	TE	W22	WP	A	0.99889	0.524662	0.655633	10.8601	1.15786	0.675864	0.233568	0.81532	1	FALSE	notDE	no.imprint
RLC00416Zm00004b00004	0.347292	0.266176	0.20443	1.20036	1.65601	1.89834	TE	W22	WP	A	0.272632	1.5849	0.146771	12.117	-2.30829	0.703861	-1.85873	0.0630655	1	FALSE	notDE	no.imprint
RLC00416Zm00004b00015	0.764041	0.865072	0.681433	0.442237	0.871584	0.790974	TE	W22	WP	A	0.770182	0.701598	0.5233	10.2126	0.377408	0.681047	0	1	1	FALSE	notDE	no.imprint
RLC00462Zm00004b00005	1.04187	0.598896	0.81772	0.252707	1.13306	1.18646	TE	W22	WP	A	0.819497	0.857409	0.488696	11.4698	0.190329	0.719083	0	1	1	FALSE	notDE	no.imprint
RLC00473Zm00004b00004	1.52808	2.79485	0.81772	1.32671	2.35328	1.02827	TE	W22	WP	A	1.71355	1.56942	0.521951	23.3168	0.385039	0.607383	0	1	1	FALSE	notDE	no.imprint
RLC00474Zm00004b00004	0.555666	0.931616	0.885863	0.505414	0.610109	0.237292	TE	W22	WP	A	0.791048	0.450938	0.636922	8.72439	0.995249	0.755237	0	1	1	FALSE	notDE	no.imprint
RLC00475Zm00004b00003	0.625125	0.598896	0.40886	0.379061	0.697267	0.632779	TE	W22	WP	A	0.544294	0.569702	0.488596	7.73632	0.185147	0.772118	0	1	1	FALSE	notDE	no.imprint
RLC00480Zm00004b00006	0.555666	0.865072	1.90801	0.505414	0.697267	0.870072	TE	W22	WP	A	1.10958	0.690918	0.616264	12.1129	0.843014	0.664899	0	1	1	FALSE	notDE	no.imprint
RLC00480Zm00008a00002	0.208375	0.066544	0.545147	0.694944	0.174317	1.26556	TE	PH207	WP	B	0.273355	0.711607	0.722471	6.32384	-1.23607	0.996078	-0.237002	0.812655	1	FALSE	notDE	no.imprint
RLC00498Zm00004b00007	0.208375	0.199632	0.681433	0.18953	0.0871584	0.0790974	TE	W22	WP	A	0.363147	0.118595	0.75382	3.27472	1.6895	1.23455	0.558508	0.576498	1	FALSE	notDE	no.imprint
RLC00500Zm00004b00011	4.09804	4.59154	7.63205	12.8881	13.2481	11.7855	TE	W22	WP	A	5.44054	12.6405	0.300897	120.061	-1.04872	0.289439	-0.168323	0.86633	1	FALSE	notDE	no.imprint
RLC00500Zm00008a00013	0.347292	0.532352	0.954006	1.6426	1.39453	1.66105	TE	PH207	WP	B	0.611217	1.56606	0.719275	14.3305	-1.19517	0.600236	-0.325161	0.745059	1	FALSE	notDE	no.imprint
RLC00510Zm00008a00002	2.36158	1.79669	0.61329	4.92779	2.78907	1.10736	TE	PH207	WP	B	1.59052	2.94141	0.649041	31.7152	-0.653865	0.645267	0	1	1	FALSE	notDE	no.imprint
RLC00536Zm00004b00004	0.41675	0.731984	0.40886	1.13718	1.22022	0.870072	TE	W22	WP	A	0.519198	1.07582	0.325512	10.8302	-0.835182	0.681093	0	1	1	FALSE	notDE	no.imprint
RLC00610Zm00008a00002	0.0694583	0.199632	0.340717	0.821298	0.261475	1.50285	TE	PH207	WP	B	0.203269	0.861875	0.809163	6.81919	-1.90586	0.961105	-0.942522	0.345925	1	FALSE	notDE	no.imprint
RLC00627Zm00008a00005	0.902958	0.532352	1.15844	4.80143	4.70655	3.55938	TE	PH207	WP	B	0.864582	4.35579	0.834383	34.2939	-2.16144	0.459722	-2.5264	0.0115238	0.426333	FALSE	notDE	no.imprint
RLC00694Zm00008a00002	0.347292	0.199632	0.20443	0.758121	0	0.474584	TE	PH207	WP	B	0.250451	0.410902	0.621305	4.53851	-0.525883	1.15192	0	1	1	FALSE	notDE	no.imprint
RLC00699Zm00004b00005	2.08375	3.3272	2.86202	1.32671	2.26612	1.34466	TE	W22	WP	A	2.75766	1.64583	0.626244	30.9022	0.958113	0.45726	0	1	1	FALSE	notDE	no.imprint
RLC00771Zm00004b00003	0.347292	0.465808	0	0.252707	0.348634	0	TE	W22	WP	A	0.271033	0.200447	0.574856	3.49074	0.707727	1.42493	0	1	1	FALSE	notDE	no.imprint
RLC00771Zm00004b00004	2.63942	2.2625	3.20274	1.6426	1.91748	2.29383	TE	W22	WP	A	2.70155	1.9513	0.580622	32.1472	0.673065	0.409222	0	1	1	FALSE	notDE	no.imprint
RLC00771Zm00004b00005	2.84779	3.12757	1.70358	1.32671	1.0459	0.632779	TE	W22	WP	A	2.55965	1.0018	0.71871	25.9914	1.57215	0.54208	1.05546	0.291213	1	FALSE	notDE	no.imprint
RLC00771Zm00008a00003	1.31971	1.39742	1.49915	2.52707	2.78907	2.05653	TE	PH207	WP	B	1.40543	2.45756	0.636181	26.1639	-0.609472	0.452187	0	1	1	FALSE	notDE	no.imprint
RLC00785Zm00008a00002	0.555666	0.532352	0.340717	0.315884	0.348634	0.395487	TE	PH207	WP	B	0.476245	0.353335	0.42592	5.8644	0.671102	0.872392	0	1	1	FALSE	notDE	no.imprint
RLC00833Zm00008a00003	0.486208	2.19595	0.477003	0	0	0	TE	PH207	WP	B	1.05305	0	0	8.09687	6.50157	1.48695	3.6999	0.000215685	0.0160792	TRUE	down	PEG
RLC00875Zm00008a00001	0.0694583	0.465808	0.0681433	0.126354	0.610109	0.0790974	TE	PH207	WP	B	0.201137	0.271853	0.574755	3.31795	-0.158153	1.33154	0	1	1	FALSE	notDE	no.imprint
RLC00883Zm00004b00004	0.347292	0.266176	0.272573	0.126354	0.174317	0.237292	TE	W22	WP	A	0.295347	0.179321	0.622218	3.33961	0.958356	1.13026	0	1	1	FALSE	notDE	no.imprint
RLC00894Zm00004b00005	0.694583	1.26434	0.81772	1.13718	0.871584	0.870072	TE	W22	WP	A	0.925546	0.959612	0.490965	13.0802	0.152523	0.619312	0	1	1	FALSE	notDE	no.imprint
RLC00901Zm00004b00001	0.972416	1.33088	2.11244	1.95848	1.22022	1.26556	TE	W22	WP	A	1.47191	1.48142	0.498391	20.0777	0.138355	0.523525	0	1	1	FALSE	notDE	no.imprint
RLC00950Zm00004b00001	0.625125	0.465808	0.749576	0	0.174317	0.237292	TE	W22	WP	A	0.613503	0.137203	0.817235	5.32269	2.44208	1.07689	1.33912	0.180531	1	FALSE	notDE	no.imprint
RLC01026Zm00004b00003	1.18079	0.731984	1.43101	1.6426	0.784425	0.949169	TE	W22	WP	A	1.11459	1.1254	0.497589	15.3689	0.14131	0.595119	0	1	1	FALSE	notDE	no.imprint
RLC01126Zm00004b00002	0.764041	0.99816	0.545147	0.505414	0.0871584	0.237292	TE	W22	WP	A	0.769116	0.276622	0.735477	7.62758	1.64858	0.876351	0.740088	0.459246	1	FALSE	notDE	no.imprint
RLC01209Zm00004b00007	0.41675	0.133088	0.272573	0.568591	0.697267	0.158195	TE	W22	WP	A	0.274137	0.474684	0.366091	5.14443	-0.606761	1.00111	0	1	1	FALSE	notDE	no.imprint
RLC01244Zm00008a00008	0.347292	0.532352	0.272573	0.758121	0.871584	0.553682	TE	PH207	WP	B	0.384072	0.727796	0.65457	7.59837	-0.70019	0.792017	0	1	1	FALSE	notDE	no.imprint
RLC01251Zm00004b00006	0.694583	0.532352	0.340717	0.126354	0.348634	0.474584	TE	W22	WP	A	0.522551	0.316524	0.62277	5.97136	1.01089	0.919179	0.0118525	0.990543	1	FALSE	notDE	no.imprint
RLC01259Zm00008a00005	1.31971	0.865072	0.885863	0.442237	0.958742	0.395487	TE	PH207	WP	B	1.02355	0.598822	0.369103	11.5431	1.01066	0.689716	0.0154583	0.987667	1	FALSE	notDE	no.imprint
RLC01269Zm00004b00002	0.694583	0.199632	0.477003	0.505414	0.348634	0.553682	TE	W22	WP	A	0.457073	0.469243	0.493431	6.38594	0.16483	0.862927	0	1	1	FALSE	notDE	no.imprint
RLC01335Zm00004b00022	0.208375	0.931616	1.22658	0.126354	0.348634	0.158195	TE	W22	WP	A	0.788857	0.211061	0.788922	6.91543	2.08686	0.958192	1.13428	0.256678	1	FALSE	notDE	no.imprint
RLC01350Zm00004b00008	0.555666	0.66544	0.40886	0.568591	0.697267	0.711877	TE	W22	WP	A	0.543322	0.659245	0.451802	8.30724	-0.0424815	0.738332	0	1	1	FALSE	notDE	no.imprint
RLC01350Zm00008a00006	0.625125	0.532352	0.681433	0.568591	0.784425	1.02827	TE	PH207	WP	B	0.61297	0.793761	0.564259	9.52618	-0.154033	0.685231	0	1	1	FALSE	notDE	no.imprint
RLC01360Zm00008a00001	0.0694583	0.266176	0.0681433	0.568591	0.52295	0.711877	TE	PH207	WP	B	0.134593	0.601139	0.817063	4.85497	-1.91611	1.05396	-0.869213	0.384731	1	FALSE	notDE	no.imprint
RLC01373Zm00004b00054	0.764041	1.39742	0.885863	0.315884	0.52295	0.949169	TE	W22	WP	A	1.01578	0.596001	0.630221	11.3169	1.02593	0.697509	0.0371687	0.970351	1	FALSE	notDE	no.imprint
RLC01390Zm00008a00014	0.486208	0.931616	1.36287	0.694944	1.13306	0.31639	TE	PH207	WP	B	0.926897	0.714798	0.435402	11.2387	0.531244	0.712507	0	1	1	FALSE	notDE	no.imprint
RLC01401Zm00004b00003	0.8335	0.465808	0	0	0	0	TE	W22	WP	A	0.433103	0	1	3.48508	5.28775	3.75944	1.14053	0.254066	1	FALSE	notDE	no.imprint
RLC01427Zm00008a00001	2.91725	3.19411	0.272573	2.65342	3.1377	0.0790974	TE	PH207	WP	B	2.12798	1.95674	0.479039	29.7944	0.386639	1.45234	0	1	1	FALSE	notDE	no.imprint
RLC01432Zm00004b00002	1.18079	2.46213	3.06645	5.62273	5.57814	5.53682	TE	W22	WP	A	2.23646	5.57923	0.28615	51.7504	-1.14528	0.384323	-0.378015	0.70542	1	FALSE	notDE	no.imprint
RLC01599Zm00008a00002	0.208375	0.066544	0	1.20036	1.0459	1.42375	TE	PH207	WP	B	0.0916396	1.22334	0.930311	8.52902	-3.50419	1.00319	-2.49621	0.0125527	0.456104	FALSE	notDE	no.imprint
RLC01670Zm00008a00004	0.208375	0.199632	0.0681433	1.6426	2.35328	0.632779	TE	PH207	WP	B	0.158717	1.54288	0.906725	11.2701	-3.06771	0.877865	-2.35539	0.0185034	0.626886	FALSE	notDE	no.imprint
RLC01757Zm00008a00001	0.486208	0.199632	0.340717	0.568591	0.348634	0.237292	TE	PH207	WP	B	0.342186	0.384839	0.529334	5.05282	0.0050409	0.955892	0	1	1	FALSE	notDE	no.imprint
RLC01899Zm00004b00004	1.94483	0.99816	1.49915	0.631768	0.697267	0.632779	TE	W22	WP	A	1.48072	0.653938	0.693656	15.1901	1.39092	0.601657	0.649734	0.515864	1	FALSE	notDE	no.imprint
RLC01923Zm00008a00002	0.138917	0.133088	0.136287	0.694944	0.610109	0.949169	TE	PH207	WP	B	0.136097	0.751407	0.846652	5.77727	-2.25463	0.967125	-1.29727	0.194537	1	FALSE	notDE	no.imprint
RLC01923Zm00008a00003	0.41675	0.598896	0.272573	0.18953	0.435792	0.395487	TE	PH207	WP	B	0.429406	0.34027	0.442095	5.42682	0.606451	0.929105	0	1	1	FALSE	notDE	no.imprint
RLC01954Zm00004b00001	1.59754	0.731984	0.545147	0.505414	0.610109	0.474584	TE	W22	WP	A	0.958224	0.530036	0.643855	10.7838	1.10891	0.738974	0.147379	0.882833	1	FALSE	notDE	no.imprint
RLC01954Zm00008a00002	0.486208	1.13125	0.477003	2.59025	1.74317	1.50285	TE	PH207	WP	B	0.698153	1.94542	0.735906	17.8683	-1.26623	0.609956	-0.436469	0.662496	1	FALSE	notDE	no.imprint
RLC01975Zm00008a00001	0.347292	0.133088	0.272573	0.568591	0.784425	0.711877	TE	PH207	WP	B	0.250984	0.688298	0.732791	6.24493	-1.24823	0.872087	-0.284636	0.775923	1	FALSE	notDE	no.imprint
RLC02063Zm00008a00002	0.277833	0.133088	0.477003	0.947651	1.0459	0.870072	TE	PH207	WP	B	0.295975	0.954541	0.763318	8.21261	-1.5291	0.786599	-0.672645	0.501173	1	FALSE	notDE	no.imprint
RLC02174Zm00004b00008	0	0.598896	0.40886	0.315884	1.30738	0.158195	TE	W22	WP	A	0.335919	0.593818	0.361305	6.27762	-0.638186	1.1231	0	1	1	FALSE	notDE	no.imprint
RLC02277Zm00004b00002	0.347292	0.399264	0.0681433	0.126354	0.52295	0.158195	TE	W22	WP	A	0.271566	0.269166	0.502219	3.86337	0.312484	1.16953	0	1	1	FALSE	notDE	no.imprint
RLC02319Zm00008a00001	0.0694583	0.199632	0.340717	0.315884	0.348634	0.237292	TE	PH207	WP	B	0.203269	0.300603	0.596586	3.35621	-0.418101	1.13283	0	1	1	FALSE	notDE	no.imprint
RLC02347Zm00008a00004	0.0694583	0.133088	0.0681433	0.0631768	0.784425	0.395487	TE	PH207	WP	B	0.0902299	0.414363	0.821183	3.30371	-1.94011	1.33912	-0.702035	0.482657	1	FALSE	notDE	no.imprint
RLC02357Zm00004b00001	0.486208	0.399264	1.02215	0.18953	0.435792	0.237292	TE	W22	WP	A	0.635874	0.287538	0.688613	6.32743	1.32317	0.882941	0.366014	0.714355	1	FALSE	notDE	no.imprint
RLC02432Zm00004b00001	0.625125	0.66544	0.749576	0.126354	0.348634	0.711877	TE	W22	WP	A	0.680047	0.395621	0.632209	7.45319	1.03519	0.832253	0.0422857	0.966271	1	FALSE	notDE	no.imprint
RLC02432Zm00008a00001	0.625125	0.133088	0.272573	1.074	0.0871584	1.02827	TE	PH207	WP	B	0.343595	0.72981	0.679902	7.25537	-0.867883	0.983289	0	1	1	FALSE	notDE	no.imprint
RLC02521Zm00004b00002	0.347292	0.465808	0.749576	0.0631768	0.52295	0.870072	TE	W22	WP	A	0.520892	0.4854	0.517635	6.7235	0.331701	0.922274	0	1	1	FALSE	notDE	no.imprint
RLC02521Zm00008a00001	0.138917	0.199632	0.272573	0.126354	0.261475	0.553682	TE	PH207	WP	B	0.203707	0.313837	0.606396	3.41702	-0.397329	1.13578	0	1	1	FALSE	notDE	no.imprint
RLC02610Zm00008a00001	128.845	101.48	73.6629	204.44	203.776	168.557	TE	PH207	WP	B	101.329	192.258	0.654858	2004.32	-0.683912	0.307169	0	1	1	FALSE	notDE	no.imprint
RLC02752Zm00008a00001	0.0694583	0.066544	0.272573	0.442237	0.174317	0.474584	TE	PH207	WP	B	0.136192	0.363713	0.727564	3.24286	-1.28955	1.2124	-0.238822	0.811244	1	FALSE	notDE	no.imprint
RLC03056Zm00008a00002	0.138917	0.266176	0.136287	0.694944	0.435792	0.474584	TE	PH207	WP	B	0.18046	0.535107	0.747809	4.80854	-1.36425	0.996026	-0.365705	0.714585	1	FALSE	notDE	no.imprint
RLC03275Zm00004b00001	0.486208	0.266176	0.885863	2.7166	2.52759	1.10736	TE	W22	WP	A	0.546082	2.11719	0.205042	17.6278	-1.8208	0.638467	-1.28557	0.198592	1	FALSE	notDE	no.imprint
RLC03341Zm00008a00001	0.277833	0.199632	0.0681433	0.252707	0.610109	0.237292	TE	PH207	WP	B	0.18187	0.366703	0.668467	3.77852	-0.747494	1.1322	0	1	1	FALSE	notDE	no.imprint
RLC03416Zm00004b00001	0.277833	0.465808	0.136287	0.315884	0.174317	0.395487	TE	W22	WP	A	0.293309	0.295229	0.498369	4.13628	0.241705	1.0563	0	1	1	FALSE	notDE	no.imprint
RLC03439Zm00008a00002	0.0694583	0.066544	0.136287	0.252707	1.0459	0.0790974	TE	PH207	WP	B	0.090763	0.459235	0.834976	3.63221	-2.16845	1.33855	-0.872919	0.382707	1	FALSE	notDE	no.imprint
RLC03498Zm00008a00001	0.208375	0.33272	0.545147	1.26354	1.22022	1.34466	TE	PH207	WP	B	0.36208	1.27614	0.778979	10.7226	-1.64478	0.691552	-0.932366	0.351148	1	FALSE	notDE	no.imprint
RLC03576Zm00008a00001	0.0694583	0.066544	0.136287	0.252707	0.610109	0.632779	TE	PH207	WP	B	0.090763	0.498532	0.84598	3.79041	-2.25283	1.1995	-1.04445	0.296276	1	FALSE	notDE	no.imprint
RLC03925Zm00004b00001	29.7976	32.6731	21.9421	35.9476	40.9644	40.1815	TE	W22	WP	A	28.1376	39.0312	0.418909	461.554	-0.232662	0.282215	0	1	1	FALSE	notDE	no.imprint
RLC04418Zm00004b00001	1.04187	0.865072	1.22658	0.631768	0.958742	0.790974	TE	W22	WP	A	1.04451	0.793828	0.568181	12.7092	0.602424	0.604709	0	1	1	FALSE	notDE	no.imprint
RLC04542Zm00004b00001	4.44533	1.59706	1.77173	0.631768	1.65601	0.711877	TE	W22	WP	A	2.6047	0.999885	0.722608	26.3335	1.64684	0.614124	1.05327	0.292215	1	FALSE	notDE	no.imprint
RLC04734Zm00008a00004	0.972416	0.465808	0.749576	1.13718	1.0459	0.553682	TE	PH207	WP	B	0.729267	0.912255	0.555737	11.3331	-0.136813	0.679642	0	1	1	FALSE	notDE	no.imprint
RLC04796Zm00008a00002	1.59754	0.865072	1.02215	0.631768	0.52295	0.790974	TE	PH207	WP	B	1.16159	0.648564	0.358293	12.8479	1.06556	0.640412	0.102378	0.918456	1	FALSE	notDE	no.imprint
RLC05387Zm00004b00001	0.555666	0.266176	0.0681433	0.252707	0.0871584	0.158195	TE	W22	WP	A	0.296662	0.16602	0.641179	3.41869	1.08178	1.24297	0.0657921	0.947543	1	FALSE	notDE	no.imprint
RLC05823Zm00004b00001	0	0	0.20443	1.13718	2.78907	0.711877	TE	W22	WP	A	0.0681433	1.54604	0.0422153	10.4243	-4.38431	1.14999	-2.9429	0.00325151	0.154073	FALSE	notDE	no.imprint
RLC06241Zm00008a00001	2.77833	2.2625	1.97616	6.2545	5.40382	3.87577	TE	PH207	WP	B	2.33899	5.17803	0.68884	51.0329	-0.937932	0.404077	0	1	1	FALSE	notDE	no.imprint
RLC06397Zm00004b00001	0.41675	0.731984	0.477003	1.01083	0.610109	0.237292	TE	W22	WP	A	0.541912	0.61941	0.466634	8.11117	-0.0196743	0.818222	0	1	1	FALSE	notDE	no.imprint
RLC07254Zm00004b00001	0.347292	0.66544	0.81772	0.18953	0.0871584	0	TE	W22	WP	A	0.61015	0.0922295	0.86869	5.0047	2.80613	1.15532	1.56332	0.117978	1	FALSE	notDE	no.imprint
RLC07642Zm00004b00001	0.41675	0.399264	0.136287	0.442237	0.0871584	0.0790974	TE	W22	WP	A	0.317433	0.202831	0.610139	3.80398	0.825963	1.18723	0	1	1	FALSE	notDE	no.imprint
RLC08101Zm00008a00001	0.208375	0.465808	0.272573	0.821298	0.697267	0.474584	TE	PH207	WP	B	0.315585	0.664383	0.677964	6.65493	-0.875512	0.848535	0	1	1	FALSE	notDE	no.imprint
RLC08157Zm00004b00001	1.94483	2.12941	1.36287	1.13718	1.39453	1.10736	TE	W22	WP	A	1.81237	1.21303	0.599052	21.4783	0.814035	0.51671	0	1	1	FALSE	notDE	no.imprint
RLC08419Zm00004b00002	10.8355	11.0463	2.18059	9.16063	13.3352	3.0848	TE	W22	WP	A	8.0208	8.52689	0.484708	118.545	0.180623	0.928518	0	1	1	FALSE	notDE	no.imprint
RLC08656Zm00008a00001	0.208375	0.199632	0.136287	0.379061	0.174317	0.31639	TE	PH207	WP	B	0.181431	0.289922	0.615085	3.2311	-0.469132	1.14413	0	1	1	FALSE	notDE	no.imprint
RLC09991Zm00004b00001	0.902958	1.26434	0.749576	1.70577	1.83033	2.05653	TE	W22	WP	A	0.97229	1.86421	0.342778	19.2117	-0.707698	0.527836	0	1	1	FALSE	notDE	no.imprint
RLC09991Zm00008a00001	0.555666	0.399264	0.136287	0.758121	0.435792	0.553682	TE	PH207	WP	B	0.363739	0.582532	0.615608	6.58706	-0.437743	0.883291	0	1	1	FALSE	notDE	no.imprint
RLC11064Zm00008a00001	0.347292	0.133088	0.40886	0.315884	0.697267	0.474584	TE	PH207	WP	B	0.296413	0.495912	0.625894	5.29913	-0.546216	0.931426	0	1	1	FALSE	notDE	no.imprint
RLC11137Zm00004b00001	12.433	12.0445	12.4702	3.85378	2.26612	2.9266	TE	W22	WP	A	12.3159	3.0155	0.803312	110.652	2.2231	0.324753	3.76624	0.000165722	0.0128531	TRUE	notDE	no.imprint
RLC11798Zm00004b00001	0.277833	0	0.749576	0.252707	0.348634	0.158195	TE	W22	WP	A	0.34247	0.253178	0.574953	3.94186	0.524953	1.21797	0	1	1	FALSE	notDE	no.imprint
RLC14069Zm00004b00004	0.208375	0.266176	0.477003	0.315884	0.435792	0.158195	TE	W22	WP	A	0.317185	0.30329	0.511197	4.22148	0.220822	1.01792	0	1	1	FALSE	notDE	no.imprint
RLC14293Zm00004b00001	0.486208	0.266176	0.20443	0.379061	0.0871584	0.237292	TE	W22	WP	A	0.318938	0.234504	0.576281	3.95444	0.64339	1.0971	0	1	1	FALSE	notDE	no.imprint
RLC15240Zm00008a00001	0.41675	0.133088	0.20443	0.694944	0.261475	0.711877	TE	PH207	WP	B	0.251423	0.556099	0.688649	5.4456	-0.932843	0.961517	0	1	1	FALSE	notDE	no.imprint
RLC15241Zm00008a00001	0.0694583	0.066544	0	0.505414	0.610109	0.31639	TE	PH207	WP	B	0.0453341	0.477304	0.913259	3.44768	-3.16797	1.43884	-1.50674	0.131876	1	FALSE	notDE	no.imprint
RLC15328Zm00004b00001	0.694583	0.798528	0.136287	0.126354	0	0.0790974	TE	W22	WP	A	0.543133	0.0684836	0.888028	4.71038	3.18262	1.32015	1.65331	0.0982677	1	FALSE	notDE	no.imprint
RLC15934Zm00008a00001	0.694583	0.66544	0.81772	1.26354	1.39453	1.81924	TE	PH207	WP	B	0.725914	1.49244	0.672769	14.8011	-0.831666	0.566485	0	1	1	FALSE	notDE	no.imprint
RLC16562Zm00008a00002	0.0694583	0.266176	0.136287	0.505414	0.697267	0.237292	TE	PH207	WP	B	0.157307	0.479991	0.753166	4.2879	-1.40675	1.09229	-0.372382	0.709608	1	FALSE	notDE	no.imprint
RLC16704Zm00008a00006	1.667	1.46397	2.65759	2.33754	2.0918	0.870072	TE	PH207	WP	B	1.92952	1.76647	0.477943	25.3896	0.274185	0.518982	0	1	1	FALSE	notDE	no.imprint
RLC16719Zm00008a00004	0.347292	0.199632	0.20443	1.20036	0.52295	0.31639	TE	PH207	WP	B	0.250451	0.679899	0.730799	6.34916	-1.26873	0.935208	-0.287343	0.77385	1	FALSE	notDE	no.imprint
RLC16919Zm00004b00001	1.04187	0.931616	1.5673	1.01083	0.697267	1.34466	TE	W22	WP	A	1.18026	1.01758	0.537009	14.9783	0.396822	0.570182	0	1	1	FALSE	notDE	no.imprint
RLC17566Zm00008a00001	1.11133	1.53051	2.24873	3.47472	3.66065	5.22043	TE	PH207	WP	B	1.63019	4.1186	0.716429	37.8061	-1.14851	0.407262	-0.364651	0.715372	1	FALSE	notDE	no.imprint
RLC17646Zm00004b00002	0.347292	0.133088	0.136287	0.505414	0.435792	0.158195	TE	W22	WP	A	0.205555	0.366467	0.359349	3.96669	-0.631546	1.10206	0	1	1	FALSE	notDE	no.imprint
RLC17717Zm00004b00001	1.04187	0.798528	0.681433	0.694944	0.610109	0.790974	TE	W22	WP	A	0.840612	0.698676	0.546105	10.7924	0.49328	0.662681	0	1	1	FALSE	notDE	no.imprint
RLC17815Zm00004b00001	0.8335	0.066544	0.477003	0.0631768	0	0.0790974	TE	W22	WP	A	0.459016	0.0474247	0.906357	3.7198	3.44026	1.52743	1.59762	0.110127	1	FALSE	notDE	no.imprint
RLC17898Zm00008a00001	0.41675	0.399264	0.0681433	0.568591	0.610109	0.395487	TE	PH207	WP	B	0.294719	0.524729	0.640344	5.70593	-0.572375	0.956685	0	1	1	FALSE	notDE	no.imprint
RLC18167Zm00004b00001	2.5005	3.12757	2.45316	2.33754	2.35328	1.10736	TE	W22	WP	A	2.69374	1.93273	0.582246	32.6469	0.678077	0.470158	0	1	1	FALSE	notDE	no.imprint
RLC18167Zm00008a00003	0.208375	0.133088	0.136287	0.379061	0.784425	0.395487	TE	PH207	WP	B	0.15925	0.519658	0.765432	4.53148	-1.48423	1.03673	-0.467072	0.640449	1	FALSE	notDE	no.imprint
RLC19642Zm00004b00001	1.18079	0.66544	0.545147	0.694944	0.697267	0.870072	TE	W22	WP	A	0.797126	0.754094	0.51387	10.8805	0.323972	0.684056	0	1	1	FALSE	notDE	no.imprint
RLC19712Zm00008a00015	0.902958	0.731984	0.545147	0.821298	1.0459	0.553682	TE	PH207	WP	B	0.726696	0.80696	0.526168	10.713	0.0727879	0.683768	0	1	1	FALSE	notDE	no.imprint
RLC19717Zm00004b00002	2.98671	2.86139	3.40717	4.23284	2.87623	2.84751	TE	W22	WP	A	3.08509	3.31886	0.481748	44.089	0.0774447	0.385155	0	1	1	FALSE	notDE	no.imprint
RLC20396Zm00004b00001	0.208375	0.266176	0.340717	0.315884	0.174317	0.395487	TE	W22	WP	A	0.271756	0.295229	0.4793	3.84536	0.0648302	1.03829	0	1	1	FALSE	notDE	no.imprint
RLC20926Zm00008a00001	0.625125	0.532352	1.09029	2.08483	1.22022	1.26556	TE	PH207	WP	B	0.749257	1.52354	0.670337	15.1972	-0.875844	0.595104	0	1	1	FALSE	notDE	no.imprint
RLC21552Zm00004b00001	2.15321	2.06286	1.02215	0.505414	0.697267	0.474584	TE	W22	WP	A	1.74607	0.559089	0.757462	16.9754	1.9004	0.631981	1.42472	0.154238	1	FALSE	notDE	no.imprint
RLC21827Zm00004b00002	1.18079	0.731984	0.545147	1.57942	0.52295	1.26556	TE	W22	WP	A	0.819307	1.12264	0.421899	13.4544	-0.232178	0.675208	0	1	1	FALSE	notDE	no.imprint
RLC21979Zm00004b00001	0.555666	0.798528	1.90801	2.27436	3.39918	2.37292	TE	W22	WP	A	1.0874	2.68215	0.28847	24.7422	-1.15641	0.520105	-0.300722	0.763626	1	FALSE	notDE	no.imprint
RLC22186Zm00004b00001	0.972416	0.465808	0.681433	0.568591	0.52295	0.395487	TE	W22	WP	A	0.706552	0.495676	0.587702	8.46838	0.712178	0.754179	0	1	1	FALSE	notDE	no.imprint
RLC23771Zm00008a00001	0.972416	1.19779	0.61329	2.08483	1.65601	2.05653	TE	PH207	WP	B	0.927833	1.93246	0.675616	19.4176	-0.826525	0.542624	0	1	1	FALSE	notDE	no.imprint
RLC24678Zm00008a00021	0.486208	0.798528	0.545147	0.821298	0.52295	1.10736	TE	PH207	WP	B	0.609961	0.817204	0.572607	9.73009	-0.201515	0.701855	0	1	1	FALSE	notDE	no.imprint
RLC24717Zm00004b00001	1.38917	0.532352	0.81772	0.379061	0.174317	0.0790974	TE	W22	WP	A	0.913079	0.210825	0.812417	8.24608	2.27165	0.897908	1.41624	0.156707	1	FALSE	notDE	no.imprint
RLC24815Zm00004b00001	2.29212	1.86323	1.5673	0.568591	0.871584	0.711877	TE	W22	WP	A	1.90755	0.71735	0.726713	18.9451	1.65402	0.558919	1.17016	0.241938	1	FALSE	notDE	no.imprint
RLC25030Zm00008a00033	0.138917	0.399264	0.20443	0.884475	0.610109	1.18646	TE	PH207	WP	B	0.247537	0.893681	0.783094	7.51833	-1.62738	0.84116	-0.745851	0.455757	1	FALSE	notDE	no.imprint
RLC25034Zm00004b00001	0.764041	0.731984	0.545147	0.758121	0.348634	0.237292	TE	W22	WP	A	0.680391	0.448016	0.602966	8.05905	0.780173	0.805145	0	1	1	FALSE	notDE	no.imprint
RLC25034Zm00004b00002	18.4759	19.6305	16.627	10.8664	12.3765	8.46342	TE	W22	WP	A	18.2445	10.5688	0.633197	204.262	1.00229	0.294221	0.00778209	0.993791	1	FALSE	notDE	no.imprint
RLC25034Zm00004b00020	5.55666	5.12389	5.31518	2.77978	3.22486	2.84751	TE	W22	WP	A	5.33191	2.95071	0.643746	58.4536	1.06694	0.342465	0.195472	0.845023	1	FALSE	notDE	no.imprint
RLC25034Zm00004b00039	0.347292	0.33272	0.477003	0.18953	0.261475	0.31639	TE	W22	WP	A	0.385672	0.255798	0.601231	4.42644	0.799879	0.977372	0	1	1	FALSE	notDE	no.imprint
RLC25040Zm00004b00044	0.764041	0.399264	0.61329	1.26354	1.56885	1.10736	TE	W22	WP	A	0.592198	1.31325	0.310792	12.8257	-0.947074	0.628626	0	1	1	FALSE	notDE	no.imprint
RLC25043Zm00004b00035	0.347292	0.465808	1.5673	0.821298	1.13306	3.32209	TE	W22	WP	A	0.793465	1.75882	0.310885	16.3141	-0.986223	0.704557	0	1	1	FALSE	notDE	no.imprint
RLC25046Zm00004b00005	0.555666	0.598896	0.0681433	0.252707	0.52295	0.395487	TE	W22	WP	A	0.407569	0.390381	0.51077	5.70971	0.365824	0.994764	0	1	1	FALSE	notDE	no.imprint
RLC25052Zm00004b00008	1.80592	0.865072	6.20104	2.46389	1.74317	1.66105	TE	W22	WP	A	2.95734	1.95604	0.601896	32.6318	0.673865	0.587291	0	1	1	FALSE	notDE	no.imprint
RLC25070Zm00008a00002	0.0694583	0.266176	0.136287	0.442237	1.22022	0.31639	TE	PH207	WP	B	0.157307	0.659615	0.807439	5.43331	-1.85002	1.05025	-0.80935	0.418314	1	FALSE	notDE	no.imprint
RLC25095Zm00008a00049	0.0694583	0.33272	0.545147	0.631768	0.958742	0.711877	TE	PH207	WP	B	0.315775	0.767462	0.70849	7.10309	-1.1236	0.854709	-0.144612	0.885017	1	FALSE	notDE	no.imprint
RLC25151Zm00008a00002	0.764041	0.731984	0.340717	0.505414	0.958742	0.395487	TE	PH207	WP	B	0.612247	0.619881	0.503098	8.70007	0.235011	0.782161	0	1	1	FALSE	notDE	no.imprint
RLC25483Zm00004b00002	0.277833	1.46397	0.61329	0	0	0	TE	W22	WP	A	0.78503	0	1	5.88452	6.04402	1.52225	3.31352	0.000921298	0.0535607	FALSE	notDE	no.imprint
RLC25502Zm00008a00003	0.41675	0.199632	0.272573	0.505414	0.52295	0.237292	TE	PH207	WP	B	0.296318	0.421886	0.587417	4.95824	-0.314368	0.958369	0	1	1	FALSE	notDE	no.imprint
RLC25920Zm00004b00002	1.18079	1.13125	1.43101	0.947651	0.784425	0.870072	TE	W22	WP	A	1.24768	0.867383	0.589903	14.7018	0.712869	0.564047	0	1	1	FALSE	notDE	no.imprint
RLC27192Zm00008a00001	0.8335	0.798528	0.272573	1.8953	1.0459	2.53112	TE	PH207	WP	B	0.634867	1.82411	0.741816	16.4803	-1.26087	0.647362	-0.402975	0.686966	1	FALSE	notDE	no.imprint
RLC28866Zm00008a00007	0.555666	0.066544	0.272573	0.315884	0.261475	0.553682	TE	PH207	WP	B	0.298261	0.377014	0.558311	4.6205	-0.104272	1.04648	0	1	1	FALSE	notDE	no.imprint
RLC29169Zm00004b00001	5.07046	4.19227	3.20274	4.10649	3.74781	1.89834	TE	W22	WP	A	4.15515	3.25088	0.56105	52.5305	0.568244	0.44109	0	1	1	FALSE	notDE	no.imprint
RLC29169Zm00008a00001	0.486208	1.13125	0.340717	2.65342	2.44043	0.870072	TE	PH207	WP	B	0.652724	1.98798	0.752822	17.9778	-1.38745	0.682992	-0.567285	0.570521	1	FALSE	notDE	no.imprint
RLC29265Zm00004b00001	4.44533	3.52683	1.90801	2.14801	2.96338	1.50285	TE	W22	WP	A	3.29339	2.20475	0.599001	39.5136	0.828194	0.495822	0	1	1	FALSE	notDE	no.imprint
RLC29661Zm00004b00001	0.972416	1.86323	0.749576	0.315884	0.697267	0.711877	TE	W22	WP	A	1.19507	0.575009	0.675151	12.7325	1.33152	0.698392	0.474686	0.635011	1	FALSE	notDE	no.imprint
RLC30124Zm00004b00001	0.694583	0.798528	1.77173	0.379061	0.610109	0.632779	TE	W22	WP	A	1.08828	0.54065	0.668095	11.087	1.18093	0.681497	0.265493	0.79063	1	FALSE	notDE	no.imprint
RLC30126Zm00004b00001	1.80592	2.12941	1.43101	1.26354	0.697267	0.474584	TE	W22	WP	A	1.78878	0.811796	0.68784	18.7632	1.32831	0.591982	0.554601	0.579167	1	FALSE	notDE	no.imprint
RLC30460Zm00004b00001	0.486208	0.133088	0.681433	0.694944	0.697267	0.237292	TE	W22	WP	A	0.433576	0.543168	0.4439	6.62116	-0.191539	0.896848	0	1	1	FALSE	notDE	no.imprint
RLC31509Zm00004b00001	0.277833	0.266176	0	0.18953	0.261475	0.395487	TE	W22	WP	A	0.181336	0.282164	0.391232	3.23149	-0.3234	1.26698	0	1	1	FALSE	notDE	no.imprint
RLC33607Zm00004b00001	0.208375	0.199632	0.20443	0.252707	0.348634	0.474584	TE	W22	WP	A	0.204146	0.358642	0.36274	3.77925	-0.585452	1.05136	0	1	1	FALSE	notDE	no.imprint
RLC34852Zm00008a00001	0.764041	0.99816	0.681433	1.20036	2.70191	1.89834	TE	PH207	WP	B	0.814545	1.93354	0.703595	18.4252	-1.0102	0.567407	-0.017974	0.98566	1	FALSE	notDE	no.imprint
RLC35923Zm00004b00001	0.208375	0.199632	0.545147	0.505414	0.435792	0.158195	TE	W22	WP	A	0.317718	0.366467	0.464374	4.61346	-0.0904275	1.0043	0	1	1	FALSE	notDE	no.imprint
RLC36113Zm00008a00011	0.347292	0.399264	0.136287	0.758121	1.0459	1.58195	TE	PH207	WP	B	0.294281	1.12866	0.793188	9.38481	-1.67388	0.779511	-0.864491	0.387318	1	FALSE	notDE	no.imprint
RLC36113Zm00008a00227	0	0	0	1.32671	0.958742	0.870072	TE	PH207	WP	B	0	1.05184	1	6.78503	-6.20505	1.41938	-3.66713	0.000245286	0.0178625	TRUE	up	MEG
RLC36114Zm00008a00155	0	0	0	0.505414	0.261475	0.790974	TE	PH207	WP	B	0	0.519288	1	3.27355	-5.15699	1.63823	-2.5375	0.0111649	0.41797	FALSE	notDE	no.imprint
RLC36114Zm00008a00402	0.347292	0.266176	0.20443	0.252707	0.958742	1.02827	TE	PH207	WP	B	0.272632	0.746572	0.732505	6.74972	-1.18853	0.894847	-0.210681	0.833136	1	FALSE	notDE	no.imprint
RLC36114Zm00008a00426	3.19508	6.18859	4.29303	7.13897	8.54152	4.50855	TE	PH207	WP	B	4.5589	6.72968	0.596149	77.3468	-0.359895	0.396192	0	1	1	FALSE	notDE	no.imprint
RLC36122Zm00008a00018	0	0	0.340717	0.442237	0.435792	0.474584	TE	PH207	WP	B	0.113572	0.450871	0.798789	3.58569	-1.92714	1.3283	-0.697994	0.485181	1	FALSE	notDE	no.imprint
RLC36127Zm00008a00004	1.80592	1.73014	0.61329	1.6426	2.70191	1.18646	TE	PH207	WP	B	1.38312	1.84366	0.571362	22.6154	-0.155871	0.599641	0	1	1	FALSE	notDE	no.imprint
RLC36147Zm00008a00010	0.625125	1.13125	0.545147	0.379061	0.784425	0.158195	TE	PH207	WP	B	0.767173	0.44056	0.364783	8.6683	1.03718	0.82467	0.0450815	0.964042	1	FALSE	notDE	no.imprint
RLC36156Zm00008a00002	0.277833	0.133088	0.20443	0.252707	0.610109	0.31639	TE	PH207	WP	B	0.205117	0.393068	0.657101	4.04261	-0.715423	1.05473	0	1	1	FALSE	notDE	no.imprint
RLC36156Zm00008a00007	0	0.066544	0.20443	0.631768	0.610109	0.553682	TE	PH207	WP	B	0.0903246	0.598519	0.868875	4.43899	-2.59384	1.17813	-1.35286	0.176099	1	FALSE	notDE	no.imprint
RLC36156Zm00008a00011	0.208375	0.133088	0.0681433	0.442237	0.435792	0.395487	TE	PH207	WP	B	0.136535	0.424505	0.756639	3.77879	-1.40467	1.11575	-0.36269	0.716836	1	FALSE	notDE	no.imprint
RLC36160Zm00008a00001	0.138917	0.066544	0.136287	0.18953	0.52295	0.553682	TE	PH207	WP	B	0.113916	0.422054	0.787459	3.4908	-1.6652	1.18733	-0.560247	0.575311	1	FALSE	notDE	no.imprint
RLC36160Zm00008a00020	0.764041	0.532352	0.40886	0.505414	0.958742	0.474584	TE	PH207	WP	B	0.568418	0.646247	0.532037	8.47191	0.0561169	0.764894	0	1	1	FALSE	notDE	no.imprint
RLC36191Zm00008a00008	0.555666	0.798528	0.61329	1.20036	0.958742	1.81924	TE	PH207	WP	B	0.655828	1.32611	0.669098	13.2683	-0.79276	0.615305	0	1	1	FALSE	notDE	no.imprint
RLC36237Zm00008a00007	0.694583	0.931616	0.340717	2.21119	1.48169	0.711877	TE	PH207	WP	B	0.655639	1.46825	0.691303	14.6341	-0.948301	0.692542	0	1	1	FALSE	notDE	no.imprint
RLC36725Zm00008a00002	0.208375	0	0.272573	0.252707	0.261475	0.632779	TE	PH207	WP	B	0.160316	0.38232	0.704561	3.51986	-1.07241	1.21562	-0.0595645	0.952503	1	FALSE	notDE	no.imprint
RLC38064Zm00008a00001	0.208375	0.33272	0.272573	3.98014	4.35792	1.97744	TE	PH207	WP	B	0.271223	3.4385	0.926889	24.307	-3.47935	0.644151	-3.84903	0.000118586	0.00967459	TRUE	up	MEG
RLC38462Zm00008a00001	0.277833	0.798528	0.61329	0.947651	0.871584	1.26556	TE	PH207	WP	B	0.563217	1.02826	0.646105	10.6593	-0.661231	0.683933	0	1	1	FALSE	notDE	no.imprint
RLC38651Zm00008a00001	172.257	118.515	71.9593	207.788	169.785	148.387	TE	PH207	WP	B	120.91	175.32	0.591837	2057.23	-0.283417	0.362878	0	1	1	FALSE	notDE	no.imprint
RLC39072Zm00008a00001	11.0439	10.2478	16.9677	29.314	28.1522	27.605	TE	PH207	WP	B	12.7531	28.3571	0.689782	273.723	-0.978144	0.240613	0	1	1	FALSE	notDE	no.imprint
RLC39309Zm00008a00001	1.25025	1.26434	1.36287	4.3592	3.22486	4.11307	TE	PH207	WP	B	1.29248	3.89904	0.75104	34.4913	-1.39537	0.417809	-0.9463	0.343995	1	FALSE	notDE	no.imprint
RLC39345Zm00008a00001	1.18079	1.6636	1.49915	2.84295	2.35328	2.9266	TE	PH207	WP	B	1.44785	2.70761	0.651579	27.9872	-0.700347	0.440359	0	1	1	FALSE	notDE	no.imprint
RLC39637Zm00008a00001	0.41675	0.133088	0.20443	0.568591	0.610109	0.31639	TE	PH207	WP	B	0.251423	0.498363	0.664674	5.12915	-0.780995	0.968992	0	1	1	FALSE	notDE	no.imprint
RLC39895Zm00008a00001	0.138917	0.266176	0.136287	0.18953	0.871584	0	TE	PH207	WP	B	0.18046	0.353705	0.662164	3.67076	-0.744924	1.31858	0	1	1	FALSE	notDE	no.imprint
RLC40864Zm00008a00001	0	0.066544	0	2.59025	6.53688	3.0848	TE	PH207	WP	B	0.0221813	4.07064	0.99458	26.2599	-7.17614	1.28776	-4.79604	1.61833e-06	0.000203562	TRUE	up	MEG
RLC41113Zm00008a00001	0	0	0	2.7166	5.2295	1.66105	TE	PH207	WP	B	0	3.20238	1	20.7138	-7.8062	1.31631	-5.17066	2.33265e-07	3.5082e-05	TRUE	up	MEG
RLC47976Zm00008a00001	0.0694583	0.199632	0.20443	0.379061	0.435792	0.632779	TE	PH207	WP	B	0.15784	0.482544	0.753523	4.19007	-1.40926	1.05397	-0.388305	0.697791	1	FALSE	notDE	no.imprint
RLC48737Zm00008a00001	0.347292	0.465808	0.340717	0.442237	0.435792	0.474584	TE	PH207	WP	B	0.384605	0.450871	0.539658	5.7545	-0.0120528	0.859052	0	1	1	FALSE	notDE	no.imprint
RLG00001Zm00004b00100	0.972416	0.798528	0.477003	0.126354	0	0.158195	TE	W22	WP	A	0.749316	0.0948494	0.887641	6.32581	3.18131	1.09412	1.99366	0.046189	1	FALSE	notDE	no.imprint
RLG00001Zm00004b00422	0.138917	0.199632	0.272573	0.379061	0.0871584	0.474584	TE	W22	WP	A	0.203707	0.313601	0.393783	3.45145	-0.44779	1.13862	0	1	1	FALSE	notDE	no.imprint
RLG00001Zm00004b00705	8.47391	8.25146	9.94892	3.98014	4.70655	5.06223	TE	W22	WP	A	8.89143	4.58297	0.659876	94.5067	1.16349	0.286347	0.570946	0.568036	1	FALSE	notDE	no.imprint
RLG00001Zm00004b01051	0.138917	0.066544	0.0681433	0.442237	0.261475	0.870072	TE	W22	WP	A	0.0912013	0.524595	0.148103	3.98144	-2.28941	1.19687	-1.07732	0.281335	1	FALSE	notDE	no.imprint
RLG00001Zm00004b01179	1.25025	2.32904	2.0443	0.758121	1.39453	0.632779	TE	W22	WP	A	1.87453	0.928478	0.668756	19.7411	1.22127	0.558814	0.395972	0.692126	1	FALSE	notDE	no.imprint
RLG00001Zm00004b01444	0.486208	0.33272	0.20443	0.18953	0.174317	0.474584	TE	W22	WP	A	0.341119	0.279477	0.549664	4.36356	0.55901	1.03304	0	1	1	FALSE	notDE	no.imprint
RLG00001Zm00004b01746	5.34829	5.45661	5.17889	2.46389	1.65601	1.58195	TE	W22	WP	A	5.32793	1.90062	0.737068	51.8686	1.6793	0.388278	1.74952	0.080201	1	FALSE	notDE	no.imprint
RLG00001Zm00004b01845	0.902958	0.731984	0.340717	0.379061	0.697267	0.395487	TE	W22	WP	A	0.658553	0.490605	0.573074	8.22679	0.689956	0.800518	0	1	1	FALSE	notDE	no.imprint
RLG00001Zm00004b01995	0.41675	0.199632	0.749576	0.18953	0.348634	0.158195	TE	W22	WP	A	0.455319	0.23212	0.662342	4.7024	1.13392	1.01029	0.13256	0.894541	1	FALSE	notDE	no.imprint
RLG00001Zm00004b02262	14.0306	12.9095	6.88247	10.8664	11.7664	4.66675	TE	W22	WP	A	11.2742	9.09984	0.553361	145.443	0.54338	0.437729	0	1	1	FALSE	notDE	no.imprint
RLG00001Zm00004b02507	1.87537	2.99448	1.15844	0	0	0	TE	W22	WP	A	2.00943	0	1	15.3761	7.42566	1.33755	4.80405	1.55489e-06	0.000198201	TRUE	down	MEG
RLG00001Zm00004b02548	0.8335	0.399264	0.20443	0.126354	0.174317	0	TE	W22	WP	A	0.479065	0.100223	0.826989	4.3942	2.50697	1.24542	1.21001	0.226276	1	FALSE	notDE	no.imprint
RLG00001Zm00004b02549	1.18079	0.731984	0.545147	0.379061	0.52295	0.553682	TE	W22	WP	A	0.819307	0.485231	0.628044	9.34016	1.01261	0.743515	0.0169601	0.986468	1	FALSE	notDE	no.imprint
RLG00001Zm00004b02885	0.694583	0.731984	0.749576	0	0	0	TE	W22	WP	A	0.725381	0	1	5.36452	5.90977	1.46331	3.35525	0.000792927	0.0468857	TRUE	down	MEG
RLG00001Zm00004b03579	1.38917	1.53051	0.749576	3.47472	2.44043	1.58195	TE	W22	WP	A	1.22308	2.49903	0.328599	25.5844	-0.812931	0.546746	0	1	1	FALSE	notDE	no.imprint
RLG00001Zm00004b03615	0.764041	0.99816	0.681433	0.631768	0.52295	0.395487	TE	W22	WP	A	0.814545	0.516735	0.611851	9.45048	0.861398	0.715422	0	1	1	FALSE	notDE	no.imprint
RLG00001Zm00004b03705	1.25025	1.13125	0.136287	0.379061	0.261475	0	TE	W22	WP	A	0.839261	0.213512	0.797191	8.06865	2.21103	1.07116	1.13058	0.258234	1	FALSE	notDE	no.imprint
RLG00001Zm00004b03968	1.87537	1.33088	1.49915	1.6426	1.74317	1.02827	TE	W22	WP	A	1.56847	1.47134	0.515976	21.1996	0.294253	0.51527	0	1	1	FALSE	notDE	no.imprint
RLG00001Zm00004b04028	0.625125	0.465808	0.136287	0.18953	0.0871584	0	TE	W22	WP	A	0.409073	0.0922295	0.81602	3.81808	2.33644	1.31347	1.01748	0.308924	1	FALSE	notDE	no.imprint
RLG00001Zm00004b04039	0.138917	0.133088	0.136287	0.126354	0.958742	0.711877	TE	W22	WP	A	0.136097	0.598991	0.185144	4.78051	-1.89325	1.11052	-0.804351	0.421195	1	FALSE	notDE	no.imprint
RLG00001Zm00004b04273	0	0.133088	0.272573	0.568591	1.74317	0.158195	TE	W22	WP	A	0.13522	0.823318	0.141069	6.27687	-2.48226	1.16061	-1.27714	0.201553	1	FALSE	notDE	no.imprint
RLG00001Zm00004b04641	0.347292	0.598896	0.136287	0.0631768	0.0871584	0.158195	TE	W22	WP	A	0.360825	0.102843	0.778196	3.4471	2.10822	1.27878	0.866622	0.386149	1	FALSE	notDE	no.imprint
RLG00001Zm00004b04681	0.555666	0.931616	0.340717	0.631768	0.52295	0.31639	TE	W22	WP	A	0.609333	0.490369	0.554089	7.84757	0.537743	0.815411	0	1	1	FALSE	notDE	no.imprint
RLG00001Zm00004b04815	0	0.133088	0.20443	0.442237	0.52295	0.632779	TE	W22	WP	A	0.112506	0.532656	0.174384	4.157	-2.07364	1.14816	-0.935099	0.349737	1	FALSE	notDE	no.imprint
RLG00001Zm00004b05077	0.764041	0.798528	0.81772	0.694944	0.610109	0.632779	TE	W22	WP	A	0.79343	0.645944	0.551233	10.0084	0.49595	0.66684	0	1	1	FALSE	notDE	no.imprint
RLG00001Zm00004b05094	0.555666	0.199632	0.40886	0.631768	0.348634	1.02827	TE	W22	WP	A	0.388053	0.669556	0.366915	7.09582	-0.571587	0.839474	0	1	1	FALSE	notDE	no.imprint
RLG00001Zm00004b05463	0.486208	0.598896	0.272573	0	0.0871584	0.158195	TE	W22	WP	A	0.452559	0.0817844	0.846944	3.96353	2.80943	1.29979	1.3921	0.163893	1	FALSE	notDE	no.imprint
RLG00001Zm00004b05689	3.19508	2.46213	0.681433	0.379061	1.0459	0.0790974	TE	W22	WP	A	2.11288	0.501353	0.808222	19.8265	2.36391	0.798399	1.70831	0.0875794	1	FALSE	notDE	no.imprint
RLG00001Zm00004b05797	1.31971	0.931616	1.70358	0.379061	0.784425	0.0790974	TE	W22	WP	A	1.3183	0.414194	0.760926	12.2658	1.85445	0.743343	1.14946	0.250365	1	FALSE	notDE	no.imprint
RLG00001Zm00004b05851	1.11133	2.32904	0.340717	2.02166	1.22022	1.02827	TE	W22	WP	A	1.26036	1.42338	0.469629	19.0854	0.0790592	0.699284	0	1	1	FALSE	notDE	no.imprint
RLG00001Zm00004b05986	0.486208	0.133088	0.40886	0.18953	0.348634	0.237292	TE	W22	WP	A	0.342719	0.258485	0.570054	4.16597	0.617184	1.04603	0	1	1	FALSE	notDE	no.imprint
RLG00001Zm00004b06265	4.86208	4.92426	3.20274	2.21119	1.30738	2.29383	TE	W22	WP	A	4.32969	1.93746	0.690854	45.1452	1.39211	0.433679	0.90415	0.365916	1	FALSE	notDE	no.imprint
RLG00001Zm00004b06314	2.70887	3.59338	3.40717	3.41154	4.27076	2.53112	TE	W22	WP	A	3.23647	3.40447	0.487351	45.8059	0.12489	0.390105	0	1	1	FALSE	notDE	no.imprint
RLG00001Zm00004b07123	0.138917	0.731984	0.61329	0.379061	0.348634	0.31639	TE	W22	WP	A	0.49473	0.348028	0.587037	5.81253	0.684345	0.923288	0	1	1	FALSE	notDE	no.imprint
RLG00001Zm00004b07142	0.138917	0	0.0681433	0.505414	0.610109	0.237292	TE	W22	WP	A	0.06902	0.450938	0.132741	3.44426	-2.52944	1.34533	-1.13685	0.255602	1	FALSE	notDE	no.imprint
RLG00001Zm00004b07169	0	0.33272	0.0681433	1.76895	2.52759	0.949169	TE	W22	WP	A	0.133621	1.74857	0.0709923	12.3467	-3.48808	0.914654	-2.72025	0.00652334	0.271213	FALSE	notDE	no.imprint
RLG00001Zm00004b07248	1.18079	0.99816	0.749576	0.758121	1.48169	1.50285	TE	W22	WP	A	0.976176	1.24755	0.438981	15.2767	-0.100451	0.59329	0	1	1	FALSE	notDE	no.imprint
RLG00001Zm00004b07356	1.11133	1.19779	0.81772	0.18953	1.0459	0.237292	TE	W22	WP	A	1.04228	0.490908	0.679813	11.021	1.35186	0.783683	0.448981	0.653445	1	FALSE	notDE	no.imprint
RLG00001Zm00004b07446	0.277833	1.59706	0.954006	1.6426	1.48169	1.50285	TE	W22	WP	A	0.942965	1.54238	0.37941	16.8248	-0.509061	0.634492	0	1	1	FALSE	notDE	no.imprint
RLG00001Zm00004b07575	7.36258	3.59338	3.74788	4.23284	6.7112	3.79668	TE	W22	WP	A	4.90128	4.91357	0.499374	68.7473	0.234331	0.432113	0	1	1	FALSE	notDE	no.imprint
RLG00001Zm00004b07602	0.625125	0.798528	0.40886	0	0	0	TE	W22	WP	A	0.610838	0	1	4.64588	5.69739	1.52433	3.08161	0.00205885	0.104886	FALSE	notDE	no.imprint
RLG00001Zm00004b07603	1.04187	2.12941	1.70358	0.18953	0.174317	0.0790974	TE	W22	WP	A	1.62496	0.147648	0.916705	12.9279	3.63841	0.831652	3.17249	0.00151139	0.081434	FALSE	notDE	no.imprint
RLG00001Zm00004b07652	1.87537	3.39374	2.38502	2.84295	2.87623	1.50285	TE	W22	WP	A	2.55138	2.40734	0.514523	34.5683	0.281348	0.46866	0	1	1	FALSE	notDE	no.imprint
RLG00001Zm00004b07697	0.138917	0	0.20443	0.568591	0.610109	0.237292	TE	W22	WP	A	0.114449	0.471997	0.195157	3.8688	-1.91468	1.21136	-0.755085	0.450198	1	FALSE	notDE	no.imprint
RLG00001Zm00004b07751	0.277833	0.465808	0.20443	0.126354	0.52295	0	TE	W22	WP	A	0.316024	0.216435	0.593518	3.81896	0.799802	1.23924	0	1	1	FALSE	notDE	no.imprint
RLG00001Zm00004b07829	1.73646	1.92978	0.272573	0	0	0	TE	W22	WP	A	1.31294	0	1	10.3558	6.85259	1.45671	4.01767	5.8776e-05	0.00525354	TRUE	down	MEG
RLG00001Zm00004b07915	3.54237	2.59522	0.885863	0.442237	1.22022	0.949169	TE	W22	WP	A	2.34115	0.870541	0.728946	23.7891	1.73434	0.647537	1.13405	0.256772	1	FALSE	notDE	no.imprint
RLG00001Zm00004b08526	0.138917	0.199632	0.545147	0.252707	0.261475	0.0790974	TE	W22	WP	A	0.294565	0.19776	0.598314	3.32311	0.681169	1.17442	0	1	1	FALSE	notDE	no.imprint
RLG00001Zm00004b08613	0.555666	0.399264	0.20443	0.631768	0.348634	0.0790974	TE	W22	WP	A	0.386453	0.353166	0.522503	5.31272	0.325638	1.02052	0	1	1	FALSE	notDE	no.imprint
RLG00001Zm00004b08833	0.41675	0.66544	0.136287	0.758121	0.784425	0.474584	TE	W22	WP	A	0.406159	0.672377	0.376584	7.50944	-0.477481	0.852674	0	1	1	FALSE	notDE	no.imprint
RLG00001Zm00004b08969	0.41675	1.0647	0	0.821298	0.871584	0.632779	TE	W22	WP	A	0.493818	0.77522	0.389128	8.92491	-0.358912	0.960459	0	1	1	FALSE	notDE	no.imprint
RLG00001Zm00004b09265	0.555666	0.399264	0.40886	0	0.261475	0.237292	TE	W22	WP	A	0.454597	0.166256	0.732214	4.44141	1.75531	1.12654	0.670468	0.50256	1	FALSE	notDE	no.imprint
RLG00001Zm00004b09374	0	0	0	0.884475	1.22022	0.395487	TE	W22	WP	A	0	0.833393	0	5.41257	-5.8707	1.50037	-3.24632	0.00116906	0.0655414	FALSE	notDE	no.imprint
RLG00001Zm00004b09594	2.91725	2.66176	1.43101	2.27436	2.78907	1.89834	TE	W22	WP	A	2.33667	2.32059	0.501727	32.7997	0.254635	0.4814	0	1	1	FALSE	notDE	no.imprint
RLG00001Zm00004b09700	0.41675	0.066544	0.20443	0.0631768	0.784425	0.237292	TE	W22	WP	A	0.229241	0.361631	0.387971	4.03651	-0.403493	1.20731	0	1	1	FALSE	notDE	no.imprint
RLG00001Zm00004b09725	1.38917	0.199632	0	0.0631768	0.174317	0	TE	W22	WP	A	0.529599	0.0791645	0.869959	4.8062	3.08351	1.54468	1.34883	0.177392	1	FALSE	notDE	no.imprint
RLG00001Zm00004b09908	2.5005	2.52867	1.09029	1.32671	1.13306	1.02827	TE	W22	WP	A	2.03982	1.16268	0.636946	23.1747	1.05685	0.556685	0.102125	0.918657	1	FALSE	notDE	no.imprint
RLG00001Zm00004b10182	0.764041	0.99816	0.40886	0.758121	1.83033	0.0790974	TE	W22	WP	A	0.723687	0.889181	0.448696	11.367	-0.0627235	0.877498	0	1	1	FALSE	notDE	no.imprint
RLG00001Zm00004b10280	0.625125	0.798528	0.20443	0.568591	0.348634	0.237292	TE	W22	WP	A	0.542694	0.384839	0.585094	6.7261	0.726653	0.906229	0	1	1	FALSE	notDE	no.imprint
RLG00001Zm00004b10504	10.6271	9.58234	9.88078	4.99096	3.74781	4.27126	TE	W22	WP	A	10.0301	4.33668	0.698145	102.335	1.41446	0.308387	1.34396	0.178961	1	FALSE	notDE	no.imprint
RLG00001Zm00004b10507	2.98671	2.52867	1.90801	1.6426	2.70191	2.13563	TE	W22	WP	A	2.47446	2.16005	0.533921	32.4874	0.440356	0.45332	0	1	1	FALSE	notDE	no.imprint
RLG00001Zm00004b10705	0.277833	0.066544	0.477003	1.57942	1.39453	0.553682	TE	W22	WP	A	0.273793	1.17588	0.188866	9.58292	-1.97898	0.836363	-1.17053	0.241789	1	FALSE	notDE	no.imprint
RLG00001Zm00004b10814	0.625125	0.465808	0.545147	0.821298	0.697267	0.553682	TE	W22	WP	A	0.54536	0.690749	0.441191	8.50521	-0.148142	0.727094	0	1	1	FALSE	notDE	no.imprint
RLG00001Zm00004b10976	0.764041	0.598896	1.70358	0.315884	0.958742	0.0790974	TE	W22	WP	A	1.02217	0.451241	0.693745	10.1186	1.33068	0.836083	0.39551	0.692466	1	FALSE	notDE	no.imprint
RLG00001Zm00004b11097	0.277833	0.66544	0.477003	0.884475	0.871584	0.790974	TE	W22	WP	A	0.473425	0.849011	0.357995	8.94071	-0.640743	0.726957	0	1	1	FALSE	notDE	no.imprint
RLG00001Zm00004b11275	8.05716	5.98896	8.92677	7.77074	6.7112	8.22613	TE	W22	WP	A	7.65763	7.56936	0.502899	104.438	0.212166	0.287991	0	1	1	FALSE	notDE	no.imprint
RLG00001Zm00004b11489	0.486208	0.731984	0.272573	0.631768	0.348634	0.158195	TE	W22	WP	A	0.496922	0.379532	0.566969	6.30065	0.589501	0.923724	0	1	1	FALSE	notDE	no.imprint
RLG00001Zm00004b11492	5.13991	3.39374	1.90801	0.126354	0	0	TE	W22	WP	A	3.48056	0.0421178	0.988044	27.1046	6.39977	1.16543	4.63329	3.59893e-06	0.00041222	TRUE	down	MEG
RLG00001Zm00004b11514	44.0366	49.1095	44.0887	24.1335	24.753	27.0513	TE	W22	WP	A	45.7449	25.3126	0.643773	501.651	1.07333	0.232124	0.315902	0.752077	1	FALSE	notDE	no.imprint
RLG00001Zm00004b11533	0.486208	0.266176	0.545147	0.0631768	0.0871584	0.0790974	TE	W22	WP	A	0.43251	0.0764775	0.849746	3.63577	2.70291	1.27087	1.33996	0.18026	1	FALSE	notDE	no.imprint
RLG00001Zm00004b11804	0.277833	0.33272	0.81772	0	0	0	TE	W22	WP	A	0.476091	0	1	3.32441	5.23153	1.62942	2.59695	0.00940547	0.364736	FALSE	notDE	no.imprint
RLG00001Zm00004b11855	0.41675	0.798528	0.20443	1.074	0.435792	0.31639	TE	W22	WP	A	0.473236	0.608729	0.437386	7.64427	-0.153075	0.88721	0	1	1	FALSE	notDE	no.imprint
RLG00001Zm00004b11945	1.38917	1.46397	1.63544	0.758121	0.348634	1.02827	TE	W22	WP	A	1.49619	0.711674	0.677664	15.5133	1.2698	0.591618	0.456031	0.648368	1	FALSE	notDE	no.imprint
RLG00001Zm00004b12119	1.04187	0.865072	1.83987	5.05414	4.00929	2.68931	TE	W22	WP	A	1.24894	3.91758	0.241737	34.2922	-1.5013	0.467614	-1.07204	0.283702	1	FALSE	notDE	no.imprint
RLG00001Zm00004b12156	0.625125	0.532352	0.272573	0.0631768	0.435792	0	TE	W22	WP	A	0.476683	0.166323	0.741335	4.74541	1.81451	1.18537	0.687139	0.491995	1	FALSE	notDE	no.imprint
RLG00001Zm00004b12313	0.486208	0.399264	0.20443	0.505414	0.348634	0.158195	TE	W22	WP	A	0.363301	0.337414	0.518472	4.99766	0.315423	0.984777	0	1	1	FALSE	notDE	no.imprint
RLG00001Zm00004b12421	0.0694583	0.33272	0.272573	0.505414	0.261475	0.474584	TE	W22	WP	A	0.224917	0.413825	0.352125	4.27541	-0.699953	1.03947	0	1	1	FALSE	notDE	no.imprint
RLG00001Zm00004b12728	0.486208	0.133088	0.340717	0.252707	0.0871584	0.158195	TE	W22	WP	A	0.320004	0.16602	0.658412	3.44451	1.11192	1.17319	0.0953987	0.923998	1	FALSE	notDE	no.imprint
RLG00001Zm00004b12827	0.41675	0.465808	0.340717	0.379061	0.52295	0.474584	TE	W22	WP	A	0.407758	0.458865	0.470514	5.98884	0.0612635	0.847342	0	1	1	FALSE	notDE	no.imprint
RLG00001Zm00004b13045	3.05617	2.92794	2.0443	1.8953	0.958742	1.34466	TE	W22	WP	A	2.67613	1.39957	0.656607	29.24	1.1472	0.491701	0.299367	0.76466	1	FALSE	notDE	no.imprint
RLG00001Zm00004b13064	1.18079	1.46397	1.02215	0	0	0	TE	W22	WP	A	1.2223	0	1	9.17636	6.68191	1.36883	4.15092	3.31148e-05	0.00310427	TRUE	down	MEG
RLG00001Zm00004b13259	1.18079	1.33088	0.749576	0.252707	0.0871584	0.0790974	TE	W22	WP	A	1.08708	0.139654	0.886158	9.17436	3.12205	0.913431	2.32316	0.0201704	0.673271	FALSE	notDE	no.imprint
RLG00001Zm00004b13432	0.486208	0.266176	0.0681433	1.45307	0.871584	1.42375	TE	W22	WP	A	0.273509	1.24947	0.179589	10.1405	-1.94073	0.802649	-1.17203	0.241184	1	FALSE	notDE	no.imprint
RLG00001Zm00004b13671	0	0	0.681433	0	0.174317	0.790974	TE	W22	WP	A	0.227144	0.321764	0.413811	3.36065	-0.425752	1.70301	0	1	1	FALSE	notDE	no.imprint
RLG00001Zm00004b13781	2.22267	2.46213	1.70358	2.7166	2.70191	1.50285	TE	W22	WP	A	2.12946	2.30712	0.479978	30.9781	0.0964997	0.47323	0	1	1	FALSE	notDE	no.imprint
RLG00001Zm00004b13906	0.138917	0.532352	0.340717	0.315884	0.0871584	0.31639	TE	W22	WP	A	0.337328	0.239811	0.584484	4.01383	0.678493	1.09046	0	1	1	FALSE	notDE	no.imprint
RLG00001Zm00004b13919	0.764041	1.73014	2.11244	0.694944	0.348634	0.949169	TE	W22	WP	A	1.53554	0.664249	0.69804	15.2123	1.37924	0.630092	0.601883	0.547252	1	FALSE	notDE	no.imprint
RLG00001Zm00004b14071	2.5005	1.39742	1.15844	1.20036	0.697267	0.711877	TE	W22	WP	A	1.68545	0.869834	0.659594	18.4774	1.17135	0.602531	0.28439	0.776111	1	FALSE	notDE	no.imprint
RLG00001Zm00004b14195	0.764041	0.931616	1.43101	2.21119	2.00464	2.9266	TE	W22	WP	A	1.04222	2.38081	0.304473	22.6126	-1.00689	0.484029	-0.0142298	0.988647	1	FALSE	notDE	no.imprint
RLG00001Zm00004b14221	1.04187	1.19779	1.22658	0.442237	1.39453	0.31639	TE	W22	WP	A	1.15542	0.71772	0.616835	13.1594	0.90577	0.690193	0	1	1	FALSE	notDE	no.imprint
RLG00001Zm00004b14362	0.8335	2.79485	1.22658	0.252707	0.174317	0.0790974	TE	W22	WP	A	1.61831	0.168707	0.905593	13.2725	3.44743	0.859166	2.84861	0.00439104	0.197774	FALSE	notDE	no.imprint
RLG00001Zm00004b14363	1.87537	2.2625	1.63544	1.074	3.48634	1.02827	TE	W22	WP	A	1.92444	1.86287	0.508128	26.4282	0.279377	0.571833	0	1	1	FALSE	notDE	no.imprint
RLG00001Zm00004b14399	0.41675	0.33272	0.0681433	0.252707	0.784425	0.237292	TE	W22	WP	A	0.272538	0.424808	0.390821	4.88241	-0.356437	1.06215	0	1	1	FALSE	notDE	no.imprint
RLG00001Zm00004b14505	1.45862	1.6636	1.97616	1.51624	2.44043	1.26556	TE	W22	WP	A	1.69946	1.74075	0.494	23.6319	0.161154	0.487105	0	1	1	FALSE	notDE	no.imprint
RLG00001Zm00004b14508	0.208375	0.532352	0.0681433	0.126354	0.261475	0.158195	TE	W22	WP	A	0.269623	0.182008	0.596999	3.27315	0.859394	1.2404	0	1	1	FALSE	notDE	no.imprint
RLG00001Zm00004b14635	0.0694583	0.266176	0.954006	1.074	2.0918	1.97744	TE	W22	WP	A	0.42988	1.71441	0.200476	13.7333	-1.86701	0.73906	-1.17312	0.240747	1	FALSE	notDE	no.imprint
RLG00001Zm00004b14697	0.972416	0.598896	0.749576	0.694944	1.74317	0.0790974	TE	W22	WP	A	0.77363	0.83907	0.479711	11.2536	0.0836764	0.845644	0	1	1	FALSE	notDE	no.imprint
RLG00001Zm00004b14722	2.29212	1.59706	0.681433	1.01083	1.30738	0.711877	TE	W22	WP	A	1.52354	1.01003	0.601342	18.3437	0.853724	0.635169	0	1	1	FALSE	notDE	no.imprint
RLG00001Zm00004b14806	0.972416	1.0647	2.45316	2.52707	2.70191	2.13563	TE	W22	WP	A	1.49676	2.45487	0.37877	26.292	-0.567196	0.478741	0	1	1	FALSE	notDE	no.imprint
RLG00001Zm00004b14940	3.82021	3.9261	2.79388	3.28519	3.1377	3.0848	TE	W22	WP	A	3.51339	3.16923	0.525751	46.788	0.375693	0.389168	0	1	1	FALSE	notDE	no.imprint
RLG00001Zm00004b14991	0.486208	0.399264	0.0681433	0.252707	0.0871584	0.0790974	TE	W22	WP	A	0.317872	0.139654	0.694762	3.42452	1.40758	1.27003	0.320921	0.74827	1	FALSE	notDE	no.imprint
RLG00001Zm00004b15087	0.138917	0.199632	0.272573	0.568591	0.610109	0.395487	TE	W22	WP	A	0.203707	0.524729	0.27965	4.8509	-1.19241	0.965863	-0.199207	0.842101	1	FALSE	notDE	no.imprint
RLG00001Zm00004b15259	0.277833	0.199632	0.20443	0.631768	0.784425	0.237292	TE	W22	WP	A	0.227298	0.551162	0.291985	5.2903	-1.08367	0.966452	-0.086576	0.931009	1	FALSE	notDE	no.imprint
RLG00001Zm00004b15315	2.15321	2.52867	2.79388	1.32671	0.52295	1.42375	TE	W22	WP	A	2.49192	1.09114	0.695473	25.2322	1.3765	0.499099	0.754354	0.450637	1	FALSE	notDE	no.imprint
RLG00001Zm00004b15463	0.277833	0.532352	0.340717	0.947651	0.871584	0.158195	TE	W22	WP	A	0.383634	0.659143	0.367896	7.19201	-0.601448	0.893725	0	1	1	FALSE	notDE	no.imprint
RLG00001Zm00004b15467	0.764041	1.33088	1.83987	3.28519	2.26612	3.71758	TE	W22	WP	A	1.3116	3.08963	0.298007	29.0654	-1.06122	0.46237	-0.132402	0.894666	1	FALSE	notDE	no.imprint
RLG00001Zm00004b15529	9.09904	5.45661	2.99831	1.70577	2.0918	1.66105	TE	W22	WP	A	5.85132	1.81954	0.762798	56.8975	1.95388	0.489419	1.94901	0.0512943	1	FALSE	notDE	no.imprint
RLG00001Zm00004b15617	0.8335	1.59706	1.43101	0.505414	0.435792	0.553682	TE	W22	WP	A	1.28719	0.498296	0.720918	12.6134	1.5646	0.64745	0.872037	0.383188	1	FALSE	notDE	no.imprint
RLG00001Zm00004b15620	0.208375	0.532352	0.20443	0.18953	0.174317	0.0790974	TE	W22	WP	A	0.315052	0.147648	0.680899	3.35214	1.3077	1.19894	0.256641	0.797456	1	FALSE	notDE	no.imprint
RLG00001Zm00004b16002	0.8335	0.532352	0.340717	1.01083	0.0871584	0.553682	TE	W22	WP	A	0.568856	0.550556	0.508174	7.92873	0.252981	0.900207	0	1	1	FALSE	notDE	no.imprint
RLG00001Zm00004b16116	0.555666	0.33272	0.545147	2.14801	0.784425	1.02827	TE	W22	WP	A	0.477844	1.32023	0.265753	12.0815	-1.30418	0.702399	-0.433054	0.664976	1	FALSE	notDE	no.imprint
RLG00001Zm00004b16168	5.13991	5.98896	4.63375	9.35016	6.88551	3.63848	TE	W22	WP	A	5.25421	6.62472	0.442313	82.4565	-0.138688	0.411584	0	1	1	FALSE	notDE	no.imprint
RLG00001Zm00004b16322	0.0694583	0.33272	0.20443	0.379061	0.174317	0.711877	TE	W22	WP	A	0.202203	0.421751	0.324067	4.1331	-0.83743	1.09268	0	1	1	FALSE	notDE	no.imprint
RLG00001Zm00004b16331	0.208375	0.532352	0.20443	0.126354	0.174317	0.0790974	TE	W22	WP	A	0.315052	0.126589	0.713367	3.21004	1.55362	1.23634	0.447789	0.654306	1	FALSE	notDE	no.imprint
RLG00001Zm00004b16338	4.09804	2.99448	4.15674	3.03248	2.0918	4.74584	TE	W22	WP	A	3.74975	3.29004	0.532651	48.3788	0.402049	0.396898	0	1	1	FALSE	notDE	no.imprint
RLG00001Zm00004b16358	0.138917	0.199632	0.545147	0.18953	0	0.474584	TE	W22	WP	A	0.294565	0.221372	0.570933	3.40167	0.563248	1.25186	0	1	1	FALSE	notDE	no.imprint
RLG00001Zm00004bS0011	0.486208	0.865072	0.477003	0.379061	0.174317	0	TE	W22	WP	A	0.609428	0.184459	0.767651	5.81588	1.86984	1.04315	0.833862	0.404359	1	FALSE	notDE	no.imprint
RLG00001Zm00008a00497	6.11233	5.98896	5.17889	12.4458	8.97731	10.4409	TE	PH207	WP	B	5.76006	10.6213	0.648378	111.219	-0.669042	0.313246	0	1	1	FALSE	notDE	no.imprint
RLG00001Zm00008a00680	0.555666	0.199632	0.0681433	0.821298	1.56885	0.395487	TE	PH207	WP	B	0.274481	0.928545	0.771841	8.19612	-1.50247	0.933242	-0.538415	0.590291	1	FALSE	notDE	no.imprint
RLG00001Zm00008a00691	0	0	0	2.14801	2.00464	1.50285	TE	PH207	WP	B	0	1.88517	1	12.1502	-7.0427	1.32697	-4.55375	5.26975e-06	0.000582996	TRUE	up	MEG
RLG00001Zm00008a00766	0.277833	0.399264	0.0681433	0.694944	1.13306	0.158195	TE	PH207	WP	B	0.248414	0.662066	0.727162	6.27289	-1.16977	1.01994	-0.166452	0.867801	1	FALSE	notDE	no.imprint
RLG00001Zm00008a00783	0.138917	0.066544	0.885863	0.821298	0.348634	0.632779	TE	PH207	WP	B	0.363775	0.600904	0.622906	6.24556	-0.662218	0.987603	0	1	1	FALSE	notDE	no.imprint
RLG00001Zm00008a01189	0	0	0	0.694944	0.697267	0.0790974	TE	PH207	WP	B	0	0.490436	1	3.2273	-5.12783	1.73325	-2.38156	0.0172396	0.594551	FALSE	notDE	no.imprint
RLG00001Zm00008a01209	0.764041	0.465808	0.340717	1.074	1.13306	0.870072	TE	PH207	WP	B	0.523522	1.02571	0.662077	10.5966	-0.74146	0.695753	0	1	1	FALSE	notDE	no.imprint
RLG00001Zm00008a01251	0.138917	0.066544	0.61329	0.568591	0.52295	0.158195	TE	PH207	WP	B	0.272917	0.416579	0.604179	4.5461	-0.542478	1.09474	0	1	1	FALSE	notDE	no.imprint
RLG00001Zm00008a01299	1.11133	0.798528	1.77173	2.96931	3.57349	1.34466	TE	PH207	WP	B	1.2272	2.62915	0.681773	25.8607	-0.948339	0.533505	0	1	1	FALSE	notDE	no.imprint
RLG00001Zm00008a01309	0.694583	0.199632	0.340717	0.694944	0.697267	0.790974	TE	PH207	WP	B	0.411644	0.727728	0.63871	7.75483	-0.597161	0.80225	0	1	1	FALSE	notDE	no.imprint
RLG00001Zm00008a01334	0.0694583	0.266176	0.0681433	0.568591	0.435792	0.237292	TE	PH207	WP	B	0.134593	0.413892	0.75461	3.7236	-1.40742	1.17245	-0.347496	0.728219	1	FALSE	notDE	no.imprint
RLG00001Zm00008a01619	1.18079	1.19779	0.340717	0.568591	0.871584	0.395487	TE	PH207	WP	B	0.906433	0.611887	0.403003	11.0106	0.834655	0.760772	0	1	1	FALSE	notDE	no.imprint
RLG00001Zm00008a01812	1.04187	0.66544	0.81772	1.45307	1.83033	1.34466	TE	PH207	WP	B	0.841678	1.54268	0.647	16.1665	-0.664433	0.561268	0	1	1	FALSE	notDE	no.imprint
RLG00001Zm00008a01911	0.0694583	0	0	0.631768	0.52295	0.237292	TE	PH207	WP	B	0.0231528	0.464003	0.952474	3.21079	-4.0748	1.619	-1.8992	0.0575385	1	FALSE	notDE	no.imprint
RLG00001Zm00008a02473	0.208375	0.33272	0.0681433	0.568591	0.435792	0.31639	TE	PH207	WP	B	0.203079	0.440257	0.684334	4.43236	-0.881158	1.05022	0	1	1	FALSE	notDE	no.imprint
RLG00001Zm00008a02840	1.11133	0.865072	0.61329	1.32671	1.22022	0.31639	TE	PH207	WP	B	0.863232	0.95444	0.525089	12.8114	0.0591888	0.710678	0	1	1	FALSE	notDE	no.imprint
RLG00001Zm00008a02899	0.764041	0.266176	0.681433	2.33754	1.39453	0.949169	TE	PH207	WP	B	0.57055	1.56041	0.732257	14.3403	-1.29096	0.670471	-0.43396	0.664318	1	FALSE	notDE	no.imprint
RLG00001Zm00008a03031	0.694583	0.798528	0.40886	0.694944	0.871584	0.395487	TE	PH207	WP	B	0.63399	0.654005	0.50777	9.06665	0.18443	0.749897	0	1	1	FALSE	notDE	no.imprint
RLG00001Zm00008a03712	0.277833	0.133088	0.272573	0.252707	0.261475	0.237292	TE	PH207	WP	B	0.227831	0.250491	0.523687	3.27311	0.0528029	1.11782	0	1	1	FALSE	notDE	no.imprint
RLG00001Zm00008a03717	0.347292	0.532352	0.61329	0.505414	1.13306	0.949169	TE	PH207	WP	B	0.497644	0.862547	0.634137	9.08711	-0.581069	0.723366	0	1	1	FALSE	notDE	no.imprint
RLG00001Zm00008a03729	2.43104	1.59706	1.43101	4.80143	6.44972	2.37292	TE	PH207	WP	B	1.8197	4.54136	0.713931	43.2142	-1.10486	0.489834	-0.214081	0.830484	1	FALSE	notDE	no.imprint
RLG00001Zm00008a03952	0.138917	0.465808	0.340717	0.379061	0.261475	0.0790974	TE	PH207	WP	B	0.315147	0.239878	0.432193	3.88569	0.548119	1.11178	0	1	1	FALSE	notDE	no.imprint
RLG00001Zm00008a04017	0.8335	1.26434	0.477003	0.758121	0.784425	1.02827	TE	PH207	WP	B	0.85828	0.856938	0.499609	12.0236	0.258835	0.670481	0	1	1	FALSE	notDE	no.imprint
RLG00001Zm00008a04172	1.52808	1.39742	0.61329	2.27436	2.17896	1.42375	TE	PH207	WP	B	1.1796	1.95903	0.624167	21.7477	-0.4933	0.565271	0	1	1	FALSE	notDE	no.imprint
RLG00001Zm00008a04385	0.208375	0.199632	0.20443	0.442237	0.261475	0.158195	TE	PH207	WP	B	0.204146	0.287302	0.584604	3.38848	-0.325398	1.1241	0	1	1	FALSE	notDE	no.imprint
RLG00001Zm00008a04591	0.277833	0.798528	0.477003	0.568591	0.610109	0.0790974	TE	PH207	WP	B	0.517788	0.419266	0.44743	6.60163	0.485534	0.933956	0	1	1	FALSE	notDE	no.imprint
RLG00001Zm00008a04599	1.87537	1.19779	1.15844	3.5379	2.61475	1.26556	TE	PH207	WP	B	1.41053	2.47274	0.636766	26.7606	-0.612805	0.54449	0	1	1	FALSE	notDE	no.imprint
RLG00001Zm00008a04853	0.347292	0	0.40886	0.758121	0.958742	0.632779	TE	PH207	WP	B	0.25205	0.783214	0.756535	6.82224	-1.48105	0.936549	-0.513636	0.607506	1	FALSE	notDE	no.imprint
RLG00001Zm00008a05098	0.41675	0	0.272573	0.315884	0.610109	0.237292	TE	PH207	WP	B	0.229774	0.387762	0.627917	4.19381	-0.559928	1.15978	0	1	1	FALSE	notDE	no.imprint
RLG00001Zm00008a05180	1.04187	0.66544	0.681433	1.26354	0.784425	0.949169	TE	PH207	WP	B	0.796249	0.999043	0.556479	12.4113	-0.122754	0.635397	0	1	1	FALSE	notDE	no.imprint
RLG00001Zm00008a05446	0.41675	0.399264	0.0681433	0.315884	0.174317	0.0790974	TE	PH207	WP	B	0.294719	0.189766	0.391686	3.56696	0.863921	1.21314	0	1	1	FALSE	notDE	no.imprint
RLG00001Zm00008a05677	0.41675	0.399264	0.0681433	0.379061	0.348634	0	TE	PH207	WP	B	0.294719	0.242565	0.451465	3.92867	0.514605	1.25534	0	1	1	FALSE	notDE	no.imprint
RLG00001Zm00008a05803	0.208375	0.199632	0.20443	0.252707	0.52295	0.237292	TE	PH207	WP	B	0.204146	0.33765	0.623205	3.68453	-0.509326	1.07887	0	1	1	FALSE	notDE	no.imprint
RLG00001Zm00008a06164	1.04187	0.465808	0.20443	0.758121	0.610109	0.158195	TE	PH207	WP	B	0.570704	0.508808	0.471332	7.81103	0.400312	0.918669	0	1	1	FALSE	notDE	no.imprint
RLG00001Zm00008a06262	0	0	0	6.57038	10.982	4.58765	TE	PH207	WP	B	0	7.38	1	47.6302	-9.0099	1.25975	-6.35833	2.03958e-10	5.51181e-08	TRUE	up	MEG
RLG00001Zm00008a06556	0.277833	0.33272	0.136287	0.379061	0.610109	0.553682	TE	PH207	WP	B	0.248947	0.514284	0.673825	5.18361	-0.791671	0.942182	0	1	1	FALSE	notDE	no.imprint
RLG00001Zm00008a06686	0.347292	0.465808	0.0681433	0.0631768	0.610109	0.0790974	TE	PH207	WP	B	0.293748	0.250794	0.46056	3.92802	0.539071	1.25471	0	1	1	FALSE	notDE	no.imprint
RLG00001Zm00008a06962	0.486208	0.399264	0	0.379061	0.610109	0	TE	PH207	WP	B	0.295157	0.329723	0.527658	4.54065	0.116658	1.3354	0	1	1	FALSE	notDE	no.imprint
RLG00001Zm00008a07133	0.0694583	0.066544	0.0681433	20.6588	21.7896	20.5653	TE	PH207	WP	B	0.0680485	21.0046	0.996771	134.929	-8.07705	0.876329	-8.07579	6.70436e-16	3.80181e-13	TRUE	up	MEG
RLG00001Zm00008a07232	0.0694583	0.266176	0.136287	1.20036	1.13306	0.237292	TE	PH207	WP	B	0.157307	0.856903	0.844897	6.79286	-2.2653	1.01212	-1.25015	0.211244	1	FALSE	notDE	no.imprint
RLG00001Zm00008a07587	0.347292	0.133088	0.20443	0.631768	0.784425	0.790974	TE	PH207	WP	B	0.22827	0.735722	0.763204	6.40297	-1.47042	0.876732	-0.536566	0.591567	1	FALSE	notDE	no.imprint
RLG00001Zm00008a07776	1.18079	0.66544	0.340717	0.505414	0.610109	0.0790974	TE	PH207	WP	B	0.728983	0.398207	0.353274	8.27057	1.10945	0.898994	0.121751	0.903096	1	FALSE	notDE	no.imprint
[truncated: 32,593 more rows]
