# Supplementary material for: Widespread imprinting of transposable elements and variable genes in the maize endosperm
Source: PLoS Genet. 2021 Apr 8;17(4):e1009491. doi: 10.1371/journal.pgen.1009491 (PMC8057601; doi:10.1371/journal.pgen.1009491)
Supplement: S4 Data — (XLSX) [file pgen.1009491.s014.xlsx]

## Sheet: Sheet1
Dataset S4: Summary table for features of B73 genes and TEs used in this study
feature	filter.imprint.BW	syntelog.BW	imprinted.both.BW	filter.imprint.BP	syntelog.BP	feature_type	imprint	syntelog	agreement	expression.type	motif1	motif2	motif.type	either.motif	imprint.syntelog	syntenic.grasses	has.go.term
DHH00001Zm00001d00360	no.imprint	na.te	na.te	no.imprint	na.te	TE	no.imprint	variable	matched.call	constitutive	TRUE	FALSE	motif1	has.motif	no.imprint_variable	NA.TE	NA
DHH00001Zm00001d00454	no.imprint	na.te	na.te	no.imprint	na.te	TE	no.imprint	variable	matched.call	constitutive	FALSE	FALSE	no.motif	no.motif	no.imprint_variable	NA.TE	NA
DHH00001Zm00001d00928	not.detected	NA	NA	no.imprint	na.te	TE	no.imprint	variable	mismatched_call	constitutive	FALSE	FALSE	no.motif	no.motif	no.imprint_variable	NA.TE	NA
DHH00001Zm00001d00990	not.detected	NA	NA	no.imprint	na.te	TE	no.imprint	variable	mismatched_call	endo.preferred	FALSE	FALSE	no.motif	no.motif	no.imprint_variable	NA.TE	NA
DHH00001Zm00001d01015	MEG	na.te	na.te	not.detected	NA	TE	matTE	variable	mismatched_call	endo.preferred	FALSE	TRUE	motif2	has.motif	matTE_variable	NA.TE	NA
DHH00001Zm00001d01231	not.detected	NA	NA	no.imprint	na.te	TE	no.imprint	variable	mismatched_call	constitutive	FALSE	FALSE	no.motif	no.motif	no.imprint_variable	NA.TE	NA
DHH00001Zm00001d01669	not.detected	NA	NA	no.imprint	na.te	TE	no.imprint	variable	mismatched_call	endo.preferred	TRUE	FALSE	motif1	has.motif	no.imprint_variable	NA.TE	NA
DHH00001Zm00001d01824	not.detected	NA	NA	no.imprint	na.te	TE	no.imprint	variable	mismatched_call	constitutive	FALSE	FALSE	no.motif	no.motif	no.imprint_variable	NA.TE	NA
DHH00001Zm00001d02298	not.detected	NA	NA	no.imprint	na.te	TE	no.imprint	variable	mismatched_call	constitutive	FALSE	TRUE	motif2	has.motif	no.imprint_variable	NA.TE	NA
DHH00001Zm00001d02437	no.imprint	na.te	na.te	no.imprint	na.te	TE	no.imprint	variable	matched.call	constitutive	FALSE	TRUE	motif2	has.motif	no.imprint_variable	NA.TE	NA
DHH00001Zm00001d02647	no.imprint	na.te	na.te	no.imprint	na.te	TE	no.imprint	variable	matched.call	constitutive	TRUE	FALSE	motif1	has.motif	no.imprint_variable	NA.TE	NA
DHH00001Zm00001d03177	not.detected	NA	NA	no.imprint	na.te	TE	no.imprint	variable	mismatched_call	constitutive	FALSE	TRUE	motif2	has.motif	no.imprint_variable	NA.TE	NA
DHH00001Zm00001d03494	no.imprint	na.te	na.te	no.imprint	na.te	TE	no.imprint	variable	matched.call	endo.preferred	FALSE	FALSE	no.motif	no.motif	no.imprint_variable	NA.TE	NA
DHH00001Zm00001d04028	no.imprint	na.te	na.te	no.imprint	na.te	TE	no.imprint	variable	matched.call	endo.preferred	FALSE	FALSE	no.motif	no.motif	no.imprint_variable	NA.TE	NA
DHH00001Zm00001d04469	not.detected	NA	NA	no.imprint	na.te	TE	no.imprint	variable	mismatched_call	endo.preferred	FALSE	FALSE	no.motif	no.motif	no.imprint_variable	NA.TE	NA
DHH00001Zm00001d04613	no.imprint	na.te	na.te	not.detected	NA	TE	no.imprint	variable	mismatched_call	endo.preferred	TRUE	FALSE	motif1	has.motif	no.imprint_variable	NA.TE	NA
DHH00001Zm00001d05240	no.imprint	na.te	na.te	no.imprint	na.te	TE	no.imprint	variable	matched.call	constitutive	FALSE	FALSE	no.motif	no.motif	no.imprint_variable	NA.TE	NA
DHH00001Zm00001d05797	MEG	na.te	na.te	MEG	na.te	TE	matTE	variable	matched.call	endo.preferred	TRUE	FALSE	motif1	has.motif	matTE_variable	NA.TE	NA
DHH00001Zm00001d06468	not.detected	NA	NA	no.imprint	na.te	TE	no.imprint	variable	mismatched_call	constitutive	TRUE	FALSE	motif1	has.motif	no.imprint_variable	NA.TE	NA
DHH00001Zm00001d06496	not.detected	NA	NA	no.imprint	na.te	TE	no.imprint	variable	mismatched_call	constitutive	FALSE	FALSE	no.motif	no.motif	no.imprint_variable	NA.TE	NA
DHH00001Zm00001d06665	not.detected	NA	NA	no.imprint	na.te	TE	no.imprint	variable	mismatched_call	constitutive	TRUE	FALSE	motif1	has.motif	no.imprint_variable	NA.TE	NA
DHH00001Zm00001d06879	no.imprint	na.te	na.te	not.detected	NA	TE	no.imprint	variable	mismatched_call	constitutive	TRUE	TRUE	both	has.motif	no.imprint_variable	NA.TE	NA
DHH00001Zm00001d06914	not.detected	NA	NA	no.imprint	na.te	TE	no.imprint	variable	mismatched_call	constitutive	TRUE	FALSE	motif1	has.motif	no.imprint_variable	NA.TE	NA
DHH00001Zm00001d06986	no.imprint	na.te	na.te	no.imprint	na.te	TE	no.imprint	variable	matched.call	endo.preferred	FALSE	FALSE	no.motif	no.motif	no.imprint_variable	NA.TE	NA
DHH00001Zm00001d07287	no.imprint	na.te	na.te	not.detected	NA	TE	no.imprint	variable	mismatched_call	constitutive	FALSE	FALSE	no.motif	no.motif	no.imprint_variable	NA.TE	NA
DHH00001Zm00001d08235	no.imprint	na.te	na.te	not.detected	NA	TE	no.imprint	variable	mismatched_call	constitutive	TRUE	FALSE	motif1	has.motif	no.imprint_variable	NA.TE	NA
DHH00001Zm00001d08244	no.imprint	na.te	na.te	no.imprint	na.te	TE	no.imprint	variable	matched.call	constitutive	FALSE	FALSE	no.motif	no.motif	no.imprint_variable	NA.TE	NA
DHH00001Zm00001d09025	not.detected	NA	NA	MEG	na.te	TE	matTE	variable	mismatched_call	endo.preferred	FALSE	FALSE	no.motif	no.motif	matTE_variable	NA.TE	NA
DHH00001Zm00001d09238	no.imprint	na.te	na.te	not.detected	NA	TE	no.imprint	variable	mismatched_call	constitutive	TRUE	TRUE	both	has.motif	no.imprint_variable	NA.TE	NA
DHH00001Zm00001d09494	no.imprint	na.te	na.te	not.detected	NA	TE	no.imprint	variable	mismatched_call	endo.preferred	FALSE	FALSE	no.motif	no.motif	no.imprint_variable	NA.TE	NA
DHH00001Zm00001d09610	not.detected	NA	NA	no.imprint	na.te	TE	no.imprint	variable	mismatched_call	constitutive	FALSE	FALSE	no.motif	no.motif	no.imprint_variable	NA.TE	NA
DHH00001Zm00001d09984	no.imprint	na.te	na.te	not.detected	NA	TE	no.imprint	variable	mismatched_call	constitutive	FALSE	FALSE	no.motif	no.motif	no.imprint_variable	NA.TE	NA
DHH00001Zm00001d10663	no.imprint	na.te	na.te	no.imprint	na.te	TE	no.imprint	variable	matched.call	constitutive	FALSE	TRUE	motif2	has.motif	no.imprint_variable	NA.TE	NA
DHH00001Zm00001d10722	no.imprint	na.te	na.te	no.imprint	na.te	TE	no.imprint	variable	matched.call	endo.preferred	TRUE	FALSE	motif1	has.motif	no.imprint_variable	NA.TE	NA
DHH00002Zm00001d00025	no.imprint	na.te	na.te	no.imprint	na.te	TE	no.imprint	variable	matched.call	constitutive	FALSE	FALSE	no.motif	no.motif	no.imprint_variable	NA.TE	NA
DHH00002Zm00001d00096	no.imprint	na.te	na.te	no.imprint	na.te	TE	no.imprint	variable	matched.call	constitutive	TRUE	TRUE	both	has.motif	no.imprint_variable	NA.TE	NA
DHH00002Zm00001d00109	no.imprint	na.te	na.te	no.imprint	na.te	TE	no.imprint	variable	matched.call	endo.preferred	FALSE	FALSE	no.motif	no.motif	no.imprint_variable	NA.TE	NA
DHH00002Zm00001d00133	MEG	na.te	na.te	not.detected	NA	TE	matTE	variable	mismatched_call	endo.preferred	FALSE	FALSE	no.motif	no.motif	matTE_variable	NA.TE	NA
DHH00002Zm00001d00214	MEG	na.te	na.te	MEG	na.te	TE	matTE	variable	matched.call	endo.preferred	TRUE	FALSE	motif1	has.motif	matTE_variable	NA.TE	NA
DHH00002Zm00001d00263	not.detected	NA	NA	no.imprint	na.te	TE	no.imprint	variable	mismatched_call	constitutive	FALSE	FALSE	no.motif	no.motif	no.imprint_variable	NA.TE	NA
DHH00002Zm00001d00287	MEG	na.te	na.te	not.detected	NA	TE	matTE	variable	mismatched_call	endo.preferred	FALSE	FALSE	no.motif	no.motif	matTE_variable	NA.TE	NA
DHH00002Zm00001d00363	no.imprint	na.te	na.te	not.detected	NA	TE	no.imprint	variable	mismatched_call	constitutive	TRUE	FALSE	motif1	has.motif	no.imprint_variable	NA.TE	NA
DHH00002Zm00001d00365	not.detected	NA	NA	no.imprint	na.te	TE	no.imprint	variable	mismatched_call	constitutive	TRUE	FALSE	motif1	has.motif	no.imprint_variable	NA.TE	NA
DHH00002Zm00001d00366	no.imprint	na.te	na.te	no.imprint	na.te	TE	no.imprint	variable	matched.call	constitutive	FALSE	FALSE	no.motif	no.motif	no.imprint_variable	NA.TE	NA
DHH00002Zm00001d00383	not.detected	NA	NA	no.imprint	na.te	TE	no.imprint	variable	mismatched_call	constitutive	FALSE	FALSE	no.motif	no.motif	no.imprint_variable	NA.TE	NA
DHH00002Zm00001d00389	not.detected	NA	NA	no.imprint	na.te	TE	no.imprint	variable	mismatched_call	constitutive	TRUE	FALSE	motif1	has.motif	no.imprint_variable	NA.TE	NA
DHH00002Zm00001d00421	not.detected	NA	NA	no.imprint	na.te	TE	no.imprint	variable	mismatched_call	constitutive	FALSE	FALSE	no.motif	no.motif	no.imprint_variable	NA.TE	NA
DHH00002Zm00001d00427	not.detected	NA	NA	no.imprint	na.te	TE	no.imprint	variable	mismatched_call	endo.preferred	FALSE	TRUE	motif2	has.motif	no.imprint_variable	NA.TE	NA
DHH00002Zm00001d00480	not.detected	NA	NA	no.imprint	na.te	TE	no.imprint	variable	mismatched_call	endo.preferred	FALSE	FALSE	no.motif	no.motif	no.imprint_variable	NA.TE	NA
DHH00002Zm00001d00507	no.imprint	na.te	na.te	MEG	na.te	TE	matTE	variable	mismatched_call	endo.preferred	FALSE	FALSE	no.motif	no.motif	matTE_variable	NA.TE	NA
DHH00002Zm00001d00595	no.imprint	na.te	na.te	no.imprint	na.te	TE	no.imprint	variable	matched.call	constitutive	FALSE	TRUE	motif2	has.motif	no.imprint_variable	NA.TE	NA
DHH00002Zm00001d00628	no.imprint	na.te	na.te	no.imprint	na.te	TE	no.imprint	variable	matched.call	endo.preferred	TRUE	FALSE	motif1	has.motif	no.imprint_variable	NA.TE	NA
DHH00002Zm00001d00631	no.imprint	na.te	na.te	no.imprint	na.te	TE	no.imprint	variable	matched.call	constitutive	FALSE	FALSE	no.motif	no.motif	no.imprint_variable	NA.TE	NA
DHH00002Zm00001d00634	no.imprint	na.te	na.te	no.imprint	na.te	TE	no.imprint	variable	matched.call	constitutive	FALSE	TRUE	motif2	has.motif	no.imprint_variable	NA.TE	NA
DHH00002Zm00001d00650	not.detected	NA	NA	no.imprint	na.te	TE	no.imprint	variable	mismatched_call	constitutive	FALSE	FALSE	no.motif	no.motif	no.imprint_variable	NA.TE	NA
DHH00002Zm00001d00660	not.detected	NA	NA	no.imprint	na.te	TE	no.imprint	variable	mismatched_call	endo.preferred	FALSE	FALSE	no.motif	no.motif	no.imprint_variable	NA.TE	NA
DHH00002Zm00001d00700	not.detected	NA	NA	no.imprint	na.te	TE	no.imprint	variable	mismatched_call	constitutive	FALSE	FALSE	no.motif	no.motif	no.imprint_variable	NA.TE	NA
DHH00002Zm00001d00843	not.detected	NA	NA	no.imprint	na.te	TE	no.imprint	variable	mismatched_call	endo.preferred	FALSE	FALSE	no.motif	no.motif	no.imprint_variable	NA.TE	NA
DHH00002Zm00001d00893	MEG	na.te	na.te	not.detected	NA	TE	matTE	variable	mismatched_call	endo.preferred	TRUE	FALSE	motif1	has.motif	matTE_variable	NA.TE	NA
DHH00002Zm00001d00915	no.imprint	na.te	na.te	no.imprint	na.te	TE	no.imprint	variable	matched.call	endo.preferred	FALSE	FALSE	no.motif	no.motif	no.imprint_variable	NA.TE	NA
DHH00002Zm00001d00938	MEG	na.te	na.te	no.imprint	na.te	TE	matTE	variable	mismatched_call	endo.preferred	FALSE	FALSE	no.motif	no.motif	matTE_variable	NA.TE	NA
DHH00002Zm00001d00986	no.imprint	na.te	na.te	no.imprint	na.te	TE	no.imprint	variable	matched.call	constitutive	FALSE	FALSE	no.motif	no.motif	no.imprint_variable	NA.TE	NA
DHH00002Zm00001d01007	no.imprint	na.te	na.te	no.imprint	na.te	TE	no.imprint	variable	matched.call	endo.preferred	FALSE	FALSE	no.motif	no.motif	no.imprint_variable	NA.TE	NA
DHH00002Zm00001d01012	not.detected	NA	NA	no.imprint	na.te	TE	no.imprint	variable	mismatched_call	constitutive	TRUE	TRUE	both	has.motif	no.imprint_variable	NA.TE	NA
DHH00002Zm00001d01042	not.detected	NA	NA	no.imprint	na.te	TE	no.imprint	variable	mismatched_call	constitutive	FALSE	FALSE	no.motif	no.motif	no.imprint_variable	NA.TE	NA
DHH00002Zm00001d01095	no.imprint	na.te	na.te	no.imprint	na.te	TE	no.imprint	variable	matched.call	constitutive	FALSE	FALSE	no.motif	no.motif	no.imprint_variable	NA.TE	NA
DHH00002Zm00001d01097	not.detected	NA	NA	no.imprint	na.te	TE	no.imprint	variable	mismatched_call	endo.preferred	TRUE	FALSE	motif1	has.motif	no.imprint_variable	NA.TE	NA
DHH00002Zm00001d01151	MEG	na.te	na.te	MEG	na.te	TE	matTE	variable	matched.call	endo.preferred	FALSE	TRUE	motif2	has.motif	matTE_variable	NA.TE	NA
DHH00002Zm00001d01158	MEG	na.te	na.te	no.imprint	na.te	TE	matTE	variable	mismatched_call	endo.preferred	TRUE	TRUE	both	has.motif	matTE_variable	NA.TE	NA
DHH00002Zm00001d01159	not.detected	NA	NA	no.imprint	na.te	TE	no.imprint	variable	mismatched_call	endo.preferred	TRUE	FALSE	motif1	has.motif	no.imprint_variable	NA.TE	NA
DHH00002Zm00001d01224	no.imprint	na.te	na.te	no.imprint	na.te	TE	no.imprint	variable	matched.call	constitutive	FALSE	FALSE	no.motif	no.motif	no.imprint_variable	NA.TE	NA
DHH00002Zm00001d01250	MEG	na.te	na.te	MEG	na.te	TE	matTE	variable	matched.call	endo.preferred	TRUE	FALSE	motif1	has.motif	matTE_variable	NA.TE	NA
DHH00002Zm00001d01432	MEG	na.te	na.te	MEG	na.te	TE	matTE	variable	matched.call	endo.preferred	TRUE	FALSE	motif1	has.motif	matTE_variable	NA.TE	NA
DHH00002Zm00001d01497	no.imprint	na.te	na.te	no.imprint	na.te	TE	no.imprint	variable	matched.call	constitutive	TRUE	FALSE	motif1	has.motif	no.imprint_variable	NA.TE	NA
DHH00002Zm00001d01578	no.imprint	na.te	na.te	no.imprint	na.te	TE	no.imprint	variable	matched.call	constitutive	TRUE	FALSE	motif1	has.motif	no.imprint_variable	NA.TE	NA
DHH00002Zm00001d01604	no.imprint	na.te	na.te	not.detected	NA	TE	no.imprint	variable	mismatched_call	constitutive	TRUE	FALSE	motif1	has.motif	no.imprint_variable	NA.TE	NA
DHH00002Zm00001d01626	no.imprint	na.te	na.te	no.imprint	na.te	TE	no.imprint	variable	matched.call	constitutive	TRUE	FALSE	motif1	has.motif	no.imprint_variable	NA.TE	NA
DHH00002Zm00001d01678	MEG	na.te	na.te	MEG	na.te	TE	matTE	variable	matched.call	endo.preferred	TRUE	FALSE	motif1	has.motif	matTE_variable	NA.TE	NA
DHH00002Zm00001d01702	no.imprint	na.te	na.te	no.imprint	na.te	TE	no.imprint	variable	matched.call	constitutive	TRUE	FALSE	motif1	has.motif	no.imprint_variable	NA.TE	NA
DHH00002Zm00001d01796	not.detected	NA	NA	no.imprint	na.te	TE	no.imprint	variable	mismatched_call	constitutive	TRUE	FALSE	motif1	has.motif	no.imprint_variable	NA.TE	NA
DHH00002Zm00001d01827	not.detected	NA	NA	no.imprint	na.te	TE	no.imprint	variable	mismatched_call	endo.preferred	TRUE	FALSE	motif1	has.motif	no.imprint_variable	NA.TE	NA
DHH00002Zm00001d01828	not.detected	NA	NA	no.imprint	na.te	TE	no.imprint	variable	mismatched_call	endo.preferred	FALSE	FALSE	no.motif	no.motif	no.imprint_variable	NA.TE	NA
DHH00002Zm00001d01862	no.imprint	na.te	na.te	not.detected	NA	TE	no.imprint	variable	mismatched_call	endo.preferred	FALSE	FALSE	no.motif	no.motif	no.imprint_variable	NA.TE	NA
DHH00002Zm00001d01879	not.detected	NA	NA	MEG	na.te	TE	matTE	variable	mismatched_call	endo.preferred	FALSE	FALSE	no.motif	no.motif	matTE_variable	NA.TE	NA
DHH00002Zm00001d01921	no.imprint	na.te	na.te	no.imprint	na.te	TE	no.imprint	variable	matched.call	constitutive	FALSE	TRUE	motif2	has.motif	no.imprint_variable	NA.TE	NA
DHH00002Zm00001d01936	no.imprint	na.te	na.te	no.imprint	na.te	TE	no.imprint	variable	matched.call	constitutive	TRUE	FALSE	motif1	has.motif	no.imprint_variable	NA.TE	NA
DHH00002Zm00001d01939	MEG	na.te	na.te	MEG	na.te	TE	matTE	variable	matched.call	endo.preferred	FALSE	FALSE	no.motif	no.motif	matTE_variable	NA.TE	NA
DHH00002Zm00001d02011	no.imprint	na.te	na.te	no.imprint	na.te	TE	no.imprint	variable	matched.call	constitutive	FALSE	FALSE	no.motif	no.motif	no.imprint_variable	NA.TE	NA
DHH00002Zm00001d02044	not.detected	NA	NA	no.imprint	na.te	TE	no.imprint	variable	mismatched_call	constitutive	FALSE	FALSE	no.motif	no.motif	no.imprint_variable	NA.TE	NA
DHH00002Zm00001d02187	not.detected	NA	NA	no.imprint	na.te	TE	no.imprint	variable	mismatched_call	endo.preferred	FALSE	FALSE	no.motif	no.motif	no.imprint_variable	NA.TE	NA
DHH00002Zm00001d02226	no.imprint	na.te	na.te	MEG	na.te	TE	matTE	variable	mismatched_call	endo.preferred	FALSE	FALSE	no.motif	no.motif	matTE_variable	NA.TE	NA
DHH00002Zm00001d02275	no.imprint	na.te	na.te	not.detected	NA	TE	no.imprint	variable	mismatched_call	endo.preferred	TRUE	TRUE	both	has.motif	no.imprint_variable	NA.TE	NA
DHH00002Zm00001d02276	not.detected	NA	NA	no.imprint	na.te	TE	no.imprint	variable	mismatched_call	endo.preferred	TRUE	FALSE	motif1	has.motif	no.imprint_variable	NA.TE	NA
DHH00002Zm00001d02285	MEG	na.te	na.te	no.imprint	na.te	TE	matTE	variable	mismatched_call	endo.preferred	FALSE	FALSE	no.motif	no.motif	matTE_variable	NA.TE	NA
DHH00002Zm00001d02313	no.imprint	na.te	na.te	no.imprint	na.te	TE	no.imprint	variable	matched.call	constitutive	FALSE	FALSE	no.motif	no.motif	no.imprint_variable	NA.TE	NA
DHH00002Zm00001d02327	MEG	na.te	na.te	not.detected	NA	TE	matTE	variable	mismatched_call	endo.preferred	TRUE	FALSE	motif1	has.motif	matTE_variable	NA.TE	NA
DHH00002Zm00001d02342	no.imprint	na.te	na.te	no.imprint	na.te	TE	no.imprint	variable	matched.call	constitutive	FALSE	FALSE	no.motif	no.motif	no.imprint_variable	NA.TE	NA
DHH00002Zm00001d02369	no.imprint	na.te	na.te	not.detected	NA	TE	no.imprint	variable	mismatched_call	constitutive	FALSE	FALSE	no.motif	no.motif	no.imprint_variable	NA.TE	NA
DHH00002Zm00001d02379	no.imprint	na.te	na.te	not.detected	NA	TE	no.imprint	variable	mismatched_call	constitutive	TRUE	FALSE	motif1	has.motif	no.imprint_variable	NA.TE	NA
DHH00002Zm00001d02382	no.imprint	na.te	na.te	no.imprint	na.te	TE	no.imprint	variable	matched.call	constitutive	FALSE	FALSE	no.motif	no.motif	no.imprint_variable	NA.TE	NA
DHH00002Zm00001d02389	not.detected	NA	NA	no.imprint	na.te	TE	no.imprint	variable	mismatched_call	constitutive	FALSE	FALSE	no.motif	no.motif	no.imprint_variable	NA.TE	NA
DHH00002Zm00001d02419	no.imprint	na.te	na.te	no.imprint	na.te	TE	no.imprint	variable	matched.call	constitutive	TRUE	FALSE	motif1	has.motif	no.imprint_variable	NA.TE	NA
DHH00002Zm00001d02512	MEG	na.te	na.te	no.imprint	na.te	TE	matTE	variable	mismatched_call	endo.preferred	TRUE	FALSE	motif1	has.motif	matTE_variable	NA.TE	NA
DHH00002Zm00001d02518	not.detected	NA	NA	no.imprint	na.te	TE	no.imprint	variable	mismatched_call	constitutive	FALSE	FALSE	no.motif	no.motif	no.imprint_variable	NA.TE	NA
DHH00002Zm00001d02558	not.detected	NA	NA	MEG	na.te	TE	matTE	variable	mismatched_call	endo.preferred	TRUE	FALSE	motif1	has.motif	matTE_variable	NA.TE	NA
DHH00002Zm00001d02620	no.imprint	na.te	na.te	no.imprint	na.te	TE	no.imprint	variable	matched.call	constitutive	FALSE	FALSE	no.motif	no.motif	no.imprint_variable	NA.TE	NA
DHH00002Zm00001d02687	MEG	na.te	na.te	MEG	na.te	TE	matTE	variable	matched.call	endo.preferred	FALSE	TRUE	motif2	has.motif	matTE_variable	NA.TE	NA
DHH00002Zm00001d02691	not.detected	NA	NA	no.imprint	na.te	TE	no.imprint	variable	mismatched_call	endo.preferred	FALSE	FALSE	no.motif	no.motif	no.imprint_variable	NA.TE	NA
DHH00002Zm00001d02726	no.imprint	na.te	na.te	no.imprint	na.te	TE	no.imprint	variable	matched.call	endo.preferred	FALSE	FALSE	no.motif	no.motif	no.imprint_variable	NA.TE	NA
DHH00002Zm00001d02761	no.imprint	na.te	na.te	no.imprint	na.te	TE	no.imprint	variable	matched.call	constitutive	TRUE	FALSE	motif1	has.motif	no.imprint_variable	NA.TE	NA
DHH00002Zm00001d02829	no.imprint	na.te	na.te	no.imprint	na.te	TE	no.imprint	variable	matched.call	endo.preferred	FALSE	FALSE	no.motif	no.motif	no.imprint_variable	NA.TE	NA
DHH00002Zm00001d02836	not.detected	NA	NA	no.imprint	na.te	TE	no.imprint	variable	mismatched_call	constitutive	FALSE	FALSE	no.motif	no.motif	no.imprint_variable	NA.TE	NA
DHH00002Zm00001d02887	no.imprint	na.te	na.te	no.imprint	na.te	TE	no.imprint	variable	matched.call	endo.preferred	FALSE	FALSE	no.motif	no.motif	no.imprint_variable	NA.TE	NA
DHH00002Zm00001d02929	MEG	na.te	na.te	MEG	na.te	TE	matTE	variable	matched.call	endo.preferred	TRUE	FALSE	motif1	has.motif	matTE_variable	NA.TE	NA
DHH00002Zm00001d02961	not.detected	NA	NA	no.imprint	na.te	TE	no.imprint	variable	mismatched_call	endo.preferred	TRUE	FALSE	motif1	has.motif	no.imprint_variable	NA.TE	NA
DHH00002Zm00001d03036	not.detected	NA	NA	no.imprint	na.te	TE	no.imprint	variable	mismatched_call	constitutive	FALSE	TRUE	motif2	has.motif	no.imprint_variable	NA.TE	NA
DHH00002Zm00001d03067	not.detected	NA	NA	no.imprint	na.te	TE	no.imprint	variable	mismatched_call	endo.preferred	TRUE	TRUE	both	has.motif	no.imprint_variable	NA.TE	NA
DHH00002Zm00001d03077	no.imprint	na.te	na.te	no.imprint	na.te	TE	no.imprint	variable	matched.call	endo.preferred	FALSE	TRUE	motif2	has.motif	no.imprint_variable	NA.TE	NA
DHH00002Zm00001d03085	no.imprint	na.te	na.te	no.imprint	na.te	TE	no.imprint	variable	matched.call	constitutive	TRUE	FALSE	motif1	has.motif	no.imprint_variable	NA.TE	NA
DHH00002Zm00001d03096	MEG	na.te	na.te	no.imprint	na.te	TE	matTE	variable	mismatched_call	endo.preferred	TRUE	FALSE	motif1	has.motif	matTE_variable	NA.TE	NA
DHH00002Zm00001d03104	not.detected	NA	NA	no.imprint	na.te	TE	no.imprint	variable	mismatched_call	constitutive	TRUE	FALSE	motif1	has.motif	no.imprint_variable	NA.TE	NA
DHH00002Zm00001d03158	MEG	na.te	na.te	not.detected	NA	TE	matTE	variable	mismatched_call	endo.preferred	FALSE	FALSE	no.motif	no.motif	matTE_variable	NA.TE	NA
DHH00002Zm00001d03182	no.imprint	na.te	na.te	not.detected	NA	TE	no.imprint	variable	mismatched_call	constitutive	FALSE	FALSE	no.motif	no.motif	no.imprint_variable	NA.TE	NA
DHH00002Zm00001d03253	not.detected	NA	NA	MEG	na.te	TE	matTE	variable	mismatched_call	endo.preferred	TRUE	FALSE	motif1	has.motif	matTE_variable	NA.TE	NA
DHH00002Zm00001d03273	not.detected	NA	NA	no.imprint	na.te	TE	no.imprint	variable	mismatched_call	constitutive	FALSE	TRUE	motif2	has.motif	no.imprint_variable	NA.TE	NA
DHH00002Zm00001d03304	no.imprint	na.te	na.te	no.imprint	na.te	TE	no.imprint	variable	matched.call	constitutive	TRUE	FALSE	motif1	has.motif	no.imprint_variable	NA.TE	NA
DHH00002Zm00001d03585	not.detected	NA	NA	no.imprint	na.te	TE	no.imprint	variable	mismatched_call	constitutive	TRUE	FALSE	motif1	has.motif	no.imprint_variable	NA.TE	NA
DHH00002Zm00001d03654	not.detected	NA	NA	no.imprint	na.te	TE	no.imprint	variable	mismatched_call	constitutive	FALSE	FALSE	no.motif	no.motif	no.imprint_variable	NA.TE	NA
DHH00002Zm00001d03670	no.imprint	na.te	na.te	no.imprint	na.te	TE	no.imprint	variable	matched.call	constitutive	FALSE	FALSE	no.motif	no.motif	no.imprint_variable	NA.TE	NA
DHH00002Zm00001d03699	no.imprint	na.te	na.te	no.imprint	na.te	TE	no.imprint	variable	matched.call	constitutive	TRUE	FALSE	motif1	has.motif	no.imprint_variable	NA.TE	NA
DHH00002Zm00001d03733	no.imprint	na.te	na.te	no.imprint	na.te	TE	no.imprint	variable	matched.call	endo.preferred	FALSE	FALSE	no.motif	no.motif	no.imprint_variable	NA.TE	NA
DHH00002Zm00001d03835	no.imprint	na.te	na.te	not.detected	NA	TE	no.imprint	variable	mismatched_call	endo.preferred	TRUE	FALSE	motif1	has.motif	no.imprint_variable	NA.TE	NA
DHH00002Zm00001d03931	not.detected	NA	NA	no.imprint	na.te	TE	no.imprint	variable	mismatched_call	endo.preferred	TRUE	FALSE	motif1	has.motif	no.imprint_variable	NA.TE	NA
DHH00002Zm00001d04002	no.imprint	na.te	na.te	no.imprint	na.te	TE	no.imprint	variable	matched.call	constitutive	TRUE	FALSE	motif1	has.motif	no.imprint_variable	NA.TE	NA
DHH00002Zm00001d04010	no.imprint	na.te	na.te	MEG	na.te	TE	matTE	variable	mismatched_call	endo.preferred	TRUE	FALSE	motif1	has.motif	matTE_variable	NA.TE	NA
DHH00002Zm00001d04034	no.imprint	na.te	na.te	not.detected	NA	TE	no.imprint	variable	mismatched_call	endo.preferred	FALSE	FALSE	no.motif	no.motif	no.imprint_variable	NA.TE	NA
DHH00002Zm00001d04036	not.detected	NA	NA	no.imprint	na.te	TE	no.imprint	variable	mismatched_call	constitutive	FALSE	FALSE	no.motif	no.motif	no.imprint_variable	NA.TE	NA
DHH00002Zm00001d04038	no.imprint	na.te	na.te	no.imprint	na.te	TE	no.imprint	variable	matched.call	constitutive	TRUE	FALSE	motif1	has.motif	no.imprint_variable	NA.TE	NA
DHH00002Zm00001d04064	no.imprint	na.te	na.te	not.detected	NA	TE	no.imprint	variable	mismatched_call	constitutive	TRUE	FALSE	motif1	has.motif	no.imprint_variable	NA.TE	NA
DHH00002Zm00001d04065	MEG	na.te	na.te	MEG	na.te	TE	matTE	variable	matched.call	endo.preferred	FALSE	FALSE	no.motif	no.motif	matTE_variable	NA.TE	NA
DHH00002Zm00001d04118	not.detected	NA	NA	no.imprint	na.te	TE	no.imprint	variable	mismatched_call	constitutive	TRUE	FALSE	motif1	has.motif	no.imprint_variable	NA.TE	NA
DHH00002Zm00001d04125	no.imprint	na.te	na.te	no.imprint	na.te	TE	no.imprint	variable	matched.call	constitutive	FALSE	FALSE	no.motif	no.motif	no.imprint_variable	NA.TE	NA
DHH00002Zm00001d04164	no.imprint	na.te	na.te	no.imprint	na.te	TE	no.imprint	variable	matched.call	endo.preferred	TRUE	FALSE	motif1	has.motif	no.imprint_variable	NA.TE	NA
DHH00002Zm00001d04186	no.imprint	na.te	na.te	not.detected	NA	TE	no.imprint	variable	mismatched_call	endo.preferred	TRUE	FALSE	motif1	has.motif	no.imprint_variable	NA.TE	NA
DHH00002Zm00001d04222	no.imprint	na.te	na.te	no.imprint	na.te	TE	no.imprint	variable	matched.call	constitutive	TRUE	FALSE	motif1	has.motif	no.imprint_variable	NA.TE	NA
DHH00002Zm00001d04251	no.imprint	na.te	na.te	no.imprint	na.te	TE	no.imprint	variable	matched.call	constitutive	FALSE	FALSE	no.motif	no.motif	no.imprint_variable	NA.TE	NA
DHH00002Zm00001d04318	no.imprint	na.te	na.te	no.imprint	na.te	TE	no.imprint	variable	matched.call	endo.preferred	TRUE	TRUE	both	has.motif	no.imprint_variable	NA.TE	NA
DHH00002Zm00001d04399	MEG	na.te	na.te	MEG	na.te	TE	matTE	variable	matched.call	endo.preferred	FALSE	FALSE	no.motif	no.motif	matTE_variable	NA.TE	NA
DHH00002Zm00001d04414	not.detected	NA	NA	no.imprint	na.te	TE	no.imprint	variable	mismatched_call	endo.preferred	TRUE	FALSE	motif1	has.motif	no.imprint_variable	NA.TE	NA
DHH00002Zm00001d04458	not.detected	NA	NA	no.imprint	na.te	TE	no.imprint	variable	mismatched_call	endo.preferred	TRUE	FALSE	motif1	has.motif	no.imprint_variable	NA.TE	NA
DHH00002Zm00001d04532	not.detected	NA	NA	no.imprint	na.te	TE	no.imprint	variable	mismatched_call	constitutive	TRUE	FALSE	motif1	has.motif	no.imprint_variable	NA.TE	NA
DHH00002Zm00001d04534	no.imprint	na.te	na.te	no.imprint	na.te	TE	no.imprint	variable	matched.call	constitutive	TRUE	FALSE	motif1	has.motif	no.imprint_variable	NA.TE	NA
DHH00002Zm00001d04537	no.imprint	na.te	na.te	not.detected	NA	TE	no.imprint	variable	mismatched_call	constitutive	TRUE	FALSE	motif1	has.motif	no.imprint_variable	NA.TE	NA
DHH00002Zm00001d04553	not.detected	NA	NA	no.imprint	na.te	TE	no.imprint	variable	mismatched_call	constitutive	FALSE	FALSE	no.motif	no.motif	no.imprint_variable	NA.TE	NA
DHH00002Zm00001d04565	not.detected	NA	NA	PEG	na.te	TE	no.imprint	variable	mismatched_call	constitutive	TRUE	FALSE	motif1	has.motif	no.imprint_variable	NA.TE	NA
DHH00002Zm00001d04592	no.imprint	na.te	na.te	no.imprint	na.te	TE	no.imprint	variable	matched.call	endo.preferred	FALSE	FALSE	no.motif	no.motif	no.imprint_variable	NA.TE	NA
DHH00002Zm00001d04625	no.imprint	na.te	na.te	not.detected	NA	TE	no.imprint	variable	mismatched_call	endo.preferred	FALSE	FALSE	no.motif	no.motif	no.imprint_variable	NA.TE	NA
DHH00002Zm00001d04711	not.detected	NA	NA	no.imprint	na.te	TE	no.imprint	variable	mismatched_call	endo.preferred	TRUE	TRUE	both	has.motif	no.imprint_variable	NA.TE	NA
DHH00002Zm00001d04712	no.imprint	na.te	na.te	no.imprint	na.te	TE	no.imprint	variable	matched.call	endo.preferred	FALSE	FALSE	no.motif	no.motif	no.imprint_variable	NA.TE	NA
DHH00002Zm00001d04717	no.imprint	na.te	na.te	no.imprint	na.te	TE	no.imprint	variable	matched.call	constitutive	TRUE	FALSE	motif1	has.motif	no.imprint_variable	NA.TE	NA
DHH00002Zm00001d04726	not.detected	NA	NA	no.imprint	na.te	TE	no.imprint	variable	mismatched_call	constitutive	TRUE	FALSE	motif1	has.motif	no.imprint_variable	NA.TE	NA
DHH00002Zm00001d04744	not.detected	NA	NA	no.imprint	na.te	TE	no.imprint	variable	mismatched_call	constitutive	FALSE	FALSE	no.motif	no.motif	no.imprint_variable	NA.TE	NA
DHH00002Zm00001d04759	MEG	na.te	na.te	MEG	na.te	TE	matTE	variable	matched.call	endo.preferred	TRUE	FALSE	motif1	has.motif	matTE_variable	NA.TE	NA
DHH00002Zm00001d04761	no.imprint	na.te	na.te	no.imprint	na.te	TE	no.imprint	variable	matched.call	constitutive	FALSE	FALSE	no.motif	no.motif	no.imprint_variable	NA.TE	NA
DHH00002Zm00001d04776	no.imprint	na.te	na.te	no.imprint	na.te	TE	no.imprint	variable	matched.call	constitutive	TRUE	FALSE	motif1	has.motif	no.imprint_variable	NA.TE	NA
DHH00002Zm00001d04870	not.detected	NA	NA	no.imprint	na.te	TE	no.imprint	variable	mismatched_call	constitutive	FALSE	FALSE	no.motif	no.motif	no.imprint_variable	NA.TE	NA
DHH00002Zm00001d04879	not.detected	NA	NA	no.imprint	na.te	TE	no.imprint	variable	mismatched_call	constitutive	FALSE	FALSE	no.motif	no.motif	no.imprint_variable	NA.TE	NA
DHH00002Zm00001d04930	no.imprint	na.te	na.te	not.detected	NA	TE	no.imprint	variable	mismatched_call	endo.preferred	FALSE	FALSE	no.motif	no.motif	no.imprint_variable	NA.TE	NA
DHH00002Zm00001d05018	not.detected	NA	NA	no.imprint	na.te	TE	no.imprint	variable	mismatched_call	constitutive	TRUE	TRUE	both	has.motif	no.imprint_variable	NA.TE	NA
DHH00002Zm00001d05031	not.detected	NA	NA	no.imprint	na.te	TE	no.imprint	variable	mismatched_call	endo.preferred	FALSE	FALSE	no.motif	no.motif	no.imprint_variable	NA.TE	NA
DHH00002Zm00001d05056	no.imprint	na.te	na.te	not.detected	NA	TE	no.imprint	variable	mismatched_call	endo.preferred	FALSE	FALSE	no.motif	no.motif	no.imprint_variable	NA.TE	NA
DHH00002Zm00001d05058	not.detected	NA	NA	no.imprint	na.te	TE	no.imprint	variable	mismatched_call	constitutive	FALSE	FALSE	no.motif	no.motif	no.imprint_variable	NA.TE	NA
DHH00002Zm00001d05130	no.imprint	na.te	na.te	no.imprint	na.te	TE	no.imprint	variable	matched.call	constitutive	FALSE	FALSE	no.motif	no.motif	no.imprint_variable	NA.TE	NA
DHH00002Zm00001d05221	not.detected	NA	NA	no.imprint	na.te	TE	no.imprint	variable	mismatched_call	constitutive	TRUE	FALSE	motif1	has.motif	no.imprint_variable	NA.TE	NA
DHH00002Zm00001d05263	not.detected	NA	NA	MEG	na.te	TE	matTE	variable	mismatched_call	endo.preferred	FALSE	FALSE	no.motif	no.motif	matTE_variable	NA.TE	NA
DHH00002Zm00001d05288	no.imprint	na.te	na.te	not.detected	NA	TE	no.imprint	variable	mismatched_call	endo.preferred	FALSE	FALSE	no.motif	no.motif	no.imprint_variable	NA.TE	NA
DHH00002Zm00001d05317	no.imprint	na.te	na.te	no.imprint	na.te	TE	no.imprint	variable	matched.call	endo.preferred	TRUE	FALSE	motif1	has.motif	no.imprint_variable	NA.TE	NA
DHH00002Zm00001d05369	no.imprint	na.te	na.te	no.imprint	na.te	TE	no.imprint	variable	matched.call	constitutive	FALSE	FALSE	no.motif	no.motif	no.imprint_variable	NA.TE	NA
DHH00002Zm00001d05458	not.detected	NA	NA	no.imprint	na.te	TE	no.imprint	variable	mismatched_call	constitutive	FALSE	FALSE	no.motif	no.motif	no.imprint_variable	NA.TE	NA
DHH00002Zm00001d05467	not.detected	NA	NA	no.imprint	na.te	TE	no.imprint	variable	mismatched_call	constitutive	TRUE	FALSE	motif1	has.motif	no.imprint_variable	NA.TE	NA
DHH00002Zm00001d05561	not.detected	NA	NA	no.imprint	na.te	TE	no.imprint	variable	mismatched_call	constitutive	TRUE	TRUE	both	has.motif	no.imprint_variable	NA.TE	NA
DHH00002Zm00001d05625	no.imprint	na.te	na.te	not.detected	NA	TE	no.imprint	variable	mismatched_call	constitutive	TRUE	FALSE	motif1	has.motif	no.imprint_variable	NA.TE	NA
DHH00002Zm00001d05742	no.imprint	na.te	na.te	not.detected	NA	TE	no.imprint	variable	mismatched_call	endo.preferred	TRUE	FALSE	motif1	has.motif	no.imprint_variable	NA.TE	NA
DHH00002Zm00001d05747	no.imprint	na.te	na.te	no.imprint	na.te	TE	no.imprint	variable	matched.call	constitutive	FALSE	FALSE	no.motif	no.motif	no.imprint_variable	NA.TE	NA
DHH00002Zm00001d05769	no.imprint	na.te	na.te	no.imprint	na.te	TE	no.imprint	variable	matched.call	constitutive	FALSE	FALSE	no.motif	no.motif	no.imprint_variable	NA.TE	NA
DHH00002Zm00001d05858	no.imprint	na.te	na.te	no.imprint	na.te	TE	no.imprint	variable	matched.call	endo.preferred	TRUE	TRUE	both	has.motif	no.imprint_variable	NA.TE	NA
DHH00002Zm00001d05892	not.detected	NA	NA	no.imprint	na.te	TE	no.imprint	variable	mismatched_call	constitutive	TRUE	FALSE	motif1	has.motif	no.imprint_variable	NA.TE	NA
DHH00002Zm00001d05974	no.imprint	na.te	na.te	no.imprint	na.te	TE	no.imprint	variable	matched.call	constitutive	TRUE	FALSE	motif1	has.motif	no.imprint_variable	NA.TE	NA
DHH00002Zm00001d05975	not.detected	NA	NA	no.imprint	na.te	TE	no.imprint	variable	mismatched_call	constitutive	TRUE	FALSE	motif1	has.motif	no.imprint_variable	NA.TE	NA
DHH00002Zm00001d06008	no.imprint	na.te	na.te	not.detected	NA	TE	no.imprint	variable	mismatched_call	constitutive	FALSE	FALSE	no.motif	no.motif	no.imprint_variable	NA.TE	NA
DHH00002Zm00001d06046	no.imprint	na.te	na.te	no.imprint	na.te	TE	no.imprint	variable	matched.call	endo.preferred	FALSE	FALSE	no.motif	no.motif	no.imprint_variable	NA.TE	NA
DHH00002Zm00001d06067	not.detected	NA	NA	no.imprint	na.te	TE	no.imprint	variable	mismatched_call	constitutive	FALSE	FALSE	no.motif	no.motif	no.imprint_variable	NA.TE	NA
DHH00002Zm00001d06097	not.detected	NA	NA	no.imprint	na.te	TE	no.imprint	variable	mismatched_call	constitutive	TRUE	FALSE	motif1	has.motif	no.imprint_variable	NA.TE	NA
DHH00002Zm00001d06101	no.imprint	na.te	na.te	no.imprint	na.te	TE	no.imprint	variable	matched.call	constitutive	FALSE	FALSE	no.motif	no.motif	no.imprint_variable	NA.TE	NA
DHH00002Zm00001d06247	not.detected	NA	NA	MEG	na.te	TE	matTE	variable	mismatched_call	endo.preferred	FALSE	FALSE	no.motif	no.motif	matTE_variable	NA.TE	NA
DHH00002Zm00001d06283	MEG	na.te	na.te	not.detected	NA	TE	matTE	variable	mismatched_call	endo.preferred	FALSE	FALSE	no.motif	no.motif	matTE_variable	NA.TE	NA
DHH00002Zm00001d06317	no.imprint	na.te	na.te	no.imprint	na.te	TE	no.imprint	variable	matched.call	constitutive	FALSE	FALSE	no.motif	no.motif	no.imprint_variable	NA.TE	NA
DHH00002Zm00001d06423	no.imprint	na.te	na.te	no.imprint	na.te	TE	no.imprint	variable	matched.call	constitutive	FALSE	FALSE	no.motif	no.motif	no.imprint_variable	NA.TE	NA
DHH00002Zm00001d06482	no.imprint	na.te	na.te	no.imprint	na.te	TE	no.imprint	variable	matched.call	constitutive	FALSE	FALSE	no.motif	no.motif	no.imprint_variable	NA.TE	NA
DHH00002Zm00001d06574	no.imprint	na.te	na.te	no.imprint	na.te	TE	no.imprint	variable	matched.call	constitutive	FALSE	FALSE	no.motif	no.motif	no.imprint_variable	NA.TE	NA
DHH00002Zm00001d06580	MEG	na.te	na.te	MEG	na.te	TE	matTE	variable	matched.call	constitutive	FALSE	FALSE	no.motif	no.motif	matTE_variable	NA.TE	NA
DHH00002Zm00001d06611	no.imprint	na.te	na.te	no.imprint	na.te	TE	no.imprint	variable	matched.call	constitutive	FALSE	FALSE	no.motif	no.motif	no.imprint_variable	NA.TE	NA
DHH00002Zm00001d06615	no.imprint	na.te	na.te	no.imprint	na.te	TE	no.imprint	variable	matched.call	constitutive	FALSE	FALSE	no.motif	no.motif	no.imprint_variable	NA.TE	NA
DHH00002Zm00001d06697	MEG	na.te	na.te	MEG	na.te	TE	matTE	variable	matched.call	endo.preferred	FALSE	FALSE	no.motif	no.motif	matTE_variable	NA.TE	NA
DHH00002Zm00001d06753	no.imprint	na.te	na.te	no.imprint	na.te	TE	no.imprint	variable	matched.call	constitutive	TRUE	FALSE	motif1	has.motif	no.imprint_variable	NA.TE	NA
DHH00002Zm00001d06831	not.detected	NA	NA	no.imprint	na.te	TE	no.imprint	variable	mismatched_call	endo.preferred	FALSE	FALSE	no.motif	no.motif	no.imprint_variable	NA.TE	NA
DHH00002Zm00001d06868	no.imprint	na.te	na.te	not.detected	NA	TE	no.imprint	variable	mismatched_call	constitutive	FALSE	FALSE	no.motif	no.motif	no.imprint_variable	NA.TE	NA
DHH00002Zm00001d06949	no.imprint	na.te	na.te	no.imprint	na.te	TE	no.imprint	variable	matched.call	constitutive	FALSE	FALSE	no.motif	no.motif	no.imprint_variable	NA.TE	NA
DHH00002Zm00001d07010	no.imprint	na.te	na.te	not.detected	NA	TE	no.imprint	variable	mismatched_call	constitutive	FALSE	FALSE	no.motif	no.motif	no.imprint_variable	NA.TE	NA
DHH00002Zm00001d07027	no.imprint	na.te	na.te	no.imprint	na.te	TE	no.imprint	variable	matched.call	constitutive	TRUE	FALSE	motif1	has.motif	no.imprint_variable	NA.TE	NA
DHH00002Zm00001d07035	not.detected	NA	NA	no.imprint	na.te	TE	no.imprint	variable	mismatched_call	endo.preferred	FALSE	FALSE	no.motif	no.motif	no.imprint_variable	NA.TE	NA
DHH00002Zm00001d07063	not.detected	NA	NA	no.imprint	na.te	TE	no.imprint	variable	mismatched_call	endo.preferred	TRUE	FALSE	motif1	has.motif	no.imprint_variable	NA.TE	NA
DHH00002Zm00001d07121	not.detected	NA	NA	no.imprint	na.te	TE	no.imprint	variable	mismatched_call	constitutive	FALSE	FALSE	no.motif	no.motif	no.imprint_variable	NA.TE	NA
DHH00002Zm00001d07260	no.imprint	na.te	na.te	no.imprint	na.te	TE	no.imprint	variable	matched.call	constitutive	FALSE	FALSE	no.motif	no.motif	no.imprint_variable	NA.TE	NA
DHH00002Zm00001d07283	MEG	na.te	na.te	no.imprint	na.te	TE	matTE	variable	mismatched_call	endo.preferred	TRUE	FALSE	motif1	has.motif	matTE_variable	NA.TE	NA
DHH00002Zm00001d07292	not.detected	NA	NA	no.imprint	na.te	TE	no.imprint	variable	mismatched_call	constitutive	TRUE	TRUE	both	has.motif	no.imprint_variable	NA.TE	NA
DHH00002Zm00001d07302	no.imprint	na.te	na.te	no.imprint	na.te	TE	no.imprint	variable	matched.call	constitutive	FALSE	FALSE	no.motif	no.motif	no.imprint_variable	NA.TE	NA
DHH00002Zm00001d07321	no.imprint	na.te	na.te	not.detected	NA	TE	no.imprint	variable	mismatched_call	constitutive	FALSE	FALSE	no.motif	no.motif	no.imprint_variable	NA.TE	NA
DHH00002Zm00001d07327	not.detected	NA	NA	MEG	na.te	TE	matTE	variable	mismatched_call	endo.preferred	TRUE	FALSE	motif1	has.motif	matTE_variable	NA.TE	NA
DHH00002Zm00001d07380	no.imprint	na.te	na.te	not.detected	NA	TE	no.imprint	variable	mismatched_call	constitutive	FALSE	FALSE	no.motif	no.motif	no.imprint_variable	NA.TE	NA
DHH00002Zm00001d07399	no.imprint	na.te	na.te	no.imprint	na.te	TE	no.imprint	variable	matched.call	constitutive	FALSE	FALSE	no.motif	no.motif	no.imprint_variable	NA.TE	NA
DHH00002Zm00001d07414	MEG	na.te	na.te	not.detected	NA	TE	matTE	variable	mismatched_call	constitutive	TRUE	TRUE	both	has.motif	matTE_variable	NA.TE	NA
DHH00002Zm00001d07461	not.detected	NA	NA	no.imprint	na.te	TE	no.imprint	variable	mismatched_call	constitutive	FALSE	FALSE	no.motif	no.motif	no.imprint_variable	NA.TE	NA
DHH00002Zm00001d07463	no.imprint	na.te	na.te	no.imprint	na.te	TE	no.imprint	variable	matched.call	endo.preferred	TRUE	FALSE	motif1	has.motif	no.imprint_variable	NA.TE	NA
DHH00002Zm00001d07469	no.imprint	na.te	na.te	no.imprint	na.te	TE	no.imprint	variable	matched.call	constitutive	TRUE	TRUE	both	has.motif	no.imprint_variable	NA.TE	NA
DHH00002Zm00001d07502	no.imprint	na.te	na.te	not.detected	NA	TE	no.imprint	variable	mismatched_call	endo.preferred	TRUE	FALSE	motif1	has.motif	no.imprint_variable	NA.TE	NA
DHH00002Zm00001d07576	not.detected	NA	NA	no.imprint	na.te	TE	no.imprint	variable	mismatched_call	constitutive	TRUE	FALSE	motif1	has.motif	no.imprint_variable	NA.TE	NA
DHH00002Zm00001d07654	not.detected	NA	NA	no.imprint	na.te	TE	no.imprint	variable	mismatched_call	endo.preferred	FALSE	FALSE	no.motif	no.motif	no.imprint_variable	NA.TE	NA
DHH00002Zm00001d07691	MEG	na.te	na.te	no.imprint	na.te	TE	matTE	variable	mismatched_call	endo.preferred	FALSE	TRUE	motif2	has.motif	matTE_variable	NA.TE	NA
DHH00002Zm00001d07706	no.imprint	na.te	na.te	no.imprint	na.te	TE	no.imprint	variable	matched.call	constitutive	TRUE	FALSE	motif1	has.motif	no.imprint_variable	NA.TE	NA
DHH00002Zm00001d07762	not.detected	NA	NA	no.imprint	na.te	TE	no.imprint	variable	mismatched_call	constitutive	FALSE	TRUE	motif2	has.motif	no.imprint_variable	NA.TE	NA
DHH00002Zm00001d07827	no.imprint	na.te	na.te	no.imprint	na.te	TE	no.imprint	variable	matched.call	constitutive	TRUE	FALSE	motif1	has.motif	no.imprint_variable	NA.TE	NA
DHH00002Zm00001d07837	no.imprint	na.te	na.te	no.imprint	na.te	TE	no.imprint	variable	matched.call	constitutive	FALSE	FALSE	no.motif	no.motif	no.imprint_variable	NA.TE	NA
DHH00002Zm00001d07874	no.imprint	na.te	na.te	no.imprint	na.te	TE	no.imprint	variable	matched.call	constitutive	TRUE	FALSE	motif1	has.motif	no.imprint_variable	NA.TE	NA
DHH00002Zm00001d07889	MEG	na.te	na.te	MEG	na.te	TE	matTE	variable	matched.call	endo.preferred	FALSE	TRUE	motif2	has.motif	matTE_variable	NA.TE	NA
DHH00002Zm00001d07921	not.detected	NA	NA	no.imprint	na.te	TE	no.imprint	variable	mismatched_call	endo.preferred	TRUE	FALSE	motif1	has.motif	no.imprint_variable	NA.TE	NA
DHH00002Zm00001d07964	not.detected	NA	NA	no.imprint	na.te	TE	no.imprint	variable	mismatched_call	constitutive	TRUE	FALSE	motif1	has.motif	no.imprint_variable	NA.TE	NA
DHH00002Zm00001d07965	no.imprint	na.te	na.te	no.imprint	na.te	TE	no.imprint	variable	matched.call	constitutive	TRUE	FALSE	motif1	has.motif	no.imprint_variable	NA.TE	NA
DHH00002Zm00001d08002	no.imprint	na.te	na.te	no.imprint	na.te	TE	no.imprint	variable	matched.call	constitutive	FALSE	TRUE	motif2	has.motif	no.imprint_variable	NA.TE	NA
DHH00002Zm00001d08010	MEG	na.te	na.te	MEG	na.te	TE	matTE	variable	matched.call	endo.preferred	FALSE	FALSE	no.motif	no.motif	matTE_variable	NA.TE	NA
DHH00002Zm00001d08019	not.detected	NA	NA	no.imprint	na.te	TE	no.imprint	variable	mismatched_call	endo.preferred	FALSE	FALSE	no.motif	no.motif	no.imprint_variable	NA.TE	NA
DHH00002Zm00001d08031	MEG	na.te	na.te	no.imprint	na.te	TE	matTE	variable	mismatched_call	endo.preferred	TRUE	FALSE	motif1	has.motif	matTE_variable	NA.TE	NA
DHH00002Zm00001d08045	no.imprint	na.te	na.te	no.imprint	na.te	TE	no.imprint	variable	matched.call	constitutive	FALSE	TRUE	motif2	has.motif	no.imprint_variable	NA.TE	NA
DHH00002Zm00001d08097	no.imprint	na.te	na.te	no.imprint	na.te	TE	no.imprint	variable	matched.call	constitutive	FALSE	FALSE	no.motif	no.motif	no.imprint_variable	NA.TE	NA
DHH00002Zm00001d08268	no.imprint	na.te	na.te	no.imprint	na.te	TE	no.imprint	variable	matched.call	constitutive	FALSE	FALSE	no.motif	no.motif	no.imprint_variable	NA.TE	NA
DHH00002Zm00001d08304	not.detected	NA	NA	no.imprint	na.te	TE	no.imprint	variable	mismatched_call	constitutive	TRUE	FALSE	motif1	has.motif	no.imprint_variable	NA.TE	NA
DHH00002Zm00001d08326	no.imprint	na.te	na.te	MEG	na.te	TE	matTE	variable	mismatched_call	endo.preferred	TRUE	TRUE	both	has.motif	matTE_variable	NA.TE	NA
DHH00002Zm00001d08343	no.imprint	na.te	na.te	no.imprint	na.te	TE	no.imprint	variable	matched.call	endo.preferred	FALSE	TRUE	motif2	has.motif	no.imprint_variable	NA.TE	NA
DHH00002Zm00001d08453	MEG	na.te	na.te	MEG	na.te	TE	matTE	variable	matched.call	endo.preferred	FALSE	FALSE	no.motif	no.motif	matTE_variable	NA.TE	NA
DHH00002Zm00001d08488	no.imprint	na.te	na.te	no.imprint	na.te	TE	no.imprint	variable	matched.call	constitutive	FALSE	FALSE	no.motif	no.motif	no.imprint_variable	NA.TE	NA
DHH00002Zm00001d08612	no.imprint	na.te	na.te	no.imprint	na.te	TE	no.imprint	variable	matched.call	constitutive	FALSE	FALSE	no.motif	no.motif	no.imprint_variable	NA.TE	NA
DHH00002Zm00001d08715	not.detected	NA	NA	no.imprint	na.te	TE	no.imprint	variable	mismatched_call	endo.preferred	TRUE	FALSE	motif1	has.motif	no.imprint_variable	NA.TE	NA
DHH00002Zm00001d08844	not.detected	NA	NA	no.imprint	na.te	TE	no.imprint	variable	mismatched_call	endo.preferred	FALSE	FALSE	no.motif	no.motif	no.imprint_variable	NA.TE	NA
DHH00002Zm00001d08848	no.imprint	na.te	na.te	no.imprint	na.te	TE	no.imprint	variable	matched.call	endo.preferred	FALSE	FALSE	no.motif	no.motif	no.imprint_variable	NA.TE	NA
DHH00002Zm00001d08881	not.detected	NA	NA	no.imprint	na.te	TE	no.imprint	variable	mismatched_call	constitutive	FALSE	FALSE	no.motif	no.motif	no.imprint_variable	NA.TE	NA
DHH00002Zm00001d08890	MEG	na.te	na.te	MEG	na.te	TE	matTE	variable	matched.call	endo.preferred	FALSE	FALSE	no.motif	no.motif	matTE_variable	NA.TE	NA
DHH00002Zm00001d08913	no.imprint	na.te	na.te	no.imprint	na.te	TE	no.imprint	variable	matched.call	constitutive	FALSE	FALSE	no.motif	no.motif	no.imprint_variable	NA.TE	NA
DHH00002Zm00001d08990	no.imprint	na.te	na.te	not.detected	NA	TE	no.imprint	variable	mismatched_call	constitutive	TRUE	FALSE	motif1	has.motif	no.imprint_variable	NA.TE	NA
DHH00002Zm00001d08993	no.imprint	na.te	na.te	not.detected	NA	TE	no.imprint	variable	mismatched_call	constitutive	FALSE	FALSE	no.motif	no.motif	no.imprint_variable	NA.TE	NA
DHH00002Zm00001d08998	no.imprint	na.te	na.te	not.detected	NA	TE	no.imprint	variable	mismatched_call	constitutive	TRUE	FALSE	motif1	has.motif	no.imprint_variable	NA.TE	NA
DHH00002Zm00001d09032	not.detected	NA	NA	no.imprint	na.te	TE	no.imprint	variable	mismatched_call	endo.preferred	FALSE	FALSE	no.motif	no.motif	no.imprint_variable	NA.TE	NA
DHH00002Zm00001d09161	not.detected	NA	NA	MEG	na.te	TE	matTE	variable	mismatched_call	endo.preferred	TRUE	TRUE	both	has.motif	matTE_variable	NA.TE	NA
DHH00002Zm00001d09283	no.imprint	na.te	na.te	not.detected	NA	TE	no.imprint	variable	mismatched_call	endo.preferred	FALSE	FALSE	no.motif	no.motif	no.imprint_variable	NA.TE	NA
DHH00002Zm00001d09294	not.detected	NA	NA	no.imprint	na.te	TE	no.imprint	variable	mismatched_call	constitutive	TRUE	FALSE	motif1	has.motif	no.imprint_variable	NA.TE	NA
DHH00002Zm00001d09305	no.imprint	na.te	na.te	no.imprint	na.te	TE	no.imprint	variable	matched.call	constitutive	FALSE	TRUE	motif2	has.motif	no.imprint_variable	NA.TE	NA
DHH00002Zm00001d09321	no.imprint	na.te	na.te	no.imprint	na.te	TE	no.imprint	variable	matched.call	constitutive	FALSE	FALSE	no.motif	no.motif	no.imprint_variable	NA.TE	NA
DHH00002Zm00001d09439	not.detected	NA	NA	no.imprint	na.te	TE	no.imprint	variable	mismatched_call	endo.preferred	TRUE	FALSE	motif1	has.motif	no.imprint_variable	NA.TE	NA
DHH00002Zm00001d09507	no.imprint	na.te	na.te	no.imprint	na.te	TE	no.imprint	variable	matched.call	constitutive	TRUE	FALSE	motif1	has.motif	no.imprint_variable	NA.TE	NA
DHH00002Zm00001d09511	no.imprint	na.te	na.te	no.imprint	na.te	TE	no.imprint	variable	matched.call	constitutive	FALSE	FALSE	no.motif	no.motif	no.imprint_variable	NA.TE	NA
DHH00002Zm00001d09537	no.imprint	na.te	na.te	no.imprint	na.te	TE	no.imprint	variable	matched.call	endo.preferred	FALSE	TRUE	motif2	has.motif	no.imprint_variable	NA.TE	NA
DHH00002Zm00001d09559	no.imprint	na.te	na.te	no.imprint	na.te	TE	no.imprint	variable	matched.call	endo.preferred	TRUE	FALSE	motif1	has.motif	no.imprint_variable	NA.TE	NA
DHH00002Zm00001d09736	no.imprint	na.te	na.te	no.imprint	na.te	TE	no.imprint	variable	matched.call	constitutive	FALSE	FALSE	no.motif	no.motif	no.imprint_variable	NA.TE	NA
DHH00002Zm00001d09757	not.detected	NA	NA	no.imprint	na.te	TE	no.imprint	variable	mismatched_call	constitutive	FALSE	FALSE	no.motif	no.motif	no.imprint_variable	NA.TE	NA
DHH00002Zm00001d09762	no.imprint	na.te	na.te	not.detected	NA	TE	no.imprint	variable	mismatched_call	constitutive	TRUE	FALSE	motif1	has.motif	no.imprint_variable	NA.TE	NA
DHH00002Zm00001d09831	no.imprint	na.te	na.te	no.imprint	na.te	TE	no.imprint	variable	matched.call	constitutive	TRUE	FALSE	motif1	has.motif	no.imprint_variable	NA.TE	NA
DHH00002Zm00001d09973	MEG	na.te	na.te	MEG	na.te	TE	matTE	variable	matched.call	endo.preferred	TRUE	FALSE	motif1	has.motif	matTE_variable	NA.TE	NA
DHH00002Zm00001d10060	not.detected	NA	NA	no.imprint	na.te	TE	no.imprint	variable	mismatched_call	constitutive	FALSE	FALSE	no.motif	no.motif	no.imprint_variable	NA.TE	NA
DHH00002Zm00001d10067	not.detected	NA	NA	no.imprint	na.te	TE	no.imprint	variable	mismatched_call	endo.preferred	FALSE	FALSE	no.motif	no.motif	no.imprint_variable	NA.TE	NA
DHH00002Zm00001d10076	not.detected	NA	NA	no.imprint	na.te	TE	no.imprint	variable	mismatched_call	constitutive	TRUE	FALSE	motif1	has.motif	no.imprint_variable	NA.TE	NA
DHH00002Zm00001d10123	no.imprint	na.te	na.te	no.imprint	na.te	TE	no.imprint	variable	matched.call	constitutive	TRUE	TRUE	both	has.motif	no.imprint_variable	NA.TE	NA
DHH00002Zm00001d10235	no.imprint	na.te	na.te	not.detected	NA	TE	no.imprint	variable	mismatched_call	endo.preferred	FALSE	FALSE	no.motif	no.motif	no.imprint_variable	NA.TE	NA
DHH00002Zm00001d10306	no.imprint	na.te	na.te	not.detected	NA	TE	no.imprint	variable	mismatched_call	constitutive	FALSE	FALSE	no.motif	no.motif	no.imprint_variable	NA.TE	NA
DHH00002Zm00001d10316	no.imprint	na.te	na.te	no.imprint	na.te	TE	no.imprint	variable	matched.call	constitutive	FALSE	FALSE	no.motif	no.motif	no.imprint_variable	NA.TE	NA
DHH00002Zm00001d10439	no.imprint	na.te	na.te	no.imprint	na.te	TE	no.imprint	variable	matched.call	endo.preferred	FALSE	FALSE	no.motif	no.motif	no.imprint_variable	NA.TE	NA
DHH00002Zm00001d10493	no.imprint	na.te	na.te	not.detected	NA	TE	no.imprint	variable	mismatched_call	constitutive	FALSE	FALSE	no.motif	no.motif	no.imprint_variable	NA.TE	NA
DHH00002Zm00001d10526	no.imprint	na.te	na.te	not.detected	NA	TE	no.imprint	variable	mismatched_call	endo.preferred	TRUE	TRUE	both	has.motif	no.imprint_variable	NA.TE	NA
DHH00002Zm00001d10585	no.imprint	na.te	na.te	no.imprint	na.te	TE	no.imprint	variable	matched.call	constitutive	TRUE	FALSE	motif1	has.motif	no.imprint_variable	NA.TE	NA
DHH00002Zm00001d10624	no.imprint	na.te	na.te	no.imprint	na.te	TE	no.imprint	variable	matched.call	constitutive	FALSE	FALSE	no.motif	no.motif	no.imprint_variable	NA.TE	NA
DHH00003Zm00001d00766	not.detected	NA	NA	no.imprint	na.te	TE	no.imprint	variable	mismatched_call	endo.preferred	FALSE	TRUE	motif2	has.motif	no.imprint_variable	NA.TE	NA
DHH00003Zm00001d00919	not.detected	NA	NA	no.imprint	na.te	TE	no.imprint	variable	mismatched_call	endo.preferred	FALSE	FALSE	no.motif	no.motif	no.imprint_variable	NA.TE	NA
DHH00003Zm00001d01308	no.imprint	na.te	na.te	not.detected	NA	TE	no.imprint	variable	mismatched_call	constitutive	TRUE	TRUE	both	has.motif	no.imprint_variable	NA.TE	NA
DHH00003Zm00001d01552	MEG	na.te	na.te	MEG	na.te	TE	matTE	variable	matched.call	endo.preferred	FALSE	FALSE	no.motif	no.motif	matTE_variable	NA.TE	NA
DHH00003Zm00001d01921	no.imprint	na.te	na.te	not.detected	NA	TE	no.imprint	variable	mismatched_call	endo.preferred	FALSE	FALSE	no.motif	no.motif	no.imprint_variable	NA.TE	NA
DHH00003Zm00001d03333	no.imprint	na.te	na.te	not.detected	NA	TE	no.imprint	variable	mismatched_call	constitutive	FALSE	FALSE	no.motif	no.motif	no.imprint_variable	NA.TE	NA
DHH00003Zm00001d03420	not.detected	NA	NA	no.imprint	na.te	TE	no.imprint	variable	mismatched_call	constitutive	FALSE	FALSE	no.motif	no.motif	no.imprint_variable	NA.TE	NA
DHH00003Zm00001d03461	no.imprint	na.te	na.te	no.imprint	na.te	TE	no.imprint	variable	matched.call	constitutive	FALSE	FALSE	no.motif	no.motif	no.imprint_variable	NA.TE	NA
DHH00003Zm00001d03581	no.imprint	na.te	na.te	no.imprint	na.te	TE	no.imprint	variable	matched.call	endo.preferred	FALSE	FALSE	no.motif	no.motif	no.imprint_variable	NA.TE	NA
DHH00003Zm00001d03747	no.imprint	na.te	na.te	no.imprint	na.te	TE	no.imprint	variable	matched.call	constitutive	FALSE	FALSE	no.motif	no.motif	no.imprint_variable	NA.TE	NA
DHH00004Zm00001d02978	no.imprint	na.te	na.te	no.imprint	na.te	TE	no.imprint	variable	matched.call	constitutive	FALSE	FALSE	no.motif	no.motif	no.imprint_variable	NA.TE	NA
DHH00005Zm00001d00247	not.detected	NA	NA	no.imprint	na.te	TE	no.imprint	variable	mismatched_call	constitutive	TRUE	TRUE	both	has.motif	no.imprint_variable	NA.TE	NA
DHH00005Zm00001d00389	no.imprint	na.te	na.te	no.imprint	na.te	TE	no.imprint	variable	matched.call	constitutive	FALSE	FALSE	no.motif	no.motif	no.imprint_variable	NA.TE	NA
DHH00005Zm00001d01800	no.imprint	na.te	na.te	no.imprint	na.te	TE	no.imprint	variable	matched.call	constitutive	FALSE	FALSE	no.motif	no.motif	no.imprint_variable	NA.TE	NA
DHH00005Zm00001d02940	no.imprint	na.te	na.te	no.imprint	na.te	TE	no.imprint	variable	matched.call	endo.preferred	FALSE	FALSE	no.motif	no.motif	no.imprint_variable	NA.TE	NA
DHH00007Zm00001d00008	no.imprint	na.te	na.te	no.imprint	na.te	TE	no.imprint	variable	matched.call	constitutive	FALSE	TRUE	motif2	has.motif	no.imprint_variable	NA.TE	NA
DHH00007Zm00001d00834	not.detected	NA	NA	no.imprint	na.te	TE	no.imprint	variable	mismatched_call	endo.preferred	FALSE	FALSE	no.motif	no.motif	no.imprint_variable	NA.TE	NA
DHH00007Zm00001d01023	no.imprint	na.te	na.te	no.imprint	na.te	TE	no.imprint	variable	matched.call	endo.preferred	TRUE	FALSE	motif1	has.motif	no.imprint_variable	NA.TE	NA
DHH00008Zm00001d00051	no.imprint	na.te	na.te	no.imprint	na.te	TE	no.imprint	variable	matched.call	endo.preferred	TRUE	FALSE	motif1	has.motif	no.imprint_variable	NA.TE	NA
DHH00008Zm00001d00152	no.imprint	na.te	na.te	no.imprint	na.te	TE	no.imprint	variable	matched.call	constitutive	FALSE	FALSE	no.motif	no.motif	no.imprint_variable	NA.TE	NA
DHH00008Zm00001d00223	no.imprint	na.te	na.te	no.imprint	na.te	TE	no.imprint	variable	matched.call	endo.preferred	FALSE	FALSE	no.motif	no.motif	no.imprint_variable	NA.TE	NA
DHH00008Zm00001d00354	MEG	na.te	na.te	not.detected	NA	TE	matTE	variable	mismatched_call	endo.preferred	FALSE	FALSE	no.motif	no.motif	matTE_variable	NA.TE	NA
DHH00008Zm00001d00550	no.imprint	na.te	na.te	no.imprint	na.te	TE	no.imprint	variable	matched.call	endo.preferred	TRUE	FALSE	motif1	has.motif	no.imprint_variable	NA.TE	NA
DHH00008Zm00001d00858	not.detected	NA	NA	no.imprint	na.te	TE	no.imprint	variable	mismatched_call	endo.preferred	FALSE	FALSE	no.motif	no.motif	no.imprint_variable	NA.TE	NA
DHH00009Zm00001d00476	no.imprint	na.te	na.te	no.imprint	na.te	TE	no.imprint	variable	matched.call	constitutive	TRUE	FALSE	motif1	has.motif	no.imprint_variable	NA.TE	NA
DHH00010Zm00001d00247	no.imprint	na.te	na.te	no.imprint	na.te	TE	no.imprint	variable	matched.call	constitutive	FALSE	FALSE	no.motif	no.motif	no.imprint_variable	NA.TE	NA
DHH00010Zm00001d00401	no.imprint	na.te	na.te	no.imprint	na.te	TE	no.imprint	variable	matched.call	constitutive	FALSE	FALSE	no.motif	no.motif	no.imprint_variable	NA.TE	NA
DHH00012Zm00001d00094	no.imprint	na.te	na.te	no.imprint	na.te	TE	no.imprint	variable	matched.call	constitutive	FALSE	FALSE	no.motif	no.motif	no.imprint_variable	NA.TE	NA
DHH00012Zm00001d00102	no.imprint	na.te	na.te	no.imprint	na.te	TE	no.imprint	variable	matched.call	endo.preferred	FALSE	FALSE	no.motif	no.motif	no.imprint_variable	NA.TE	NA
DHH00012Zm00001d00231	not.detected	NA	NA	no.imprint	na.te	TE	no.imprint	variable	mismatched_call	endo.preferred	FALSE	FALSE	no.motif	no.motif	no.imprint_variable	NA.TE	NA
DHH00015Zm00001d00010	not.detected	NA	NA	no.imprint	na.te	TE	no.imprint	variable	mismatched_call	constitutive	FALSE	FALSE	no.motif	no.motif	no.imprint_variable	NA.TE	NA
DHH00015Zm00001d00024	no.imprint	na.te	na.te	no.imprint	na.te	TE	no.imprint	variable	matched.call	constitutive	TRUE	FALSE	motif1	has.motif	no.imprint_variable	NA.TE	NA
DHH00015Zm00001d00077	MEG	na.te	na.te	no.imprint	na.te	TE	matTE	variable	mismatched_call	endo.preferred	FALSE	FALSE	no.motif	no.motif	matTE_variable	NA.TE	NA
DHH00015Zm00001d00078	MEG	na.te	na.te	MEG	na.te	TE	matTE	variable	matched.call	endo.preferred	FALSE	FALSE	no.motif	no.motif	matTE_variable	NA.TE	NA
DHH00015Zm00001d00220	no.imprint	na.te	na.te	no.imprint	na.te	TE	no.imprint	variable	matched.call	constitutive	TRUE	FALSE	motif1	has.motif	no.imprint_variable	NA.TE	NA
DHH00015Zm00001d00266	MEG	na.te	na.te	not.detected	NA	TE	matTE	variable	mismatched_call	endo.preferred	FALSE	FALSE	no.motif	no.motif	matTE_variable	NA.TE	NA
DHH00017Zm00001d00178	no.imprint	na.te	na.te	no.imprint	na.te	TE	no.imprint	variable	matched.call	constitutive	FALSE	FALSE	no.motif	no.motif	no.imprint_variable	NA.TE	NA
DHH00017Zm00001d00205	not.detected	NA	NA	no.imprint	na.te	TE	no.imprint	variable	mismatched_call	constitutive	FALSE	FALSE	no.motif	no.motif	no.imprint_variable	NA.TE	NA
DHH00024Zm00001d00029	no.imprint	na.te	na.te	not.detected	NA	TE	no.imprint	variable	mismatched_call	endo.preferred	TRUE	FALSE	motif1	has.motif	no.imprint_variable	NA.TE	NA
DHH00025Zm00001d00004	MEG	na.te	na.te	MEG	na.te	TE	matTE	variable	matched.call	endo.preferred	TRUE	TRUE	both	has.motif	matTE_variable	NA.TE	NA
DHH00029Zm00001d00023	no.imprint	na.te	na.te	no.imprint	na.te	TE	no.imprint	variable	matched.call	constitutive	FALSE	FALSE	no.motif	no.motif	no.imprint_variable	NA.TE	NA
DHH00037Zm00001d00032	no.imprint	na.te	na.te	not.detected	NA	TE	no.imprint	variable	mismatched_call	endo.preferred	TRUE	FALSE	motif1	has.motif	no.imprint_variable	NA.TE	NA
DHH00038Zm00001d00021	no.imprint	na.te	na.te	no.imprint	na.te	TE	no.imprint	variable	matched.call	constitutive	TRUE	FALSE	motif1	has.motif	no.imprint_variable	NA.TE	NA
DHH00040Zm00001d00027	no.imprint	na.te	na.te	no.imprint	na.te	TE	no.imprint	variable	matched.call	constitutive	FALSE	FALSE	no.motif	no.motif	no.imprint_variable	NA.TE	NA
DHH00046Zm00001d00001	no.imprint	na.te	na.te	no.imprint	na.te	TE	no.imprint	variable	matched.call	endo.preferred	TRUE	FALSE	motif1	has.motif	no.imprint_variable	NA.TE	NA
DHH00053Zm00001d00017	no.imprint	na.te	na.te	no.imprint	na.te	TE	no.imprint	variable	matched.call	constitutive	FALSE	FALSE	no.motif	no.motif	no.imprint_variable	NA.TE	NA
DHH00079Zm00001d00003	no.imprint	na.te	na.te	not.detected	NA	TE	no.imprint	variable	mismatched_call	constitutive	FALSE	FALSE	no.motif	no.motif	no.imprint_variable	NA.TE	NA
DHH00095Zm00001d00005	no.imprint	na.te	na.te	no.imprint	na.te	TE	no.imprint	variable	matched.call	constitutive	TRUE	FALSE	motif1	has.motif	no.imprint_variable	NA.TE	NA
DHH00096Zm00001d00002	no.imprint	na.te	na.te	no.imprint	na.te	TE	no.imprint	variable	matched.call	endo.preferred	TRUE	FALSE	motif1	has.motif	no.imprint_variable	NA.TE	NA
DHH00096Zm00001d00003	no.imprint	na.te	na.te	no.imprint	na.te	TE	no.imprint	variable	matched.call	endo.preferred	FALSE	FALSE	no.motif	no.motif	no.imprint_variable	NA.TE	NA
DHH00102Zm00001d00003	no.imprint	na.te	na.te	no.imprint	na.te	TE	no.imprint	variable	matched.call	constitutive	FALSE	FALSE	no.motif	no.motif	no.imprint_variable	NA.TE	NA
DHH00108Zm00001d00006	MEG	na.te	na.te	MEG	na.te	TE	matTE	variable	matched.call	endo.preferred	TRUE	FALSE	motif1	has.motif	matTE_variable	NA.TE	NA
DHH00152Zm00001d00004	no.imprint	na.te	na.te	no.imprint	na.te	TE	no.imprint	variable	matched.call	endo.preferred	TRUE	FALSE	motif1	has.motif	no.imprint_variable	NA.TE	NA
DHH00153Zm00001d00002	not.detected	NA	NA	no.imprint	na.te	TE	no.imprint	variable	mismatched_call	constitutive	FALSE	FALSE	no.motif	no.motif	no.imprint_variable	NA.TE	NA
DHH00173Zm00001d00004	not.detected	NA	NA	no.imprint	na.te	TE	no.imprint	variable	mismatched_call	endo.preferred	TRUE	FALSE	motif1	has.motif	no.imprint_variable	NA.TE	NA
DHH00179Zm00001d00002	no.imprint	na.te	na.te	no.imprint	na.te	TE	no.imprint	variable	matched.call	constitutive	FALSE	FALSE	no.motif	no.motif	no.imprint_variable	NA.TE	NA
DHH00192Zm00001d00004	no.imprint	na.te	na.te	not.detected	NA	TE	no.imprint	variable	mismatched_call	constitutive	FALSE	FALSE	no.motif	no.motif	no.imprint_variable	NA.TE	NA
DHH00222Zm00001d00003	no.imprint	na.te	na.te	no.imprint	na.te	TE	no.imprint	variable	matched.call	constitutive	TRUE	FALSE	motif1	has.motif	no.imprint_variable	NA.TE	NA
DHH00234Zm00001d00003	no.imprint	na.te	na.te	no.imprint	na.te	TE	no.imprint	variable	matched.call	constitutive	FALSE	TRUE	motif2	has.motif	no.imprint_variable	NA.TE	NA
DHH00273Zm00001d00003	no.imprint	na.te	na.te	not.detected	NA	TE	no.imprint	variable	mismatched_call	constitutive	TRUE	FALSE	motif1	has.motif	no.imprint_variable	NA.TE	NA
DHH00396Zm00001d00002	not.detected	NA	NA	no.imprint	na.te	TE	no.imprint	variable	mismatched_call	constitutive	TRUE	FALSE	motif1	has.motif	no.imprint_variable	NA.TE	NA
DHH00405Zm00001d00001	no.imprint	na.te	na.te	no.imprint	na.te	TE	no.imprint	variable	matched.call	constitutive	TRUE	TRUE	both	has.motif	no.imprint_variable	NA.TE	NA
DHH00454Zm00001d00001	no.imprint	na.te	na.te	no.imprint	na.te	TE	no.imprint	variable	matched.call	constitutive	FALSE	FALSE	no.motif	no.motif	no.imprint_variable	NA.TE	NA
DHH00461Zm00001d00002	no.imprint	na.te	na.te	not.detected	NA	TE	no.imprint	variable	mismatched_call	constitutive	FALSE	FALSE	no.motif	no.motif	no.imprint_variable	NA.TE	NA
DHH00464Zm00001d00002	MEG	na.te	na.te	no.imprint	na.te	TE	matTE	variable	mismatched_call	endo.preferred	FALSE	FALSE	no.motif	no.motif	matTE_variable	NA.TE	NA
DHH00491Zm00001d00001	no.imprint	na.te	na.te	not.detected	NA	TE	no.imprint	variable	mismatched_call	constitutive	TRUE	FALSE	motif1	has.motif	no.imprint_variable	NA.TE	NA
DHH00495Zm00001d00001	no.imprint	na.te	na.te	no.imprint	na.te	TE	no.imprint	variable	matched.call	constitutive	TRUE	FALSE	motif1	has.motif	no.imprint_variable	NA.TE	NA
DHH00511Zm00001d00001	not.detected	NA	NA	no.imprint	na.te	TE	no.imprint	variable	mismatched_call	constitutive	TRUE	TRUE	both	has.motif	no.imprint_variable	NA.TE	NA
DHH00537Zm00001d00001	no.imprint	na.te	na.te	not.detected	NA	TE	no.imprint	variable	mismatched_call	constitutive	FALSE	FALSE	no.motif	no.motif	no.imprint_variable	NA.TE	NA
DHH00547Zm00001d00001	not.detected	NA	NA	no.imprint	na.te	TE	no.imprint	variable	mismatched_call	constitutive	FALSE	FALSE	no.motif	no.motif	no.imprint_variable	NA.TE	NA
DHH00549Zm00001d00001	no.imprint	na.te	na.te	no.imprint	na.te	TE	no.imprint	variable	matched.call	constitutive	FALSE	FALSE	no.motif	no.motif	no.imprint_variable	NA.TE	NA
DHH00659Zm00001d00001	not.detected	NA	NA	no.imprint	na.te	TE	no.imprint	variable	mismatched_call	constitutive	TRUE	FALSE	motif1	has.motif	no.imprint_variable	NA.TE	NA
DHH00689Zm00001d00001	no.imprint	na.te	na.te	no.imprint	na.te	TE	no.imprint	variable	matched.call	constitutive	FALSE	TRUE	motif2	has.motif	no.imprint_variable	NA.TE	NA
DHH00706Zm00001d00001	no.imprint	na.te	na.te	not.detected	NA	TE	no.imprint	variable	mismatched_call	endo.preferred	FALSE	FALSE	no.motif	no.motif	no.imprint_variable	NA.TE	NA
DHH00712Zm00001d00001	no.imprint	na.te	na.te	no.imprint	na.te	TE	no.imprint	variable	matched.call	endo.preferred	FALSE	TRUE	motif2	has.motif	no.imprint_variable	NA.TE	NA
DHH00786Zm00001d00001	no.imprint	na.te	na.te	not.detected	NA	TE	no.imprint	variable	mismatched_call	constitutive	TRUE	FALSE	motif1	has.motif	no.imprint_variable	NA.TE	NA
DHH00804Zm00001d00001	not.detected	NA	NA	no.imprint	na.te	TE	no.imprint	variable	mismatched_call	constitutive	TRUE	FALSE	motif1	has.motif	no.imprint_variable	NA.TE	NA
DHH00825Zm00001d00001	not.detected	NA	NA	no.imprint	na.te	TE	no.imprint	variable	mismatched_call	endo.preferred	TRUE	FALSE	motif1	has.motif	no.imprint_variable	NA.TE	NA
DHH00826Zm00001d00001	no.imprint	na.te	na.te	no.imprint	na.te	TE	no.imprint	variable	matched.call	constitutive	TRUE	FALSE	motif1	has.motif	no.imprint_variable	NA.TE	NA
DHH00840Zm00001d00001	not.detected	NA	NA	no.imprint	na.te	TE	no.imprint	variable	mismatched_call	constitutive	TRUE	TRUE	both	has.motif	no.imprint_variable	NA.TE	NA
DHH00898Zm00001d00001	no.imprint	na.te	na.te	no.imprint	na.te	TE	no.imprint	variable	matched.call	constitutive	TRUE	FALSE	motif1	has.motif	no.imprint_variable	NA.TE	NA
DHH00950Zm00001d00001	no.imprint	na.te	na.te	no.imprint	na.te	TE	no.imprint	variable	matched.call	constitutive	FALSE	FALSE	no.motif	no.motif	no.imprint_variable	NA.TE	NA
DHH01023Zm00001d00001	no.imprint	na.te	na.te	not.detected	NA	TE	no.imprint	variable	mismatched_call	constitutive	TRUE	FALSE	motif1	has.motif	no.imprint_variable	NA.TE	NA
DHH01041Zm00001d00001	no.imprint	na.te	na.te	not.detected	NA	TE	no.imprint	variable	mismatched_call	constitutive	FALSE	FALSE	no.motif	no.motif	no.imprint_variable	NA.TE	NA
DHH01148Zm00001d00001	no.imprint	na.te	na.te	no.imprint	na.te	TE	no.imprint	variable	matched.call	constitutive	FALSE	FALSE	no.motif	no.motif	no.imprint_variable	NA.TE	NA
DHH01150Zm00001d00001	no.imprint	na.te	na.te	not.detected	NA	TE	no.imprint	variable	mismatched_call	constitutive	FALSE	FALSE	no.motif	no.motif	no.imprint_variable	NA.TE	NA
DHH01170Zm00001d00001	no.imprint	na.te	na.te	not.detected	NA	TE	no.imprint	variable	mismatched_call	constitutive	FALSE	FALSE	no.motif	no.motif	no.imprint_variable	NA.TE	NA
DHH01188Zm00001d00001	no.imprint	na.te	na.te	not.detected	NA	TE	no.imprint	variable	mismatched_call	constitutive	TRUE	FALSE	motif1	has.motif	no.imprint_variable	NA.TE	NA
DHH01215Zm00001d00001	no.imprint	na.te	na.te	no.imprint	na.te	TE	no.imprint	variable	matched.call	constitutive	FALSE	FALSE	no.motif	no.motif	no.imprint_variable	NA.TE	NA
DHH01259Zm00001d00001	no.imprint	na.te	na.te	not.detected	NA	TE	no.imprint	variable	mismatched_call	constitutive	FALSE	FALSE	no.motif	no.motif	no.imprint_variable	NA.TE	NA
DHH01373Zm00001d00001	MEG	na.te	na.te	MEG	na.te	TE	matTE	variable	matched.call	constitutive	TRUE	FALSE	motif1	has.motif	matTE_variable	NA.TE	NA
DHH01397Zm00001d00001	no.imprint	na.te	na.te	no.imprint	na.te	TE	no.imprint	variable	matched.call	constitutive	TRUE	FALSE	motif1	has.motif	no.imprint_variable	NA.TE	NA
DHH01519Zm00001d00001	no.imprint	na.te	na.te	not.detected	NA	TE	no.imprint	variable	mismatched_call	constitutive	FALSE	FALSE	no.motif	no.motif	no.imprint_variable	NA.TE	NA
DHH01587Zm00001d00001	no.imprint	na.te	na.te	no.imprint	na.te	TE	no.imprint	variable	matched.call	constitutive	FALSE	TRUE	motif2	has.motif	no.imprint_variable	NA.TE	NA
DHH01619Zm00001d00001	not.detected	NA	NA	no.imprint	na.te	TE	no.imprint	variable	mismatched_call	constitutive	TRUE	FALSE	motif1	has.motif	no.imprint_variable	NA.TE	NA
DHH01633Zm00001d00001	not.detected	NA	NA	no.imprint	na.te	TE	no.imprint	variable	mismatched_call	constitutive	TRUE	FALSE	motif1	has.motif	no.imprint_variable	NA.TE	NA
DHH01642Zm00001d00001	no.imprint	na.te	na.te	not.detected	NA	TE	no.imprint	variable	mismatched_call	constitutive	TRUE	FALSE	motif1	has.motif	no.imprint_variable	NA.TE	NA
DHH01875Zm00001d00001	not.detected	NA	NA	no.imprint	na.te	TE	no.imprint	variable	mismatched_call	constitutive	FALSE	FALSE	no.motif	no.motif	no.imprint_variable	NA.TE	NA
DHH01983Zm00001d00001	no.imprint	na.te	na.te	no.imprint	na.te	TE	no.imprint	variable	matched.call	constitutive	FALSE	FALSE	no.motif	no.motif	no.imprint_variable	NA.TE	NA
DHH02000Zm00001d00001	no.imprint	na.te	na.te	no.imprint	na.te	TE	no.imprint	variable	matched.call	constitutive	FALSE	FALSE	no.motif	no.motif	no.imprint_variable	NA.TE	NA
DHH02040Zm00001d00001	no.imprint	na.te	na.te	no.imprint	na.te	TE	no.imprint	variable	matched.call	constitutive	FALSE	FALSE	no.motif	no.motif	no.imprint_variable	NA.TE	NA
DHH02084Zm00001d00001	not.detected	NA	NA	no.imprint	na.te	TE	no.imprint	variable	mismatched_call	constitutive	FALSE	FALSE	no.motif	no.motif	no.imprint_variable	NA.TE	NA
DHH02103Zm00001d00001	no.imprint	na.te	na.te	no.imprint	na.te	TE	no.imprint	variable	matched.call	constitutive	FALSE	FALSE	no.motif	no.motif	no.imprint_variable	NA.TE	NA
DHH02154Zm00001d00001	no.imprint	na.te	na.te	no.imprint	na.te	TE	no.imprint	variable	matched.call	constitutive	FALSE	FALSE	no.motif	no.motif	no.imprint_variable	NA.TE	NA
DHH02308Zm00001d00001	no.imprint	na.te	na.te	no.imprint	na.te	TE	no.imprint	variable	matched.call	constitutive	TRUE	FALSE	motif1	has.motif	no.imprint_variable	NA.TE	NA
DHH02498Zm00001d00001	no.imprint	na.te	na.te	no.imprint	na.te	TE	no.imprint	variable	matched.call	constitutive	FALSE	FALSE	no.motif	no.motif	no.imprint_variable	NA.TE	NA
DHH02536Zm00001d00001	no.imprint	na.te	na.te	no.imprint	na.te	TE	no.imprint	variable	matched.call	constitutive	FALSE	TRUE	motif2	has.motif	no.imprint_variable	NA.TE	NA
DHH02538Zm00001d00001	not.detected	NA	NA	no.imprint	na.te	TE	no.imprint	variable	mismatched_call	constitutive	FALSE	FALSE	no.motif	no.motif	no.imprint_variable	NA.TE	NA
DHH02644Zm00001d00001	no.imprint	na.te	na.te	no.imprint	na.te	TE	no.imprint	variable	matched.call	constitutive	TRUE	FALSE	motif1	has.motif	no.imprint_variable	NA.TE	NA
DHH02647Zm00001d00001	not.detected	NA	NA	no.imprint	na.te	TE	no.imprint	variable	mismatched_call	constitutive	FALSE	FALSE	no.motif	no.motif	no.imprint_variable	NA.TE	NA
DHH02661Zm00001d00001	no.imprint	na.te	na.te	no.imprint	na.te	TE	no.imprint	variable	matched.call	constitutive	TRUE	TRUE	both	has.motif	no.imprint_variable	NA.TE	NA
DTA00008Zm00001d00001	not.detected	NA	NA	no.imprint	na.te	TE	no.imprint	variable	mismatched_call	constitutive	FALSE	FALSE	no.motif	no.motif	no.imprint_variable	NA.TE	NA
DTA00009Zm00001d00003	not.detected	NA	NA	no.imprint	na.te	TE	no.imprint	variable	mismatched_call	constitutive	TRUE	FALSE	motif1	has.motif	no.imprint_variable	NA.TE	NA
DTA00016Zm00001d00006	not.detected	NA	NA	no.imprint	na.te	TE	no.imprint	variable	mismatched_call	endo.preferred	FALSE	FALSE	no.motif	no.motif	no.imprint_variable	NA.TE	NA
DTA00026Zm00001d00001	not.detected	NA	NA	no.imprint	na.te	TE	no.imprint	variable	mismatched_call	constitutive	FALSE	FALSE	no.motif	no.motif	no.imprint_variable	NA.TE	NA
DTA00026Zm00001d00002	no.imprint	na.te	na.te	no.imprint	na.te	TE	no.imprint	variable	matched.call	constitutive	FALSE	FALSE	no.motif	no.motif	no.imprint_variable	NA.TE	NA
DTA00029Zm00001d00008	no.imprint	na.te	na.te	not.detected	NA	TE	no.imprint	variable	mismatched_call	constitutive	FALSE	FALSE	no.motif	no.motif	no.imprint_variable	NA.TE	NA
DTA00030Zm00001d00001	not.detected	NA	NA	no.imprint	na.te	TE	no.imprint	variable	mismatched_call	constitutive	FALSE	FALSE	no.motif	no.motif	no.imprint_variable	NA.TE	NA
DTA00064Zm00001d00002	not.detected	NA	NA	no.imprint	na.te	TE	no.imprint	variable	mismatched_call	constitutive	FALSE	FALSE	no.motif	no.motif	no.imprint_variable	NA.TE	NA
DTA00080Zm00001d00017	no.imprint	na.te	na.te	not.detected	NA	TE	no.imprint	variable	mismatched_call	constitutive	FALSE	FALSE	no.motif	no.motif	no.imprint_variable	NA.TE	NA
DTA00089Zm00001d00008	not.detected	NA	NA	no.imprint	na.te	TE	no.imprint	variable	mismatched_call	constitutive	FALSE	FALSE	no.motif	no.motif	no.imprint_variable	NA.TE	NA
DTA00091Zm00001d00022	MEG	na.te	na.te	MEG	na.te	TE	matTE	variable	matched.call	endo.preferred	FALSE	FALSE	no.motif	no.motif	matTE_variable	NA.TE	NA
DTA00092Zm00001d00083	no.imprint	na.te	na.te	no.imprint	na.te	TE	no.imprint	variable	matched.call	constitutive	FALSE	FALSE	no.motif	no.motif	no.imprint_variable	NA.TE	NA
DTA00102Zm00001d00134	not.detected	NA	NA	no.imprint	na.te	TE	no.imprint	variable	mismatched_call	constitutive	FALSE	FALSE	no.motif	no.motif	no.imprint_variable	NA.TE	NA
DTA00104Zm00001d00001	not.detected	NA	NA	no.imprint	na.te	TE	no.imprint	variable	mismatched_call	constitutive	FALSE	FALSE	no.motif	no.motif	no.imprint_variable	NA.TE	NA
DTA00136Zm00001d00016	MEG	na.te	na.te	no.imprint	na.te	TE	matTE	variable	mismatched_call	constitutive	FALSE	FALSE	no.motif	no.motif	matTE_variable	NA.TE	NA
DTA00141Zm00001d00004	not.detected	NA	NA	no.imprint	na.te	TE	no.imprint	variable	mismatched_call	constitutive	FALSE	FALSE	no.motif	no.motif	no.imprint_variable	NA.TE	NA
DTA00141Zm00001d00042	not.detected	NA	NA	no.imprint	na.te	TE	no.imprint	variable	mismatched_call	constitutive	FALSE	FALSE	no.motif	no.motif	no.imprint_variable	NA.TE	NA
DTA00148Zm00001d00001	no.imprint	na.te	na.te	no.imprint	na.te	TE	no.imprint	variable	matched.call	constitutive	FALSE	FALSE	no.motif	no.motif	no.imprint_variable	NA.TE	NA
DTA00149Zm00001d00034	no.imprint	na.te	na.te	not.detected	NA	TE	no.imprint	variable	mismatched_call	constitutive	FALSE	FALSE	no.motif	no.motif	no.imprint_variable	NA.TE	NA
DTA00172Zm00001d00183	no.imprint	na.te	na.te	no.imprint	na.te	TE	no.imprint	variable	matched.call	endo.preferred	FALSE	FALSE	no.motif	no.motif	no.imprint_variable	NA.TE	NA
DTA00172Zm00001d00191	no.imprint	na.te	na.te	no.imprint	na.te	TE	no.imprint	variable	matched.call	endo.preferred	FALSE	FALSE	no.motif	no.motif	no.imprint_variable	NA.TE	NA
DTA00192Zm00001d00001	no.imprint	na.te	na.te	not.detected	NA	TE	no.imprint	variable	mismatched_call	constitutive	FALSE	FALSE	no.motif	no.motif	no.imprint_variable	NA.TE	NA
DTA00221Zm00001d00002	not.detected	NA	NA	no.imprint	na.te	TE	no.imprint	variable	mismatched_call	constitutive	FALSE	FALSE	no.motif	no.motif	no.imprint_variable	NA.TE	NA
DTA00236Zm00001d00001	not.detected	NA	NA	no.imprint	na.te	TE	no.imprint	variable	mismatched_call	constitutive	FALSE	FALSE	no.motif	no.motif	no.imprint_variable	NA.TE	NA
DTA00248Zm00001d00001	no.imprint	na.te	na.te	no.imprint	na.te	TE	no.imprint	variable	matched.call	constitutive	FALSE	FALSE	no.motif	no.motif	no.imprint_variable	NA.TE	NA
DTA00259Zm00001d00001	no.imprint	na.te	na.te	not.detected	NA	TE	no.imprint	variable	mismatched_call	constitutive	FALSE	FALSE	no.motif	no.motif	no.imprint_variable	NA.TE	NA
DTA00291Zm00001d00002	not.detected	NA	NA	no.imprint	na.te	TE	no.imprint	variable	mismatched_call	constitutive	FALSE	FALSE	no.motif	no.motif	no.imprint_variable	NA.TE	NA
DTA00296Zm00001d00001	no.imprint	na.te	na.te	no.imprint	na.te	TE	no.imprint	variable	matched.call	constitutive	FALSE	FALSE	no.motif	no.motif	no.imprint_variable	NA.TE	NA
DTA00299Zm00001d00003	no.imprint	na.te	na.te	no.imprint	na.te	TE	no.imprint	variable	matched.call	constitutive	FALSE	FALSE	no.motif	no.motif	no.imprint_variable	NA.TE	NA
DTA00316Zm00001d00001	no.imprint	na.te	na.te	no.imprint	na.te	TE	no.imprint	variable	matched.call	endo.preferred	FALSE	FALSE	no.motif	no.motif	no.imprint_variable	NA.TE	NA
DTA00332Zm00001d00001	not.detected	NA	NA	MEG	na.te	TE	matTE	variable	mismatched_call	endo.preferred	FALSE	FALSE	no.motif	no.motif	matTE_variable	NA.TE	NA
DTA00359Zm00001d00004	no.imprint	na.te	na.te	no.imprint	na.te	TE	no.imprint	variable	matched.call	endo.preferred	FALSE	FALSE	no.motif	no.motif	no.imprint_variable	NA.TE	NA
DTC00001Zm00001d00059	no.imprint	na.te	na.te	no.imprint	na.te	TE	no.imprint	variable	matched.call	endo.preferred	FALSE	FALSE	no.motif	no.motif	no.imprint_variable	NA.TE	NA
DTC00001Zm00001d00119	no.imprint	na.te	na.te	not.detected	NA	TE	no.imprint	variable	mismatched_call	constitutive	FALSE	FALSE	no.motif	no.motif	no.imprint_variable	NA.TE	NA
DTC00001Zm00001d00128	not.detected	NA	NA	no.imprint	na.te	TE	no.imprint	variable	mismatched_call	endo.preferred	FALSE	FALSE	no.motif	no.motif	no.imprint_variable	NA.TE	NA
DTC00001Zm00001d00222	no.imprint	na.te	na.te	no.imprint	na.te	TE	no.imprint	variable	matched.call	endo.preferred	FALSE	FALSE	no.motif	no.motif	no.imprint_variable	NA.TE	NA
DTC00004Zm00001d00005	no.imprint	na.te	na.te	no.imprint	na.te	TE	no.imprint	variable	matched.call	constitutive	FALSE	FALSE	no.motif	no.motif	no.imprint_variable	NA.TE	NA
DTC00004Zm00001d00132	no.imprint	na.te	na.te	not.detected	NA	TE	no.imprint	variable	mismatched_call	endo.preferred	TRUE	TRUE	both	has.motif	no.imprint_variable	NA.TE	NA
DTC00016Zm00001d00001	no.imprint	na.te	na.te	no.imprint	na.te	TE	no.imprint	variable	matched.call	constitutive	TRUE	FALSE	motif1	has.motif	no.imprint_variable	NA.TE	NA
DTC00016Zm00001d00006	no.imprint	na.te	na.te	no.imprint	na.te	TE	no.imprint	variable	matched.call	constitutive	TRUE	FALSE	motif1	has.motif	no.imprint_variable	NA.TE	NA
DTC00017Zm00001d00007	not.detected	NA	NA	no.imprint	na.te	TE	no.imprint	variable	mismatched_call	constitutive	TRUE	FALSE	motif1	has.motif	no.imprint_variable	NA.TE	NA
DTC00017Zm00001d00009	MEG	na.te	na.te	MEG	na.te	TE	matTE	variable	matched.call	endo.preferred	TRUE	FALSE	motif1	has.motif	matTE_variable	NA.TE	NA
DTC00022Zm00001d00014	not.detected	NA	NA	no.imprint	na.te	TE	no.imprint	variable	mismatched_call	constitutive	FALSE	FALSE	no.motif	no.motif	no.imprint_variable	NA.TE	NA
DTC00025Zm00001d00002	no.imprint	na.te	na.te	no.imprint	na.te	TE	no.imprint	variable	matched.call	constitutive	TRUE	FALSE	motif1	has.motif	no.imprint_variable	NA.TE	NA
DTC00030Zm00001d00003	no.imprint	na.te	na.te	no.imprint	na.te	TE	no.imprint	variable	matched.call	constitutive	TRUE	TRUE	both	has.motif	no.imprint_variable	NA.TE	NA
DTC00041Zm00001d00003	MEG	na.te	na.te	not.detected	NA	TE	matTE	variable	mismatched_call	endo.preferred	TRUE	TRUE	both	has.motif	matTE_variable	NA.TE	NA
DTC00046Zm00001d00039	no.imprint	na.te	na.te	no.imprint	na.te	TE	no.imprint	variable	matched.call	constitutive	TRUE	TRUE	both	has.motif	no.imprint_variable	NA.TE	NA
DTC00057Zm00001d00003	not.detected	NA	NA	no.imprint	na.te	TE	no.imprint	variable	mismatched_call	endo.preferred	TRUE	FALSE	motif1	has.motif	no.imprint_variable	NA.TE	NA
DTC00060Zm00001d00001	no.imprint	na.te	na.te	not.detected	NA	TE	no.imprint	variable	mismatched_call	constitutive	TRUE	FALSE	motif1	has.motif	no.imprint_variable	NA.TE	NA
DTC00063Zm00001d00005	no.imprint	na.te	na.te	no.imprint	na.te	TE	no.imprint	variable	matched.call	constitutive	TRUE	FALSE	motif1	has.motif	no.imprint_variable	NA.TE	NA
DTC00088Zm00001d00017	not.detected	NA	NA	no.imprint	na.te	TE	no.imprint	variable	mismatched_call	endo.preferred	TRUE	FALSE	motif1	has.motif	no.imprint_variable	NA.TE	NA
DTC00094Zm00001d00004	MEG	na.te	na.te	MEG	na.te	TE	matTE	variable	matched.call	endo.preferred	TRUE	FALSE	motif1	has.motif	matTE_variable	NA.TE	NA
DTC00103Zm00001d00009	not.detected	NA	NA	no.imprint	na.te	TE	no.imprint	variable	mismatched_call	endo.preferred	TRUE	FALSE	motif1	has.motif	no.imprint_variable	NA.TE	NA
DTC00108Zm00001d00002	no.imprint	na.te	na.te	not.detected	NA	TE	no.imprint	variable	mismatched_call	constitutive	TRUE	FALSE	motif1	has.motif	no.imprint_variable	NA.TE	NA
DTC00113Zm00001d00014	no.imprint	na.te	na.te	no.imprint	na.te	TE	no.imprint	variable	matched.call	constitutive	TRUE	FALSE	motif1	has.motif	no.imprint_variable	NA.TE	NA
DTC00113Zm00001d00044	no.imprint	na.te	na.te	no.imprint	na.te	TE	no.imprint	variable	matched.call	constitutive	FALSE	FALSE	no.motif	no.motif	no.imprint_variable	NA.TE	NA
DTC00119Zm00001d00004	no.imprint	na.te	na.te	no.imprint	na.te	TE	no.imprint	variable	matched.call	constitutive	FALSE	FALSE	no.motif	no.motif	no.imprint_variable	NA.TE	NA
DTC00122Zm00001d00094	no.imprint	na.te	na.te	not.detected	NA	TE	no.imprint	variable	mismatched_call	constitutive	FALSE	FALSE	no.motif	no.motif	no.imprint_variable	NA.TE	NA
DTH00004Zm00001d00001	not.detected	NA	NA	no.imprint	na.te	TE	no.imprint	variable	mismatched_call	endo.preferred	FALSE	FALSE	no.motif	no.motif	no.imprint_variable	NA.TE	NA
DTH00004Zm00001d00002	no.imprint	na.te	na.te	not.detected	NA	TE	no.imprint	variable	mismatched_call	endo.preferred	FALSE	FALSE	no.motif	no.motif	no.imprint_variable	NA.TE	NA
DTH00010Zm00001d00009	no.imprint	na.te	na.te	no.imprint	na.te	TE	no.imprint	variable	matched.call	endo.preferred	FALSE	FALSE	no.motif	no.motif	no.imprint_variable	NA.TE	NA
DTH00010Zm00001d00014	no.imprint	na.te	na.te	no.imprint	na.te	TE	no.imprint	variable	matched.call	endo.preferred	FALSE	FALSE	no.motif	no.motif	no.imprint_variable	NA.TE	NA
DTH00013Zm00001d00001	no.imprint	na.te	na.te	no.imprint	na.te	TE	no.imprint	variable	matched.call	constitutive	FALSE	FALSE	no.motif	no.motif	no.imprint_variable	NA.TE	NA
DTH00015Zm00001d00005	not.detected	NA	NA	no.imprint	na.te	TE	no.imprint	variable	mismatched_call	constitutive	TRUE	FALSE	motif1	has.motif	no.imprint_variable	NA.TE	NA
DTH00017Zm00001d00003	MEG	na.te	na.te	MEG	na.te	TE	matTE	variable	matched.call	endo.preferred	TRUE	FALSE	motif1	has.motif	matTE_variable	NA.TE	NA
DTH00029Zm00001d00001	not.detected	NA	NA	no.imprint	na.te	TE	no.imprint	variable	mismatched_call	endo.preferred	FALSE	FALSE	no.motif	no.motif	no.imprint_variable	NA.TE	NA
DTH00029Zm00001d00004	not.detected	NA	NA	no.imprint	na.te	TE	no.imprint	variable	mismatched_call	constitutive	FALSE	FALSE	no.motif	no.motif	no.imprint_variable	NA.TE	NA
DTH00030Zm00001d00001	no.imprint	na.te	na.te	no.imprint	na.te	TE	no.imprint	variable	matched.call	constitutive	FALSE	FALSE	no.motif	no.motif	no.imprint_variable	NA.TE	NA
DTH00032Zm00001d00009	no.imprint	na.te	na.te	not.detected	NA	TE	no.imprint	variable	mismatched_call	constitutive	FALSE	FALSE	no.motif	no.motif	no.imprint_variable	NA.TE	NA
DTH00037Zm00001d00053	not.detected	NA	NA	no.imprint	na.te	TE	no.imprint	variable	mismatched_call	constitutive	FALSE	FALSE	no.motif	no.motif	no.imprint_variable	NA.TE	NA
DTH00040Zm00001d00028	not.detected	NA	NA	no.imprint	na.te	TE	no.imprint	variable	mismatched_call	endo.preferred	FALSE	FALSE	no.motif	no.motif	no.imprint_variable	NA.TE	NA
DTH00057Zm00001d00012	not.detected	NA	NA	no.imprint	na.te	TE	no.imprint	variable	mismatched_call	constitutive	FALSE	FALSE	no.motif	no.motif	no.imprint_variable	NA.TE	NA
DTH00057Zm00001d00149	no.imprint	na.te	na.te	not.detected	NA	TE	no.imprint	variable	mismatched_call	endo.preferred	FALSE	FALSE	no.motif	no.motif	no.imprint_variable	NA.TE	NA
DTH00058Zm00001d00006	not.detected	NA	NA	no.imprint	na.te	TE	no.imprint	variable	mismatched_call	endo.preferred	FALSE	FALSE	no.motif	no.motif	no.imprint_variable	NA.TE	NA
DTH00073Zm00001d00001	no.imprint	na.te	na.te	no.imprint	na.te	TE	no.imprint	variable	matched.call	constitutive	TRUE	FALSE	motif1	has.motif	no.imprint_variable	NA.TE	NA
DTH00098Zm00001d00170	not.detected	NA	NA	no.imprint	na.te	TE	no.imprint	variable	mismatched_call	constitutive	FALSE	FALSE	no.motif	no.motif	no.imprint_variable	NA.TE	NA
DTH00102Zm00001d00008	no.imprint	na.te	na.te	no.imprint	na.te	TE	no.imprint	variable	matched.call	constitutive	FALSE	FALSE	no.motif	no.motif	no.imprint_variable	NA.TE	NA
DTH00102Zm00001d00229	no.imprint	na.te	na.te	no.imprint	na.te	TE	no.imprint	variable	matched.call	constitutive	FALSE	FALSE	no.motif	no.motif	no.imprint_variable	NA.TE	NA
DTH00102Zm00001d00752	not.detected	NA	NA	no.imprint	na.te	TE	no.imprint	variable	mismatched_call	constitutive	FALSE	FALSE	no.motif	no.motif	no.imprint_variable	NA.TE	NA
DTH00118Zm00001d00100	no.imprint	na.te	na.te	not.detected	NA	TE	no.imprint	variable	mismatched_call	constitutive	FALSE	FALSE	no.motif	no.motif	no.imprint_variable	NA.TE	NA
DTH00118Zm00001d00103	no.imprint	na.te	na.te	not.detected	NA	TE	no.imprint	variable	mismatched_call	constitutive	FALSE	FALSE	no.motif	no.motif	no.imprint_variable	NA.TE	NA
DTH00139Zm00001d00018	not.detected	NA	NA	no.imprint	na.te	TE	no.imprint	variable	mismatched_call	constitutive	FALSE	FALSE	no.motif	no.motif	no.imprint_variable	NA.TE	NA
DTH00139Zm00001d00028	no.imprint	na.te	na.te	no.imprint	na.te	TE	no.imprint	variable	matched.call	constitutive	FALSE	FALSE	no.motif	no.motif	no.imprint_variable	NA.TE	NA
DTH00154Zm00001d00004	no.imprint	na.te	na.te	no.imprint	na.te	TE	no.imprint	variable	matched.call	constitutive	FALSE	FALSE	no.motif	no.motif	no.imprint_variable	NA.TE	NA
DTH00154Zm00001d00166	no.imprint	na.te	na.te	no.imprint	na.te	TE	no.imprint	variable	matched.call	constitutive	FALSE	FALSE	no.motif	no.motif	no.imprint_variable	NA.TE	NA
DTH00154Zm00001d00470	not.detected	NA	NA	no.imprint	na.te	TE	no.imprint	variable	mismatched_call	constitutive	FALSE	FALSE	no.motif	no.motif	no.imprint_variable	NA.TE	NA
DTH00162Zm00001d00001	not.detected	NA	NA	no.imprint	na.te	TE	no.imprint	variable	mismatched_call	endo.preferred	FALSE	FALSE	no.motif	no.motif	no.imprint_variable	NA.TE	NA
DTH00163Zm00001d00134	no.imprint	na.te	na.te	not.detected	NA	TE	no.imprint	variable	mismatched_call	constitutive	FALSE	FALSE	no.motif	no.motif	no.imprint_variable	NA.TE	NA
DTH00163Zm00001d00265	no.imprint	na.te	na.te	not.detected	NA	TE	no.imprint	variable	mismatched_call	constitutive	FALSE	FALSE	no.motif	no.motif	no.imprint_variable	NA.TE	NA
DTH00163Zm00001d00502	no.imprint	na.te	na.te	no.imprint	na.te	TE	no.imprint	variable	matched.call	constitutive	FALSE	FALSE	no.motif	no.motif	no.imprint_variable	NA.TE	NA
DTH00202Zm00001d00030	no.imprint	na.te	na.te	not.detected	NA	TE	no.imprint	variable	mismatched_call	constitutive	FALSE	FALSE	no.motif	no.motif	no.imprint_variable	NA.TE	NA
DTH00327Zm00001d00046	no.imprint	na.te	na.te	no.imprint	na.te	TE	no.imprint	variable	matched.call	constitutive	FALSE	FALSE	no.motif	no.motif	no.imprint_variable	NA.TE	NA
DTH00327Zm00001d00085	not.detected	NA	NA	no.imprint	na.te	TE	no.imprint	variable	mismatched_call	constitutive	FALSE	FALSE	no.motif	no.motif	no.imprint_variable	NA.TE	NA
DTH00327Zm00001d00230	not.detected	NA	NA	no.imprint	na.te	TE	no.imprint	variable	mismatched_call	constitutive	FALSE	FALSE	no.motif	no.motif	no.imprint_variable	NA.TE	NA
DTH00327Zm00001d00307	not.detected	NA	NA	no.imprint	na.te	TE	no.imprint	variable	mismatched_call	constitutive	FALSE	FALSE	no.motif	no.motif	no.imprint_variable	NA.TE	NA
DTH00337Zm00001d00028	no.imprint	na.te	na.te	not.detected	NA	TE	no.imprint	variable	mismatched_call	endo.preferred	FALSE	FALSE	no.motif	no.motif	no.imprint_variable	NA.TE	NA
DTH00418Zm00001d00053	no.imprint	na.te	na.te	not.detected	NA	TE	no.imprint	variable	mismatched_call	endo.preferred	FALSE	FALSE	no.motif	no.motif	no.imprint_variable	NA.TE	NA
DTH00431Zm00001d00056	no.imprint	na.te	na.te	no.imprint	na.te	TE	no.imprint	variable	matched.call	constitutive	FALSE	FALSE	no.motif	no.motif	no.imprint_variable	NA.TE	NA
DTH00437Zm00001d00030	not.detected	NA	NA	no.imprint	na.te	TE	no.imprint	variable	mismatched_call	endo.preferred	FALSE	FALSE	no.motif	no.motif	no.imprint_variable	NA.TE	NA
DTH00442Zm00001d00039	no.imprint	na.te	na.te	no.imprint	na.te	TE	no.imprint	variable	matched.call	constitutive	FALSE	FALSE	no.motif	no.motif	no.imprint_variable	NA.TE	NA
DTH10047Zm00001d00054	no.imprint	na.te	na.te	no.imprint	na.te	TE	no.imprint	variable	matched.call	constitutive	FALSE	FALSE	no.motif	no.motif	no.imprint_variable	NA.TE	NA
DTH10158Zm00001d00001	no.imprint	na.te	na.te	no.imprint	na.te	TE	no.imprint	variable	matched.call	endo.preferred	FALSE	FALSE	no.motif	no.motif	no.imprint_variable	NA.TE	NA
DTH11199Zm00001d00016	no.imprint	na.te	na.te	not.detected	NA	TE	no.imprint	variable	mismatched_call	constitutive	FALSE	FALSE	no.motif	no.motif	no.imprint_variable	NA.TE	NA
DTH11724Zm00001d00005	no.imprint	na.te	na.te	not.detected	NA	TE	no.imprint	variable	mismatched_call	constitutive	FALSE	FALSE	no.motif	no.motif	no.imprint_variable	NA.TE	NA
DTH12181Zm00001d00106	not.detected	NA	NA	no.imprint	na.te	TE	no.imprint	variable	mismatched_call	constitutive	FALSE	FALSE	no.motif	no.motif	no.imprint_variable	NA.TE	NA
DTH12232Zm00001d00054	no.imprint	na.te	na.te	no.imprint	na.te	TE	no.imprint	variable	matched.call	constitutive	FALSE	FALSE	no.motif	no.motif	no.imprint_variable	NA.TE	NA
DTH12298Zm00001d00072	no.imprint	na.te	na.te	no.imprint	na.te	TE	no.imprint	variable	matched.call	constitutive	FALSE	FALSE	no.motif	no.motif	no.imprint_variable	NA.TE	NA
DTH12326Zm00001d00114	no.imprint	na.te	na.te	no.imprint	na.te	TE	no.imprint	variable	matched.call	endo.preferred	FALSE	FALSE	no.motif	no.motif	no.imprint_variable	NA.TE	NA
DTH12412Zm00001d00326	not.detected	NA	NA	no.imprint	na.te	TE	no.imprint	variable	mismatched_call	constitutive	FALSE	FALSE	no.motif	no.motif	no.imprint_variable	NA.TE	NA
DTH12412Zm00001d00435	no.imprint	na.te	na.te	not.detected	NA	TE	no.imprint	variable	mismatched_call	constitutive	FALSE	FALSE	no.motif	no.motif	no.imprint_variable	NA.TE	NA
DTH12419Zm00001d00022	no.imprint	na.te	na.te	no.imprint	na.te	TE	no.imprint	variable	matched.call	constitutive	FALSE	FALSE	no.motif	no.motif	no.imprint_variable	NA.TE	NA
DTH12864Zm00001d00988	no.imprint	na.te	na.te	no.imprint	na.te	TE	no.imprint	variable	matched.call	endo.preferred	FALSE	FALSE	no.motif	no.motif	no.imprint_variable	NA.TE	NA
DTH13084Zm00001d00006	no.imprint	na.te	na.te	no.imprint	na.te	TE	no.imprint	variable	matched.call	constitutive	FALSE	FALSE	no.motif	no.motif	no.imprint_variable	NA.TE	NA
DTH13583Zm00001d01060	not.detected	NA	NA	no.imprint	na.te	TE	no.imprint	variable	mismatched_call	endo.preferred	FALSE	TRUE	motif2	has.motif	no.imprint_variable	NA.TE	NA
DTH13956Zm00001d00002	no.imprint	na.te	na.te	not.detected	NA	TE	no.imprint	variable	mismatched_call	constitutive	FALSE	FALSE	no.motif	no.motif	no.imprint_variable	NA.TE	NA
DTH16728Zm00001d00016	no.imprint	na.te	na.te	no.imprint	na.te	TE	no.imprint	variable	matched.call	constitutive	FALSE	FALSE	no.motif	no.motif	no.imprint_variable	NA.TE	NA
DTH16758Zm00001d00437	no.imprint	na.te	na.te	not.detected	NA	TE	no.imprint	variable	mismatched_call	constitutive	FALSE	FALSE	no.motif	no.motif	no.imprint_variable	NA.TE	NA
DTM00257Zm00001d00133	not.detected	NA	NA	no.imprint	na.te	TE	no.imprint	variable	mismatched_call	constitutive	FALSE	FALSE	no.motif	no.motif	no.imprint_variable	NA.TE	NA
DTM00800Zm00001d00004	not.detected	NA	NA	no.imprint	na.te	TE	no.imprint	variable	mismatched_call	constitutive	FALSE	FALSE	no.motif	no.motif	no.imprint_variable	NA.TE	NA
DTM06094Zm00001d00001	no.imprint	na.te	na.te	no.imprint	na.te	TE	no.imprint	variable	matched.call	constitutive	FALSE	FALSE	no.motif	no.motif	no.imprint_variable	NA.TE	NA
DTM12110Zm00001d00001	no.imprint	na.te	na.te	no.imprint	na.te	TE	no.imprint	variable	matched.call	constitutive	FALSE	FALSE	no.motif	no.motif	no.imprint_variable	NA.TE	NA
DTM18059Zm00001d00001	no.imprint	na.te	na.te	not.detected	NA	TE	no.imprint	variable	mismatched_call	constitutive	FALSE	FALSE	no.motif	no.motif	no.imprint_variable	NA.TE	NA
DTM33229Zm00001d00001	no.imprint	na.te	na.te	no.imprint	na.te	TE	no.imprint	variable	matched.call	constitutive	FALSE	FALSE	no.motif	no.motif	no.imprint_variable	NA.TE	NA
DTT00008Zm00001d00020	no.imprint	na.te	na.te	no.imprint	na.te	TE	no.imprint	variable	matched.call	constitutive	FALSE	FALSE	no.motif	no.motif	no.imprint_variable	NA.TE	NA
DTT00011Zm00001d00013	no.imprint	na.te	na.te	no.imprint	na.te	TE	no.imprint	variable	matched.call	constitutive	FALSE	FALSE	no.motif	no.motif	no.imprint_variable	NA.TE	NA
DTT00011Zm00001d00240	no.imprint	na.te	na.te	no.imprint	na.te	TE	no.imprint	variable	matched.call	constitutive	FALSE	FALSE	no.motif	no.motif	no.imprint_variable	NA.TE	NA
DTT00012Zm00001d00349	no.imprint	na.te	na.te	not.detected	NA	TE	no.imprint	variable	mismatched_call	constitutive	FALSE	FALSE	no.motif	no.motif	no.imprint_variable	NA.TE	NA
DTT00016Zm00001d00063	no.imprint	na.te	na.te	not.detected	NA	TE	no.imprint	variable	mismatched_call	constitutive	FALSE	FALSE	no.motif	no.motif	no.imprint_variable	NA.TE	NA
DTT00016Zm00001d00231	no.imprint	na.te	na.te	no.imprint	na.te	TE	no.imprint	variable	matched.call	constitutive	FALSE	FALSE	no.motif	no.motif	no.imprint_variable	NA.TE	NA
DTT00016Zm00001d00248	no.imprint	na.te	na.te	not.detected	NA	TE	no.imprint	variable	mismatched_call	constitutive	TRUE	FALSE	motif1	has.motif	no.imprint_variable	NA.TE	NA
DTT00021Zm00001d00115	no.imprint	na.te	na.te	not.detected	NA	TE	no.imprint	variable	mismatched_call	constitutive	FALSE	FALSE	no.motif	no.motif	no.imprint_variable	NA.TE	NA
DTT00026Zm00001d00264	no.imprint	na.te	na.te	not.detected	NA	TE	no.imprint	variable	mismatched_call	constitutive	FALSE	FALSE	no.motif	no.motif	no.imprint_variable	NA.TE	NA
DTT00026Zm00001d00424	not.detected	NA	NA	no.imprint	na.te	TE	no.imprint	variable	mismatched_call	constitutive	TRUE	FALSE	motif1	has.motif	no.imprint_variable	NA.TE	NA
DTT00026Zm00001d00757	no.imprint	na.te	na.te	no.imprint	na.te	TE	no.imprint	variable	matched.call	constitutive	FALSE	FALSE	no.motif	no.motif	no.imprint_variable	NA.TE	NA
DTT00026Zm00001d00946	no.imprint	na.te	na.te	no.imprint	na.te	TE	no.imprint	variable	matched.call	endo.preferred	FALSE	FALSE	no.motif	no.motif	no.imprint_variable	NA.TE	NA
DTT00026Zm00001d01121	no.imprint	na.te	na.te	not.detected	NA	TE	no.imprint	variable	mismatched_call	constitutive	FALSE	FALSE	no.motif	no.motif	no.imprint_variable	NA.TE	NA
DTT00032Zm00001d00151	no.imprint	na.te	na.te	no.imprint	na.te	TE	no.imprint	variable	matched.call	constitutive	FALSE	FALSE	no.motif	no.motif	no.imprint_variable	NA.TE	NA
DTT00042Zm00001d00002	no.imprint	na.te	na.te	no.imprint	na.te	TE	no.imprint	variable	matched.call	endo.preferred	FALSE	FALSE	no.motif	no.motif	no.imprint_variable	NA.TE	NA
DTT00046Zm00001d00001	MEG	na.te	na.te	MEG	na.te	TE	matTE	variable	matched.call	endo.preferred	TRUE	FALSE	motif1	has.motif	matTE_variable	NA.TE	NA
DTT00048Zm00001d00029	not.detected	NA	NA	no.imprint	na.te	TE	no.imprint	variable	mismatched_call	constitutive	TRUE	FALSE	motif1	has.motif	no.imprint_variable	NA.TE	NA
DTT00056Zm00001d00162	no.imprint	na.te	na.te	no.imprint	na.te	TE	no.imprint	variable	matched.call	constitutive	FALSE	FALSE	no.motif	no.motif	no.imprint_variable	NA.TE	NA
DTT10009Zm00001d00436	no.imprint	na.te	na.te	no.imprint	na.te	TE	no.imprint	variable	matched.call	constitutive	FALSE	FALSE	no.motif	no.motif	no.imprint_variable	NA.TE	NA
DTT10422Zm00001d00010	no.imprint	na.te	na.te	no.imprint	na.te	TE	no.imprint	variable	matched.call	endo.preferred	FALSE	FALSE	no.motif	no.motif	no.imprint_variable	NA.TE	NA
DTT10577Zm00001d00468	no.imprint	na.te	na.te	no.imprint	na.te	TE	no.imprint	variable	matched.call	endo.preferred	FALSE	FALSE	no.motif	no.motif	no.imprint_variable	NA.TE	NA
DTT11547Zm00001d01329	no.imprint	na.te	na.te	no.imprint	na.te	TE	no.imprint	variable	matched.call	constitutive	FALSE	FALSE	no.motif	no.motif	no.imprint_variable	NA.TE	NA
DTT12506Zm00001d00654	no.imprint	na.te	na.te	no.imprint	na.te	TE	no.imprint	variable	matched.call	constitutive	FALSE	FALSE	no.motif	no.motif	no.imprint_variable	NA.TE	NA
DTT12875Zm00001d00236	no.imprint	na.te	na.te	no.imprint	na.te	TE	no.imprint	variable	matched.call	constitutive	FALSE	FALSE	no.motif	no.motif	no.imprint_variable	NA.TE	NA
DTT12876Zm00001d00003	no.imprint	na.te	na.te	no.imprint	na.te	TE	no.imprint	variable	matched.call	constitutive	FALSE	FALSE	no.motif	no.motif	no.imprint_variable	NA.TE	NA
DTT12955Zm00001d00005	not.detected	NA	NA	no.imprint	na.te	TE	no.imprint	variable	mismatched_call	constitutive	TRUE	FALSE	motif1	has.motif	no.imprint_variable	NA.TE	NA
DTT12974Zm00001d00637	not.detected	NA	NA	no.imprint	na.te	TE	no.imprint	variable	mismatched_call	endo.preferred	FALSE	FALSE	no.motif	no.motif	no.imprint_variable	NA.TE	NA
DTT15084Zm00001d00080	no.imprint	na.te	na.te	no.imprint	na.te	TE	no.imprint	variable	matched.call	endo.preferred	FALSE	FALSE	no.motif	no.motif	no.imprint_variable	NA.TE	NA
DTT15084Zm00001d01262	no.imprint	na.te	na.te	no.imprint	na.te	TE	no.imprint	variable	matched.call	endo.preferred	FALSE	FALSE	no.motif	no.motif	no.imprint_variable	NA.TE	NA
DTT16753Zm00001d00072	not.detected	NA	NA	no.imprint	na.te	TE	no.imprint	variable	mismatched_call	constitutive	FALSE	FALSE	no.motif	no.motif	no.imprint_variable	NA.TE	NA
DTT16873Zm00001d01872	no.imprint	na.te	na.te	not.detected	NA	TE	no.imprint	variable	mismatched_call	constitutive	FALSE	FALSE	no.motif	no.motif	no.imprint_variable	NA.TE	NA
DTX10001Zm00001d04205	not.detected	NA	NA	no.imprint	na.te	TE	no.imprint	variable	mismatched_call	endo.preferred	FALSE	FALSE	no.motif	no.motif	no.imprint_variable	NA.TE	NA
DTX10002Zm00001d00279	no.imprint	na.te	na.te	not.detected	NA	TE	no.imprint	variable	mismatched_call	constitutive	FALSE	FALSE	no.motif	no.motif	no.imprint_variable	NA.TE	NA
DTX10002Zm00001d01352	no.imprint	na.te	na.te	no.imprint	na.te	TE	no.imprint	variable	matched.call	constitutive	FALSE	FALSE	no.motif	no.motif	no.imprint_variable	NA.TE	NA
DTX10002Zm00001d05742	no.imprint	na.te	na.te	no.imprint	na.te	TE	no.imprint	variable	matched.call	constitutive	FALSE	FALSE	no.motif	no.motif	no.imprint_variable	NA.TE	NA
DTX10016Zm00001d00010	no.imprint	na.te	na.te	no.imprint	na.te	TE	no.imprint	variable	matched.call	constitutive	FALSE	FALSE	no.motif	no.motif	no.imprint_variable	NA.TE	NA
DTX11532Zm00001d00047	not.detected	NA	NA	no.imprint	na.te	TE	no.imprint	variable	mismatched_call	constitutive	FALSE	FALSE	no.motif	no.motif	no.imprint_variable	NA.TE	NA
DTX11533Zm00001d00877	no.imprint	na.te	na.te	no.imprint	na.te	TE	no.imprint	variable	matched.call	constitutive	FALSE	FALSE	no.motif	no.motif	no.imprint_variable	NA.TE	NA
DTX12495Zm00001d00129	no.imprint	na.te	na.te	not.detected	NA	TE	no.imprint	variable	mismatched_call	constitutive	FALSE	FALSE	no.motif	no.motif	no.imprint_variable	NA.TE	NA
DTX12739Zm00001d00001	MEG	na.te	na.te	MEG	na.te	TE	matTE	variable	matched.call	constitutive	TRUE	FALSE	motif1	has.motif	matTE_variable	NA.TE	NA
DTX12961Zm00001d00101	no.imprint	na.te	na.te	no.imprint	na.te	TE	no.imprint	variable	matched.call	endo.preferred	FALSE	FALSE	no.motif	no.motif	no.imprint_variable	NA.TE	NA
DTX12961Zm00001d00397	not.detected	NA	NA	no.imprint	na.te	TE	no.imprint	variable	mismatched_call	constitutive	FALSE	FALSE	no.motif	no.motif	no.imprint_variable	NA.TE	NA
RIL00003Zm00001d00002	no.imprint	na.te	na.te	not.detected	NA	TE	no.imprint	variable	mismatched_call	endo.preferred	TRUE	TRUE	both	has.motif	no.imprint_variable	NA.TE	NA
RIL00004Zm00001d00004	no.imprint	na.te	na.te	not.detected	NA	TE	no.imprint	variable	mismatched_call	constitutive	FALSE	FALSE	no.motif	no.motif	no.imprint_variable	NA.TE	NA
RIL00004Zm00001d00013	no.imprint	na.te	na.te	no.imprint	na.te	TE	no.imprint	variable	matched.call	endo.preferred	TRUE	FALSE	motif1	has.motif	no.imprint_variable	NA.TE	NA
RIL00004Zm00001d00017	MEG	na.te	na.te	MEG	na.te	TE	matTE	variable	matched.call	endo.preferred	FALSE	TRUE	motif2	has.motif	matTE_variable	NA.TE	NA
RIL00007Zm00001d00004	no.imprint	na.te	na.te	not.detected	NA	TE	no.imprint	variable	mismatched_call	constitutive	FALSE	FALSE	no.motif	no.motif	no.imprint_variable	NA.TE	NA
RIL00007Zm00001d00009	not.detected	NA	NA	no.imprint	na.te	TE	no.imprint	variable	mismatched_call	constitutive	FALSE	FALSE	no.motif	no.motif	no.imprint_variable	NA.TE	NA
RIL00010Zm00001d00001	MEG	na.te	na.te	no.imprint	na.te	TE	matTE	variable	mismatched_call	endo.preferred	TRUE	FALSE	motif1	has.motif	matTE_variable	NA.TE	NA
RIL00017Zm00001d00008	no.imprint	na.te	na.te	no.imprint	na.te	TE	no.imprint	variable	matched.call	constitutive	FALSE	FALSE	no.motif	no.motif	no.imprint_variable	NA.TE	NA
RIL00019Zm00001d00002	no.imprint	na.te	na.te	no.imprint	na.te	TE	no.imprint	variable	matched.call	constitutive	FALSE	TRUE	motif2	has.motif	no.imprint_variable	NA.TE	NA
RIL00019Zm00001d00003	not.detected	NA	NA	no.imprint	na.te	TE	no.imprint	variable	mismatched_call	constitutive	FALSE	FALSE	no.motif	no.motif	no.imprint_variable	NA.TE	NA
RIL00021Zm00001d00003	not.detected	NA	NA	no.imprint	na.te	TE	no.imprint	variable	mismatched_call	constitutive	FALSE	FALSE	no.motif	no.motif	no.imprint_variable	NA.TE	NA
RIL00022Zm00001d00003	no.imprint	na.te	na.te	no.imprint	na.te	TE	no.imprint	variable	matched.call	constitutive	TRUE	FALSE	motif1	has.motif	no.imprint_variable	NA.TE	NA
RIL00023Zm00001d00003	not.detected	NA	NA	no.imprint	na.te	TE	no.imprint	variable	mismatched_call	constitutive	FALSE	FALSE	no.motif	no.motif	no.imprint_variable	NA.TE	NA
RIL00026Zm00001d00001	no.imprint	na.te	na.te	no.imprint	na.te	TE	no.imprint	variable	matched.call	constitutive	FALSE	FALSE	no.motif	no.motif	no.imprint_variable	NA.TE	NA
RIL00028Zm00001d00004	not.detected	NA	NA	no.imprint	na.te	TE	no.imprint	variable	mismatched_call	constitutive	FALSE	FALSE	no.motif	no.motif	no.imprint_variable	NA.TE	NA
RIT00001Zm00001d00003	no.imprint	na.te	na.te	no.imprint	na.te	TE	no.imprint	variable	matched.call	constitutive	FALSE	FALSE	no.motif	no.motif	no.imprint_variable	NA.TE	NA
RIT00001Zm00001d00056	not.detected	NA	NA	no.imprint	na.te	TE	no.imprint	variable	mismatched_call	constitutive	FALSE	FALSE	no.motif	no.motif	no.imprint_variable	NA.TE	NA
RIT00001Zm00001d00096	no.imprint	na.te	na.te	not.detected	NA	TE	no.imprint	variable	mismatched_call	constitutive	FALSE	FALSE	no.motif	no.motif	no.imprint_variable	NA.TE	NA
RIT00002Zm00001d00012	not.detected	NA	NA	no.imprint	na.te	TE	no.imprint	variable	mismatched_call	endo.preferred	FALSE	FALSE	no.motif	no.motif	no.imprint_variable	NA.TE	NA
RIT00002Zm00001d00023	no.imprint	na.te	na.te	not.detected	NA	TE	no.imprint	variable	mismatched_call	constitutive	FALSE	FALSE	no.motif	no.motif	no.imprint_variable	NA.TE	NA
RLC00002Zm00001d00126	no.imprint	na.te	na.te	no.imprint	na.te	TE	no.imprint	variable	matched.call	constitutive	FALSE	FALSE	no.motif	no.motif	no.imprint_variable	NA.TE	NA
RLC00002Zm00001d00385	no.imprint	na.te	na.te	not.detected	NA	TE	no.imprint	variable	mismatched_call	constitutive	FALSE	FALSE	no.motif	no.motif	no.imprint_variable	NA.TE	NA
RLC00002Zm00001d00628	no.imprint	na.te	na.te	no.imprint	na.te	TE	no.imprint	variable	matched.call	endo.preferred	FALSE	FALSE	no.motif	no.motif	no.imprint_variable	NA.TE	NA
RLC00002Zm00001d00679	MEG	na.te	na.te	no.imprint	na.te	TE	matTE	variable	mismatched_call	endo.preferred	FALSE	FALSE	no.motif	no.motif	matTE_variable	NA.TE	NA
RLC00002Zm00001d00713	not.detected	NA	NA	no.imprint	na.te	TE	no.imprint	variable	mismatched_call	endo.preferred	FALSE	FALSE	no.motif	no.motif	no.imprint_variable	NA.TE	NA
RLC00002Zm00001d00763	no.imprint	na.te	na.te	no.imprint	na.te	TE	no.imprint	variable	matched.call	constitutive	FALSE	FALSE	no.motif	no.motif	no.imprint_variable	NA.TE	NA
RLC00002Zm00001d00765	not.detected	NA	NA	no.imprint	na.te	TE	no.imprint	variable	mismatched_call	endo.preferred	FALSE	FALSE	no.motif	no.motif	no.imprint_variable	NA.TE	NA
RLC00002Zm00001d00790	not.detected	NA	NA	no.imprint	na.te	TE	no.imprint	variable	mismatched_call	constitutive	FALSE	FALSE	no.motif	no.motif	no.imprint_variable	NA.TE	NA
RLC00002Zm00001d01023	no.imprint	na.te	na.te	no.imprint	na.te	TE	no.imprint	variable	matched.call	constitutive	FALSE	FALSE	no.motif	no.motif	no.imprint_variable	NA.TE	NA
RLC00002Zm00001d01472	not.detected	NA	NA	no.imprint	na.te	TE	no.imprint	variable	mismatched_call	constitutive	TRUE	FALSE	motif1	has.motif	no.imprint_variable	NA.TE	NA
RLC00002Zm00001d01540	not.detected	NA	NA	no.imprint	na.te	TE	no.imprint	variable	mismatched_call	endo.preferred	FALSE	FALSE	no.motif	no.motif	no.imprint_variable	NA.TE	NA
RLC00002Zm00001d01635	no.imprint	na.te	na.te	no.imprint	na.te	TE	no.imprint	variable	matched.call	constitutive	TRUE	FALSE	motif1	has.motif	no.imprint_variable	NA.TE	NA
RLC00002Zm00001d01677	no.imprint	na.te	na.te	no.imprint	na.te	TE	no.imprint	variable	matched.call	endo.preferred	FALSE	FALSE	no.motif	no.motif	no.imprint_variable	NA.TE	NA
RLC00002Zm00001d02224	no.imprint	na.te	na.te	no.imprint	na.te	TE	no.imprint	variable	matched.call	constitutive	FALSE	FALSE	no.motif	no.motif	no.imprint_variable	NA.TE	NA
RLC00002Zm00001d02351	not.detected	NA	NA	no.imprint	na.te	TE	no.imprint	variable	mismatched_call	constitutive	FALSE	FALSE	no.motif	no.motif	no.imprint_variable	NA.TE	NA
RLC00002Zm00001d02721	no.imprint	na.te	na.te	no.imprint	na.te	TE	no.imprint	variable	matched.call	endo.preferred	TRUE	FALSE	motif1	has.motif	no.imprint_variable	NA.TE	NA
RLC00002Zm00001d02840	no.imprint	na.te	na.te	no.imprint	na.te	TE	no.imprint	variable	matched.call	endo.preferred	FALSE	FALSE	no.motif	no.motif	no.imprint_variable	NA.TE	NA
RLC00002Zm00001d03012	no.imprint	na.te	na.te	not.detected	NA	TE	no.imprint	variable	mismatched_call	constitutive	FALSE	FALSE	no.motif	no.motif	no.imprint_variable	NA.TE	NA
RLC00002Zm00001d03375	no.imprint	na.te	na.te	no.imprint	na.te	TE	no.imprint	variable	matched.call	endo.preferred	TRUE	FALSE	motif1	has.motif	no.imprint_variable	NA.TE	NA
RLC00002Zm00001d03423	no.imprint	na.te	na.te	not.detected	NA	TE	no.imprint	variable	mismatched_call	constitutive	FALSE	FALSE	no.motif	no.motif	no.imprint_variable	NA.TE	NA
RLC00002Zm00001d03458	not.detected	NA	NA	no.imprint	na.te	TE	no.imprint	variable	mismatched_call	endo.preferred	FALSE	FALSE	no.motif	no.motif	no.imprint_variable	NA.TE	NA
RLC00002Zm00001d03645	no.imprint	na.te	na.te	no.imprint	na.te	TE	no.imprint	variable	matched.call	constitutive	FALSE	TRUE	motif2	has.motif	no.imprint_variable	NA.TE	NA
RLC00002Zm00001d04235	not.detected	NA	NA	no.imprint	na.te	TE	no.imprint	variable	mismatched_call	constitutive	FALSE	FALSE	no.motif	no.motif	no.imprint_variable	NA.TE	NA
RLC00002Zm00001d04275	not.detected	NA	NA	no.imprint	na.te	TE	no.imprint	variable	mismatched_call	endo.preferred	FALSE	FALSE	no.motif	no.motif	no.imprint_variable	NA.TE	NA
RLC00002Zm00001d04548	no.imprint	na.te	na.te	no.imprint	na.te	TE	no.imprint	variable	matched.call	constitutive	TRUE	TRUE	both	has.motif	no.imprint_variable	NA.TE	NA
RLC00002Zm00001d04562	no.imprint	na.te	na.te	no.imprint	na.te	TE	no.imprint	variable	matched.call	constitutive	TRUE	TRUE	both	has.motif	no.imprint_variable	NA.TE	NA
RLC00002Zm00001d04574	no.imprint	na.te	na.te	no.imprint	na.te	TE	no.imprint	variable	matched.call	constitutive	TRUE	FALSE	motif1	has.motif	no.imprint_variable	NA.TE	NA
RLC00002Zm00001d04710	no.imprint	na.te	na.te	no.imprint	na.te	TE	no.imprint	variable	matched.call	constitutive	FALSE	FALSE	no.motif	no.motif	no.imprint_variable	NA.TE	NA
RLC00002Zm00001d04825	not.detected	NA	NA	no.imprint	na.te	TE	no.imprint	variable	mismatched_call	constitutive	FALSE	FALSE	no.motif	no.motif	no.imprint_variable	NA.TE	NA
RLC00002Zm00001d05076	not.detected	NA	NA	no.imprint	na.te	TE	no.imprint	variable	mismatched_call	constitutive	TRUE	FALSE	motif1	has.motif	no.imprint_variable	NA.TE	NA
RLC00002Zm00001d05084	not.detected	NA	NA	no.imprint	na.te	TE	no.imprint	variable	mismatched_call	constitutive	TRUE	FALSE	motif1	has.motif	no.imprint_variable	NA.TE	NA
RLC00002Zm00001d05342	no.imprint	na.te	na.te	not.detected	NA	TE	no.imprint	variable	mismatched_call	endo.preferred	FALSE	FALSE	no.motif	no.motif	no.imprint_variable	NA.TE	NA
RLC00002Zm00001d05507	no.imprint	na.te	na.te	no.imprint	na.te	TE	no.imprint	variable	matched.call	constitutive	FALSE	TRUE	motif2	has.motif	no.imprint_variable	NA.TE	NA
RLC00002Zm00001d05868	no.imprint	na.te	na.te	no.imprint	na.te	TE	no.imprint	variable	matched.call	constitutive	FALSE	FALSE	no.motif	no.motif	no.imprint_variable	NA.TE	NA
RLC00002Zm00001d06388	not.detected	NA	NA	no.imprint	na.te	TE	no.imprint	variable	mismatched_call	constitutive	FALSE	FALSE	no.motif	no.motif	no.imprint_variable	NA.TE	NA
RLC00002Zm00001d07098	not.detected	NA	NA	no.imprint	na.te	TE	no.imprint	variable	mismatched_call	constitutive	FALSE	FALSE	no.motif	no.motif	no.imprint_variable	NA.TE	NA
RLC00002Zm00001d07231	not.detected	NA	NA	no.imprint	na.te	TE	no.imprint	variable	mismatched_call	endo.preferred	FALSE	FALSE	no.motif	no.motif	no.imprint_variable	NA.TE	NA
RLC00002Zm00001d07259	no.imprint	na.te	na.te	no.imprint	na.te	TE	no.imprint	variable	matched.call	constitutive	TRUE	TRUE	both	has.motif	no.imprint_variable	NA.TE	NA
RLC00002Zm00001d07271	not.detected	NA	NA	no.imprint	na.te	TE	no.imprint	variable	mismatched_call	endo.preferred	FALSE	TRUE	motif2	has.motif	no.imprint_variable	NA.TE	NA
RLC00002Zm00001d07344	no.imprint	na.te	na.te	no.imprint	na.te	TE	no.imprint	variable	matched.call	constitutive	FALSE	FALSE	no.motif	no.motif	no.imprint_variable	NA.TE	NA
RLC00002Zm00001d07675	not.detected	NA	NA	no.imprint	na.te	TE	no.imprint	variable	mismatched_call	endo.preferred	TRUE	FALSE	motif1	has.motif	no.imprint_variable	NA.TE	NA
RLC00002Zm00001d08725	not.detected	NA	NA	no.imprint	na.te	TE	no.imprint	variable	mismatched_call	endo.preferred	FALSE	FALSE	no.motif	no.motif	no.imprint_variable	NA.TE	NA
RLC00002Zm00001d08805	no.imprint	na.te	na.te	not.detected	NA	TE	no.imprint	variable	mismatched_call	constitutive	FALSE	FALSE	no.motif	no.motif	no.imprint_variable	NA.TE	NA
RLC00002Zm00001d08922	not.detected	NA	NA	no.imprint	na.te	TE	no.imprint	variable	mismatched_call	constitutive	FALSE	FALSE	no.motif	no.motif	no.imprint_variable	NA.TE	NA
RLC00002Zm00001d09132	not.detected	NA	NA	no.imprint	na.te	TE	no.imprint	variable	mismatched_call	constitutive	TRUE	FALSE	motif1	has.motif	no.imprint_variable	NA.TE	NA
RLC00002Zm00001d09157	not.detected	NA	NA	no.imprint	na.te	TE	no.imprint	variable	mismatched_call	constitutive	FALSE	FALSE	no.motif	no.motif	no.imprint_variable	NA.TE	NA
RLC00002Zm00001d09421	MEG	na.te	na.te	no.imprint	na.te	TE	matTE	variable	mismatched_call	endo.preferred	TRUE	FALSE	motif1	has.motif	matTE_variable	NA.TE	NA
RLC00002Zm00001d09429	not.detected	NA	NA	MEG	na.te	TE	matTE	variable	mismatched_call	endo.preferred	FALSE	FALSE	no.motif	no.motif	matTE_variable	NA.TE	NA
RLC00002Zm00001d09453	not.detected	NA	NA	no.imprint	na.te	TE	no.imprint	variable	mismatched_call	constitutive	FALSE	FALSE	no.motif	no.motif	no.imprint_variable	NA.TE	NA
RLC00002Zm00001d09491	no.imprint	na.te	na.te	no.imprint	na.te	TE	no.imprint	variable	matched.call	constitutive	FALSE	FALSE	no.motif	no.motif	no.imprint_variable	NA.TE	NA
RLC00002Zm00001d09496	not.detected	NA	NA	no.imprint	na.te	TE	no.imprint	variable	mismatched_call	endo.preferred	FALSE	TRUE	motif2	has.motif	no.imprint_variable	NA.TE	NA
RLC00002Zm00001d09755	no.imprint	na.te	na.te	no.imprint	na.te	TE	no.imprint	variable	matched.call	constitutive	TRUE	FALSE	motif1	has.motif	no.imprint_variable	NA.TE	NA
RLC00002Zm00001d09761	no.imprint	na.te	na.te	no.imprint	na.te	TE	no.imprint	variable	matched.call	constitutive	FALSE	FALSE	no.motif	no.motif	no.imprint_variable	NA.TE	NA
RLC00002Zm00001d10244	not.detected	NA	NA	no.imprint	na.te	TE	no.imprint	variable	mismatched_call	endo.preferred	TRUE	FALSE	motif1	has.motif	no.imprint_variable	NA.TE	NA
RLC00002Zm00001d10325	no.imprint	na.te	na.te	no.imprint	na.te	TE	no.imprint	variable	matched.call	constitutive	TRUE	FALSE	motif1	has.motif	no.imprint_variable	NA.TE	NA
RLC00002Zm00001d10393	not.detected	NA	NA	no.imprint	na.te	TE	no.imprint	variable	mismatched_call	endo.preferred	TRUE	TRUE	both	has.motif	no.imprint_variable	NA.TE	NA
RLC00002Zm00001d10537	no.imprint	na.te	na.te	no.imprint	na.te	TE	no.imprint	variable	matched.call	endo.preferred	FALSE	FALSE	no.motif	no.motif	no.imprint_variable	NA.TE	NA
RLC00002Zm00001d10552	no.imprint	na.te	na.te	no.imprint	na.te	TE	no.imprint	variable	matched.call	endo.preferred	FALSE	FALSE	no.motif	no.motif	no.imprint_variable	NA.TE	NA
RLC00002Zm00001d10560	no.imprint	na.te	na.te	no.imprint	na.te	TE	no.imprint	variable	matched.call	constitutive	FALSE	FALSE	no.motif	no.motif	no.imprint_variable	NA.TE	NA
RLC00002Zm00001d10576	no.imprint	na.te	na.te	not.detected	NA	TE	no.imprint	variable	mismatched_call	endo.preferred	FALSE	FALSE	no.motif	no.motif	no.imprint_variable	NA.TE	NA
RLC00002Zm00001d10601	not.detected	NA	NA	no.imprint	na.te	TE	no.imprint	variable	mismatched_call	constitutive	TRUE	TRUE	both	has.motif	no.imprint_variable	NA.TE	NA
RLC00002Zm00001d10630	not.detected	NA	NA	no.imprint	na.te	TE	no.imprint	variable	mismatched_call	endo.preferred	FALSE	FALSE	no.motif	no.motif	no.imprint_variable	NA.TE	NA
RLC00002Zm00001d10698	not.detected	NA	NA	no.imprint	na.te	TE	no.imprint	variable	mismatched_call	endo.preferred	TRUE	TRUE	both	has.motif	no.imprint_variable	NA.TE	NA
RLC00002Zm00001d10811	no.imprint	na.te	na.te	no.imprint	na.te	TE	no.imprint	variable	matched.call	constitutive	FALSE	FALSE	no.motif	no.motif	no.imprint_variable	NA.TE	NA
RLC00002Zm00001d10861	no.imprint	na.te	na.te	no.imprint	na.te	TE	no.imprint	variable	matched.call	endo.preferred	FALSE	FALSE	no.motif	no.motif	no.imprint_variable	NA.TE	NA
RLC00002Zm00001d10862	not.detected	NA	NA	no.imprint	na.te	TE	no.imprint	variable	mismatched_call	constitutive	FALSE	TRUE	motif2	has.motif	no.imprint_variable	NA.TE	NA
RLC00002Zm00001d11009	no.imprint	na.te	na.te	no.imprint	na.te	TE	no.imprint	variable	matched.call	endo.preferred	TRUE	FALSE	motif1	has.motif	no.imprint_variable	NA.TE	NA
RLC00002Zm00001d11026	no.imprint	na.te	na.te	not.detected	NA	TE	no.imprint	variable	mismatched_call	endo.preferred	TRUE	FALSE	motif1	has.motif	no.imprint_variable	NA.TE	NA
RLC00002Zm00001d11029	no.imprint	na.te	na.te	not.detected	NA	TE	no.imprint	variable	mismatched_call	constitutive	TRUE	FALSE	motif1	has.motif	no.imprint_variable	NA.TE	NA
RLC00002Zm00001d11157	no.imprint	na.te	na.te	no.imprint	na.te	TE	no.imprint	variable	matched.call	endo.preferred	TRUE	FALSE	motif1	has.motif	no.imprint_variable	NA.TE	NA
RLC00002Zm00001d11458	MEG	na.te	na.te	MEG	na.te	TE	matTE	variable	matched.call	endo.preferred	TRUE	TRUE	both	has.motif	matTE_variable	NA.TE	NA
RLC00002Zm00001d11498	no.imprint	na.te	na.te	no.imprint	na.te	TE	no.imprint	variable	matched.call	constitutive	FALSE	FALSE	no.motif	no.motif	no.imprint_variable	NA.TE	NA
RLC00002Zm00001d11512	not.detected	NA	NA	no.imprint	na.te	TE	no.imprint	variable	mismatched_call	endo.preferred	TRUE	TRUE	both	has.motif	no.imprint_variable	NA.TE	NA
RLC00002Zm00001d11715	not.detected	NA	NA	no.imprint	na.te	TE	no.imprint	variable	mismatched_call	endo.preferred	FALSE	FALSE	no.motif	no.motif	no.imprint_variable	NA.TE	NA
RLC00002Zm00001d11720	not.detected	NA	NA	no.imprint	na.te	TE	no.imprint	variable	mismatched_call	constitutive	FALSE	FALSE	no.motif	no.motif	no.imprint_variable	NA.TE	NA
RLC00002Zm00001d11779	no.imprint	na.te	na.te	no.imprint	na.te	TE	no.imprint	variable	matched.call	constitutive	FALSE	FALSE	no.motif	no.motif	no.imprint_variable	NA.TE	NA
RLC00002Zm00001d11980	not.detected	NA	NA	no.imprint	na.te	TE	no.imprint	variable	mismatched_call	endo.preferred	FALSE	FALSE	no.motif	no.motif	no.imprint_variable	NA.TE	NA
RLC00002Zm00001d12030	not.detected	NA	NA	no.imprint	na.te	TE	no.imprint	variable	mismatched_call	endo.preferred	FALSE	FALSE	no.motif	no.motif	no.imprint_variable	NA.TE	NA
RLC00002Zm00001d12229	no.imprint	na.te	na.te	no.imprint	na.te	TE	no.imprint	variable	matched.call	endo.preferred	TRUE	FALSE	motif1	has.motif	no.imprint_variable	NA.TE	NA
RLC00002Zm00001d12416	no.imprint	na.te	na.te	no.imprint	na.te	TE	no.imprint	variable	matched.call	constitutive	FALSE	FALSE	no.motif	no.motif	no.imprint_variable	NA.TE	NA
RLC00002Zm00001d12578	no.imprint	na.te	na.te	no.imprint	na.te	TE	no.imprint	variable	matched.call	endo.preferred	TRUE	FALSE	motif1	has.motif	no.imprint_variable	NA.TE	NA
RLC00002Zm00001d12589	no.imprint	na.te	na.te	no.imprint	na.te	TE	no.imprint	variable	matched.call	constitutive	TRUE	TRUE	both	has.motif	no.imprint_variable	NA.TE	NA
RLC00002Zm00001d12625	no.imprint	na.te	na.te	no.imprint	na.te	TE	no.imprint	variable	matched.call	endo.preferred	FALSE	FALSE	no.motif	no.motif	no.imprint_variable	NA.TE	NA
RLC00002Zm00001d12864	not.detected	NA	NA	no.imprint	na.te	TE	no.imprint	variable	mismatched_call	constitutive	TRUE	FALSE	motif1	has.motif	no.imprint_variable	NA.TE	NA
RLC00002Zm00001d13123	no.imprint	na.te	na.te	no.imprint	na.te	TE	no.imprint	variable	matched.call	endo.preferred	TRUE	FALSE	motif1	has.motif	no.imprint_variable	NA.TE	NA
RLC00002Zm00001d13204	not.detected	NA	NA	no.imprint	na.te	TE	no.imprint	variable	mismatched_call	endo.preferred	FALSE	FALSE	no.motif	no.motif	no.imprint_variable	NA.TE	NA
RLC00002Zm00001d13322	no.imprint	na.te	na.te	not.detected	NA	TE	no.imprint	variable	mismatched_call	constitutive	FALSE	FALSE	no.motif	no.motif	no.imprint_variable	NA.TE	NA
RLC00002Zm00001d13428	no.imprint	na.te	na.te	not.detected	NA	TE	no.imprint	variable	mismatched_call	constitutive	FALSE	FALSE	no.motif	no.motif	no.imprint_variable	NA.TE	NA
RLC00002Zm00001d13445	not.detected	NA	NA	no.imprint	na.te	TE	no.imprint	variable	mismatched_call	endo.preferred	FALSE	FALSE	no.motif	no.motif	no.imprint_variable	NA.TE	NA
RLC00002Zm00001d13531	not.detected	NA	NA	no.imprint	na.te	TE	no.imprint	variable	mismatched_call	constitutive	TRUE	FALSE	motif1	has.motif	no.imprint_variable	NA.TE	NA
RLC00002Zm00001d13536	not.detected	NA	NA	no.imprint	na.te	TE	no.imprint	variable	mismatched_call	endo.preferred	FALSE	FALSE	no.motif	no.motif	no.imprint_variable	NA.TE	NA
RLC00002Zm00001d13614	no.imprint	na.te	na.te	not.detected	NA	TE	no.imprint	variable	mismatched_call	endo.preferred	FALSE	FALSE	no.motif	no.motif	no.imprint_variable	NA.TE	NA
RLC00002Zm00001d13630	not.detected	NA	NA	no.imprint	na.te	TE	no.imprint	variable	mismatched_call	constitutive	TRUE	FALSE	motif1	has.motif	no.imprint_variable	NA.TE	NA
RLC00002Zm00001d13691	not.detected	NA	NA	no.imprint	na.te	TE	no.imprint	variable	mismatched_call	endo.preferred	TRUE	FALSE	motif1	has.motif	no.imprint_variable	NA.TE	NA
RLC00002Zm00001d13736	not.detected	NA	NA	no.imprint	na.te	TE	no.imprint	variable	mismatched_call	endo.preferred	FALSE	FALSE	no.motif	no.motif	no.imprint_variable	NA.TE	NA
RLC00002Zm00001d13941	no.imprint	na.te	na.te	no.imprint	na.te	TE	no.imprint	variable	matched.call	endo.preferred	FALSE	FALSE	no.motif	no.motif	no.imprint_variable	NA.TE	NA
RLC00002Zm00001d14089	not.detected	NA	NA	no.imprint	na.te	TE	no.imprint	variable	mismatched_call	endo.preferred	TRUE	FALSE	motif1	has.motif	no.imprint_variable	NA.TE	NA
RLC00002Zm00001d14186	no.imprint	na.te	na.te	no.imprint	na.te	TE	no.imprint	variable	matched.call	constitutive	TRUE	TRUE	both	has.motif	no.imprint_variable	NA.TE	NA
RLC00002Zm00001d14198	no.imprint	na.te	na.te	no.imprint	na.te	TE	no.imprint	variable	matched.call	endo.preferred	FALSE	TRUE	motif2	has.motif	no.imprint_variable	NA.TE	NA
RLC00002Zm00001d14331	no.imprint	na.te	na.te	no.imprint	na.te	TE	no.imprint	variable	matched.call	endo.preferred	TRUE	FALSE	motif1	has.motif	no.imprint_variable	NA.TE	NA
RLC00002Zm00001d14358	no.imprint	na.te	na.te	no.imprint	na.te	TE	no.imprint	variable	matched.call	constitutive	FALSE	FALSE	no.motif	no.motif	no.imprint_variable	NA.TE	NA
RLC00002Zm00001d14468	no.imprint	na.te	na.te	not.detected	NA	TE	no.imprint	variable	mismatched_call	endo.preferred	FALSE	FALSE	no.motif	no.motif	no.imprint_variable	NA.TE	NA
RLC00002Zm00001d14518	no.imprint	na.te	na.te	no.imprint	na.te	TE	no.imprint	variable	matched.call	constitutive	TRUE	TRUE	both	has.motif	no.imprint_variable	NA.TE	NA
RLC00002Zm00001d14657	no.imprint	na.te	na.te	no.imprint	na.te	TE	no.imprint	variable	matched.call	constitutive	TRUE	FALSE	motif1	has.motif	no.imprint_variable	NA.TE	NA
RLC00002Zm00001d14861	no.imprint	na.te	na.te	no.imprint	na.te	TE	no.imprint	variable	matched.call	constitutive	TRUE	TRUE	both	has.motif	no.imprint_variable	NA.TE	NA
RLC00002Zm00001d15019	not.detected	NA	NA	MEG	na.te	TE	matTE	variable	mismatched_call	endo.preferred	FALSE	TRUE	motif2	has.motif	matTE_variable	NA.TE	NA
RLC00004Zm00001d00391	not.detected	NA	NA	no.imprint	na.te	TE	no.imprint	variable	mismatched_call	endo.preferred	FALSE	FALSE	no.motif	no.motif	no.imprint_variable	NA.TE	NA
RLC00004Zm00001d00524	no.imprint	na.te	na.te	not.detected	NA	TE	no.imprint	variable	mismatched_call	constitutive	FALSE	FALSE	no.motif	no.motif	no.imprint_variable	NA.TE	NA
RLC00004Zm00001d00660	no.imprint	na.te	na.te	no.imprint	na.te	TE	no.imprint	variable	matched.call	constitutive	FALSE	FALSE	no.motif	no.motif	no.imprint_variable	NA.TE	NA
RLC00004Zm00001d00671	not.detected	NA	NA	no.imprint	na.te	TE	no.imprint	variable	mismatched_call	endo.preferred	FALSE	FALSE	no.motif	no.motif	no.imprint_variable	NA.TE	NA
RLC00004Zm00001d01002	no.imprint	na.te	na.te	no.imprint	na.te	TE	no.imprint	variable	matched.call	endo.preferred	FALSE	FALSE	no.motif	no.motif	no.imprint_variable	NA.TE	NA
RLC00004Zm00001d01105	no.imprint	na.te	na.te	not.detected	NA	TE	no.imprint	variable	mismatched_call	endo.preferred	FALSE	FALSE	no.motif	no.motif	no.imprint_variable	NA.TE	NA
RLC00004Zm00001d01351	not.detected	NA	NA	no.imprint	na.te	TE	no.imprint	variable	mismatched_call	constitutive	FALSE	TRUE	motif2	has.motif	no.imprint_variable	NA.TE	NA
RLC00004Zm00001d01414	no.imprint	na.te	na.te	no.imprint	na.te	TE	no.imprint	variable	matched.call	endo.preferred	FALSE	FALSE	no.motif	no.motif	no.imprint_variable	NA.TE	NA
RLC00004Zm00001d01601	not.detected	NA	NA	no.imprint	na.te	TE	no.imprint	variable	mismatched_call	endo.preferred	FALSE	FALSE	no.motif	no.motif	no.imprint_variable	NA.TE	NA
RLC00004Zm00001d01927	not.detected	NA	NA	no.imprint	na.te	TE	no.imprint	variable	mismatched_call	endo.preferred	TRUE	TRUE	both	has.motif	no.imprint_variable	NA.TE	NA
RLC00004Zm00001d01984	no.imprint	na.te	na.te	no.imprint	na.te	TE	no.imprint	variable	matched.call	endo.preferred	FALSE	FALSE	no.motif	no.motif	no.imprint_variable	NA.TE	NA
RLC00004Zm00001d02441	no.imprint	na.te	na.te	no.imprint	na.te	TE	no.imprint	variable	matched.call	constitutive	TRUE	FALSE	motif1	has.motif	no.imprint_variable	NA.TE	NA
RLC00004Zm00001d02921	no.imprint	na.te	na.te	no.imprint	na.te	TE	no.imprint	variable	matched.call	constitutive	TRUE	FALSE	motif1	has.motif	no.imprint_variable	NA.TE	NA
RLC00004Zm00001d02983	MEG	na.te	na.te	MEG	na.te	TE	matTE	variable	matched.call	constitutive	FALSE	FALSE	no.motif	no.motif	matTE_variable	NA.TE	NA
RLC00004Zm00001d03720	not.detected	NA	NA	no.imprint	na.te	TE	no.imprint	variable	mismatched_call	endo.preferred	FALSE	FALSE	no.motif	no.motif	no.imprint_variable	NA.TE	NA
RLC00004Zm00001d04584	not.detected	NA	NA	no.imprint	na.te	TE	no.imprint	variable	mismatched_call	endo.preferred	FALSE	FALSE	no.motif	no.motif	no.imprint_variable	NA.TE	NA
RLC00004Zm00001d04585	no.imprint	na.te	na.te	no.imprint	na.te	TE	no.imprint	variable	matched.call	constitutive	FALSE	TRUE	motif2	has.motif	no.imprint_variable	NA.TE	NA
RLC00004Zm00001d04693	not.detected	NA	NA	no.imprint	na.te	TE	no.imprint	variable	mismatched_call	constitutive	FALSE	FALSE	no.motif	no.motif	no.imprint_variable	NA.TE	NA
RLC00004Zm00001d05044	not.detected	NA	NA	no.imprint	na.te	TE	no.imprint	variable	mismatched_call	endo.preferred	FALSE	FALSE	no.motif	no.motif	no.imprint_variable	NA.TE	NA
RLC00004Zm00001d05187	not.detected	NA	NA	no.imprint	na.te	TE	no.imprint	variable	mismatched_call	endo.preferred	TRUE	FALSE	motif1	has.motif	no.imprint_variable	NA.TE	NA
RLC00004Zm00001d05379	not.detected	NA	NA	no.imprint	na.te	TE	no.imprint	variable	mismatched_call	constitutive	FALSE	FALSE	no.motif	no.motif	no.imprint_variable	NA.TE	NA
RLC00004Zm00001d05383	MEG	na.te	na.te	MEG	na.te	TE	matTE	variable	matched.call	endo.preferred	FALSE	FALSE	no.motif	no.motif	matTE_variable	NA.TE	NA
RLC00004Zm00001d05513	not.detected	NA	NA	no.imprint	na.te	TE	no.imprint	variable	mismatched_call	constitutive	TRUE	FALSE	motif1	has.motif	no.imprint_variable	NA.TE	NA
RLC00004Zm00001d06681	not.detected	NA	NA	PEG	na.te	TE	no.imprint	variable	mismatched_call	constitutive	FALSE	FALSE	no.motif	no.motif	no.imprint_variable	NA.TE	NA
RLC00004Zm00001d07390	not.detected	NA	NA	no.imprint	na.te	TE	no.imprint	variable	mismatched_call	constitutive	TRUE	FALSE	motif1	has.motif	no.imprint_variable	NA.TE	NA
RLC00004Zm00001d07769	no.imprint	na.te	na.te	no.imprint	na.te	TE	no.imprint	variable	matched.call	constitutive	FALSE	FALSE	no.motif	no.motif	no.imprint_variable	NA.TE	NA
RLC00004Zm00001d07792	not.detected	NA	NA	no.imprint	na.te	TE	no.imprint	variable	mismatched_call	constitutive	TRUE	FALSE	motif1	has.motif	no.imprint_variable	NA.TE	NA
RLC00004Zm00001d08042	no.imprint	na.te	na.te	no.imprint	na.te	TE	no.imprint	variable	matched.call	constitutive	TRUE	FALSE	motif1	has.motif	no.imprint_variable	NA.TE	NA
RLC00004Zm00001d08167	not.detected	NA	NA	no.imprint	na.te	TE	no.imprint	variable	mismatched_call	constitutive	FALSE	FALSE	no.motif	no.motif	no.imprint_variable	NA.TE	NA
RLC00004Zm00001d08377	not.detected	NA	NA	no.imprint	na.te	TE	no.imprint	variable	mismatched_call	constitutive	TRUE	FALSE	motif1	has.motif	no.imprint_variable	NA.TE	NA
RLC00004Zm00001d08522	no.imprint	na.te	na.te	no.imprint	na.te	TE	no.imprint	variable	matched.call	endo.preferred	FALSE	FALSE	no.motif	no.motif	no.imprint_variable	NA.TE	NA
RLC00004Zm00001d08804	no.imprint	na.te	na.te	no.imprint	na.te	TE	no.imprint	variable	matched.call	endo.preferred	TRUE	FALSE	motif1	has.motif	no.imprint_variable	NA.TE	NA
RLC00004Zm00001d08812	not.detected	NA	NA	no.imprint	na.te	TE	no.imprint	variable	mismatched_call	constitutive	FALSE	FALSE	no.motif	no.motif	no.imprint_variable	NA.TE	NA
RLC00004Zm00001d08823	not.detected	NA	NA	no.imprint	na.te	TE	no.imprint	variable	mismatched_call	endo.preferred	FALSE	FALSE	no.motif	no.motif	no.imprint_variable	NA.TE	NA
RLC00004Zm00001d09087	not.detected	NA	NA	no.imprint	na.te	TE	no.imprint	variable	mismatched_call	endo.preferred	TRUE	FALSE	motif1	has.motif	no.imprint_variable	NA.TE	NA
RLC00004Zm00001d09405	not.detected	NA	NA	no.imprint	na.te	TE	no.imprint	variable	mismatched_call	endo.preferred	FALSE	FALSE	no.motif	no.motif	no.imprint_variable	NA.TE	NA
RLC00004Zm00001d09452	no.imprint	na.te	na.te	no.imprint	na.te	TE	no.imprint	variable	matched.call	constitutive	TRUE	FALSE	motif1	has.motif	no.imprint_variable	NA.TE	NA
RLC00004Zm00001d09458	not.detected	NA	NA	no.imprint	na.te	TE	no.imprint	variable	mismatched_call	endo.preferred	FALSE	FALSE	no.motif	no.motif	no.imprint_variable	NA.TE	NA
RLC00004Zm00001d09538	MEG	na.te	na.te	MEG	na.te	TE	matTE	variable	matched.call	endo.preferred	FALSE	TRUE	motif2	has.motif	matTE_variable	NA.TE	NA
RLC00004Zm00001d09642	not.detected	NA	NA	no.imprint	na.te	TE	no.imprint	variable	mismatched_call	endo.preferred	TRUE	FALSE	motif1	has.motif	no.imprint_variable	NA.TE	NA
RLC00004Zm00001d09833	not.detected	NA	NA	no.imprint	na.te	TE	no.imprint	variable	mismatched_call	constitutive	FALSE	FALSE	no.motif	no.motif	no.imprint_variable	NA.TE	NA
RLC00004Zm00001d09924	not.detected	NA	NA	no.imprint	na.te	TE	no.imprint	variable	mismatched_call	endo.preferred	FALSE	FALSE	no.motif	no.motif	no.imprint_variable	NA.TE	NA
RLC00004Zm00001d10014	no.imprint	na.te	na.te	no.imprint	na.te	TE	no.imprint	variable	matched.call	endo.preferred	FALSE	FALSE	no.motif	no.motif	no.imprint_variable	NA.TE	NA
RLC00004Zm00001d10042	no.imprint	na.te	na.te	no.imprint	na.te	TE	no.imprint	variable	matched.call	endo.preferred	FALSE	FALSE	no.motif	no.motif	no.imprint_variable	NA.TE	NA
RLC00004Zm00001d10230	not.detected	NA	NA	no.imprint	na.te	TE	no.imprint	variable	mismatched_call	endo.preferred	FALSE	FALSE	no.motif	no.motif	no.imprint_variable	NA.TE	NA
RLC00004Zm00001d10286	not.detected	NA	NA	no.imprint	na.te	TE	no.imprint	variable	mismatched_call	constitutive	FALSE	TRUE	motif2	has.motif	no.imprint_variable	NA.TE	NA
RLC00004Zm00001d10456	no.imprint	na.te	na.te	no.imprint	na.te	TE	no.imprint	variable	matched.call	endo.preferred	TRUE	FALSE	motif1	has.motif	no.imprint_variable	NA.TE	NA
RLC00004Zm00001d10689	no.imprint	na.te	na.te	not.detected	NA	TE	no.imprint	variable	mismatched_call	endo.preferred	FALSE	FALSE	no.motif	no.motif	no.imprint_variable	NA.TE	NA
RLC00004Zm00001d10720	no.imprint	na.te	na.te	no.imprint	na.te	TE	no.imprint	variable	matched.call	endo.preferred	TRUE	FALSE	motif1	has.motif	no.imprint_variable	NA.TE	NA
RLC00004Zm00001d10783	not.detected	NA	NA	no.imprint	na.te	TE	no.imprint	variable	mismatched_call	constitutive	TRUE	FALSE	motif1	has.motif	no.imprint_variable	NA.TE	NA
RLC00004Zm00001d10815	not.detected	NA	NA	no.imprint	na.te	TE	no.imprint	variable	mismatched_call	endo.preferred	FALSE	FALSE	no.motif	no.motif	no.imprint_variable	NA.TE	NA
RLC00004Zm00001d10850	not.detected	NA	NA	no.imprint	na.te	TE	no.imprint	variable	mismatched_call	endo.preferred	FALSE	FALSE	no.motif	no.motif	no.imprint_variable	NA.TE	NA
RLC00004Zm00001d11089	not.detected	NA	NA	no.imprint	na.te	TE	no.imprint	variable	mismatched_call	constitutive	TRUE	FALSE	motif1	has.motif	no.imprint_variable	NA.TE	NA
RLC00004Zm00001d11121	no.imprint	na.te	na.te	not.detected	NA	TE	no.imprint	variable	mismatched_call	constitutive	FALSE	TRUE	motif2	has.motif	no.imprint_variable	NA.TE	NA
RLC00004Zm00001d11223	no.imprint	na.te	na.te	not.detected	NA	TE	no.imprint	variable	mismatched_call	constitutive	TRUE	FALSE	motif1	has.motif	no.imprint_variable	NA.TE	NA
RLC00004Zm00001d11283	no.imprint	na.te	na.te	no.imprint	na.te	TE	no.imprint	variable	matched.call	endo.preferred	TRUE	FALSE	motif1	has.motif	no.imprint_variable	NA.TE	NA
RLC00004Zm00001d11444	not.detected	NA	NA	no.imprint	na.te	TE	no.imprint	variable	mismatched_call	endo.preferred	FALSE	FALSE	no.motif	no.motif	no.imprint_variable	NA.TE	NA
RLC00004Zm00001d11520	no.imprint	na.te	na.te	not.detected	NA	TE	no.imprint	variable	mismatched_call	endo.preferred	TRUE	TRUE	both	has.motif	no.imprint_variable	NA.TE	NA
RLC00004Zm00001d11778	not.detected	NA	NA	no.imprint	na.te	TE	no.imprint	variable	mismatched_call	endo.preferred	FALSE	FALSE	no.motif	no.motif	no.imprint_variable	NA.TE	NA
RLC00004Zm00001d11852	not.detected	NA	NA	no.imprint	na.te	TE	no.imprint	variable	mismatched_call	endo.preferred	TRUE	FALSE	motif1	has.motif	no.imprint_variable	NA.TE	NA
RLC00004Zm00001d11863	not.detected	NA	NA	no.imprint	na.te	TE	no.imprint	variable	mismatched_call	constitutive	FALSE	FALSE	no.motif	no.motif	no.imprint_variable	NA.TE	NA
RLC00004Zm00001d11878	no.imprint	na.te	na.te	no.imprint	na.te	TE	no.imprint	variable	matched.call	endo.preferred	TRUE	FALSE	motif1	has.motif	no.imprint_variable	NA.TE	NA
RLC00004Zm00001d11990	no.imprint	na.te	na.te	no.imprint	na.te	TE	no.imprint	variable	matched.call	endo.preferred	FALSE	FALSE	no.motif	no.motif	no.imprint_variable	NA.TE	NA
RLC00013Zm00001d00135	no.imprint	na.te	na.te	not.detected	NA	TE	no.imprint	variable	mismatched_call	endo.preferred	FALSE	FALSE	no.motif	no.motif	no.imprint_variable	NA.TE	NA
RLC00013Zm00001d00154	no.imprint	na.te	na.te	no.imprint	na.te	TE	no.imprint	variable	matched.call	constitutive	FALSE	FALSE	no.motif	no.motif	no.imprint_variable	NA.TE	NA
RLC00013Zm00001d00158	not.detected	NA	NA	no.imprint	na.te	TE	no.imprint	variable	mismatched_call	constitutive	TRUE	FALSE	motif1	has.motif	no.imprint_variable	NA.TE	NA
RLC00013Zm00001d00342	no.imprint	na.te	na.te	no.imprint	na.te	TE	no.imprint	variable	matched.call	constitutive	TRUE	FALSE	motif1	has.motif	no.imprint_variable	NA.TE	NA
RLC00013Zm00001d00804	no.imprint	na.te	na.te	not.detected	NA	TE	no.imprint	variable	mismatched_call	endo.preferred	TRUE	FALSE	motif1	has.motif	no.imprint_variable	NA.TE	NA
RLC00013Zm00001d00881	no.imprint	na.te	na.te	not.detected	NA	TE	no.imprint	variable	mismatched_call	constitutive	FALSE	FALSE	no.motif	no.motif	no.imprint_variable	NA.TE	NA
RLC00013Zm00001d00997	not.detected	NA	NA	no.imprint	na.te	TE	no.imprint	variable	mismatched_call	endo.preferred	TRUE	FALSE	motif1	has.motif	no.imprint_variable	NA.TE	NA
RLC00014Zm00001d00300	no.imprint	na.te	na.te	no.imprint	na.te	TE	no.imprint	variable	matched.call	constitutive	TRUE	TRUE	both	has.motif	no.imprint_variable	NA.TE	NA
RLC00014Zm00001d00567	no.imprint	na.te	na.te	not.detected	NA	TE	no.imprint	variable	mismatched_call	constitutive	TRUE	TRUE	both	has.motif	no.imprint_variable	NA.TE	NA
RLC00014Zm00001d00680	MEG	na.te	na.te	MEG	na.te	TE	matTE	variable	matched.call	endo.preferred	TRUE	FALSE	motif1	has.motif	matTE_variable	NA.TE	NA
RLC00014Zm00001d00751	no.imprint	na.te	na.te	not.detected	NA	TE	no.imprint	variable	mismatched_call	constitutive	FALSE	TRUE	motif2	has.motif	no.imprint_variable	NA.TE	NA
RLC00014Zm00001d00841	no.imprint	na.te	na.te	no.imprint	na.te	TE	no.imprint	variable	matched.call	constitutive	TRUE	TRUE	both	has.motif	no.imprint_variable	NA.TE	NA
RLC00015Zm00001d00028	no.imprint	na.te	na.te	no.imprint	na.te	TE	no.imprint	variable	matched.call	endo.preferred	TRUE	FALSE	motif1	has.motif	no.imprint_variable	NA.TE	NA
RLC00015Zm00001d00046	not.detected	NA	NA	no.imprint	na.te	TE	no.imprint	variable	mismatched_call	constitutive	TRUE	FALSE	motif1	has.motif	no.imprint_variable	NA.TE	NA
RLC00015Zm00001d00056	no.imprint	na.te	na.te	not.detected	NA	TE	no.imprint	variable	mismatched_call	endo.preferred	FALSE	FALSE	no.motif	no.motif	no.imprint_variable	NA.TE	NA
RLC00015Zm00001d00271	no.imprint	na.te	na.te	no.imprint	na.te	TE	no.imprint	variable	matched.call	endo.preferred	FALSE	FALSE	no.motif	no.motif	no.imprint_variable	NA.TE	NA
RLC00016Zm00001d00436	no.imprint	na.te	na.te	no.imprint	na.te	TE	no.imprint	variable	matched.call	endo.preferred	FALSE	FALSE	no.motif	no.motif	no.imprint_variable	NA.TE	NA
RLC00016Zm00001d00615	no.imprint	na.te	na.te	no.imprint	na.te	TE	no.imprint	variable	matched.call	constitutive	FALSE	FALSE	no.motif	no.motif	no.imprint_variable	NA.TE	NA
RLC00016Zm00001dS0220	not.detected	NA	NA	no.imprint	na.te	TE	no.imprint	variable	mismatched_call	constitutive	FALSE	FALSE	no.motif	no.motif	no.imprint_variable	NA.TE	NA
RLC00016Zm00001dS0255	no.imprint	na.te	na.te	no.imprint	na.te	TE	no.imprint	variable	matched.call	constitutive	FALSE	FALSE	no.motif	no.motif	no.imprint_variable	NA.TE	NA
RLC00019Zm00001d00174	no.imprint	na.te	na.te	no.imprint	na.te	TE	no.imprint	variable	matched.call	constitutive	TRUE	FALSE	motif1	has.motif	no.imprint_variable	NA.TE	NA
RLC00019Zm00001d00222	no.imprint	na.te	na.te	not.detected	NA	TE	no.imprint	variable	mismatched_call	endo.preferred	TRUE	FALSE	motif1	has.motif	no.imprint_variable	NA.TE	NA
RLC00019Zm00001d00287	no.imprint	na.te	na.te	no.imprint	na.te	TE	no.imprint	variable	matched.call	endo.preferred	TRUE	FALSE	motif1	has.motif	no.imprint_variable	NA.TE	NA
RLC00019Zm00001d00457	no.imprint	na.te	na.te	not.detected	NA	TE	no.imprint	variable	mismatched_call	endo.preferred	FALSE	FALSE	no.motif	no.motif	no.imprint_variable	NA.TE	NA
RLC00022Zm00001d00020	no.imprint	na.te	na.te	no.imprint	na.te	TE	no.imprint	variable	matched.call	constitutive	TRUE	FALSE	motif1	has.motif	no.imprint_variable	NA.TE	NA
RLC00022Zm00001d00021	not.detected	NA	NA	no.imprint	na.te	TE	no.imprint	variable	mismatched_call	constitutive	FALSE	FALSE	no.motif	no.motif	no.imprint_variable	NA.TE	NA
RLC00022Zm00001d00217	no.imprint	na.te	na.te	no.imprint	na.te	TE	no.imprint	variable	matched.call	endo.preferred	FALSE	FALSE	no.motif	no.motif	no.imprint_variable	NA.TE	NA
RLC00022Zm00001d00332	no.imprint	na.te	na.te	no.imprint	na.te	TE	no.imprint	variable	matched.call	endo.preferred	TRUE	FALSE	motif1	has.motif	no.imprint_variable	NA.TE	NA
RLC00022Zm00001d00457	no.imprint	na.te	na.te	no.imprint	na.te	TE	no.imprint	variable	matched.call	endo.preferred	FALSE	FALSE	no.motif	no.motif	no.imprint_variable	NA.TE	NA
RLC00023Zm00001d00208	not.detected	NA	NA	no.imprint	na.te	TE	no.imprint	variable	mismatched_call	endo.preferred	TRUE	TRUE	both	has.motif	no.imprint_variable	NA.TE	NA
RLC00023Zm00001d00379	no.imprint	na.te	na.te	no.imprint	na.te	TE	no.imprint	variable	matched.call	endo.preferred	FALSE	TRUE	motif2	has.motif	no.imprint_variable	NA.TE	NA
RLC00025Zm00001d00035	no.imprint	na.te	na.te	not.detected	NA	TE	no.imprint	variable	mismatched_call	endo.preferred	TRUE	FALSE	motif1	has.motif	no.imprint_variable	NA.TE	NA
RLC00025Zm00001d00179	not.detected	NA	NA	no.imprint	na.te	TE	no.imprint	variable	mismatched_call	endo.preferred	TRUE	FALSE	motif1	has.motif	no.imprint_variable	NA.TE	NA
RLC00025Zm00001d00184	no.imprint	na.te	na.te	no.imprint	na.te	TE	no.imprint	variable	matched.call	constitutive	TRUE	FALSE	motif1	has.motif	no.imprint_variable	NA.TE	NA
RLC00026Zm00001d00342	no.imprint	na.te	na.te	no.imprint	na.te	TE	no.imprint	variable	matched.call	endo.preferred	TRUE	FALSE	motif1	has.motif	no.imprint_variable	NA.TE	NA
RLC00026Zm00001d00364	no.imprint	na.te	na.te	no.imprint	na.te	TE	no.imprint	variable	matched.call	constitutive	FALSE	FALSE	no.motif	no.motif	no.imprint_variable	NA.TE	NA
RLC00026Zm00001d00390	no.imprint	na.te	na.te	no.imprint	na.te	TE	no.imprint	variable	matched.call	endo.preferred	FALSE	FALSE	no.motif	no.motif	no.imprint_variable	NA.TE	NA
RLC00026Zm00001d00411	no.imprint	na.te	na.te	no.imprint	na.te	TE	no.imprint	variable	matched.call	constitutive	TRUE	TRUE	both	has.motif	no.imprint_variable	NA.TE	NA
RLC00026Zm00001d00414	not.detected	NA	NA	no.imprint	na.te	TE	no.imprint	variable	mismatched_call	constitutive	TRUE	FALSE	motif1	has.motif	no.imprint_variable	NA.TE	NA
RLC00029Zm00001d00177	no.imprint	na.te	na.te	not.detected	NA	TE	no.imprint	variable	mismatched_call	constitutive	FALSE	TRUE	motif2	has.motif	no.imprint_variable	NA.TE	NA
RLC00029Zm00001d00232	not.detected	NA	NA	no.imprint	na.te	TE	no.imprint	variable	mismatched_call	endo.preferred	TRUE	TRUE	both	has.motif	no.imprint_variable	NA.TE	NA
RLC00029Zm00001d00251	not.detected	NA	NA	no.imprint	na.te	TE	no.imprint	variable	mismatched_call	endo.preferred	TRUE	FALSE	motif1	has.motif	no.imprint_variable	NA.TE	NA
RLC00029Zm00001d00290	no.imprint	na.te	na.te	no.imprint	na.te	TE	no.imprint	variable	matched.call	endo.preferred	FALSE	FALSE	no.motif	no.motif	no.imprint_variable	NA.TE	NA
RLC00030Zm00001d00097	no.imprint	na.te	na.te	no.imprint	na.te	TE	no.imprint	variable	matched.call	constitutive	TRUE	FALSE	motif1	has.motif	no.imprint_variable	NA.TE	NA
RLC00030Zm00001d00174	not.detected	NA	NA	no.imprint	na.te	TE	no.imprint	variable	mismatched_call	endo.preferred	TRUE	FALSE	motif1	has.motif	no.imprint_variable	NA.TE	NA
RLC00030Zm00001d00222	no.imprint	na.te	na.te	not.detected	NA	TE	no.imprint	variable	mismatched_call	endo.preferred	TRUE	FALSE	motif1	has.motif	no.imprint_variable	NA.TE	NA
RLC00030Zm00001d00282	no.imprint	na.te	na.te	not.detected	NA	TE	no.imprint	variable	mismatched_call	endo.preferred	TRUE	TRUE	both	has.motif	no.imprint_variable	NA.TE	NA
RLC00030Zm00001d00303	no.imprint	na.te	na.te	not.detected	NA	TE	no.imprint	variable	mismatched_call	endo.preferred	FALSE	FALSE	no.motif	no.motif	no.imprint_variable	NA.TE	NA
RLC00030Zm00001d00316	no.imprint	na.te	na.te	not.detected	NA	TE	no.imprint	variable	mismatched_call	endo.preferred	TRUE	FALSE	motif1	has.motif	no.imprint_variable	NA.TE	NA
RLC00032Zm00001d00015	not.detected	NA	NA	no.imprint	na.te	TE	no.imprint	variable	mismatched_call	constitutive	FALSE	FALSE	no.motif	no.motif	no.imprint_variable	NA.TE	NA
RLC00032Zm00001d00022	no.imprint	na.te	na.te	no.imprint	na.te	TE	no.imprint	variable	matched.call	constitutive	FALSE	FALSE	no.motif	no.motif	no.imprint_variable	NA.TE	NA
RLC00032Zm00001d00095	no.imprint	na.te	na.te	no.imprint	na.te	TE	no.imprint	variable	matched.call	constitutive	FALSE	FALSE	no.motif	no.motif	no.imprint_variable	NA.TE	NA
RLC00032Zm00001d00188	not.detected	NA	NA	no.imprint	na.te	TE	no.imprint	variable	mismatched_call	constitutive	FALSE	FALSE	no.motif	no.motif	no.imprint_variable	NA.TE	NA
RLC00032Zm00001d00189	not.detected	NA	NA	no.imprint	na.te	TE	no.imprint	variable	mismatched_call	constitutive	FALSE	FALSE	no.motif	no.motif	no.imprint_variable	NA.TE	NA
RLC00032Zm00001d00202	no.imprint	na.te	na.te	no.imprint	na.te	TE	no.imprint	variable	matched.call	constitutive	FALSE	FALSE	no.motif	no.motif	no.imprint_variable	NA.TE	NA
RLC00032Zm00001d00241	no.imprint	na.te	na.te	no.imprint	na.te	TE	no.imprint	variable	matched.call	constitutive	FALSE	FALSE	no.motif	no.motif	no.imprint_variable	NA.TE	NA
RLC00032Zm00001d00266	not.detected	NA	NA	no.imprint	na.te	TE	no.imprint	variable	mismatched_call	constitutive	TRUE	FALSE	motif1	has.motif	no.imprint_variable	NA.TE	NA
RLC00032Zm00001d00323	no.imprint	na.te	na.te	not.detected	NA	TE	no.imprint	variable	mismatched_call	constitutive	TRUE	FALSE	motif1	has.motif	no.imprint_variable	NA.TE	NA
RLC00033Zm00001d00096	no.imprint	na.te	na.te	no.imprint	na.te	TE	no.imprint	variable	matched.call	endo.preferred	FALSE	FALSE	no.motif	no.motif	no.imprint_variable	NA.TE	NA
RLC00033Zm00001d00297	not.detected	NA	NA	no.imprint	na.te	TE	no.imprint	variable	mismatched_call	constitutive	TRUE	FALSE	motif1	has.motif	no.imprint_variable	NA.TE	NA
RLC00034Zm00001d00107	no.imprint	na.te	na.te	no.imprint	na.te	TE	no.imprint	variable	matched.call	constitutive	TRUE	FALSE	motif1	has.motif	no.imprint_variable	NA.TE	NA
RLC00034Zm00001d00205	not.detected	NA	NA	no.imprint	na.te	TE	no.imprint	variable	mismatched_call	constitutive	FALSE	FALSE	no.motif	no.motif	no.imprint_variable	NA.TE	NA
RLC00041Zm00001d00016	no.imprint	na.te	na.te	no.imprint	na.te	TE	no.imprint	variable	matched.call	endo.preferred	TRUE	TRUE	both	has.motif	no.imprint_variable	NA.TE	NA
RLC00041Zm00001d00079	not.detected	NA	NA	no.imprint	na.te	TE	no.imprint	variable	mismatched_call	endo.preferred	FALSE	FALSE	no.motif	no.motif	no.imprint_variable	NA.TE	NA
RLC00042Zm00001d00001	no.imprint	na.te	na.te	no.imprint	na.te	TE	no.imprint	variable	matched.call	constitutive	FALSE	FALSE	no.motif	no.motif	no.imprint_variable	NA.TE	NA
RLC00042Zm00001d00177	no.imprint	na.te	na.te	no.imprint	na.te	TE	no.imprint	variable	matched.call	endo.preferred	TRUE	FALSE	motif1	has.motif	no.imprint_variable	NA.TE	NA
RLC00044Zm00001d00027	no.imprint	na.te	na.te	not.detected	NA	TE	no.imprint	variable	mismatched_call	endo.preferred	FALSE	FALSE	no.motif	no.motif	no.imprint_variable	NA.TE	NA
RLC00045Zm00001d00104	not.detected	NA	NA	no.imprint	na.te	TE	no.imprint	variable	mismatched_call	constitutive	FALSE	FALSE	no.motif	no.motif	no.imprint_variable	NA.TE	NA
RLC00045Zm00001d00125	no.imprint	na.te	na.te	no.imprint	na.te	TE	no.imprint	variable	matched.call	constitutive	TRUE	TRUE	both	has.motif	no.imprint_variable	NA.TE	NA
RLC00046Zm00001d00076	no.imprint	na.te	na.te	not.detected	NA	TE	no.imprint	variable	mismatched_call	endo.preferred	FALSE	FALSE	no.motif	no.motif	no.imprint_variable	NA.TE	NA
RLC00048Zm00001d00039	no.imprint	na.te	na.te	not.detected	NA	TE	no.imprint	variable	mismatched_call	constitutive	FALSE	FALSE	no.motif	no.motif	no.imprint_variable	NA.TE	NA
RLC00049Zm00001d00034	no.imprint	na.te	na.te	no.imprint	na.te	TE	no.imprint	variable	matched.call	constitutive	FALSE	FALSE	no.motif	no.motif	no.imprint_variable	NA.TE	NA
RLC00049Zm00001d00100	no.imprint	na.te	na.te	not.detected	NA	TE	no.imprint	variable	mismatched_call	endo.preferred	FALSE	FALSE	no.motif	no.motif	no.imprint_variable	NA.TE	NA
RLC00052Zm00001d00012	no.imprint	na.te	na.te	no.imprint	na.te	TE	no.imprint	variable	matched.call	constitutive	FALSE	FALSE	no.motif	no.motif	no.imprint_variable	NA.TE	NA
RLC00052Zm00001d00014	no.imprint	na.te	na.te	not.detected	NA	TE	no.imprint	variable	mismatched_call	constitutive	FALSE	FALSE	no.motif	no.motif	no.imprint_variable	NA.TE	NA
RLC00052Zm00001d00041	no.imprint	na.te	na.te	no.imprint	na.te	TE	no.imprint	variable	matched.call	constitutive	FALSE	FALSE	no.motif	no.motif	no.imprint_variable	NA.TE	NA
RLC00052Zm00001d00048	no.imprint	na.te	na.te	not.detected	NA	TE	no.imprint	variable	mismatched_call	constitutive	FALSE	FALSE	no.motif	no.motif	no.imprint_variable	NA.TE	NA
RLC00054Zm00001d00004	no.imprint	na.te	na.te	no.imprint	na.te	TE	no.imprint	variable	matched.call	endo.preferred	FALSE	FALSE	no.motif	no.motif	no.imprint_variable	NA.TE	NA
RLC00054Zm00001d00038	not.detected	NA	NA	no.imprint	na.te	TE	no.imprint	variable	mismatched_call	constitutive	FALSE	FALSE	no.motif	no.motif	no.imprint_variable	NA.TE	NA
RLC00059Zm00001d00101	no.imprint	na.te	na.te	not.detected	NA	TE	no.imprint	variable	mismatched_call	endo.preferred	FALSE	TRUE	motif2	has.motif	no.imprint_variable	NA.TE	NA
RLC00062Zm00001d00066	not.detected	NA	NA	no.imprint	na.te	TE	no.imprint	variable	mismatched_call	endo.preferred	FALSE	FALSE	no.motif	no.motif	no.imprint_variable	NA.TE	NA
RLC00064Zm00001d00005	not.detected	NA	NA	no.imprint	na.te	TE	no.imprint	variable	mismatched_call	endo.preferred	FALSE	FALSE	no.motif	no.motif	no.imprint_variable	NA.TE	NA
RLC00064Zm00001d00022	no.imprint	na.te	na.te	not.detected	NA	TE	no.imprint	variable	mismatched_call	constitutive	FALSE	FALSE	no.motif	no.motif	no.imprint_variable	NA.TE	NA
RLC00064Zm00001d00024	MEG	na.te	na.te	MEG	na.te	TE	matTE	variable	matched.call	endo.preferred	TRUE	FALSE	motif1	has.motif	matTE_variable	NA.TE	NA
RLC00064Zm00001d00044	not.detected	NA	NA	no.imprint	na.te	TE	no.imprint	variable	mismatched_call	endo.preferred	FALSE	FALSE	no.motif	no.motif	no.imprint_variable	NA.TE	NA
RLC00064Zm00001d00056	not.detected	NA	NA	no.imprint	na.te	TE	no.imprint	variable	mismatched_call	endo.preferred	FALSE	FALSE	no.motif	no.motif	no.imprint_variable	NA.TE	NA
RLC00068Zm00001d00061	not.detected	NA	NA	no.imprint	na.te	TE	no.imprint	variable	mismatched_call	endo.preferred	TRUE	TRUE	both	has.motif	no.imprint_variable	NA.TE	NA
RLC00069Zm00001d00043	not.detected	NA	NA	no.imprint	na.te	TE	no.imprint	variable	mismatched_call	endo.preferred	FALSE	FALSE	no.motif	no.motif	no.imprint_variable	NA.TE	NA
RLC00069Zm00001d00057	no.imprint	na.te	na.te	no.imprint	na.te	TE	no.imprint	variable	matched.call	constitutive	FALSE	FALSE	no.motif	no.motif	no.imprint_variable	NA.TE	NA
RLC00069Zm00001d00059	not.detected	NA	NA	no.imprint	na.te	TE	no.imprint	variable	mismatched_call	endo.preferred	FALSE	TRUE	motif2	has.motif	no.imprint_variable	NA.TE	NA
RLC00070Zm00001d00036	not.detected	NA	NA	no.imprint	na.te	TE	no.imprint	variable	mismatched_call	constitutive	FALSE	FALSE	no.motif	no.motif	no.imprint_variable	NA.TE	NA
RLC00070Zm00001d00049	no.imprint	na.te	na.te	no.imprint	na.te	TE	no.imprint	variable	matched.call	constitutive	TRUE	FALSE	motif1	has.motif	no.imprint_variable	NA.TE	NA
RLC00070Zm00001d00054	not.detected	NA	NA	no.imprint	na.te	TE	no.imprint	variable	mismatched_call	constitutive	FALSE	FALSE	no.motif	no.motif	no.imprint_variable	NA.TE	NA
RLC00074Zm00001d00018	not.detected	NA	NA	no.imprint	na.te	TE	no.imprint	variable	mismatched_call	constitutive	FALSE	FALSE	no.motif	no.motif	no.imprint_variable	NA.TE	NA
RLC00074Zm00001d00021	no.imprint	na.te	na.te	no.imprint	na.te	TE	no.imprint	variable	matched.call	constitutive	TRUE	FALSE	motif1	has.motif	no.imprint_variable	NA.TE	NA
RLC00074Zm00001d00037	not.detected	NA	NA	no.imprint	na.te	TE	no.imprint	variable	mismatched_call	constitutive	FALSE	FALSE	no.motif	no.motif	no.imprint_variable	NA.TE	NA
RLC00074Zm00001d00055	no.imprint	na.te	na.te	no.imprint	na.te	TE	no.imprint	variable	matched.call	constitutive	TRUE	TRUE	both	has.motif	no.imprint_variable	NA.TE	NA
RLC00075Zm00001d00015	not.detected	NA	NA	no.imprint	na.te	TE	no.imprint	variable	mismatched_call	endo.preferred	FALSE	FALSE	no.motif	no.motif	no.imprint_variable	NA.TE	NA
RLC00075Zm00001d00033	not.detected	NA	NA	no.imprint	na.te	TE	no.imprint	variable	mismatched_call	constitutive	TRUE	FALSE	motif1	has.motif	no.imprint_variable	NA.TE	NA
RLC00076Zm00001d00032	no.imprint	na.te	na.te	no.imprint	na.te	TE	no.imprint	variable	matched.call	constitutive	TRUE	TRUE	both	has.motif	no.imprint_variable	NA.TE	NA
RLC00079Zm00001d00012	no.imprint	na.te	na.te	no.imprint	na.te	TE	no.imprint	variable	matched.call	endo.preferred	TRUE	FALSE	motif1	has.motif	no.imprint_variable	NA.TE	NA
RLC00080Zm00001d00009	no.imprint	na.te	na.te	not.detected	NA	TE	no.imprint	variable	mismatched_call	endo.preferred	FALSE	FALSE	no.motif	no.motif	no.imprint_variable	NA.TE	NA
RLC00080Zm00001d00043	no.imprint	na.te	na.te	no.imprint	na.te	TE	no.imprint	variable	matched.call	endo.preferred	FALSE	FALSE	no.motif	no.motif	no.imprint_variable	NA.TE	NA
RLC00083Zm00001d00019	not.detected	NA	NA	no.imprint	na.te	TE	no.imprint	variable	mismatched_call	constitutive	TRUE	FALSE	motif1	has.motif	no.imprint_variable	NA.TE	NA
RLC00086Zm00001dS0106	not.detected	NA	NA	no.imprint	na.te	TE	no.imprint	variable	mismatched_call	endo.preferred	FALSE	FALSE	no.motif	no.motif	no.imprint_variable	NA.TE	NA
RLC00096Zm00001d00005	MEG	na.te	na.te	MEG	na.te	TE	matTE	variable	matched.call	endo.preferred	TRUE	FALSE	motif1	has.motif	matTE_variable	NA.TE	NA
RLC00096Zm00001d00010	no.imprint	na.te	na.te	no.imprint	na.te	TE	no.imprint	variable	matched.call	constitutive	TRUE	TRUE	both	has.motif	no.imprint_variable	NA.TE	NA
RLC00112Zm00001d00032	no.imprint	na.te	na.te	no.imprint	na.te	TE	no.imprint	variable	matched.call	constitutive	TRUE	FALSE	motif1	has.motif	no.imprint_variable	NA.TE	NA
RLC00118Zm00001d00022	no.imprint	na.te	na.te	MEG	na.te	TE	matTE	variable	mismatched_call	endo.preferred	FALSE	FALSE	no.motif	no.motif	matTE_variable	NA.TE	NA
RLC00125Zm00001d00031	no.imprint	na.te	na.te	no.imprint	na.te	TE	no.imprint	variable	matched.call	constitutive	TRUE	FALSE	motif1	has.motif	no.imprint_variable	NA.TE	NA
RLC00127Zm00001d00019	not.detected	NA	NA	no.imprint	na.te	TE	no.imprint	variable	mismatched_call	constitutive	FALSE	FALSE	no.motif	no.motif	no.imprint_variable	NA.TE	NA
RLC00137Zm00001d00009	no.imprint	na.te	na.te	no.imprint	na.te	TE	no.imprint	variable	matched.call	constitutive	FALSE	TRUE	motif2	has.motif	no.imprint_variable	NA.TE	NA
RLC00139Zm00001d00019	not.detected	NA	NA	no.imprint	na.te	TE	no.imprint	variable	mismatched_call	constitutive	FALSE	FALSE	no.motif	no.motif	no.imprint_variable	NA.TE	NA
RLC00145Zm00001d00003	not.detected	NA	NA	no.imprint	na.te	TE	no.imprint	variable	mismatched_call	endo.preferred	TRUE	FALSE	motif1	has.motif	no.imprint_variable	NA.TE	NA
RLC00148Zm00001d00008	not.detected	NA	NA	no.imprint	na.te	TE	no.imprint	variable	mismatched_call	constitutive	TRUE	TRUE	both	has.motif	no.imprint_variable	NA.TE	NA
RLC00148Zm00001d00019	no.imprint	na.te	na.te	no.imprint	na.te	TE	no.imprint	variable	matched.call	constitutive	TRUE	FALSE	motif1	has.motif	no.imprint_variable	NA.TE	NA
RLC00148Zm00001d00021	no.imprint	na.te	na.te	no.imprint	na.te	TE	no.imprint	variable	matched.call	constitutive	TRUE	FALSE	motif1	has.motif	no.imprint_variable	NA.TE	NA
RLC00148Zm00001d00023	no.imprint	na.te	na.te	no.imprint	na.te	TE	no.imprint	variable	matched.call	constitutive	TRUE	FALSE	motif1	has.motif	no.imprint_variable	NA.TE	NA
RLC00148Zm00001d00025	not.detected	NA	NA	no.imprint	na.te	TE	no.imprint	variable	mismatched_call	constitutive	TRUE	FALSE	motif1	has.motif	no.imprint_variable	NA.TE	NA
RLC00150Zm00001d00014	no.imprint	na.te	na.te	no.imprint	na.te	TE	no.imprint	variable	matched.call	endo.preferred	FALSE	FALSE	no.motif	no.motif	no.imprint_variable	NA.TE	NA
RLC00151Zm00001d00011	no.imprint	na.te	na.te	no.imprint	na.te	TE	no.imprint	variable	matched.call	constitutive	TRUE	FALSE	motif1	has.motif	no.imprint_variable	NA.TE	NA
RLC00153Zm00001d00005	not.detected	NA	NA	no.imprint	na.te	TE	no.imprint	variable	mismatched_call	constitutive	TRUE	FALSE	motif1	has.motif	no.imprint_variable	NA.TE	NA
RLC00157Zm00001d00011	no.imprint	na.te	na.te	not.detected	NA	TE	no.imprint	variable	mismatched_call	constitutive	FALSE	FALSE	no.motif	no.motif	no.imprint_variable	NA.TE	NA
RLC00158Zm00001d00004	not.detected	NA	NA	no.imprint	na.te	TE	no.imprint	variable	mismatched_call	constitutive	TRUE	FALSE	motif1	has.motif	no.imprint_variable	NA.TE	NA
RLC00161Zm00001d00024	not.detected	NA	NA	no.imprint	na.te	TE	no.imprint	variable	mismatched_call	endo.preferred	FALSE	FALSE	no.motif	no.motif	no.imprint_variable	NA.TE	NA
RLC00161Zm00001dS0180	no.imprint	na.te	na.te	no.imprint	na.te	TE	no.imprint	variable	matched.call	endo.preferred	FALSE	FALSE	no.motif	no.motif	no.imprint_variable	NA.TE	NA
RLC00183Zm00001dS0162	not.detected	NA	NA	MEG	na.te	TE	matTE	variable	mismatched_call	endo.preferred	FALSE	FALSE	no.motif	no.motif	matTE_variable	NA.TE	NA
RLC00184Zm00001d00004	no.imprint	na.te	na.te	no.imprint	na.te	TE	no.imprint	variable	matched.call	constitutive	TRUE	FALSE	motif1	has.motif	no.imprint_variable	NA.TE	NA
RLC00184Zm00001d00007	no.imprint	na.te	na.te	no.imprint	na.te	TE	no.imprint	variable	matched.call	constitutive	FALSE	FALSE	no.motif	no.motif	no.imprint_variable	NA.TE	NA
RLC00184Zm00001d00010	no.imprint	na.te	na.te	not.detected	NA	TE	no.imprint	variable	mismatched_call	constitutive	FALSE	FALSE	no.motif	no.motif	no.imprint_variable	NA.TE	NA
RLC00184Zm00001d00014	no.imprint	na.te	na.te	no.imprint	na.te	TE	no.imprint	variable	matched.call	constitutive	FALSE	TRUE	motif2	has.motif	no.imprint_variable	NA.TE	NA
RLC00184Zm00001d00016	no.imprint	na.te	na.te	no.imprint	na.te	TE	no.imprint	variable	matched.call	constitutive	FALSE	TRUE	motif2	has.motif	no.imprint_variable	NA.TE	NA
RLC00184Zm00001d00017	not.detected	NA	NA	no.imprint	na.te	TE	no.imprint	variable	mismatched_call	constitutive	FALSE	TRUE	motif2	has.motif	no.imprint_variable	NA.TE	NA
RLC00189Zm00001d00014	no.imprint	na.te	na.te	no.imprint	na.te	TE	no.imprint	variable	matched.call	constitutive	TRUE	FALSE	motif1	has.motif	no.imprint_variable	NA.TE	NA
RLC00199Zm00001d00017	not.detected	NA	NA	no.imprint	na.te	TE	no.imprint	variable	mismatched_call	endo.preferred	FALSE	TRUE	motif2	has.motif	no.imprint_variable	NA.TE	NA
RLC00217Zm00001d00002	not.detected	NA	NA	no.imprint	na.te	TE	no.imprint	variable	mismatched_call	constitutive	TRUE	TRUE	both	has.motif	no.imprint_variable	NA.TE	NA
RLC00217Zm00001d00007	no.imprint	na.te	na.te	no.imprint	na.te	TE	no.imprint	variable	matched.call	constitutive	TRUE	TRUE	both	has.motif	no.imprint_variable	NA.TE	NA
RLC00217Zm00001d00008	not.detected	NA	NA	no.imprint	na.te	TE	no.imprint	variable	mismatched_call	constitutive	TRUE	TRUE	both	has.motif	no.imprint_variable	NA.TE	NA
RLC00217Zm00001d00010	no.imprint	na.te	na.te	no.imprint	na.te	TE	no.imprint	variable	matched.call	constitutive	TRUE	TRUE	both	has.motif	no.imprint_variable	NA.TE	NA
RLC00217Zm00001d00016	no.imprint	na.te	na.te	no.imprint	na.te	TE	no.imprint	variable	matched.call	constitutive	TRUE	TRUE	both	has.motif	no.imprint_variable	NA.TE	NA
RLC00229Zm00001d00011	not.detected	NA	NA	no.imprint	na.te	TE	no.imprint	variable	mismatched_call	constitutive	FALSE	FALSE	no.motif	no.motif	no.imprint_variable	NA.TE	NA
RLC00233Zm00001d00007	not.detected	NA	NA	no.imprint	na.te	TE	no.imprint	variable	mismatched_call	endo.preferred	FALSE	FALSE	no.motif	no.motif	no.imprint_variable	NA.TE	NA
RLC00247Zm00001d00013	not.detected	NA	NA	no.imprint	na.te	TE	no.imprint	variable	mismatched_call	endo.preferred	TRUE	FALSE	motif1	has.motif	no.imprint_variable	NA.TE	NA
RLC00252Zm00001d00001	not.detected	NA	NA	no.imprint	na.te	TE	no.imprint	variable	mismatched_call	constitutive	FALSE	FALSE	no.motif	no.motif	no.imprint_variable	NA.TE	NA
RLC00274Zm00001d00005	no.imprint	na.te	na.te	no.imprint	na.te	TE	no.imprint	variable	matched.call	constitutive	FALSE	FALSE	no.motif	no.motif	no.imprint_variable	NA.TE	NA
RLC00291Zm00001dS0065	no.imprint	na.te	na.te	no.imprint	na.te	TE	no.imprint	variable	matched.call	constitutive	FALSE	FALSE	no.motif	no.motif	no.imprint_variable	NA.TE	NA
RLC00291Zm00001dS0303	no.imprint	na.te	na.te	no.imprint	na.te	TE	no.imprint	variable	matched.call	endo.preferred	FALSE	FALSE	no.motif	no.motif	no.imprint_variable	NA.TE	NA
RLC00291Zm00001dS0514	no.imprint	na.te	na.te	no.imprint	na.te	TE	no.imprint	variable	matched.call	constitutive	FALSE	FALSE	no.motif	no.motif	no.imprint_variable	NA.TE	NA
RLC00314Zm00001d00007	not.detected	NA	NA	no.imprint	na.te	TE	no.imprint	variable	mismatched_call	endo.preferred	FALSE	TRUE	motif2	has.motif	no.imprint_variable	NA.TE	NA
RLC00316Zm00001d00008	no.imprint	na.te	na.te	no.imprint	na.te	TE	no.imprint	variable	matched.call	constitutive	TRUE	FALSE	motif1	has.motif	no.imprint_variable	NA.TE	NA
RLC00318Zm00001d00004	no.imprint	na.te	na.te	no.imprint	na.te	TE	no.imprint	variable	matched.call	constitutive	FALSE	FALSE	no.motif	no.motif	no.imprint_variable	NA.TE	NA
RLC00318Zm00001d00006	no.imprint	na.te	na.te	not.detected	NA	TE	no.imprint	variable	mismatched_call	constitutive	FALSE	FALSE	no.motif	no.motif	no.imprint_variable	NA.TE	NA
RLC00340Zm00001d00002	no.imprint	na.te	na.te	no.imprint	na.te	TE	no.imprint	variable	matched.call	constitutive	FALSE	FALSE	no.motif	no.motif	no.imprint_variable	NA.TE	NA
RLC00367Zm00001d00002	no.imprint	na.te	na.te	no.imprint	na.te	TE	no.imprint	variable	matched.call	constitutive	FALSE	FALSE	no.motif	no.motif	no.imprint_variable	NA.TE	NA
RLC00373Zm00001d00004	no.imprint	na.te	na.te	not.detected	NA	TE	no.imprint	variable	mismatched_call	endo.preferred	FALSE	TRUE	motif2	has.motif	no.imprint_variable	NA.TE	NA
RLC00447Zm00001d00004	no.imprint	na.te	na.te	no.imprint	na.te	TE	no.imprint	variable	matched.call	constitutive	FALSE	TRUE	motif2	has.motif	no.imprint_variable	NA.TE	NA
RLC00462Zm00001d00001	no.imprint	na.te	na.te	no.imprint	na.te	TE	no.imprint	variable	matched.call	constitutive	FALSE	TRUE	motif2	has.motif	no.imprint_variable	NA.TE	NA
RLC00462Zm00001d00003	not.detected	NA	NA	no.imprint	na.te	TE	no.imprint	variable	mismatched_call	constitutive	FALSE	TRUE	motif2	has.motif	no.imprint_variable	NA.TE	NA
RLC00462Zm00001d00004	no.imprint	na.te	na.te	no.imprint	na.te	TE	no.imprint	variable	matched.call	constitutive	FALSE	FALSE	no.motif	no.motif	no.imprint_variable	NA.TE	NA
RLC00473Zm00001d00001	no.imprint	na.te	na.te	no.imprint	na.te	TE	no.imprint	variable	matched.call	constitutive	FALSE	TRUE	motif2	has.motif	no.imprint_variable	NA.TE	NA
RLC00476Zm00001d00002	not.detected	NA	NA	no.imprint	na.te	TE	no.imprint	variable	mismatched_call	constitutive	TRUE	FALSE	motif1	has.motif	no.imprint_variable	NA.TE	NA
RLC00500Zm00001d00005	no.imprint	na.te	na.te	no.imprint	na.te	TE	no.imprint	variable	matched.call	endo.preferred	FALSE	FALSE	no.motif	no.motif	no.imprint_variable	NA.TE	NA
RLC00510Zm00001d00007	no.imprint	na.te	na.te	no.imprint	na.te	TE	no.imprint	variable	matched.call	endo.preferred	TRUE	TRUE	both	has.motif	no.imprint_variable	NA.TE	NA
RLC00536Zm00001d00001	no.imprint	na.te	na.te	no.imprint	na.te	TE	no.imprint	variable	matched.call	endo.preferred	TRUE	TRUE	both	has.motif	no.imprint_variable	NA.TE	NA
RLC00536Zm00001d00006	not.detected	NA	NA	no.imprint	na.te	TE	no.imprint	variable	mismatched_call	endo.preferred	TRUE	FALSE	motif1	has.motif	no.imprint_variable	NA.TE	NA
RLC00564Zm00001d00004	no.imprint	na.te	na.te	no.imprint	na.te	TE	no.imprint	variable	matched.call	constitutive	FALSE	FALSE	no.motif	no.motif	no.imprint_variable	NA.TE	NA
RLC00621Zm00001d00005	no.imprint	na.te	na.te	not.detected	NA	TE	no.imprint	variable	mismatched_call	endo.preferred	FALSE	FALSE	no.motif	no.motif	no.imprint_variable	NA.TE	NA
RLC00659Zm00001d00001	no.imprint	na.te	na.te	no.imprint	na.te	TE	no.imprint	variable	matched.call	constitutive	TRUE	TRUE	both	has.motif	no.imprint_variable	NA.TE	NA
RLC00664Zm00001d00003	not.detected	NA	NA	no.imprint	na.te	TE	no.imprint	variable	mismatched_call	constitutive	FALSE	FALSE	no.motif	no.motif	no.imprint_variable	NA.TE	NA
RLC00664Zm00001d00004	not.detected	NA	NA	no.imprint	na.te	TE	no.imprint	variable	mismatched_call	constitutive	TRUE	FALSE	motif1	has.motif	no.imprint_variable	NA.TE	NA
RLC00699Zm00001d00005	not.detected	NA	NA	no.imprint	na.te	TE	no.imprint	variable	mismatched_call	constitutive	TRUE	FALSE	motif1	has.motif	no.imprint_variable	NA.TE	NA
RLC00701Zm00001d00006	no.imprint	na.te	na.te	no.imprint	na.te	TE	no.imprint	variable	matched.call	constitutive	FALSE	FALSE	no.motif	no.motif	no.imprint_variable	NA.TE	NA
RLC00771Zm00001d00005	no.imprint	na.te	na.te	no.imprint	na.te	TE	no.imprint	variable	matched.call	constitutive	TRUE	FALSE	motif1	has.motif	no.imprint_variable	NA.TE	NA
RLC00785Zm00001d00002	not.detected	NA	NA	no.imprint	na.te	TE	no.imprint	variable	mismatched_call	endo.preferred	FALSE	FALSE	no.motif	no.motif	no.imprint_variable	NA.TE	NA
RLC00785Zm00001d00003	not.detected	NA	NA	no.imprint	na.te	TE	no.imprint	variable	mismatched_call	endo.preferred	FALSE	FALSE	no.motif	no.motif	no.imprint_variable	NA.TE	NA
RLC00833Zm00001d00002	no.imprint	na.te	na.te	no.imprint	na.te	TE	no.imprint	variable	matched.call	constitutive	FALSE	FALSE	no.motif	no.motif	no.imprint_variable	NA.TE	NA
RLC00833Zm00001d00003	no.imprint	na.te	na.te	not.detected	NA	TE	no.imprint	variable	mismatched_call	endo.preferred	FALSE	FALSE	no.motif	no.motif	no.imprint_variable	NA.TE	NA
RLC00854Zm00001d00001	no.imprint	na.te	na.te	no.imprint	na.te	TE	no.imprint	variable	matched.call	endo.preferred	TRUE	FALSE	motif1	has.motif	no.imprint_variable	NA.TE	NA
RLC00854Zm00001d00002	no.imprint	na.te	na.te	no.imprint	na.te	TE	no.imprint	variable	matched.call	endo.preferred	TRUE	FALSE	motif1	has.motif	no.imprint_variable	NA.TE	NA
RLC00854Zm00001d00003	no.imprint	na.te	na.te	no.imprint	na.te	TE	no.imprint	variable	matched.call	constitutive	TRUE	FALSE	motif1	has.motif	no.imprint_variable	NA.TE	NA
RLC00854Zm00001d00004	no.imprint	na.te	na.te	no.imprint	na.te	TE	no.imprint	variable	matched.call	constitutive	TRUE	FALSE	motif1	has.motif	no.imprint_variable	NA.TE	NA
RLC00854Zm00001d00005	PEG	na.te	na.te	no.imprint	na.te	TE	no.imprint	variable	mismatched_call	endo.preferred	TRUE	FALSE	motif1	has.motif	no.imprint_variable	NA.TE	NA
RLC00882Zm00001d00003	no.imprint	na.te	na.te	not.detected	NA	TE	no.imprint	variable	mismatched_call	constitutive	FALSE	FALSE	no.motif	no.motif	no.imprint_variable	NA.TE	NA
RLC00885Zm00001d00001	not.detected	NA	NA	no.imprint	na.te	TE	no.imprint	variable	mismatched_call	constitutive	TRUE	FALSE	motif1	has.motif	no.imprint_variable	NA.TE	NA
RLC00901Zm00001d00002	not.detected	NA	NA	no.imprint	na.te	TE	no.imprint	variable	mismatched_call	endo.preferred	FALSE	FALSE	no.motif	no.motif	no.imprint_variable	NA.TE	NA
RLC00939Zm00001d00001	no.imprint	na.te	na.te	no.imprint	na.te	TE	no.imprint	variable	matched.call	constitutive	FALSE	FALSE	no.motif	no.motif	no.imprint_variable	NA.TE	NA
RLC00964Zm00001d00001	no.imprint	na.te	na.te	not.detected	NA	TE	no.imprint	variable	mismatched_call	constitutive	FALSE	FALSE	no.motif	no.motif	no.imprint_variable	NA.TE	NA
RLC00986Zm00001d00001	MEG	na.te	na.te	MEG	na.te	TE	matTE	variable	matched.call	endo.preferred	TRUE	FALSE	motif1	has.motif	matTE_variable	NA.TE	NA
RLC01026Zm00001d00004	not.detected	NA	NA	no.imprint	na.te	TE	no.imprint	variable	mismatched_call	constitutive	FALSE	TRUE	motif2	has.motif	no.imprint_variable	NA.TE	NA
RLC01251Zm00001d00002	no.imprint	na.te	na.te	no.imprint	na.te	TE	no.imprint	variable	matched.call	constitutive	FALSE	FALSE	no.motif	no.motif	no.imprint_variable	NA.TE	NA
RLC01319Zm00001d00004	no.imprint	na.te	na.te	no.imprint	na.te	TE	no.imprint	variable	matched.call	endo.preferred	TRUE	FALSE	motif1	has.motif	no.imprint_variable	NA.TE	NA
RLC01334Zm00001d00003	no.imprint	na.te	na.te	no.imprint	na.te	TE	no.imprint	variable	matched.call	endo.preferred	FALSE	FALSE	no.motif	no.motif	no.imprint_variable	NA.TE	NA
RLC01335Zm00001d00002	no.imprint	na.te	na.te	no.imprint	na.te	TE	no.imprint	variable	matched.call	constitutive	TRUE	FALSE	motif1	has.motif	no.imprint_variable	NA.TE	NA
RLC01354Zm00001d00003	no.imprint	na.te	na.te	no.imprint	na.te	TE	no.imprint	variable	matched.call	endo.preferred	FALSE	FALSE	no.motif	no.motif	no.imprint_variable	NA.TE	NA
RLC01423Zm00001d00003	no.imprint	na.te	na.te	no.imprint	na.te	TE	no.imprint	variable	matched.call	endo.preferred	FALSE	FALSE	no.motif	no.motif	no.imprint_variable	NA.TE	NA
RLC01992Zm00001d00001	no.imprint	na.te	na.te	not.detected	NA	TE	no.imprint	variable	mismatched_call	constitutive	FALSE	FALSE	no.motif	no.motif	no.imprint_variable	NA.TE	NA
RLC02043Zm00001d00001	no.imprint	na.te	na.te	not.detected	NA	TE	no.imprint	variable	mismatched_call	constitutive	FALSE	FALSE	no.motif	no.motif	no.imprint_variable	NA.TE	NA
RLC02124Zm00001d00003	MEG	na.te	na.te	MEG	na.te	TE	matTE	variable	matched.call	constitutive	TRUE	FALSE	motif1	has.motif	matTE_variable	NA.TE	NA
RLC02134Zm00001d00003	no.imprint	na.te	na.te	no.imprint	na.te	TE	no.imprint	variable	matched.call	endo.preferred	TRUE	FALSE	motif1	has.motif	no.imprint_variable	NA.TE	NA
RLC02357Zm00001d00001	no.imprint	na.te	na.te	no.imprint	na.te	TE	no.imprint	variable	matched.call	endo.preferred	TRUE	FALSE	motif1	has.motif	no.imprint_variable	NA.TE	NA
RLC02594Zm00001d00002	no.imprint	na.te	na.te	no.imprint	na.te	TE	no.imprint	variable	matched.call	constitutive	TRUE	FALSE	motif1	has.motif	no.imprint_variable	NA.TE	NA
RLC02610Zm00001d00002	no.imprint	na.te	na.te	no.imprint	na.te	TE	no.imprint	variable	matched.call	endo.preferred	TRUE	FALSE	motif1	has.motif	no.imprint_variable	NA.TE	NA
RLC02697Zm00001d00001	no.imprint	na.te	na.te	no.imprint	na.te	TE	no.imprint	variable	matched.call	constitutive	FALSE	FALSE	no.motif	no.motif	no.imprint_variable	NA.TE	NA
RLC02705Zm00001d00002	no.imprint	na.te	na.te	no.imprint	na.te	TE	no.imprint	variable	matched.call	endo.preferred	FALSE	FALSE	no.motif	no.motif	no.imprint_variable	NA.TE	NA
RLC02716Zm00001d00002	MEG	na.te	na.te	MEG	na.te	TE	matTE	variable	matched.call	endo.preferred	TRUE	FALSE	motif1	has.motif	matTE_variable	NA.TE	NA
RLC02882Zm00001dS0015	no.imprint	na.te	na.te	no.imprint	na.te	TE	no.imprint	variable	matched.call	endo.preferred	TRUE	FALSE	motif1	has.motif	no.imprint_variable	NA.TE	NA
RLC02988Zm00001d00002	no.imprint	na.te	na.te	no.imprint	na.te	TE	no.imprint	variable	matched.call	endo.preferred	TRUE	FALSE	motif1	has.motif	no.imprint_variable	NA.TE	NA
RLC03184Zm00001d00002	no.imprint	na.te	na.te	not.detected	NA	TE	no.imprint	variable	mismatched_call	constitutive	TRUE	TRUE	both	has.motif	no.imprint_variable	NA.TE	NA
RLC03275Zm00001d00001	no.imprint	na.te	na.te	no.imprint	na.te	TE	no.imprint	variable	matched.call	endo.preferred	FALSE	TRUE	motif2	has.motif	no.imprint_variable	NA.TE	NA
RLC03275Zm00001d00002	no.imprint	na.te	na.te	no.imprint	na.te	TE	no.imprint	variable	matched.call	endo.preferred	FALSE	TRUE	motif2	has.motif	no.imprint_variable	NA.TE	NA
RLC03301Zm00001d00002	no.imprint	na.te	na.te	not.detected	NA	TE	no.imprint	variable	mismatched_call	endo.preferred	FALSE	FALSE	no.motif	no.motif	no.imprint_variable	NA.TE	NA
RLC03316Zm00001d00001	no.imprint	na.te	na.te	no.imprint	na.te	TE	no.imprint	variable	matched.call	constitutive	TRUE	FALSE	motif1	has.motif	no.imprint_variable	NA.TE	NA
RLC03589Zm00001d00001	not.detected	NA	NA	no.imprint	na.te	TE	no.imprint	variable	mismatched_call	constitutive	FALSE	FALSE	no.motif	no.motif	no.imprint_variable	NA.TE	NA
RLC03925Zm00001d00002	no.imprint	na.te	na.te	MEG	na.te	TE	matTE	variable	mismatched_call	endo.preferred	FALSE	FALSE	no.motif	no.motif	matTE_variable	NA.TE	NA
RLC04195Zm00001d00001	no.imprint	na.te	na.te	no.imprint	na.te	TE	no.imprint	variable	matched.call	constitutive	TRUE	FALSE	motif1	has.motif	no.imprint_variable	NA.TE	NA
RLC04234Zm00001d00002	no.imprint	na.te	na.te	no.imprint	na.te	TE	no.imprint	variable	matched.call	constitutive	FALSE	FALSE	no.motif	no.motif	no.imprint_variable	NA.TE	NA
RLC04586Zm00001d00002	not.detected	NA	NA	no.imprint	na.te	TE	no.imprint	variable	mismatched_call	constitutive	TRUE	TRUE	both	has.motif	no.imprint_variable	NA.TE	NA
RLC04671Zm00001d00001	not.detected	NA	NA	PEG	na.te	TE	no.imprint	variable	mismatched_call	endo.preferred	TRUE	FALSE	motif1	has.motif	no.imprint_variable	NA.TE	NA
RLC04673Zm00001d00001	not.detected	NA	NA	no.imprint	na.te	TE	no.imprint	variable	mismatched_call	constitutive	TRUE	FALSE	motif1	has.motif	no.imprint_variable	NA.TE	NA
RLC05060Zm00001d00001	no.imprint	na.te	na.te	no.imprint	na.te	TE	no.imprint	variable	matched.call	constitutive	FALSE	FALSE	no.motif	no.motif	no.imprint_variable	NA.TE	NA
RLC06058Zm00001d00001	not.detected	NA	NA	no.imprint	na.te	TE	no.imprint	variable	mismatched_call	constitutive	TRUE	TRUE	both	has.motif	no.imprint_variable	NA.TE	NA
RLC06397Zm00001d00001	no.imprint	na.te	na.te	not.detected	NA	TE	no.imprint	variable	mismatched_call	endo.preferred	TRUE	FALSE	motif1	has.motif	no.imprint_variable	NA.TE	NA
RLC07133Zm00001d00001	no.imprint	na.te	na.te	MEG	na.te	TE	matTE	variable	mismatched_call	endo.preferred	TRUE	FALSE	motif1	has.motif	matTE_variable	NA.TE	NA
RLC07546Zm00001d00001	no.imprint	na.te	na.te	no.imprint	na.te	TE	no.imprint	variable	matched.call	endo.preferred	FALSE	FALSE	no.motif	no.motif	no.imprint_variable	NA.TE	NA
RLC08063Zm00001d00001	no.imprint	na.te	na.te	no.imprint	na.te	TE	no.imprint	variable	matched.call	endo.preferred	FALSE	FALSE	no.motif	no.motif	no.imprint_variable	NA.TE	NA
RLC08157Zm00001d00001	not.detected	NA	NA	no.imprint	na.te	TE	no.imprint	variable	mismatched_call	constitutive	FALSE	FALSE	no.motif	no.motif	no.imprint_variable	NA.TE	NA
RLC08419Zm00001d00001	not.detected	NA	NA	no.imprint	na.te	TE	no.imprint	variable	mismatched_call	endo.preferred	TRUE	FALSE	motif1	has.motif	no.imprint_variable	NA.TE	NA
RLC08633Zm00001d00001	no.imprint	na.te	na.te	no.imprint	na.te	TE	no.imprint	variable	matched.call	constitutive	TRUE	FALSE	motif1	has.motif	no.imprint_variable	NA.TE	NA
RLC08639Zm00001d00001	no.imprint	na.te	na.te	no.imprint	na.te	TE	no.imprint	variable	matched.call	constitutive	FALSE	FALSE	no.motif	no.motif	no.imprint_variable	NA.TE	NA
RLC08650Zm00001d00001	no.imprint	na.te	na.te	no.imprint	na.te	TE	no.imprint	variable	matched.call	constitutive	TRUE	FALSE	motif1	has.motif	no.imprint_variable	NA.TE	NA
RLC08661Zm00001d00001	no.imprint	na.te	na.te	not.detected	NA	TE	no.imprint	variable	mismatched_call	constitutive	FALSE	FALSE	no.motif	no.motif	no.imprint_variable	NA.TE	NA
RLC09991Zm00001d00001	no.imprint	na.te	na.te	no.imprint	na.te	TE	no.imprint	variable	matched.call	constitutive	FALSE	FALSE	no.motif	no.motif	no.imprint_variable	NA.TE	NA
RLC10258Zm00001d00001	no.imprint	na.te	na.te	no.imprint	na.te	TE	no.imprint	variable	matched.call	constitutive	TRUE	FALSE	motif1	has.motif	no.imprint_variable	NA.TE	NA
RLC11127Zm00001d00001	no.imprint	na.te	na.te	not.detected	NA	TE	no.imprint	variable	mismatched_call	constitutive	FALSE	FALSE	no.motif	no.motif	no.imprint_variable	NA.TE	NA
RLC11137Zm00001d00001	no.imprint	na.te	na.te	no.imprint	na.te	TE	no.imprint	variable	matched.call	endo.preferred	FALSE	FALSE	no.motif	no.motif	no.imprint_variable	NA.TE	NA
RLC11777Zm00001d00001	no.imprint	na.te	na.te	PEG	na.te	TE	no.imprint	variable	mismatched_call	endo.preferred	FALSE	FALSE	no.motif	no.motif	no.imprint_variable	NA.TE	NA
RLC12685Zm00001d00001	no.imprint	na.te	na.te	no.imprint	na.te	TE	no.imprint	variable	matched.call	constitutive	FALSE	FALSE	no.motif	no.motif	no.imprint_variable	NA.TE	NA
RLC12805Zm00001d00001	no.imprint	na.te	na.te	no.imprint	na.te	TE	no.imprint	variable	matched.call	constitutive	FALSE	FALSE	no.motif	no.motif	no.imprint_variable	NA.TE	NA
RLC13934Zm00001d00001	not.detected	NA	NA	no.imprint	na.te	TE	no.imprint	variable	mismatched_call	constitutive	FALSE	TRUE	motif2	has.motif	no.imprint_variable	NA.TE	NA
RLC13987Zm00001d00001	not.detected	NA	NA	no.imprint	na.te	TE	no.imprint	variable	mismatched_call	constitutive	TRUE	FALSE	motif1	has.motif	no.imprint_variable	NA.TE	NA
RLC14265Zm00001d00001	no.imprint	na.te	na.te	no.imprint	na.te	TE	no.imprint	variable	matched.call	constitutive	FALSE	FALSE	no.motif	no.motif	no.imprint_variable	NA.TE	NA
RLC15241Zm00001d00001	no.imprint	na.te	na.te	no.imprint	na.te	TE	no.imprint	variable	matched.call	endo.preferred	FALSE	TRUE	motif2	has.motif	no.imprint_variable	NA.TE	NA
RLC15470Zm00001d00001	not.detected	NA	NA	no.imprint	na.te	TE	no.imprint	variable	mismatched_call	constitutive	FALSE	FALSE	no.motif	no.motif	no.imprint_variable	NA.TE	NA
RLC15934Zm00001d00001	no.imprint	na.te	na.te	not.detected	NA	TE	no.imprint	variable	mismatched_call	constitutive	FALSE	FALSE	no.motif	no.motif	no.imprint_variable	NA.TE	NA
RLC16274Zm00001d00001	no.imprint	na.te	na.te	no.imprint	na.te	TE	no.imprint	variable	matched.call	endo.preferred	TRUE	FALSE	motif1	has.motif	no.imprint_variable	NA.TE	NA
RLC17257Zm00001dS0001	no.imprint	na.te	na.te	not.detected	NA	TE	no.imprint	variable	mismatched_call	constitutive	FALSE	FALSE	no.motif	no.motif	no.imprint_variable	NA.TE	NA
RLC17382Zm00001d00001	no.imprint	na.te	na.te	not.detected	NA	TE	no.imprint	variable	mismatched_call	constitutive	FALSE	FALSE	no.motif	no.motif	no.imprint_variable	NA.TE	NA
RLC17649Zm00001d00001	not.detected	NA	NA	no.imprint	na.te	TE	no.imprint	variable	mismatched_call	constitutive	TRUE	FALSE	motif1	has.motif	no.imprint_variable	NA.TE	NA
RLC18167Zm00001d00001	not.detected	NA	NA	no.imprint	na.te	TE	no.imprint	variable	mismatched_call	constitutive	TRUE	FALSE	motif1	has.motif	no.imprint_variable	NA.TE	NA
RLC18343Zm00001d00001	not.detected	NA	NA	no.imprint	na.te	TE	no.imprint	variable	mismatched_call	constitutive	FALSE	FALSE	no.motif	no.motif	no.imprint_variable	NA.TE	NA
RLC18544Zm00001d00001	no.imprint	na.te	na.te	no.imprint	na.te	TE	no.imprint	variable	matched.call	constitutive	TRUE	FALSE	motif1	has.motif	no.imprint_variable	NA.TE	NA
RLC18745Zm00001d00001	not.detected	NA	NA	no.imprint	na.te	TE	no.imprint	variable	mismatched_call	constitutive	FALSE	FALSE	no.motif	no.motif	no.imprint_variable	NA.TE	NA
RLC19180Zm00001d00001	no.imprint	na.te	na.te	PEG	na.te	TE	no.imprint	variable	mismatched_call	endo.preferred	TRUE	FALSE	motif1	has.motif	no.imprint_variable	NA.TE	NA
RLC19781Zm00001d00001	not.detected	NA	NA	no.imprint	na.te	TE	no.imprint	variable	mismatched_call	constitutive	TRUE	FALSE	motif1	has.motif	no.imprint_variable	NA.TE	NA
RLC20396Zm00001d00001	not.detected	NA	NA	no.imprint	na.te	TE	no.imprint	variable	mismatched_call	endo.preferred	FALSE	FALSE	no.motif	no.motif	no.imprint_variable	NA.TE	NA
RLC20692Zm00001d00001	no.imprint	na.te	na.te	not.detected	NA	TE	no.imprint	variable	mismatched_call	endo.preferred	TRUE	FALSE	motif1	has.motif	no.imprint_variable	NA.TE	NA
RLC20749Zm00001d00001	no.imprint	na.te	na.te	no.imprint	na.te	TE	no.imprint	variable	matched.call	constitutive	FALSE	FALSE	no.motif	no.motif	no.imprint_variable	NA.TE	NA
RLC20796Zm00001d00001	no.imprint	na.te	na.te	no.imprint	na.te	TE	no.imprint	variable	matched.call	constitutive	FALSE	TRUE	motif2	has.motif	no.imprint_variable	NA.TE	NA
RLC21263Zm00001d00001	MEG	na.te	na.te	MEG	na.te	TE	matTE	variable	matched.call	endo.preferred	FALSE	TRUE	motif2	has.motif	matTE_variable	NA.TE	NA
RLC21552Zm00001d00001	no.imprint	na.te	na.te	no.imprint	na.te	TE	no.imprint	variable	matched.call	constitutive	FALSE	FALSE	no.motif	no.motif	no.imprint_variable	NA.TE	NA
RLC21993Zm00001d00001	no.imprint	na.te	na.te	not.detected	NA	TE	no.imprint	variable	mismatched_call	constitutive	FALSE	TRUE	motif2	has.motif	no.imprint_variable	NA.TE	NA
RLC22496Zm00001d00001	no.imprint	na.te	na.te	not.detected	NA	TE	no.imprint	variable	mismatched_call	constitutive	TRUE	FALSE	motif1	has.motif	no.imprint_variable	NA.TE	NA
RLC22973Zm00001d00001	no.imprint	na.te	na.te	no.imprint	na.te	TE	no.imprint	variable	matched.call	endo.preferred	FALSE	TRUE	motif2	has.motif	no.imprint_variable	NA.TE	NA
RLC23427Zm00001d00001	no.imprint	na.te	na.te	no.imprint	na.te	TE	no.imprint	variable	matched.call	constitutive	TRUE	FALSE	motif1	has.motif	no.imprint_variable	NA.TE	NA
RLC24815Zm00001d00001	not.detected	NA	NA	no.imprint	na.te	TE	no.imprint	variable	mismatched_call	constitutive	FALSE	FALSE	no.motif	no.motif	no.imprint_variable	NA.TE	NA
RLC24851Zm00001d00001	not.detected	NA	NA	no.imprint	na.te	TE	no.imprint	variable	mismatched_call	constitutive	FALSE	FALSE	no.motif	no.motif	no.imprint_variable	NA.TE	NA
RLG00001Zm00001d00091	MEG	na.te	na.te	no.imprint	na.te	TE	matTE	variable	mismatched_call	endo.preferred	FALSE	FALSE	no.motif	no.motif	matTE_variable	NA.TE	NA
RLG00001Zm00001d00675	not.detected	NA	NA	no.imprint	na.te	TE	no.imprint	variable	mismatched_call	endo.preferred	FALSE	FALSE	no.motif	no.motif	no.imprint_variable	NA.TE	NA
RLG00001Zm00001d00862	no.imprint	na.te	na.te	no.imprint	na.te	TE	no.imprint	variable	matched.call	constitutive	FALSE	FALSE	no.motif	no.motif	no.imprint_variable	NA.TE	NA
RLG00001Zm00001d01316	no.imprint	na.te	na.te	not.detected	NA	TE	no.imprint	variable	mismatched_call	endo.preferred	TRUE	TRUE	both	has.motif	no.imprint_variable	NA.TE	NA
RLG00001Zm00001d01678	not.detected	NA	NA	no.imprint	na.te	TE	no.imprint	variable	mismatched_call	constitutive	FALSE	FALSE	no.motif	no.motif	no.imprint_variable	NA.TE	NA
RLG00001Zm00001d02054	no.imprint	na.te	na.te	no.imprint	na.te	TE	no.imprint	variable	matched.call	constitutive	TRUE	FALSE	motif1	has.motif	no.imprint_variable	NA.TE	NA
RLG00001Zm00001d02223	no.imprint	na.te	na.te	no.imprint	na.te	TE	no.imprint	variable	matched.call	constitutive	FALSE	FALSE	no.motif	no.motif	no.imprint_variable	NA.TE	NA
RLG00001Zm00001d02470	no.imprint	na.te	na.te	no.imprint	na.te	TE	no.imprint	variable	matched.call	constitutive	FALSE	FALSE	no.motif	no.motif	no.imprint_variable	NA.TE	NA
RLG00001Zm00001d03085	no.imprint	na.te	na.te	no.imprint	na.te	TE	no.imprint	variable	matched.call	constitutive	FALSE	FALSE	no.motif	no.motif	no.imprint_variable	NA.TE	NA
RLG00001Zm00001d03358	no.imprint	na.te	na.te	no.imprint	na.te	TE	no.imprint	variable	matched.call	endo.preferred	TRUE	FALSE	motif1	has.motif	no.imprint_variable	NA.TE	NA
RLG00001Zm00001d03450	no.imprint	na.te	na.te	no.imprint	na.te	TE	no.imprint	variable	matched.call	constitutive	FALSE	FALSE	no.motif	no.motif	no.imprint_variable	NA.TE	NA
RLG00001Zm00001d03908	not.detected	NA	NA	no.imprint	na.te	TE	no.imprint	variable	mismatched_call	endo.preferred	TRUE	FALSE	motif1	has.motif	no.imprint_variable	NA.TE	NA
RLG00001Zm00001d03968	no.imprint	na.te	na.te	not.detected	NA	TE	no.imprint	variable	mismatched_call	endo.preferred	TRUE	TRUE	both	has.motif	no.imprint_variable	NA.TE	NA
RLG00001Zm00001d04866	no.imprint	na.te	na.te	no.imprint	na.te	TE	no.imprint	variable	matched.call	endo.preferred	TRUE	FALSE	motif1	has.motif	no.imprint_variable	NA.TE	NA
RLG00001Zm00001d04929	no.imprint	na.te	na.te	not.detected	NA	TE	no.imprint	variable	mismatched_call	constitutive	TRUE	TRUE	both	has.motif	no.imprint_variable	NA.TE	NA
RLG00001Zm00001d05121	not.detected	NA	NA	no.imprint	na.te	TE	no.imprint	variable	mismatched_call	endo.preferred	FALSE	FALSE	no.motif	no.motif	no.imprint_variable	NA.TE	NA
RLG00001Zm00001d05155	no.imprint	na.te	na.te	no.imprint	na.te	TE	no.imprint	variable	matched.call	endo.preferred	FALSE	TRUE	motif2	has.motif	no.imprint_variable	NA.TE	NA
RLG00001Zm00001d05218	no.imprint	na.te	na.te	not.detected	NA	TE	no.imprint	variable	mismatched_call	endo.preferred	TRUE	FALSE	motif1	has.motif	no.imprint_variable	NA.TE	NA
RLG00001Zm00001d05340	no.imprint	na.te	na.te	not.detected	NA	TE	no.imprint	variable	mismatched_call	constitutive	TRUE	FALSE	motif1	has.motif	no.imprint_variable	NA.TE	NA
RLG00001Zm00001d05569	not.detected	NA	NA	no.imprint	na.te	TE	no.imprint	variable	mismatched_call	constitutive	FALSE	FALSE	no.motif	no.motif	no.imprint_variable	NA.TE	NA
RLG00001Zm00001d05621	not.detected	NA	NA	no.imprint	na.te	TE	no.imprint	variable	mismatched_call	endo.preferred	FALSE	FALSE	no.motif	no.motif	no.imprint_variable	NA.TE	NA
RLG00001Zm00001d05685	no.imprint	na.te	na.te	no.imprint	na.te	TE	no.imprint	variable	matched.call	endo.preferred	TRUE	TRUE	both	has.motif	no.imprint_variable	NA.TE	NA
RLG00001Zm00001d05962	not.detected	NA	NA	no.imprint	na.te	TE	no.imprint	variable	mismatched_call	constitutive	TRUE	FALSE	motif1	has.motif	no.imprint_variable	NA.TE	NA
RLG00001Zm00001d06085	no.imprint	na.te	na.te	no.imprint	na.te	TE	no.imprint	variable	matched.call	constitutive	FALSE	TRUE	motif2	has.motif	no.imprint_variable	NA.TE	NA
RLG00001Zm00001d06087	no.imprint	na.te	na.te	not.detected	NA	TE	no.imprint	variable	mismatched_call	endo.preferred	TRUE	FALSE	motif1	has.motif	no.imprint_variable	NA.TE	NA
RLG00001Zm00001d06646	not.detected	NA	NA	no.imprint	na.te	TE	no.imprint	variable	mismatched_call	endo.preferred	TRUE	FALSE	motif1	has.motif	no.imprint_variable	NA.TE	NA
RLG00001Zm00001d06739	no.imprint	na.te	na.te	not.detected	NA	TE	no.imprint	variable	mismatched_call	endo.preferred	FALSE	FALSE	no.motif	no.motif	no.imprint_variable	NA.TE	NA
RLG00001Zm00001d07024	no.imprint	na.te	na.te	no.imprint	na.te	TE	no.imprint	variable	matched.call	constitutive	FALSE	TRUE	motif2	has.motif	no.imprint_variable	NA.TE	NA
RLG00001Zm00001d07067	no.imprint	na.te	na.te	not.detected	NA	TE	no.imprint	variable	mismatched_call	endo.preferred	FALSE	FALSE	no.motif	no.motif	no.imprint_variable	NA.TE	NA
RLG00001Zm00001d07254	no.imprint	na.te	na.te	no.imprint	na.te	TE	no.imprint	variable	matched.call	constitutive	TRUE	FALSE	motif1	has.motif	no.imprint_variable	NA.TE	NA
RLG00001Zm00001d07877	no.imprint	na.te	na.te	not.detected	NA	TE	no.imprint	variable	mismatched_call	endo.preferred	FALSE	FALSE	no.motif	no.motif	no.imprint_variable	NA.TE	NA
RLG00001Zm00001d08026	MEG	na.te	na.te	MEG	na.te	TE	matTE	variable	matched.call	endo.preferred	FALSE	FALSE	no.motif	no.motif	matTE_variable	NA.TE	NA
RLG00001Zm00001d08487	no.imprint	na.te	na.te	no.imprint	na.te	TE	no.imprint	variable	matched.call	endo.preferred	TRUE	FALSE	motif1	has.motif	no.imprint_variable	NA.TE	NA
RLG00001Zm00001d08570	no.imprint	na.te	na.te	no.imprint	na.te	TE	no.imprint	variable	matched.call	endo.preferred	TRUE	FALSE	motif1	has.motif	no.imprint_variable	NA.TE	NA
RLG00001Zm00001d08684	no.imprint	na.te	na.te	no.imprint	na.te	TE	no.imprint	variable	matched.call	constitutive	FALSE	FALSE	no.motif	no.motif	no.imprint_variable	NA.TE	NA
RLG00001Zm00001d08796	no.imprint	na.te	na.te	not.detected	NA	TE	no.imprint	variable	mismatched_call	constitutive	FALSE	TRUE	motif2	has.motif	no.imprint_variable	NA.TE	NA
RLG00001Zm00001d08847	not.detected	NA	NA	no.imprint	na.te	TE	no.imprint	variable	mismatched_call	constitutive	FALSE	FALSE	no.motif	no.motif	no.imprint_variable	NA.TE	NA
RLG00001Zm00001d08878	no.imprint	na.te	na.te	not.detected	NA	TE	no.imprint	variable	mismatched_call	constitutive	FALSE	FALSE	no.motif	no.motif	no.imprint_variable	NA.TE	NA
RLG00001Zm00001d09707	no.imprint	na.te	na.te	no.imprint	na.te	TE	no.imprint	variable	matched.call	endo.preferred	TRUE	FALSE	motif1	has.motif	no.imprint_variable	NA.TE	NA
RLG00001Zm00001d09774	not.detected	NA	NA	no.imprint	na.te	TE	no.imprint	variable	mismatched_call	endo.preferred	TRUE	FALSE	motif1	has.motif	no.imprint_variable	NA.TE	NA
RLG00001Zm00001d10309	PEG	na.te	na.te	PEG	na.te	TE	no.imprint	variable	matched.call	endo.preferred	FALSE	FALSE	no.motif	no.motif	no.imprint_variable	NA.TE	NA
RLG00001Zm00001d10713	no.imprint	na.te	na.te	no.imprint	na.te	TE	no.imprint	variable	matched.call	constitutive	FALSE	TRUE	motif2	has.motif	no.imprint_variable	NA.TE	NA
RLG00001Zm00001d11567	no.imprint	na.te	na.te	no.imprint	na.te	TE	no.imprint	variable	matched.call	constitutive	TRUE	FALSE	motif1	has.motif	no.imprint_variable	NA.TE	NA
RLG00001Zm00001d11724	not.detected	NA	NA	no.imprint	na.te	TE	no.imprint	variable	mismatched_call	constitutive	FALSE	TRUE	motif2	has.motif	no.imprint_variable	NA.TE	NA
RLG00001Zm00001d11795	no.imprint	na.te	na.te	no.imprint	na.te	TE	no.imprint	variable	matched.call	constitutive	TRUE	FALSE	motif1	has.motif	no.imprint_variable	NA.TE	NA
RLG00001Zm00001d12033	not.detected	NA	NA	no.imprint	na.te	TE	no.imprint	variable	mismatched_call	endo.preferred	TRUE	FALSE	motif1	has.motif	no.imprint_variable	NA.TE	NA
RLG00001Zm00001d12236	no.imprint	na.te	na.te	PEG	na.te	TE	no.imprint	variable	mismatched_call	endo.preferred	TRUE	TRUE	both	has.motif	no.imprint_variable	NA.TE	NA
RLG00001Zm00001d12331	not.detected	NA	NA	no.imprint	na.te	TE	no.imprint	variable	mismatched_call	endo.preferred	TRUE	TRUE	both	has.motif	no.imprint_variable	NA.TE	NA
RLG00001Zm00001d12334	MEG	na.te	na.te	MEG	na.te	TE	matTE	variable	matched.call	endo.preferred	TRUE	FALSE	motif1	has.motif	matTE_variable	NA.TE	NA
RLG00001Zm00001d12366	no.imprint	na.te	na.te	no.imprint	na.te	TE	no.imprint	variable	matched.call	constitutive	FALSE	FALSE	no.motif	no.motif	no.imprint_variable	NA.TE	NA
RLG00001Zm00001d12597	no.imprint	na.te	na.te	no.imprint	na.te	TE	no.imprint	variable	matched.call	constitutive	TRUE	TRUE	both	has.motif	no.imprint_variable	NA.TE	NA
RLG00001Zm00001d12618	not.detected	NA	NA	no.imprint	na.te	TE	no.imprint	variable	mismatched_call	constitutive	FALSE	FALSE	no.motif	no.motif	no.imprint_variable	NA.TE	NA
RLG00001Zm00001d12915	no.imprint	na.te	na.te	not.detected	NA	TE	no.imprint	variable	mismatched_call	endo.preferred	TRUE	TRUE	both	has.motif	no.imprint_variable	NA.TE	NA
RLG00001Zm00001d13146	not.detected	NA	NA	no.imprint	na.te	TE	no.imprint	variable	mismatched_call	endo.preferred	FALSE	FALSE	no.motif	no.motif	no.imprint_variable	NA.TE	NA
RLG00001Zm00001d13659	not.detected	NA	NA	no.imprint	na.te	TE	no.imprint	variable	mismatched_call	endo.preferred	TRUE	FALSE	motif1	has.motif	no.imprint_variable	NA.TE	NA
RLG00001Zm00001d13674	no.imprint	na.te	na.te	no.imprint	na.te	TE	no.imprint	variable	matched.call	endo.preferred	TRUE	FALSE	motif1	has.motif	no.imprint_variable	NA.TE	NA
RLG00001Zm00001d13704	not.detected	NA	NA	no.imprint	na.te	TE	no.imprint	variable	mismatched_call	endo.preferred	TRUE	TRUE	both	has.motif	no.imprint_variable	NA.TE	NA
RLG00001Zm00001d13733	not.detected	NA	NA	no.imprint	na.te	TE	no.imprint	variable	mismatched_call	constitutive	TRUE	FALSE	motif1	has.motif	no.imprint_variable	NA.TE	NA
RLG00001Zm00001d13858	no.imprint	na.te	na.te	no.imprint	na.te	TE	no.imprint	variable	matched.call	constitutive	TRUE	FALSE	motif1	has.motif	no.imprint_variable	NA.TE	NA
RLG00001Zm00001d13879	no.imprint	na.te	na.te	not.detected	NA	TE	no.imprint	variable	mismatched_call	constitutive	TRUE	FALSE	motif1	has.motif	no.imprint_variable	NA.TE	NA
RLG00001Zm00001d14017	no.imprint	na.te	na.te	no.imprint	na.te	TE	no.imprint	variable	matched.call	endo.preferred	FALSE	FALSE	no.motif	no.motif	no.imprint_variable	NA.TE	NA
RLG00001Zm00001d14120	no.imprint	na.te	na.te	not.detected	NA	TE	no.imprint	variable	mismatched_call	constitutive	FALSE	FALSE	no.motif	no.motif	no.imprint_variable	NA.TE	NA
RLG00001Zm00001d14160	no.imprint	na.te	na.te	no.imprint	na.te	TE	no.imprint	variable	matched.call	endo.preferred	FALSE	FALSE	no.motif	no.motif	no.imprint_variable	NA.TE	NA
RLG00001Zm00001d14175	not.detected	NA	NA	no.imprint	na.te	TE	no.imprint	variable	mismatched_call	constitutive	TRUE	TRUE	both	has.motif	no.imprint_variable	NA.TE	NA
RLG00001Zm00001d14281	no.imprint	na.te	na.te	not.detected	NA	TE	no.imprint	variable	mismatched_call	endo.preferred	TRUE	FALSE	motif1	has.motif	no.imprint_variable	NA.TE	NA
RLG00001Zm00001d14600	no.imprint	na.te	na.te	no.imprint	na.te	TE	no.imprint	variable	matched.call	constitutive	FALSE	FALSE	no.motif	no.motif	no.imprint_variable	NA.TE	NA
RLG00001Zm00001d14622	no.imprint	na.te	na.te	no.imprint	na.te	TE	no.imprint	variable	matched.call	endo.preferred	TRUE	FALSE	motif1	has.motif	no.imprint_variable	NA.TE	NA
RLG00001Zm00001d14739	no.imprint	na.te	na.te	not.detected	NA	TE	no.imprint	variable	mismatched_call	constitutive	TRUE	FALSE	motif1	has.motif	no.imprint_variable	NA.TE	NA
RLG00001Zm00001d14757	not.detected	NA	NA	no.imprint	na.te	TE	no.imprint	variable	mismatched_call	endo.preferred	FALSE	FALSE	no.motif	no.motif	no.imprint_variable	NA.TE	NA
RLG00001Zm00001d14826	no.imprint	na.te	na.te	no.imprint	na.te	TE	no.imprint	variable	matched.call	constitutive	TRUE	FALSE	motif1	has.motif	no.imprint_variable	NA.TE	NA
RLG00001Zm00001d14914	no.imprint	na.te	na.te	not.detected	NA	TE	no.imprint	variable	mismatched_call	endo.preferred	FALSE	FALSE	no.motif	no.motif	no.imprint_variable	NA.TE	NA
RLG00001Zm00001d14935	no.imprint	na.te	na.te	not.detected	NA	TE	no.imprint	variable	mismatched_call	endo.preferred	FALSE	FALSE	no.motif	no.motif	no.imprint_variable	NA.TE	NA
RLG00001Zm00001d15078	no.imprint	na.te	na.te	not.detected	NA	TE	no.imprint	variable	mismatched_call	endo.preferred	FALSE	FALSE	no.motif	no.motif	no.imprint_variable	NA.TE	NA
RLG00001Zm00001d15083	no.imprint	na.te	na.te	no.imprint	na.te	TE	no.imprint	variable	matched.call	endo.preferred	FALSE	FALSE	no.motif	no.motif	no.imprint_variable	NA.TE	NA
RLG00001Zm00001d15164	not.detected	NA	NA	MEG	na.te	TE	matTE	variable	mismatched_call	endo.preferred	FALSE	FALSE	no.motif	no.motif	matTE_variable	NA.TE	NA
RLG00001Zm00001d15259	not.detected	NA	NA	no.imprint	na.te	TE	no.imprint	variable	mismatched_call	endo.preferred	TRUE	FALSE	motif1	has.motif	no.imprint_variable	NA.TE	NA
RLG00001Zm00001d15359	no.imprint	na.te	na.te	no.imprint	na.te	TE	no.imprint	variable	matched.call	constitutive	TRUE	FALSE	motif1	has.motif	no.imprint_variable	NA.TE	NA
RLG00001Zm00001d15558	not.detected	NA	NA	no.imprint	na.te	TE	no.imprint	variable	mismatched_call	endo.preferred	FALSE	FALSE	no.motif	no.motif	no.imprint_variable	NA.TE	NA
RLG00001Zm00001d15587	no.imprint	na.te	na.te	no.imprint	na.te	TE	no.imprint	variable	matched.call	endo.preferred	FALSE	FALSE	no.motif	no.motif	no.imprint_variable	NA.TE	NA
RLG00001Zm00001d15683	no.imprint	na.te	na.te	no.imprint	na.te	TE	no.imprint	variable	matched.call	endo.preferred	TRUE	TRUE	both	has.motif	no.imprint_variable	NA.TE	NA
RLG00001Zm00001d15720	no.imprint	na.te	na.te	no.imprint	na.te	TE	no.imprint	variable	matched.call	endo.preferred	TRUE	FALSE	motif1	has.motif	no.imprint_variable	NA.TE	NA
RLG00001Zm00001d15727	no.imprint	na.te	na.te	no.imprint	na.te	TE	no.imprint	variable	matched.call	constitutive	FALSE	FALSE	no.motif	no.motif	no.imprint_variable	NA.TE	NA
RLG00001Zm00001d15801	not.detected	NA	NA	no.imprint	na.te	TE	no.imprint	variable	mismatched_call	constitutive	TRUE	FALSE	motif1	has.motif	no.imprint_variable	NA.TE	NA
RLG00001Zm00001d16039	no.imprint	na.te	na.te	no.imprint	na.te	TE	no.imprint	variable	matched.call	constitutive	TRUE	FALSE	motif1	has.motif	no.imprint_variable	NA.TE	NA
RLG00001Zm00001d16040	no.imprint	na.te	na.te	not.detected	NA	TE	no.imprint	variable	mismatched_call	constitutive	TRUE	FALSE	motif1	has.motif	no.imprint_variable	NA.TE	NA
RLG00001Zm00001d16068	no.imprint	na.te	na.te	no.imprint	na.te	TE	no.imprint	variable	matched.call	constitutive	TRUE	FALSE	motif1	has.motif	no.imprint_variable	NA.TE	NA
RLG00001Zm00001d16107	no.imprint	na.te	na.te	not.detected	NA	TE	no.imprint	variable	mismatched_call	endo.preferred	TRUE	FALSE	motif1	has.motif	no.imprint_variable	NA.TE	NA
RLG00003Zm00001d00016	MEG	na.te	na.te	MEG	na.te	TE	matTE	variable	matched.call	endo.preferred	FALSE	TRUE	motif2	has.motif	matTE_variable	NA.TE	NA
RLG00003Zm00001d00241	no.imprint	na.te	na.te	no.imprint	na.te	TE	no.imprint	variable	matched.call	endo.preferred	FALSE	TRUE	motif2	has.motif	no.imprint_variable	NA.TE	NA
RLG00003Zm00001d00425	not.detected	NA	NA	no.imprint	na.te	TE	no.imprint	variable	mismatched_call	endo.preferred	FALSE	FALSE	no.motif	no.motif	no.imprint_variable	NA.TE	NA
RLG00003Zm00001d00993	no.imprint	na.te	na.te	no.imprint	na.te	TE	no.imprint	variable	matched.call	endo.preferred	FALSE	FALSE	no.motif	no.motif	no.imprint_variable	NA.TE	NA
RLG00003Zm00001d01252	not.detected	NA	NA	no.imprint	na.te	TE	no.imprint	variable	mismatched_call	endo.preferred	FALSE	FALSE	no.motif	no.motif	no.imprint_variable	NA.TE	NA
RLG00003Zm00001d01276	no.imprint	na.te	na.te	no.imprint	na.te	TE	no.imprint	variable	matched.call	constitutive	TRUE	TRUE	both	has.motif	no.imprint_variable	NA.TE	NA
RLG00003Zm00001d01354	MEG	na.te	na.te	no.imprint	na.te	TE	matTE	variable	mismatched_call	endo.preferred	FALSE	TRUE	motif2	has.motif	matTE_variable	NA.TE	NA
RLG00003Zm00001d02516	MEG	na.te	na.te	MEG	na.te	TE	matTE	variable	matched.call	endo.preferred	FALSE	FALSE	no.motif	no.motif	matTE_variable	NA.TE	NA
RLG00003Zm00001d02959	no.imprint	na.te	na.te	no.imprint	na.te	TE	no.imprint	variable	matched.call	endo.preferred	TRUE	TRUE	both	has.motif	no.imprint_variable	NA.TE	NA
RLG00003Zm00001d03116	not.detected	NA	NA	no.imprint	na.te	TE	no.imprint	variable	mismatched_call	constitutive	FALSE	TRUE	motif2	has.motif	no.imprint_variable	NA.TE	NA
RLG00003Zm00001d03419	no.imprint	na.te	na.te	no.imprint	na.te	TE	no.imprint	variable	matched.call	constitutive	FALSE	FALSE	no.motif	no.motif	no.imprint_variable	NA.TE	NA
RLG00003Zm00001d03453	no.imprint	na.te	na.te	not.detected	NA	TE	no.imprint	variable	mismatched_call	constitutive	FALSE	TRUE	motif2	has.motif	no.imprint_variable	NA.TE	NA
RLG00003Zm00001d03514	no.imprint	na.te	na.te	no.imprint	na.te	TE	no.imprint	variable	matched.call	constitutive	FALSE	TRUE	motif2	has.motif	no.imprint_variable	NA.TE	NA
RLG00003Zm00001d03589	not.detected	NA	NA	no.imprint	na.te	TE	no.imprint	variable	mismatched_call	constitutive	FALSE	FALSE	no.motif	no.motif	no.imprint_variable	NA.TE	NA
RLG00003Zm00001d03828	no.imprint	na.te	na.te	not.detected	NA	TE	no.imprint	variable	mismatched_call	constitutive	FALSE	FALSE	no.motif	no.motif	no.imprint_variable	NA.TE	NA
RLG00003Zm00001d03882	no.imprint	na.te	na.te	no.imprint	na.te	TE	no.imprint	variable	matched.call	endo.preferred	FALSE	FALSE	no.motif	no.motif	no.imprint_variable	NA.TE	NA
RLG00003Zm00001d04114	not.detected	NA	NA	no.imprint	na.te	TE	no.imprint	variable	mismatched_call	endo.preferred	TRUE	TRUE	both	has.motif	no.imprint_variable	NA.TE	NA
RLG00003Zm00001d04293	no.imprint	na.te	na.te	no.imprint	na.te	TE	no.imprint	variable	matched.call	endo.preferred	FALSE	TRUE	motif2	has.motif	no.imprint_variable	NA.TE	NA
RLG00003Zm00001d04713	no.imprint	na.te	na.te	no.imprint	na.te	TE	no.imprint	variable	matched.call	constitutive	FALSE	TRUE	motif2	has.motif	no.imprint_variable	NA.TE	NA
RLG00003Zm00001d05310	no.imprint	na.te	na.te	no.imprint	na.te	TE	no.imprint	variable	matched.call	constitutive	FALSE	TRUE	motif2	has.motif	no.imprint_variable	NA.TE	NA
RLG00003Zm00001d05312	not.detected	NA	NA	no.imprint	na.te	TE	no.imprint	variable	mismatched_call	constitutive	FALSE	FALSE	no.motif	no.motif	no.imprint_variable	NA.TE	NA
RLG00003Zm00001d05881	not.detected	NA	NA	no.imprint	na.te	TE	no.imprint	variable	mismatched_call	constitutive	FALSE	FALSE	no.motif	no.motif	no.imprint_variable	NA.TE	NA
RLG00003Zm00001d06008	no.imprint	na.te	na.te	not.detected	NA	TE	no.imprint	variable	mismatched_call	constitutive	FALSE	TRUE	motif2	has.motif	no.imprint_variable	NA.TE	NA
RLG00003Zm00001d06034	not.detected	NA	NA	no.imprint	na.te	TE	no.imprint	variable	mismatched_call	constitutive	TRUE	FALSE	motif1	has.motif	no.imprint_variable	NA.TE	NA
RLG00003Zm00001d06703	no.imprint	na.te	na.te	not.detected	NA	TE	no.imprint	variable	mismatched_call	endo.preferred	FALSE	FALSE	no.motif	no.motif	no.imprint_variable	NA.TE	NA
RLG00003Zm00001d06930	no.imprint	na.te	na.te	not.detected	NA	TE	no.imprint	variable	mismatched_call	constitutive	TRUE	FALSE	motif1	has.motif	no.imprint_variable	NA.TE	NA
RLG00003Zm00001d07207	no.imprint	na.te	na.te	not.detected	NA	TE	no.imprint	variable	mismatched_call	endo.preferred	TRUE	FALSE	motif1	has.motif	no.imprint_variable	NA.TE	NA
RLG00003Zm00001d07287	no.imprint	na.te	na.te	no.imprint	na.te	TE	no.imprint	variable	matched.call	constitutive	FALSE	TRUE	motif2	has.motif	no.imprint_variable	NA.TE	NA
RLG00003Zm00001d07399	not.detected	NA	NA	no.imprint	na.te	TE	no.imprint	variable	mismatched_call	constitutive	FALSE	TRUE	motif2	has.motif	no.imprint_variable	NA.TE	NA
RLG00003Zm00001d07418	no.imprint	na.te	na.te	no.imprint	na.te	TE	no.imprint	variable	matched.call	constitutive	FALSE	TRUE	motif2	has.motif	no.imprint_variable	NA.TE	NA
RLG00003Zm00001d07523	no.imprint	na.te	na.te	no.imprint	na.te	TE	no.imprint	variable	matched.call	constitutive	FALSE	TRUE	motif2	has.motif	no.imprint_variable	NA.TE	NA
RLG00003Zm00001d07530	no.imprint	na.te	na.te	no.imprint	na.te	TE	no.imprint	variable	matched.call	endo.preferred	FALSE	FALSE	no.motif	no.motif	no.imprint_variable	NA.TE	NA
RLG00003Zm00001d07559	no.imprint	na.te	na.te	no.imprint	na.te	TE	no.imprint	variable	matched.call	constitutive	FALSE	FALSE	no.motif	no.motif	no.imprint_variable	NA.TE	NA
RLG00003Zm00001d07640	no.imprint	na.te	na.te	no.imprint	na.te	TE	no.imprint	variable	matched.call	constitutive	FALSE	TRUE	motif2	has.motif	no.imprint_variable	NA.TE	NA
RLG00003Zm00001d07748	not.detected	NA	NA	MEG	na.te	TE	matTE	variable	mismatched_call	endo.preferred	FALSE	FALSE	no.motif	no.motif	matTE_variable	NA.TE	NA
RLG00003Zm00001d07886	no.imprint	na.te	na.te	no.imprint	na.te	TE	no.imprint	variable	matched.call	constitutive	FALSE	FALSE	no.motif	no.motif	no.imprint_variable	NA.TE	NA
RLG00003Zm00001d08035	no.imprint	na.te	na.te	no.imprint	na.te	TE	no.imprint	variable	matched.call	endo.preferred	FALSE	TRUE	motif2	has.motif	no.imprint_variable	NA.TE	NA
RLG00003Zm00001d08233	not.detected	NA	NA	no.imprint	na.te	TE	no.imprint	variable	mismatched_call	endo.preferred	FALSE	FALSE	no.motif	no.motif	no.imprint_variable	NA.TE	NA
RLG00003Zm00001d08254	no.imprint	na.te	na.te	no.imprint	na.te	TE	no.imprint	variable	matched.call	constitutive	FALSE	FALSE	no.motif	no.motif	no.imprint_variable	NA.TE	NA
RLG00003Zm00001d08479	no.imprint	na.te	na.te	not.detected	NA	TE	no.imprint	variable	mismatched_call	endo.preferred	FALSE	TRUE	motif2	has.motif	no.imprint_variable	NA.TE	NA
RLG00003Zm00001d08553	not.detected	NA	NA	no.imprint	na.te	TE	no.imprint	variable	mismatched_call	constitutive	FALSE	TRUE	motif2	has.motif	no.imprint_variable	NA.TE	NA
RLG00003Zm00001d08625	no.imprint	na.te	na.te	no.imprint	na.te	TE	no.imprint	variable	matched.call	endo.preferred	FALSE	TRUE	motif2	has.motif	no.imprint_variable	NA.TE	NA
RLG00003Zm00001d08891	no.imprint	na.te	na.te	no.imprint	na.te	TE	no.imprint	variable	matched.call	constitutive	FALSE	FALSE	no.motif	no.motif	no.imprint_variable	NA.TE	NA
RLG00003Zm00001d09166	not.detected	NA	NA	no.imprint	na.te	TE	no.imprint	variable	mismatched_call	endo.preferred	FALSE	FALSE	no.motif	no.motif	no.imprint_variable	NA.TE	NA
RLG00003Zm00001d09207	no.imprint	na.te	na.te	no.imprint	na.te	TE	no.imprint	variable	matched.call	constitutive	FALSE	FALSE	no.motif	no.motif	no.imprint_variable	NA.TE	NA
RLG00003Zm00001d09246	no.imprint	na.te	na.te	no.imprint	na.te	TE	no.imprint	variable	matched.call	endo.preferred	FALSE	FALSE	no.motif	no.motif	no.imprint_variable	NA.TE	NA
RLG00003Zm00001d09849	no.imprint	na.te	na.te	not.detected	NA	TE	no.imprint	variable	mismatched_call	endo.preferred	TRUE	TRUE	both	has.motif	no.imprint_variable	NA.TE	NA
RLG00003Zm00001d09990	not.detected	NA	NA	no.imprint	na.te	TE	no.imprint	variable	mismatched_call	constitutive	FALSE	TRUE	motif2	has.motif	no.imprint_variable	NA.TE	NA
RLG00003Zm00001d10326	no.imprint	na.te	na.te	not.detected	NA	TE	no.imprint	variable	mismatched_call	endo.preferred	FALSE	FALSE	no.motif	no.motif	no.imprint_variable	NA.TE	NA
RLG00003Zm00001d10491	no.imprint	na.te	na.te	no.imprint	na.te	TE	no.imprint	variable	matched.call	constitutive	TRUE	FALSE	motif1	has.motif	no.imprint_variable	NA.TE	NA
RLG00003Zm00001d10767	no.imprint	na.te	na.te	no.imprint	na.te	TE	no.imprint	variable	matched.call	endo.preferred	FALSE	TRUE	motif2	has.motif	no.imprint_variable	NA.TE	NA
RLG00003Zm00001d10817	not.detected	NA	NA	no.imprint	na.te	TE	no.imprint	variable	mismatched_call	constitutive	FALSE	TRUE	motif2	has.motif	no.imprint_variable	NA.TE	NA
RLG00003Zm00001d10894	no.imprint	na.te	na.te	no.imprint	na.te	TE	no.imprint	variable	matched.call	constitutive	TRUE	FALSE	motif1	has.motif	no.imprint_variable	NA.TE	NA
RLG00003Zm00001d11025	not.detected	NA	NA	no.imprint	na.te	TE	no.imprint	variable	mismatched_call	constitutive	FALSE	FALSE	no.motif	no.motif	no.imprint_variable	NA.TE	NA
RLG00003Zm00001d11059	no.imprint	na.te	na.te	no.imprint	na.te	TE	no.imprint	variable	matched.call	endo.preferred	FALSE	TRUE	motif2	has.motif	no.imprint_variable	NA.TE	NA
RLG00003Zm00001d11349	no.imprint	na.te	na.te	not.detected	NA	TE	no.imprint	variable	mismatched_call	constitutive	FALSE	TRUE	motif2	has.motif	no.imprint_variable	NA.TE	NA
RLG00003Zm00001d11650	no.imprint	na.te	na.te	no.imprint	na.te	TE	no.imprint	variable	matched.call	constitutive	FALSE	FALSE	no.motif	no.motif	no.imprint_variable	NA.TE	NA
RLG00003Zm00001d11759	not.detected	NA	NA	no.imprint	na.te	TE	no.imprint	variable	mismatched_call	endo.preferred	TRUE	FALSE	motif1	has.motif	no.imprint_variable	NA.TE	NA
RLG00003Zm00001d11923	no.imprint	na.te	na.te	no.imprint	na.te	TE	no.imprint	variable	matched.call	endo.preferred	FALSE	FALSE	no.motif	no.motif	no.imprint_variable	NA.TE	NA
RLG00003Zm00001d11981	no.imprint	na.te	na.te	no.imprint	na.te	TE	no.imprint	variable	matched.call	endo.preferred	FALSE	FALSE	no.motif	no.motif	no.imprint_variable	NA.TE	NA
RLG00003Zm00001d12059	not.detected	NA	NA	no.imprint	na.te	TE	no.imprint	variable	mismatched_call	constitutive	FALSE	TRUE	motif2	has.motif	no.imprint_variable	NA.TE	NA
RLG00003Zm00001d12073	not.detected	NA	NA	no.imprint	na.te	TE	no.imprint	variable	mismatched_call	endo.preferred	TRUE	TRUE	both	has.motif	no.imprint_variable	NA.TE	NA
RLG00003Zm00001d12258	not.detected	NA	NA	no.imprint	na.te	TE	no.imprint	variable	mismatched_call	endo.preferred	FALSE	FALSE	no.motif	no.motif	no.imprint_variable	NA.TE	NA
RLG00003Zm00001d12304	no.imprint	na.te	na.te	no.imprint	na.te	TE	no.imprint	variable	matched.call	endo.preferred	FALSE	TRUE	motif2	has.motif	no.imprint_variable	NA.TE	NA
RLG00003Zm00001d12605	no.imprint	na.te	na.te	no.imprint	na.te	TE	no.imprint	variable	matched.call	endo.preferred	TRUE	TRUE	both	has.motif	no.imprint_variable	NA.TE	NA
RLG00003Zm00001d12800	no.imprint	na.te	na.te	no.imprint	na.te	TE	no.imprint	variable	matched.call	constitutive	TRUE	FALSE	motif1	has.motif	no.imprint_variable	NA.TE	NA
RLG00003Zm00001dS0083	no.imprint	na.te	na.te	no.imprint	na.te	TE	no.imprint	variable	matched.call	constitutive	FALSE	FALSE	no.motif	no.motif	no.imprint_variable	NA.TE	NA
RLG00005Zm00001d00152	not.detected	NA	NA	no.imprint	na.te	TE	no.imprint	variable	mismatched_call	constitutive	FALSE	FALSE	no.motif	no.motif	no.imprint_variable	NA.TE	NA
RLG00005Zm00001d00247	no.imprint	na.te	na.te	not.detected	NA	TE	no.imprint	variable	mismatched_call	constitutive	FALSE	FALSE	no.motif	no.motif	no.imprint_variable	NA.TE	NA
RLG00005Zm00001d00356	no.imprint	na.te	na.te	no.imprint	na.te	TE	no.imprint	variable	matched.call	constitutive	FALSE	FALSE	no.motif	no.motif	no.imprint_variable	NA.TE	NA
RLG00005Zm00001d00390	no.imprint	na.te	na.te	no.imprint	na.te	TE	no.imprint	variable	matched.call	constitutive	TRUE	FALSE	motif1	has.motif	no.imprint_variable	NA.TE	NA
RLG00005Zm00001d00522	no.imprint	na.te	na.te	not.detected	NA	TE	no.imprint	variable	mismatched_call	endo.preferred	FALSE	FALSE	no.motif	no.motif	no.imprint_variable	NA.TE	NA
RLG00005Zm00001d00815	not.detected	NA	NA	no.imprint	na.te	TE	no.imprint	variable	mismatched_call	constitutive	FALSE	FALSE	no.motif	no.motif	no.imprint_variable	NA.TE	NA
RLG00005Zm00001d00900	not.detected	NA	NA	no.imprint	na.te	TE	no.imprint	variable	mismatched_call	endo.preferred	FALSE	FALSE	no.motif	no.motif	no.imprint_variable	NA.TE	NA
RLG00005Zm00001d01031	no.imprint	na.te	na.te	MEG	na.te	TE	matTE	variable	mismatched_call	endo.preferred	TRUE	FALSE	motif1	has.motif	matTE_variable	NA.TE	NA
RLG00005Zm00001d01209	MEG	na.te	na.te	no.imprint	na.te	TE	matTE	variable	mismatched_call	endo.preferred	TRUE	FALSE	motif1	has.motif	matTE_variable	NA.TE	NA
RLG00005Zm00001d01356	no.imprint	na.te	na.te	no.imprint	na.te	TE	no.imprint	variable	matched.call	endo.preferred	TRUE	FALSE	motif1	has.motif	no.imprint_variable	NA.TE	NA
RLG00005Zm00001d01389	no.imprint	na.te	na.te	no.imprint	na.te	TE	no.imprint	variable	matched.call	constitutive	TRUE	FALSE	motif1	has.motif	no.imprint_variable	NA.TE	NA
RLG00005Zm00001d01844	MEG	na.te	na.te	no.imprint	na.te	TE	matTE	variable	mismatched_call	endo.preferred	TRUE	FALSE	motif1	has.motif	matTE_variable	NA.TE	NA
RLG00005Zm00001d02167	not.detected	NA	NA	no.imprint	na.te	TE	no.imprint	variable	mismatched_call	endo.preferred	FALSE	FALSE	no.motif	no.motif	no.imprint_variable	NA.TE	NA
RLG00005Zm00001d02412	not.detected	NA	NA	no.imprint	na.te	TE	no.imprint	variable	mismatched_call	constitutive	FALSE	FALSE	no.motif	no.motif	no.imprint_variable	NA.TE	NA
RLG00005Zm00001d02421	not.detected	NA	NA	PEG	na.te	TE	no.imprint	variable	mismatched_call	constitutive	TRUE	FALSE	motif1	has.motif	no.imprint_variable	NA.TE	NA
RLG00005Zm00001d02701	no.imprint	na.te	na.te	no.imprint	na.te	TE	no.imprint	variable	matched.call	constitutive	TRUE	TRUE	both	has.motif	no.imprint_variable	NA.TE	NA
RLG00005Zm00001d03052	no.imprint	na.te	na.te	no.imprint	na.te	TE	no.imprint	variable	matched.call	constitutive	FALSE	FALSE	no.motif	no.motif	no.imprint_variable	NA.TE	NA
RLG00005Zm00001d03485	no.imprint	na.te	na.te	no.imprint	na.te	TE	no.imprint	variable	matched.call	endo.preferred	FALSE	FALSE	no.motif	no.motif	no.imprint_variable	NA.TE	NA
RLG00005Zm00001d03540	not.detected	NA	NA	no.imprint	na.te	TE	no.imprint	variable	mismatched_call	constitutive	FALSE	FALSE	no.motif	no.motif	no.imprint_variable	NA.TE	NA
RLG00005Zm00001d03900	no.imprint	na.te	na.te	no.imprint	na.te	TE	no.imprint	variable	matched.call	constitutive	FALSE	FALSE	no.motif	no.motif	no.imprint_variable	NA.TE	NA
RLG00005Zm00001d03931	no.imprint	na.te	na.te	no.imprint	na.te	TE	no.imprint	variable	matched.call	constitutive	TRUE	FALSE	motif1	has.motif	no.imprint_variable	NA.TE	NA
RLG00005Zm00001d04046	no.imprint	na.te	na.te	no.imprint	na.te	TE	no.imprint	variable	matched.call	endo.preferred	TRUE	FALSE	motif1	has.motif	no.imprint_variable	NA.TE	NA
RLG00005Zm00001d04106	not.detected	NA	NA	no.imprint	na.te	TE	no.imprint	variable	mismatched_call	constitutive	TRUE	FALSE	motif1	has.motif	no.imprint_variable	NA.TE	NA
RLG00006Zm00001d00419	no.imprint	na.te	na.te	no.imprint	na.te	TE	no.imprint	variable	matched.call	endo.preferred	TRUE	FALSE	motif1	has.motif	no.imprint_variable	NA.TE	NA
RLG00006Zm00001d00435	not.detected	NA	NA	no.imprint	na.te	TE	no.imprint	variable	mismatched_call	constitutive	TRUE	FALSE	motif1	has.motif	no.imprint_variable	NA.TE	NA
RLG00006Zm00001d00451	not.detected	NA	NA	no.imprint	na.te	TE	no.imprint	variable	mismatched_call	endo.preferred	TRUE	TRUE	both	has.motif	no.imprint_variable	NA.TE	NA
RLG00006Zm00001d00563	no.imprint	na.te	na.te	no.imprint	na.te	TE	no.imprint	variable	matched.call	endo.preferred	FALSE	FALSE	no.motif	no.motif	no.imprint_variable	NA.TE	NA
RLG00006Zm00001d00699	no.imprint	na.te	na.te	not.detected	NA	TE	no.imprint	variable	mismatched_call	endo.preferred	TRUE	FALSE	motif1	has.motif	no.imprint_variable	NA.TE	NA
RLG00006Zm00001d00826	no.imprint	na.te	na.te	no.imprint	na.te	TE	no.imprint	variable	matched.call	endo.preferred	TRUE	FALSE	motif1	has.motif	no.imprint_variable	NA.TE	NA
RLG00006Zm00001d01168	not.detected	NA	NA	no.imprint	na.te	TE	no.imprint	variable	mismatched_call	endo.preferred	TRUE	FALSE	motif1	has.motif	no.imprint_variable	NA.TE	NA
RLG00006Zm00001d01260	not.detected	NA	NA	no.imprint	na.te	TE	no.imprint	variable	mismatched_call	endo.preferred	FALSE	FALSE	no.motif	no.motif	no.imprint_variable	NA.TE	NA
RLG00006Zm00001d01288	no.imprint	na.te	na.te	no.imprint	na.te	TE	no.imprint	variable	matched.call	endo.preferred	TRUE	FALSE	motif1	has.motif	no.imprint_variable	NA.TE	NA
RLG00006Zm00001d01377	no.imprint	na.te	na.te	not.detected	NA	TE	no.imprint	variable	mismatched_call	endo.preferred	TRUE	TRUE	both	has.motif	no.imprint_variable	NA.TE	NA
RLG00006Zm00001d01628	no.imprint	na.te	na.te	no.imprint	na.te	TE	no.imprint	variable	matched.call	constitutive	TRUE	FALSE	motif1	has.motif	no.imprint_variable	NA.TE	NA
RLG00006Zm00001d01631	no.imprint	na.te	na.te	MEG	na.te	TE	matTE	variable	mismatched_call	endo.preferred	TRUE	FALSE	motif1	has.motif	matTE_variable	NA.TE	NA
RLG00006Zm00001d01644	no.imprint	na.te	na.te	not.detected	NA	TE	no.imprint	variable	mismatched_call	endo.preferred	TRUE	FALSE	motif1	has.motif	no.imprint_variable	NA.TE	NA
RLG00006Zm00001d01804	no.imprint	na.te	na.te	no.imprint	na.te	TE	no.imprint	variable	matched.call	endo.preferred	TRUE	TRUE	both	has.motif	no.imprint_variable	NA.TE	NA
RLG00006Zm00001d01945	no.imprint	na.te	na.te	no.imprint	na.te	TE	no.imprint	variable	matched.call	endo.preferred	TRUE	FALSE	motif1	has.motif	no.imprint_variable	NA.TE	NA
RLG00006Zm00001d02033	no.imprint	na.te	na.te	no.imprint	na.te	TE	no.imprint	variable	matched.call	endo.preferred	TRUE	FALSE	motif1	has.motif	no.imprint_variable	NA.TE	NA
RLG00006Zm00001d02104	no.imprint	na.te	na.te	no.imprint	na.te	TE	no.imprint	variable	matched.call	endo.preferred	FALSE	FALSE	no.motif	no.motif	no.imprint_variable	NA.TE	NA
RLG00006Zm00001d02218	no.imprint	na.te	na.te	no.imprint	na.te	TE	no.imprint	variable	matched.call	endo.preferred	TRUE	FALSE	motif1	has.motif	no.imprint_variable	NA.TE	NA
RLG00006Zm00001d02291	no.imprint	na.te	na.te	no.imprint	na.te	TE	no.imprint	variable	matched.call	endo.preferred	TRUE	FALSE	motif1	has.motif	no.imprint_variable	NA.TE	NA
RLG00006Zm00001d02296	no.imprint	na.te	na.te	no.imprint	na.te	TE	no.imprint	variable	matched.call	constitutive	TRUE	FALSE	motif1	has.motif	no.imprint_variable	NA.TE	NA
RLG00006Zm00001d02386	no.imprint	na.te	na.te	not.detected	NA	TE	no.imprint	variable	mismatched_call	constitutive	TRUE	FALSE	motif1	has.motif	no.imprint_variable	NA.TE	NA
RLG00006Zm00001d02432	no.imprint	na.te	na.te	not.detected	NA	TE	no.imprint	variable	mismatched_call	endo.preferred	TRUE	TRUE	both	has.motif	no.imprint_variable	NA.TE	NA
RLG00006Zm00001d02746	not.detected	NA	NA	no.imprint	na.te	TE	no.imprint	variable	mismatched_call	endo.preferred	TRUE	FALSE	motif1	has.motif	no.imprint_variable	NA.TE	NA
RLG00006Zm00001d02809	no.imprint	na.te	na.te	not.detected	NA	TE	no.imprint	variable	mismatched_call	endo.preferred	TRUE	FALSE	motif1	has.motif	no.imprint_variable	NA.TE	NA
RLG00006Zm00001d02852	no.imprint	na.te	na.te	not.detected	NA	TE	no.imprint	variable	mismatched_call	endo.preferred	TRUE	FALSE	motif1	has.motif	no.imprint_variable	NA.TE	NA
RLG00006Zm00001d03065	not.detected	NA	NA	no.imprint	na.te	TE	no.imprint	variable	mismatched_call	endo.preferred	TRUE	FALSE	motif1	has.motif	no.imprint_variable	NA.TE	NA
RLG00006Zm00001d03129	not.detected	NA	NA	no.imprint	na.te	TE	no.imprint	variable	mismatched_call	endo.preferred	TRUE	FALSE	motif1	has.motif	no.imprint_variable	NA.TE	NA
RLG00006Zm00001d03329	no.imprint	na.te	na.te	not.detected	NA	TE	no.imprint	variable	mismatched_call	endo.preferred	TRUE	FALSE	motif1	has.motif	no.imprint_variable	NA.TE	NA
RLG00006Zm00001d03469	no.imprint	na.te	na.te	no.imprint	na.te	TE	no.imprint	variable	matched.call	endo.preferred	TRUE	FALSE	motif1	has.motif	no.imprint_variable	NA.TE	NA
RLG00006Zm00001d03634	no.imprint	na.te	na.te	no.imprint	na.te	TE	no.imprint	variable	matched.call	endo.preferred	TRUE	FALSE	motif1	has.motif	no.imprint_variable	NA.TE	NA
RLG00006Zm00001d03817	no.imprint	na.te	na.te	not.detected	NA	TE	no.imprint	variable	mismatched_call	constitutive	TRUE	FALSE	motif1	has.motif	no.imprint_variable	NA.TE	NA
RLG00006Zm00001d03857	not.detected	NA	NA	no.imprint	na.te	TE	no.imprint	variable	mismatched_call	endo.preferred	TRUE	TRUE	both	has.motif	no.imprint_variable	NA.TE	NA
RLG00006Zm00001d03900	no.imprint	na.te	na.te	no.imprint	na.te	TE	no.imprint	variable	matched.call	endo.preferred	TRUE	TRUE	both	has.motif	no.imprint_variable	NA.TE	NA
RLG00006Zm00001d03956	not.detected	NA	NA	no.imprint	na.te	TE	no.imprint	variable	mismatched_call	endo.preferred	TRUE	FALSE	motif1	has.motif	no.imprint_variable	NA.TE	NA
RLG00006Zm00001d03982	no.imprint	na.te	na.te	not.detected	NA	TE	no.imprint	variable	mismatched_call	endo.preferred	TRUE	FALSE	motif1	has.motif	no.imprint_variable	NA.TE	NA
RLG00006Zm00001d04086	not.detected	NA	NA	no.imprint	na.te	TE	no.imprint	variable	mismatched_call	endo.preferred	TRUE	FALSE	motif1	has.motif	no.imprint_variable	NA.TE	NA
RLG00006Zm00001dS0004	not.detected	NA	NA	no.imprint	na.te	TE	no.imprint	variable	mismatched_call	constitutive	FALSE	FALSE	no.motif	no.motif	no.imprint_variable	NA.TE	NA
RLG00006Zm00001dS0620	no.imprint	na.te	na.te	no.imprint	na.te	TE	no.imprint	variable	matched.call	endo.preferred	TRUE	FALSE	motif1	has.motif	no.imprint_variable	NA.TE	NA
RLG00006Zm00001dS0682	not.detected	NA	NA	no.imprint	na.te	TE	no.imprint	variable	mismatched_call	endo.preferred	TRUE	FALSE	motif1	has.motif	no.imprint_variable	NA.TE	NA
RLG00006Zm00001dS0744	not.detected	NA	NA	no.imprint	na.te	TE	no.imprint	variable	mismatched_call	constitutive	FALSE	FALSE	no.motif	no.motif	no.imprint_variable	NA.TE	NA
RLG00007Zm00001d00377	no.imprint	na.te	na.te	no.imprint	na.te	TE	no.imprint	variable	matched.call	constitutive	FALSE	FALSE	no.motif	no.motif	no.imprint_variable	NA.TE	NA
RLG00007Zm00001d00382	no.imprint	na.te	na.te	not.detected	NA	TE	no.imprint	variable	mismatched_call	endo.preferred	FALSE	FALSE	no.motif	no.motif	no.imprint_variable	NA.TE	NA
RLG00007Zm00001d00637	no.imprint	na.te	na.te	not.detected	NA	TE	no.imprint	variable	mismatched_call	endo.preferred	TRUE	TRUE	both	has.motif	no.imprint_variable	NA.TE	NA
RLG00007Zm00001d00686	not.detected	NA	NA	no.imprint	na.te	TE	no.imprint	variable	mismatched_call	constitutive	FALSE	FALSE	no.motif	no.motif	no.imprint_variable	NA.TE	NA
RLG00007Zm00001d00692	no.imprint	na.te	na.te	not.detected	NA	TE	no.imprint	variable	mismatched_call	endo.preferred	FALSE	FALSE	no.motif	no.motif	no.imprint_variable	NA.TE	NA
RLG00007Zm00001d00717	no.imprint	na.te	na.te	no.imprint	na.te	TE	no.imprint	variable	matched.call	constitutive	TRUE	FALSE	motif1	has.motif	no.imprint_variable	NA.TE	NA
RLG00007Zm00001d00842	no.imprint	na.te	na.te	not.detected	NA	TE	no.imprint	variable	mismatched_call	constitutive	TRUE	FALSE	motif1	has.motif	no.imprint_variable	NA.TE	NA
RLG00007Zm00001d01190	not.detected	NA	NA	no.imprint	na.te	TE	no.imprint	variable	mismatched_call	endo.preferred	FALSE	FALSE	no.motif	no.motif	no.imprint_variable	NA.TE	NA
RLG00007Zm00001d01204	not.detected	NA	NA	no.imprint	na.te	TE	no.imprint	variable	mismatched_call	constitutive	FALSE	FALSE	no.motif	no.motif	no.imprint_variable	NA.TE	NA
RLG00007Zm00001d01282	not.detected	NA	NA	no.imprint	na.te	TE	no.imprint	variable	mismatched_call	endo.preferred	TRUE	FALSE	motif1	has.motif	no.imprint_variable	NA.TE	NA
RLG00007Zm00001d01439	no.imprint	na.te	na.te	not.detected	NA	TE	no.imprint	variable	mismatched_call	endo.preferred	FALSE	FALSE	no.motif	no.motif	no.imprint_variable	NA.TE	NA
RLG00007Zm00001d01450	no.imprint	na.te	na.te	no.imprint	na.te	TE	no.imprint	variable	matched.call	endo.preferred	FALSE	FALSE	no.motif	no.motif	no.imprint_variable	NA.TE	NA
RLG00007Zm00001d01601	no.imprint	na.te	na.te	not.detected	NA	TE	no.imprint	variable	mismatched_call	endo.preferred	FALSE	FALSE	no.motif	no.motif	no.imprint_variable	NA.TE	NA
RLG00007Zm00001d01786	no.imprint	na.te	na.te	not.detected	NA	TE	no.imprint	variable	mismatched_call	endo.preferred	TRUE	FALSE	motif1	has.motif	no.imprint_variable	NA.TE	NA
RLG00007Zm00001d01789	not.detected	NA	NA	no.imprint	na.te	TE	no.imprint	variable	mismatched_call	endo.preferred	FALSE	FALSE	no.motif	no.motif	no.imprint_variable	NA.TE	NA
RLG00007Zm00001d02209	not.detected	NA	NA	no.imprint	na.te	TE	no.imprint	variable	mismatched_call	endo.preferred	FALSE	FALSE	no.motif	no.motif	no.imprint_variable	NA.TE	NA
RLG00007Zm00001d02231	not.detected	NA	NA	no.imprint	na.te	TE	no.imprint	variable	mismatched_call	endo.preferred	TRUE	FALSE	motif1	has.motif	no.imprint_variable	NA.TE	NA
RLG00007Zm00001d02234	no.imprint	na.te	na.te	no.imprint	na.te	TE	no.imprint	variable	matched.call	endo.preferred	FALSE	FALSE	no.motif	no.motif	no.imprint_variable	NA.TE	NA
RLG00007Zm00001d02338	no.imprint	na.te	na.te	not.detected	NA	TE	no.imprint	variable	mismatched_call	endo.preferred	FALSE	FALSE	no.motif	no.motif	no.imprint_variable	NA.TE	NA
RLG00007Zm00001d02728	no.imprint	na.te	na.te	no.imprint	na.te	TE	no.imprint	variable	matched.call	endo.preferred	TRUE	FALSE	motif1	has.motif	no.imprint_variable	NA.TE	NA
RLG00007Zm00001d02863	no.imprint	na.te	na.te	no.imprint	na.te	TE	no.imprint	variable	matched.call	constitutive	FALSE	FALSE	no.motif	no.motif	no.imprint_variable	NA.TE	NA
RLG00007Zm00001d02921	not.detected	NA	NA	no.imprint	na.te	TE	no.imprint	variable	mismatched_call	endo.preferred	FALSE	FALSE	no.motif	no.motif	no.imprint_variable	NA.TE	NA
RLG00007Zm00001d02928	not.detected	NA	NA	no.imprint	na.te	TE	no.imprint	variable	mismatched_call	endo.preferred	FALSE	FALSE	no.motif	no.motif	no.imprint_variable	NA.TE	NA
RLG00007Zm00001d02975	no.imprint	na.te	na.te	no.imprint	na.te	TE	no.imprint	variable	matched.call	constitutive	TRUE	FALSE	motif1	has.motif	no.imprint_variable	NA.TE	NA
RLG00007Zm00001d02994	not.detected	NA	NA	no.imprint	na.te	TE	no.imprint	variable	mismatched_call	constitutive	FALSE	FALSE	no.motif	no.motif	no.imprint_variable	NA.TE	NA
RLG00007Zm00001d03100	no.imprint	na.te	na.te	not.detected	NA	TE	no.imprint	variable	mismatched_call	endo.preferred	TRUE	FALSE	motif1	has.motif	no.imprint_variable	NA.TE	NA
RLG00007Zm00001d03213	no.imprint	na.te	na.te	no.imprint	na.te	TE	no.imprint	variable	matched.call	endo.preferred	FALSE	FALSE	no.motif	no.motif	no.imprint_variable	NA.TE	NA
RLG00007Zm00001d03246	not.detected	NA	NA	no.imprint	na.te	TE	no.imprint	variable	mismatched_call	endo.preferred	TRUE	FALSE	motif1	has.motif	no.imprint_variable	NA.TE	NA
RLG00008Zm00001d00128	no.imprint	na.te	na.te	no.imprint	na.te	TE	no.imprint	variable	matched.call	constitutive	FALSE	FALSE	no.motif	no.motif	no.imprint_variable	NA.TE	NA
RLG00008Zm00001d00131	no.imprint	na.te	na.te	not.detected	NA	TE	no.imprint	variable	mismatched_call	endo.preferred	FALSE	FALSE	no.motif	no.motif	no.imprint_variable	NA.TE	NA
RLG00008Zm00001d00132	no.imprint	na.te	na.te	no.imprint	na.te	TE	no.imprint	variable	matched.call	endo.preferred	FALSE	FALSE	no.motif	no.motif	no.imprint_variable	NA.TE	NA
RLG00008Zm00001d00364	no.imprint	na.te	na.te	no.imprint	na.te	TE	no.imprint	variable	matched.call	constitutive	TRUE	FALSE	motif1	has.motif	no.imprint_variable	NA.TE	NA
RLG00008Zm00001d00758	not.detected	NA	NA	no.imprint	na.te	TE	no.imprint	variable	mismatched_call	endo.preferred	FALSE	FALSE	no.motif	no.motif	no.imprint_variable	NA.TE	NA
RLG00008Zm00001d01200	no.imprint	na.te	na.te	no.imprint	na.te	TE	no.imprint	variable	matched.call	endo.preferred	FALSE	FALSE	no.motif	no.motif	no.imprint_variable	NA.TE	NA
RLG00008Zm00001d01266	no.imprint	na.te	na.te	not.detected	NA	TE	no.imprint	variable	mismatched_call	constitutive	FALSE	FALSE	no.motif	no.motif	no.imprint_variable	NA.TE	NA
RLG00008Zm00001d01356	no.imprint	na.te	na.te	not.detected	NA	TE	no.imprint	variable	mismatched_call	endo.preferred	FALSE	FALSE	no.motif	no.motif	no.imprint_variable	NA.TE	NA
RLG00008Zm00001d02115	no.imprint	na.te	na.te	no.imprint	na.te	TE	no.imprint	variable	matched.call	endo.preferred	FALSE	FALSE	no.motif	no.motif	no.imprint_variable	NA.TE	NA
RLG00008Zm00001d02154	no.imprint	na.te	na.te	no.imprint	na.te	TE	no.imprint	variable	matched.call	constitutive	FALSE	FALSE	no.motif	no.motif	no.imprint_variable	NA.TE	NA
RLG00008Zm00001d02324	no.imprint	na.te	na.te	no.imprint	na.te	TE	no.imprint	variable	matched.call	constitutive	FALSE	FALSE	no.motif	no.motif	no.imprint_variable	NA.TE	NA
RLG00008Zm00001d02350	no.imprint	na.te	na.te	not.detected	NA	TE	no.imprint	variable	mismatched_call	endo.preferred	FALSE	FALSE	no.motif	no.motif	no.imprint_variable	NA.TE	NA
RLG00008Zm00001d02422	no.imprint	na.te	na.te	no.imprint	na.te	TE	no.imprint	variable	matched.call	constitutive	FALSE	FALSE	no.motif	no.motif	no.imprint_variable	NA.TE	NA
RLG00008Zm00001d02549	no.imprint	na.te	na.te	no.imprint	na.te	TE	no.imprint	variable	matched.call	constitutive	FALSE	FALSE	no.motif	no.motif	no.imprint_variable	NA.TE	NA
RLG00008Zm00001d02622	not.detected	NA	NA	no.imprint	na.te	TE	no.imprint	variable	mismatched_call	constitutive	TRUE	FALSE	motif1	has.motif	no.imprint_variable	NA.TE	NA
RLG00008Zm00001d02634	no.imprint	na.te	na.te	no.imprint	na.te	TE	no.imprint	variable	matched.call	constitutive	FALSE	FALSE	no.motif	no.motif	no.imprint_variable	NA.TE	NA
RLG00008Zm00001d02926	no.imprint	na.te	na.te	no.imprint	na.te	TE	no.imprint	variable	matched.call	endo.preferred	FALSE	FALSE	no.motif	no.motif	no.imprint_variable	NA.TE	NA
RLG00008Zm00001d02941	no.imprint	na.te	na.te	no.imprint	na.te	TE	no.imprint	variable	matched.call	endo.preferred	FALSE	FALSE	no.motif	no.motif	no.imprint_variable	NA.TE	NA
RLG00008Zm00001d02988	not.detected	NA	NA	no.imprint	na.te	TE	no.imprint	variable	mismatched_call	constitutive	TRUE	FALSE	motif1	has.motif	no.imprint_variable	NA.TE	NA
RLG00008Zm00001d02989	no.imprint	na.te	na.te	no.imprint	na.te	TE	no.imprint	variable	matched.call	endo.preferred	TRUE	FALSE	motif1	has.motif	no.imprint_variable	NA.TE	NA
RLG00009Zm00001d00005	no.imprint	na.te	na.te	no.imprint	na.te	TE	no.imprint	variable	matched.call	endo.preferred	TRUE	FALSE	motif1	has.motif	no.imprint_variable	NA.TE	NA
RLG00009Zm00001d00745	no.imprint	na.te	na.te	not.detected	NA	TE	no.imprint	variable	mismatched_call	endo.preferred	TRUE	FALSE	motif1	has.motif	no.imprint_variable	NA.TE	NA
RLG00009Zm00001d00916	not.detected	NA	NA	no.imprint	na.te	TE	no.imprint	variable	mismatched_call	constitutive	TRUE	FALSE	motif1	has.motif	no.imprint_variable	NA.TE	NA
RLG00009Zm00001d00917	not.detected	NA	NA	no.imprint	na.te	TE	no.imprint	variable	mismatched_call	endo.preferred	FALSE	FALSE	no.motif	no.motif	no.imprint_variable	NA.TE	NA
RLG00009Zm00001d00969	no.imprint	na.te	na.te	no.imprint	na.te	TE	no.imprint	variable	matched.call	constitutive	TRUE	FALSE	motif1	has.motif	no.imprint_variable	NA.TE	NA
RLG00009Zm00001d01050	no.imprint	na.te	na.te	not.detected	NA	TE	no.imprint	variable	mismatched_call	endo.preferred	TRUE	FALSE	motif1	has.motif	no.imprint_variable	NA.TE	NA
RLG00009Zm00001d01083	not.detected	NA	NA	no.imprint	na.te	TE	no.imprint	variable	mismatched_call	constitutive	TRUE	FALSE	motif1	has.motif	no.imprint_variable	NA.TE	NA
RLG00009Zm00001d01214	not.detected	NA	NA	no.imprint	na.te	TE	no.imprint	variable	mismatched_call	constitutive	TRUE	FALSE	motif1	has.motif	no.imprint_variable	NA.TE	NA
RLG00009Zm00001d01278	MEG	na.te	na.te	MEG	na.te	TE	matTE	variable	matched.call	endo.preferred	FALSE	FALSE	no.motif	no.motif	matTE_variable	NA.TE	NA
RLG00009Zm00001d01293	not.detected	NA	NA	no.imprint	na.te	TE	no.imprint	variable	mismatched_call	constitutive	TRUE	FALSE	motif1	has.motif	no.imprint_variable	NA.TE	NA
RLG00009Zm00001d01347	no.imprint	na.te	na.te	not.detected	NA	TE	no.imprint	variable	mismatched_call	constitutive	TRUE	FALSE	motif1	has.motif	no.imprint_variable	NA.TE	NA
RLG00009Zm00001d01356	not.detected	NA	NA	no.imprint	na.te	TE	no.imprint	variable	mismatched_call	constitutive	TRUE	FALSE	motif1	has.motif	no.imprint_variable	NA.TE	NA
RLG00009Zm00001d01594	no.imprint	na.te	na.te	no.imprint	na.te	TE	no.imprint	variable	matched.call	endo.preferred	TRUE	FALSE	motif1	has.motif	no.imprint_variable	NA.TE	NA
RLG00009Zm00001d01631	not.detected	NA	NA	no.imprint	na.te	TE	no.imprint	variable	mismatched_call	endo.preferred	TRUE	FALSE	motif1	has.motif	no.imprint_variable	NA.TE	NA
RLG00009Zm00001d01747	no.imprint	na.te	na.te	not.detected	NA	TE	no.imprint	variable	mismatched_call	constitutive	FALSE	FALSE	no.motif	no.motif	no.imprint_variable	NA.TE	NA
RLG00009Zm00001d01814	not.detected	NA	NA	no.imprint	na.te	TE	no.imprint	variable	mismatched_call	constitutive	TRUE	FALSE	motif1	has.motif	no.imprint_variable	NA.TE	NA
RLG00009Zm00001d01824	no.imprint	na.te	na.te	no.imprint	na.te	TE	no.imprint	variable	matched.call	endo.preferred	TRUE	FALSE	motif1	has.motif	no.imprint_variable	NA.TE	NA
RLG00010Zm00001d00008	no.imprint	na.te	na.te	no.imprint	na.te	TE	no.imprint	variable	matched.call	constitutive	FALSE	FALSE	no.motif	no.motif	no.imprint_variable	NA.TE	NA
RLG00010Zm00001d00156	not.detected	NA	NA	no.imprint	na.te	TE	no.imprint	variable	mismatched_call	endo.preferred	FALSE	FALSE	no.motif	no.motif	no.imprint_variable	NA.TE	NA
RLG00010Zm00001d00270	no.imprint	na.te	na.te	no.imprint	na.te	TE	no.imprint	variable	matched.call	constitutive	FALSE	FALSE	no.motif	no.motif	no.imprint_variable	NA.TE	NA
RLG00010Zm00001d00283	no.imprint	na.te	na.te	no.imprint	na.te	TE	no.imprint	variable	matched.call	constitutive	FALSE	FALSE	no.motif	no.motif	no.imprint_variable	NA.TE	NA
RLG00010Zm00001d00375	no.imprint	na.te	na.te	no.imprint	na.te	TE	no.imprint	variable	matched.call	constitutive	TRUE	FALSE	motif1	has.motif	no.imprint_variable	NA.TE	NA
RLG00010Zm00001d00771	not.detected	NA	NA	no.imprint	na.te	TE	no.imprint	variable	mismatched_call	constitutive	TRUE	FALSE	motif1	has.motif	no.imprint_variable	NA.TE	NA
RLG00010Zm00001d00940	no.imprint	na.te	na.te	not.detected	NA	TE	no.imprint	variable	mismatched_call	endo.preferred	FALSE	FALSE	no.motif	no.motif	no.imprint_variable	NA.TE	NA
RLG00010Zm00001d00994	no.imprint	na.te	na.te	no.imprint	na.te	TE	no.imprint	variable	matched.call	constitutive	FALSE	FALSE	no.motif	no.motif	no.imprint_variable	NA.TE	NA
RLG00010Zm00001d01048	no.imprint	na.te	na.te	no.imprint	na.te	TE	no.imprint	variable	matched.call	constitutive	TRUE	FALSE	motif1	has.motif	no.imprint_variable	NA.TE	NA
RLG00010Zm00001d01144	no.imprint	na.te	na.te	not.detected	NA	TE	no.imprint	variable	mismatched_call	constitutive	FALSE	TRUE	motif2	has.motif	no.imprint_variable	NA.TE	NA
RLG00010Zm00001d01158	not.detected	NA	NA	no.imprint	na.te	TE	no.imprint	variable	mismatched_call	endo.preferred	TRUE	FALSE	motif1	has.motif	no.imprint_variable	NA.TE	NA
RLG00010Zm00001d01159	no.imprint	na.te	na.te	no.imprint	na.te	TE	no.imprint	variable	matched.call	constitutive	TRUE	FALSE	motif1	has.motif	no.imprint_variable	NA.TE	NA
RLG00010Zm00001d01172	no.imprint	na.te	na.te	not.detected	NA	TE	no.imprint	variable	mismatched_call	endo.preferred	TRUE	FALSE	motif1	has.motif	no.imprint_variable	NA.TE	NA
RLG00010Zm00001d01175	not.detected	NA	NA	no.imprint	na.te	TE	no.imprint	variable	mismatched_call	endo.preferred	TRUE	FALSE	motif1	has.motif	no.imprint_variable	NA.TE	NA
RLG00010Zm00001d01216	no.imprint	na.te	na.te	not.detected	NA	TE	no.imprint	variable	mismatched_call	constitutive	TRUE	FALSE	motif1	has.motif	no.imprint_variable	NA.TE	NA
RLG00011Zm00001d00210	no.imprint	na.te	na.te	no.imprint	na.te	TE	no.imprint	variable	matched.call	constitutive	FALSE	TRUE	motif2	has.motif	no.imprint_variable	NA.TE	NA
RLG00011Zm00001d00310	no.imprint	na.te	na.te	no.imprint	na.te	TE	no.imprint	variable	matched.call	constitutive	FALSE	FALSE	no.motif	no.motif	no.imprint_variable	NA.TE	NA
RLG00011Zm00001d00660	no.imprint	na.te	na.te	no.imprint	na.te	TE	no.imprint	variable	matched.call	constitutive	FALSE	FALSE	no.motif	no.motif	no.imprint_variable	NA.TE	NA
RLG00011Zm00001d00790	not.detected	NA	NA	no.imprint	na.te	TE	no.imprint	variable	mismatched_call	constitutive	FALSE	FALSE	no.motif	no.motif	no.imprint_variable	NA.TE	NA
RLG00011Zm00001d00794	not.detected	NA	NA	no.imprint	na.te	TE	no.imprint	variable	mismatched_call	constitutive	TRUE	FALSE	motif1	has.motif	no.imprint_variable	NA.TE	NA
RLG00011Zm00001d00815	no.imprint	na.te	na.te	no.imprint	na.te	TE	no.imprint	variable	matched.call	endo.preferred	FALSE	FALSE	no.motif	no.motif	no.imprint_variable	NA.TE	NA
RLG00011Zm00001d00962	no.imprint	na.te	na.te	no.imprint	na.te	TE	no.imprint	variable	matched.call	constitutive	TRUE	TRUE	both	has.motif	no.imprint_variable	NA.TE	NA
RLG00011Zm00001d01056	not.detected	NA	NA	no.imprint	na.te	TE	no.imprint	variable	mismatched_call	endo.preferred	FALSE	FALSE	no.motif	no.motif	no.imprint_variable	NA.TE	NA
RLG00011Zm00001d01092	no.imprint	na.te	na.te	no.imprint	na.te	TE	no.imprint	variable	matched.call	constitutive	FALSE	FALSE	no.motif	no.motif	no.imprint_variable	NA.TE	NA
RLG00011Zm00001d01299	no.imprint	na.te	na.te	not.detected	NA	TE	no.imprint	variable	mismatched_call	constitutive	TRUE	FALSE	motif1	has.motif	no.imprint_variable	NA.TE	NA
RLG00012Zm00001d00115	no.imprint	na.te	na.te	no.imprint	na.te	TE	no.imprint	variable	matched.call	endo.preferred	FALSE	FALSE	no.motif	no.motif	no.imprint_variable	NA.TE	NA
RLG00012Zm00001d00342	no.imprint	na.te	na.te	not.detected	NA	TE	no.imprint	variable	mismatched_call	endo.preferred	FALSE	FALSE	no.motif	no.motif	no.imprint_variable	NA.TE	NA
RLG00012Zm00001d00511	no.imprint	na.te	na.te	not.detected	NA	TE	no.imprint	variable	mismatched_call	endo.preferred	TRUE	FALSE	motif1	has.motif	no.imprint_variable	NA.TE	NA
RLG00012Zm00001d00538	not.detected	NA	NA	no.imprint	na.te	TE	no.imprint	variable	mismatched_call	constitutive	FALSE	TRUE	motif2	has.motif	no.imprint_variable	NA.TE	NA
RLG00012Zm00001d00581	no.imprint	na.te	na.te	no.imprint	na.te	TE	no.imprint	variable	matched.call	endo.preferred	FALSE	FALSE	no.motif	no.motif	no.imprint_variable	NA.TE	NA
RLG00012Zm00001d00764	no.imprint	na.te	na.te	no.imprint	na.te	TE	no.imprint	variable	matched.call	endo.preferred	FALSE	TRUE	motif2	has.motif	no.imprint_variable	NA.TE	NA
RLG00012Zm00001d00976	no.imprint	na.te	na.te	not.detected	NA	TE	no.imprint	variable	mismatched_call	endo.preferred	TRUE	FALSE	motif1	has.motif	no.imprint_variable	NA.TE	NA
RLG00012Zm00001d00987	no.imprint	na.te	na.te	not.detected	NA	TE	no.imprint	variable	mismatched_call	endo.preferred	TRUE	FALSE	motif1	has.motif	no.imprint_variable	NA.TE	NA
RLG00017Zm00001d00248	not.detected	NA	NA	no.imprint	na.te	TE	no.imprint	variable	mismatched_call	constitutive	FALSE	FALSE	no.motif	no.motif	no.imprint_variable	NA.TE	NA
RLG00017Zm00001d00544	no.imprint	na.te	na.te	no.imprint	na.te	TE	no.imprint	variable	matched.call	endo.preferred	FALSE	FALSE	no.motif	no.motif	no.imprint_variable	NA.TE	NA
RLG00017Zm00001dS0065	MEG	na.te	na.te	no.imprint	na.te	TE	matTE	variable	mismatched_call	constitutive	FALSE	FALSE	no.motif	no.motif	matTE_variable	NA.TE	NA
RLG00018Zm00001d00068	MEG	na.te	na.te	no.imprint	na.te	TE	matTE	variable	mismatched_call	endo.preferred	FALSE	FALSE	no.motif	no.motif	matTE_variable	NA.TE	NA
RLG00018Zm00001d00088	not.detected	NA	NA	no.imprint	na.te	TE	no.imprint	variable	mismatched_call	endo.preferred	FALSE	FALSE	no.motif	no.motif	no.imprint_variable	NA.TE	NA
RLG00018Zm00001d00089	no.imprint	na.te	na.te	no.imprint	na.te	TE	no.imprint	variable	matched.call	constitutive	FALSE	FALSE	no.motif	no.motif	no.imprint_variable	NA.TE	NA
RLG00018Zm00001d00469	not.detected	NA	NA	no.imprint	na.te	TE	no.imprint	variable	mismatched_call	constitutive	FALSE	FALSE	no.motif	no.motif	no.imprint_variable	NA.TE	NA
RLG00018Zm00001d00492	no.imprint	na.te	na.te	not.detected	NA	TE	no.imprint	variable	mismatched_call	endo.preferred	FALSE	FALSE	no.motif	no.motif	no.imprint_variable	NA.TE	NA
RLG00018Zm00001d00533	not.detected	NA	NA	no.imprint	na.te	TE	no.imprint	variable	mismatched_call	endo.preferred	TRUE	FALSE	motif1	has.motif	no.imprint_variable	NA.TE	NA
RLG00018Zm00001d00544	no.imprint	na.te	na.te	no.imprint	na.te	TE	no.imprint	variable	matched.call	constitutive	TRUE	FALSE	motif1	has.motif	no.imprint_variable	NA.TE	NA
RLG00018Zm00001d00585	not.detected	NA	NA	no.imprint	na.te	TE	no.imprint	variable	mismatched_call	endo.preferred	TRUE	FALSE	motif1	has.motif	no.imprint_variable	NA.TE	NA
RLG00020Zm00001d00001	not.detected	NA	NA	no.imprint	na.te	TE	no.imprint	variable	mismatched_call	endo.preferred	FALSE	FALSE	no.motif	no.motif	no.imprint_variable	NA.TE	NA
RLG00020Zm00001d00006	no.imprint	na.te	na.te	no.imprint	na.te	TE	no.imprint	variable	matched.call	endo.preferred	FALSE	FALSE	no.motif	no.motif	no.imprint_variable	NA.TE	NA
RLG00020Zm00001d00008	no.imprint	na.te	na.te	no.imprint	na.te	TE	no.imprint	variable	matched.call	endo.preferred	FALSE	FALSE	no.motif	no.motif	no.imprint_variable	NA.TE	NA
RLG00020Zm00001d00009	no.imprint	na.te	na.te	not.detected	NA	TE	no.imprint	variable	mismatched_call	endo.preferred	TRUE	FALSE	motif1	has.motif	no.imprint_variable	NA.TE	NA
RLG00020Zm00001d00011	no.imprint	na.te	na.te	no.imprint	na.te	TE	no.imprint	variable	matched.call	endo.preferred	FALSE	FALSE	no.motif	no.motif	no.imprint_variable	NA.TE	NA
RLG00020Zm00001d00015	no.imprint	na.te	na.te	no.imprint	na.te	TE	no.imprint	variable	matched.call	endo.preferred	FALSE	FALSE	no.motif	no.motif	no.imprint_variable	NA.TE	NA
RLG00020Zm00001d00017	no.imprint	na.te	na.te	no.imprint	na.te	TE	no.imprint	variable	matched.call	endo.preferred	FALSE	FALSE	no.motif	no.motif	no.imprint_variable	NA.TE	NA
RLG00020Zm00001d00018	no.imprint	na.te	na.te	no.imprint	na.te	TE	no.imprint	variable	matched.call	endo.preferred	FALSE	FALSE	no.motif	no.motif	no.imprint_variable	NA.TE	NA
RLG00020Zm00001d00019	no.imprint	na.te	na.te	not.detected	NA	TE	no.imprint	variable	mismatched_call	endo.preferred	FALSE	FALSE	no.motif	no.motif	no.imprint_variable	NA.TE	NA
RLG00020Zm00001d00020	not.detected	NA	NA	no.imprint	na.te	TE	no.imprint	variable	mismatched_call	endo.preferred	FALSE	FALSE	no.motif	no.motif	no.imprint_variable	NA.TE	NA
RLG00020Zm00001d00021	not.detected	NA	NA	no.imprint	na.te	TE	no.imprint	variable	mismatched_call	endo.preferred	TRUE	FALSE	motif1	has.motif	no.imprint_variable	NA.TE	NA
RLG00020Zm00001d00022	no.imprint	na.te	na.te	no.imprint	na.te	TE	no.imprint	variable	matched.call	endo.preferred	FALSE	FALSE	no.motif	no.motif	no.imprint_variable	NA.TE	NA
RLG00020Zm00001d00023	no.imprint	na.te	na.te	no.imprint	na.te	TE	no.imprint	variable	matched.call	endo.preferred	FALSE	FALSE	no.motif	no.motif	no.imprint_variable	NA.TE	NA
RLG00020Zm00001d00024	no.imprint	na.te	na.te	no.imprint	na.te	TE	no.imprint	variable	matched.call	endo.preferred	FALSE	FALSE	no.motif	no.motif	no.imprint_variable	NA.TE	NA
RLG00020Zm00001d00026	no.imprint	na.te	na.te	no.imprint	na.te	TE	no.imprint	variable	matched.call	endo.preferred	FALSE	FALSE	no.motif	no.motif	no.imprint_variable	NA.TE	NA
RLG00020Zm00001d00027	no.imprint	na.te	na.te	no.imprint	na.te	TE	no.imprint	variable	matched.call	endo.preferred	FALSE	FALSE	no.motif	no.motif	no.imprint_variable	NA.TE	NA
RLG00020Zm00001d00029	not.detected	NA	NA	no.imprint	na.te	TE	no.imprint	variable	mismatched_call	endo.preferred	FALSE	FALSE	no.motif	no.motif	no.imprint_variable	NA.TE	NA
RLG00020Zm00001d00032	not.detected	NA	NA	no.imprint	na.te	TE	no.imprint	variable	mismatched_call	endo.preferred	FALSE	FALSE	no.motif	no.motif	no.imprint_variable	NA.TE	NA
RLG00020Zm00001d00035	not.detected	NA	NA	no.imprint	na.te	TE	no.imprint	variable	mismatched_call	endo.preferred	TRUE	FALSE	motif1	has.motif	no.imprint_variable	NA.TE	NA
RLG00020Zm00001d00037	no.imprint	na.te	na.te	no.imprint	na.te	TE	no.imprint	variable	matched.call	endo.preferred	TRUE	FALSE	motif1	has.motif	no.imprint_variable	NA.TE	NA
RLG00020Zm00001d00040	no.imprint	na.te	na.te	no.imprint	na.te	TE	no.imprint	variable	matched.call	endo.preferred	FALSE	FALSE	no.motif	no.motif	no.imprint_variable	NA.TE	NA
RLG00020Zm00001d00041	no.imprint	na.te	na.te	no.imprint	na.te	TE	no.imprint	variable	matched.call	endo.preferred	FALSE	FALSE	no.motif	no.motif	no.imprint_variable	NA.TE	NA
RLG00020Zm00001d00042	no.imprint	na.te	na.te	no.imprint	na.te	TE	no.imprint	variable	matched.call	endo.preferred	FALSE	FALSE	no.motif	no.motif	no.imprint_variable	NA.TE	NA
RLG00020Zm00001d00044	no.imprint	na.te	na.te	no.imprint	na.te	TE	no.imprint	variable	matched.call	endo.preferred	FALSE	FALSE	no.motif	no.motif	no.imprint_variable	NA.TE	NA
RLG00020Zm00001d00045	not.detected	NA	NA	no.imprint	na.te	TE	no.imprint	variable	mismatched_call	endo.preferred	FALSE	FALSE	no.motif	no.motif	no.imprint_variable	NA.TE	NA
RLG00020Zm00001d00047	no.imprint	na.te	na.te	no.imprint	na.te	TE	no.imprint	variable	matched.call	endo.preferred	FALSE	FALSE	no.motif	no.motif	no.imprint_variable	NA.TE	NA
RLG00020Zm00001d00048	no.imprint	na.te	na.te	no.imprint	na.te	TE	no.imprint	variable	matched.call	endo.preferred	FALSE	FALSE	no.motif	no.motif	no.imprint_variable	NA.TE	NA
RLG00020Zm00001d00049	no.imprint	na.te	na.te	no.imprint	na.te	TE	no.imprint	variable	matched.call	endo.preferred	TRUE	FALSE	motif1	has.motif	no.imprint_variable	NA.TE	NA
RLG00020Zm00001d00051	no.imprint	na.te	na.te	no.imprint	na.te	TE	no.imprint	variable	matched.call	endo.preferred	FALSE	FALSE	no.motif	no.motif	no.imprint_variable	NA.TE	NA
RLG00020Zm00001d00054	not.detected	NA	NA	no.imprint	na.te	TE	no.imprint	variable	mismatched_call	endo.preferred	FALSE	FALSE	no.motif	no.motif	no.imprint_variable	NA.TE	NA
RLG00020Zm00001d00057	not.detected	NA	NA	no.imprint	na.te	TE	no.imprint	variable	mismatched_call	endo.preferred	FALSE	FALSE	no.motif	no.motif	no.imprint_variable	NA.TE	NA
RLG00020Zm00001d00059	no.imprint	na.te	na.te	no.imprint	na.te	TE	no.imprint	variable	matched.call	endo.preferred	FALSE	FALSE	no.motif	no.motif	no.imprint_variable	NA.TE	NA
RLG00020Zm00001d00062	no.imprint	na.te	na.te	no.imprint	na.te	TE	no.imprint	variable	matched.call	endo.preferred	FALSE	FALSE	no.motif	no.motif	no.imprint_variable	NA.TE	NA
RLG00020Zm00001d00063	not.detected	NA	NA	no.imprint	na.te	TE	no.imprint	variable	mismatched_call	endo.preferred	FALSE	FALSE	no.motif	no.motif	no.imprint_variable	NA.TE	NA
RLG00020Zm00001d00065	no.imprint	na.te	na.te	no.imprint	na.te	TE	no.imprint	variable	matched.call	endo.preferred	FALSE	FALSE	no.motif	no.motif	no.imprint_variable	NA.TE	NA
RLG00020Zm00001d00067	not.detected	NA	NA	no.imprint	na.te	TE	no.imprint	variable	mismatched_call	endo.preferred	FALSE	FALSE	no.motif	no.motif	no.imprint_variable	NA.TE	NA
RLG00020Zm00001d00068	not.detected	NA	NA	no.imprint	na.te	TE	no.imprint	variable	mismatched_call	endo.preferred	FALSE	FALSE	no.motif	no.motif	no.imprint_variable	NA.TE	NA
RLG00020Zm00001d00069	no.imprint	na.te	na.te	no.imprint	na.te	TE	no.imprint	variable	matched.call	endo.preferred	FALSE	FALSE	no.motif	no.motif	no.imprint_variable	NA.TE	NA
RLG00020Zm00001d00070	no.imprint	na.te	na.te	no.imprint	na.te	TE	no.imprint	variable	matched.call	endo.preferred	FALSE	FALSE	no.motif	no.motif	no.imprint_variable	NA.TE	NA
RLG00020Zm00001d00072	not.detected	NA	NA	no.imprint	na.te	TE	no.imprint	variable	mismatched_call	endo.preferred	FALSE	FALSE	no.motif	no.motif	no.imprint_variable	NA.TE	NA
RLG00020Zm00001d00074	no.imprint	na.te	na.te	no.imprint	na.te	TE	no.imprint	variable	matched.call	endo.preferred	FALSE	FALSE	no.motif	no.motif	no.imprint_variable	NA.TE	NA
RLG00020Zm00001d00077	no.imprint	na.te	na.te	no.imprint	na.te	TE	no.imprint	variable	matched.call	endo.preferred	FALSE	FALSE	no.motif	no.motif	no.imprint_variable	NA.TE	NA
RLG00020Zm00001d00078	not.detected	NA	NA	no.imprint	na.te	TE	no.imprint	variable	mismatched_call	endo.preferred	FALSE	FALSE	no.motif	no.motif	no.imprint_variable	NA.TE	NA
RLG00020Zm00001d00082	no.imprint	na.te	na.te	no.imprint	na.te	TE	no.imprint	variable	matched.call	endo.preferred	FALSE	FALSE	no.motif	no.motif	no.imprint_variable	NA.TE	NA
RLG00020Zm00001d00083	not.detected	NA	NA	no.imprint	na.te	TE	no.imprint	variable	mismatched_call	endo.preferred	FALSE	FALSE	no.motif	no.motif	no.imprint_variable	NA.TE	NA
RLG00020Zm00001d00085	no.imprint	na.te	na.te	no.imprint	na.te	TE	no.imprint	variable	matched.call	endo.preferred	FALSE	FALSE	no.motif	no.motif	no.imprint_variable	NA.TE	NA
RLG00020Zm00001d00086	no.imprint	na.te	na.te	no.imprint	na.te	TE	no.imprint	variable	matched.call	endo.preferred	FALSE	FALSE	no.motif	no.motif	no.imprint_variable	NA.TE	NA
RLG00020Zm00001d00088	no.imprint	na.te	na.te	no.imprint	na.te	TE	no.imprint	variable	matched.call	endo.preferred	FALSE	FALSE	no.motif	no.motif	no.imprint_variable	NA.TE	NA
RLG00020Zm00001d00089	no.imprint	na.te	na.te	no.imprint	na.te	TE	no.imprint	variable	matched.call	endo.preferred	FALSE	FALSE	no.motif	no.motif	no.imprint_variable	NA.TE	NA
RLG00020Zm00001d00090	not.detected	NA	NA	no.imprint	na.te	TE	no.imprint	variable	mismatched_call	endo.preferred	FALSE	FALSE	no.motif	no.motif	no.imprint_variable	NA.TE	NA
RLG00020Zm00001d00091	no.imprint	na.te	na.te	no.imprint	na.te	TE	no.imprint	variable	matched.call	endo.preferred	FALSE	FALSE	no.motif	no.motif	no.imprint_variable	NA.TE	NA
RLG00020Zm00001d00093	no.imprint	na.te	na.te	no.imprint	na.te	TE	no.imprint	variable	matched.call	endo.preferred	FALSE	FALSE	no.motif	no.motif	no.imprint_variable	NA.TE	NA
RLG00020Zm00001d00096	no.imprint	na.te	na.te	no.imprint	na.te	TE	no.imprint	variable	matched.call	endo.preferred	FALSE	FALSE	no.motif	no.motif	no.imprint_variable	NA.TE	NA
RLG00020Zm00001d00097	no.imprint	na.te	na.te	no.imprint	na.te	TE	no.imprint	variable	matched.call	endo.preferred	FALSE	FALSE	no.motif	no.motif	no.imprint_variable	NA.TE	NA
RLG00020Zm00001d00099	no.imprint	na.te	na.te	no.imprint	na.te	TE	no.imprint	variable	matched.call	endo.preferred	FALSE	FALSE	no.motif	no.motif	no.imprint_variable	NA.TE	NA
RLG00020Zm00001d00103	no.imprint	na.te	na.te	no.imprint	na.te	TE	no.imprint	variable	matched.call	endo.preferred	FALSE	FALSE	no.motif	no.motif	no.imprint_variable	NA.TE	NA
RLG00020Zm00001d00104	no.imprint	na.te	na.te	no.imprint	na.te	TE	no.imprint	variable	matched.call	endo.preferred	FALSE	FALSE	no.motif	no.motif	no.imprint_variable	NA.TE	NA
RLG00020Zm00001d00106	not.detected	NA	NA	no.imprint	na.te	TE	no.imprint	variable	mismatched_call	endo.preferred	FALSE	FALSE	no.motif	no.motif	no.imprint_variable	NA.TE	NA
RLG00020Zm00001d00107	no.imprint	na.te	na.te	no.imprint	na.te	TE	no.imprint	variable	matched.call	endo.preferred	FALSE	FALSE	no.motif	no.motif	no.imprint_variable	NA.TE	NA
RLG00020Zm00001d00114	no.imprint	na.te	na.te	no.imprint	na.te	TE	no.imprint	variable	matched.call	endo.preferred	FALSE	FALSE	no.motif	no.motif	no.imprint_variable	NA.TE	NA
RLG00020Zm00001d00117	not.detected	NA	NA	no.imprint	na.te	TE	no.imprint	variable	mismatched_call	endo.preferred	TRUE	FALSE	motif1	has.motif	no.imprint_variable	NA.TE	NA
RLG00020Zm00001d00119	not.detected	NA	NA	no.imprint	na.te	TE	no.imprint	variable	mismatched_call	endo.preferred	FALSE	FALSE	no.motif	no.motif	no.imprint_variable	NA.TE	NA
RLG00020Zm00001d00120	no.imprint	na.te	na.te	no.imprint	na.te	TE	no.imprint	variable	matched.call	endo.preferred	FALSE	FALSE	no.motif	no.motif	no.imprint_variable	NA.TE	NA
RLG00020Zm00001d00121	not.detected	NA	NA	no.imprint	na.te	TE	no.imprint	variable	mismatched_call	endo.preferred	FALSE	FALSE	no.motif	no.motif	no.imprint_variable	NA.TE	NA
RLG00020Zm00001d00122	no.imprint	na.te	na.te	no.imprint	na.te	TE	no.imprint	variable	matched.call	constitutive	FALSE	FALSE	no.motif	no.motif	no.imprint_variable	NA.TE	NA
RLG00020Zm00001d00124	no.imprint	na.te	na.te	no.imprint	na.te	TE	no.imprint	variable	matched.call	endo.preferred	FALSE	FALSE	no.motif	no.motif	no.imprint_variable	NA.TE	NA
RLG00020Zm00001d00125	no.imprint	na.te	na.te	no.imprint	na.te	TE	no.imprint	variable	matched.call	endo.preferred	FALSE	FALSE	no.motif	no.motif	no.imprint_variable	NA.TE	NA
RLG00020Zm00001d00126	no.imprint	na.te	na.te	no.imprint	na.te	TE	no.imprint	variable	matched.call	endo.preferred	FALSE	FALSE	no.motif	no.motif	no.imprint_variable	NA.TE	NA
RLG00020Zm00001d00130	not.detected	NA	NA	no.imprint	na.te	TE	no.imprint	variable	mismatched_call	endo.preferred	TRUE	FALSE	motif1	has.motif	no.imprint_variable	NA.TE	NA
RLG00020Zm00001d00132	not.detected	NA	NA	no.imprint	na.te	TE	no.imprint	variable	mismatched_call	endo.preferred	FALSE	FALSE	no.motif	no.motif	no.imprint_variable	NA.TE	NA
RLG00020Zm00001d00135	not.detected	NA	NA	no.imprint	na.te	TE	no.imprint	variable	mismatched_call	endo.preferred	FALSE	FALSE	no.motif	no.motif	no.imprint_variable	NA.TE	NA
RLG00020Zm00001d00137	no.imprint	na.te	na.te	no.imprint	na.te	TE	no.imprint	variable	matched.call	endo.preferred	FALSE	FALSE	no.motif	no.motif	no.imprint_variable	NA.TE	NA
RLG00020Zm00001d00143	no.imprint	na.te	na.te	no.imprint	na.te	TE	no.imprint	variable	matched.call	endo.preferred	FALSE	FALSE	no.motif	no.motif	no.imprint_variable	NA.TE	NA
RLG00020Zm00001d00144	no.imprint	na.te	na.te	no.imprint	na.te	TE	no.imprint	variable	matched.call	endo.preferred	FALSE	FALSE	no.motif	no.motif	no.imprint_variable	NA.TE	NA
RLG00020Zm00001d00145	no.imprint	na.te	na.te	no.imprint	na.te	TE	no.imprint	variable	matched.call	endo.preferred	FALSE	FALSE	no.motif	no.motif	no.imprint_variable	NA.TE	NA
RLG00020Zm00001d00146	no.imprint	na.te	na.te	no.imprint	na.te	TE	no.imprint	variable	matched.call	endo.preferred	FALSE	FALSE	no.motif	no.motif	no.imprint_variable	NA.TE	NA
RLG00020Zm00001d00147	no.imprint	na.te	na.te	no.imprint	na.te	TE	no.imprint	variable	matched.call	endo.preferred	FALSE	TRUE	motif2	has.motif	no.imprint_variable	NA.TE	NA
RLG00020Zm00001d00150	not.detected	NA	NA	no.imprint	na.te	TE	no.imprint	variable	mismatched_call	endo.preferred	FALSE	FALSE	no.motif	no.motif	no.imprint_variable	NA.TE	NA
RLG00020Zm00001d00151	no.imprint	na.te	na.te	no.imprint	na.te	TE	no.imprint	variable	matched.call	endo.preferred	FALSE	FALSE	no.motif	no.motif	no.imprint_variable	NA.TE	NA
RLG00020Zm00001d00152	no.imprint	na.te	na.te	no.imprint	na.te	TE	no.imprint	variable	matched.call	endo.preferred	FALSE	FALSE	no.motif	no.motif	no.imprint_variable	NA.TE	NA
RLG00020Zm00001d00154	no.imprint	na.te	na.te	no.imprint	na.te	TE	no.imprint	variable	matched.call	endo.preferred	FALSE	FALSE	no.motif	no.motif	no.imprint_variable	NA.TE	NA
RLG00020Zm00001d00155	not.detected	NA	NA	no.imprint	na.te	TE	no.imprint	variable	mismatched_call	endo.preferred	TRUE	FALSE	motif1	has.motif	no.imprint_variable	NA.TE	NA
RLG00020Zm00001d00162	not.detected	NA	NA	no.imprint	na.te	TE	no.imprint	variable	mismatched_call	endo.preferred	TRUE	FALSE	motif1	has.motif	no.imprint_variable	NA.TE	NA
RLG00020Zm00001d00163	not.detected	NA	NA	no.imprint	na.te	TE	no.imprint	variable	mismatched_call	endo.preferred	FALSE	FALSE	no.motif	no.motif	no.imprint_variable	NA.TE	NA
RLG00020Zm00001d00164	not.detected	NA	NA	no.imprint	na.te	TE	no.imprint	variable	mismatched_call	endo.preferred	FALSE	FALSE	no.motif	no.motif	no.imprint_variable	NA.TE	NA
RLG00020Zm00001d00166	not.detected	NA	NA	no.imprint	na.te	TE	no.imprint	variable	mismatched_call	endo.preferred	FALSE	FALSE	no.motif	no.motif	no.imprint_variable	NA.TE	NA
RLG00020Zm00001d00170	no.imprint	na.te	na.te	no.imprint	na.te	TE	no.imprint	variable	matched.call	endo.preferred	FALSE	FALSE	no.motif	no.motif	no.imprint_variable	NA.TE	NA
RLG00020Zm00001d00171	not.detected	NA	NA	no.imprint	na.te	TE	no.imprint	variable	mismatched_call	endo.preferred	FALSE	FALSE	no.motif	no.motif	no.imprint_variable	NA.TE	NA
RLG00020Zm00001d00173	not.detected	NA	NA	no.imprint	na.te	TE	no.imprint	variable	mismatched_call	endo.preferred	FALSE	FALSE	no.motif	no.motif	no.imprint_variable	NA.TE	NA
RLG00020Zm00001d00174	no.imprint	na.te	na.te	no.imprint	na.te	TE	no.imprint	variable	matched.call	endo.preferred	FALSE	FALSE	no.motif	no.motif	no.imprint_variable	NA.TE	NA
RLG00020Zm00001d00175	no.imprint	na.te	na.te	no.imprint	na.te	TE	no.imprint	variable	matched.call	endo.preferred	FALSE	FALSE	no.motif	no.motif	no.imprint_variable	NA.TE	NA
RLG00020Zm00001d00176	no.imprint	na.te	na.te	not.detected	NA	TE	no.imprint	variable	mismatched_call	endo.preferred	FALSE	FALSE	no.motif	no.motif	no.imprint_variable	NA.TE	NA
RLG00020Zm00001d00180	not.detected	NA	NA	no.imprint	na.te	TE	no.imprint	variable	mismatched_call	endo.preferred	TRUE	FALSE	motif1	has.motif	no.imprint_variable	NA.TE	NA
RLG00020Zm00001d00181	not.detected	NA	NA	no.imprint	na.te	TE	no.imprint	variable	mismatched_call	endo.preferred	FALSE	FALSE	no.motif	no.motif	no.imprint_variable	NA.TE	NA
RLG00020Zm00001d00182	no.imprint	na.te	na.te	no.imprint	na.te	TE	no.imprint	variable	matched.call	endo.preferred	FALSE	FALSE	no.motif	no.motif	no.imprint_variable	NA.TE	NA
RLG00020Zm00001d00184	not.detected	NA	NA	no.imprint	na.te	TE	no.imprint	variable	mismatched_call	endo.preferred	FALSE	FALSE	no.motif	no.motif	no.imprint_variable	NA.TE	NA
RLG00020Zm00001d00186	not.detected	NA	NA	no.imprint	na.te	TE	no.imprint	variable	mismatched_call	constitutive	FALSE	FALSE	no.motif	no.motif	no.imprint_variable	NA.TE	NA
RLG00020Zm00001d00190	no.imprint	na.te	na.te	no.imprint	na.te	TE	no.imprint	variable	matched.call	endo.preferred	FALSE	FALSE	no.motif	no.motif	no.imprint_variable	NA.TE	NA
RLG00020Zm00001d00192	no.imprint	na.te	na.te	no.imprint	na.te	TE	no.imprint	variable	matched.call	endo.preferred	FALSE	FALSE	no.motif	no.motif	no.imprint_variable	NA.TE	NA
RLG00020Zm00001d00193	no.imprint	na.te	na.te	no.imprint	na.te	TE	no.imprint	variable	matched.call	endo.preferred	FALSE	FALSE	no.motif	no.motif	no.imprint_variable	NA.TE	NA
RLG00020Zm00001d00201	not.detected	NA	NA	no.imprint	na.te	TE	no.imprint	variable	mismatched_call	endo.preferred	FALSE	FALSE	no.motif	no.motif	no.imprint_variable	NA.TE	NA
RLG00020Zm00001d00202	not.detected	NA	NA	no.imprint	na.te	TE	no.imprint	variable	mismatched_call	endo.preferred	FALSE	FALSE	no.motif	no.motif	no.imprint_variable	NA.TE	NA
RLG00020Zm00001d00205	not.detected	NA	NA	no.imprint	na.te	TE	no.imprint	variable	mismatched_call	constitutive	FALSE	FALSE	no.motif	no.motif	no.imprint_variable	NA.TE	NA
RLG00020Zm00001d00207	no.imprint	na.te	na.te	not.detected	NA	TE	no.imprint	variable	mismatched_call	endo.preferred	TRUE	FALSE	motif1	has.motif	no.imprint_variable	NA.TE	NA
RLG00020Zm00001d00208	not.detected	NA	NA	no.imprint	na.te	TE	no.imprint	variable	mismatched_call	endo.preferred	FALSE	FALSE	no.motif	no.motif	no.imprint_variable	NA.TE	NA
RLG00020Zm00001d00209	no.imprint	na.te	na.te	no.imprint	na.te	TE	no.imprint	variable	matched.call	endo.preferred	FALSE	TRUE	motif2	has.motif	no.imprint_variable	NA.TE	NA
RLG00020Zm00001d00210	no.imprint	na.te	na.te	no.imprint	na.te	TE	no.imprint	variable	matched.call	endo.preferred	FALSE	FALSE	no.motif	no.motif	no.imprint_variable	NA.TE	NA
RLG00020Zm00001d00211	no.imprint	na.te	na.te	no.imprint	na.te	TE	no.imprint	variable	matched.call	endo.preferred	FALSE	FALSE	no.motif	no.motif	no.imprint_variable	NA.TE	NA
RLG00020Zm00001d00212	no.imprint	na.te	na.te	no.imprint	na.te	TE	no.imprint	variable	matched.call	endo.preferred	FALSE	FALSE	no.motif	no.motif	no.imprint_variable	NA.TE	NA
RLG00020Zm00001d00213	no.imprint	na.te	na.te	no.imprint	na.te	TE	no.imprint	variable	matched.call	endo.preferred	FALSE	FALSE	no.motif	no.motif	no.imprint_variable	NA.TE	NA
RLG00020Zm00001d00215	no.imprint	na.te	na.te	no.imprint	na.te	TE	no.imprint	variable	matched.call	endo.preferred	TRUE	FALSE	motif1	has.motif	no.imprint_variable	NA.TE	NA
RLG00020Zm00001d00217	no.imprint	na.te	na.te	no.imprint	na.te	TE	no.imprint	variable	matched.call	endo.preferred	FALSE	FALSE	no.motif	no.motif	no.imprint_variable	NA.TE	NA
RLG00020Zm00001d00219	no.imprint	na.te	na.te	no.imprint	na.te	TE	no.imprint	variable	matched.call	endo.preferred	FALSE	FALSE	no.motif	no.motif	no.imprint_variable	NA.TE	NA
RLG00020Zm00001d00222	no.imprint	na.te	na.te	no.imprint	na.te	TE	no.imprint	variable	matched.call	constitutive	FALSE	TRUE	motif2	has.motif	no.imprint_variable	NA.TE	NA
RLG00020Zm00001d00223	no.imprint	na.te	na.te	no.imprint	na.te	TE	no.imprint	variable	matched.call	endo.preferred	FALSE	FALSE	no.motif	no.motif	no.imprint_variable	NA.TE	NA
RLG00020Zm00001d00226	not.detected	NA	NA	no.imprint	na.te	TE	no.imprint	variable	mismatched_call	endo.preferred	TRUE	FALSE	motif1	has.motif	no.imprint_variable	NA.TE	NA
RLG00020Zm00001d00227	no.imprint	na.te	na.te	no.imprint	na.te	TE	no.imprint	variable	matched.call	endo.preferred	FALSE	FALSE	no.motif	no.motif	no.imprint_variable	NA.TE	NA
RLG00020Zm00001d00228	no.imprint	na.te	na.te	no.imprint	na.te	TE	no.imprint	variable	matched.call	endo.preferred	TRUE	FALSE	motif1	has.motif	no.imprint_variable	NA.TE	NA
RLG00020Zm00001d00229	no.imprint	na.te	na.te	no.imprint	na.te	TE	no.imprint	variable	matched.call	endo.preferred	TRUE	FALSE	motif1	has.motif	no.imprint_variable	NA.TE	NA
RLG00020Zm00001d00232	not.detected	NA	NA	no.imprint	na.te	TE	no.imprint	variable	mismatched_call	endo.preferred	FALSE	FALSE	no.motif	no.motif	no.imprint_variable	NA.TE	NA
RLG00020Zm00001d00233	no.imprint	na.te	na.te	no.imprint	na.te	TE	no.imprint	variable	matched.call	endo.preferred	TRUE	FALSE	motif1	has.motif	no.imprint_variable	NA.TE	NA
RLG00020Zm00001d00234	no.imprint	na.te	na.te	no.imprint	na.te	TE	no.imprint	variable	matched.call	endo.preferred	FALSE	FALSE	no.motif	no.motif	no.imprint_variable	NA.TE	NA
RLG00020Zm00001d00235	no.imprint	na.te	na.te	no.imprint	na.te	TE	no.imprint	variable	matched.call	endo.preferred	FALSE	FALSE	no.motif	no.motif	no.imprint_variable	NA.TE	NA
RLG00020Zm00001d00237	not.detected	NA	NA	no.imprint	na.te	TE	no.imprint	variable	mismatched_call	endo.preferred	FALSE	FALSE	no.motif	no.motif	no.imprint_variable	NA.TE	NA
RLG00020Zm00001d00241	not.detected	NA	NA	no.imprint	na.te	TE	no.imprint	variable	mismatched_call	endo.preferred	FALSE	FALSE	no.motif	no.motif	no.imprint_variable	NA.TE	NA
RLG00020Zm00001d00243	no.imprint	na.te	na.te	no.imprint	na.te	TE	no.imprint	variable	matched.call	endo.preferred	FALSE	FALSE	no.motif	no.motif	no.imprint_variable	NA.TE	NA
RLG00020Zm00001d00246	not.detected	NA	NA	no.imprint	na.te	TE	no.imprint	variable	mismatched_call	endo.preferred	FALSE	FALSE	no.motif	no.motif	no.imprint_variable	NA.TE	NA
RLG00020Zm00001d00248	no.imprint	na.te	na.te	no.imprint	na.te	TE	no.imprint	variable	matched.call	endo.preferred	FALSE	FALSE	no.motif	no.motif	no.imprint_variable	NA.TE	NA
RLG00020Zm00001d00249	not.detected	NA	NA	no.imprint	na.te	TE	no.imprint	variable	mismatched_call	endo.preferred	FALSE	FALSE	no.motif	no.motif	no.imprint_variable	NA.TE	NA
RLG00020Zm00001d00251	no.imprint	na.te	na.te	no.imprint	na.te	TE	no.imprint	variable	matched.call	endo.preferred	FALSE	FALSE	no.motif	no.motif	no.imprint_variable	NA.TE	NA
RLG00020Zm00001d00252	no.imprint	na.te	na.te	no.imprint	na.te	TE	no.imprint	variable	matched.call	endo.preferred	FALSE	FALSE	no.motif	no.motif	no.imprint_variable	NA.TE	NA
RLG00020Zm00001d00253	no.imprint	na.te	na.te	no.imprint	na.te	TE	no.imprint	variable	matched.call	endo.preferred	FALSE	FALSE	no.motif	no.motif	no.imprint_variable	NA.TE	NA
RLG00020Zm00001d00255	no.imprint	na.te	na.te	no.imprint	na.te	TE	no.imprint	variable	matched.call	constitutive	FALSE	FALSE	no.motif	no.motif	no.imprint_variable	NA.TE	NA
RLG00020Zm00001d00259	not.detected	NA	NA	no.imprint	na.te	TE	no.imprint	variable	mismatched_call	endo.preferred	FALSE	FALSE	no.motif	no.motif	no.imprint_variable	NA.TE	NA
RLG00020Zm00001d00264	not.detected	NA	NA	no.imprint	na.te	TE	no.imprint	variable	mismatched_call	endo.preferred	FALSE	FALSE	no.motif	no.motif	no.imprint_variable	NA.TE	NA
RLG00020Zm00001d00267	not.detected	NA	NA	no.imprint	na.te	TE	no.imprint	variable	mismatched_call	endo.preferred	FALSE	FALSE	no.motif	no.motif	no.imprint_variable	NA.TE	NA
RLG00020Zm00001d00269	no.imprint	na.te	na.te	no.imprint	na.te	TE	no.imprint	variable	matched.call	endo.preferred	FALSE	FALSE	no.motif	no.motif	no.imprint_variable	NA.TE	NA
RLG00020Zm00001d00270	no.imprint	na.te	na.te	no.imprint	na.te	TE	no.imprint	variable	matched.call	endo.preferred	FALSE	FALSE	no.motif	no.motif	no.imprint_variable	NA.TE	NA
RLG00020Zm00001d00273	no.imprint	na.te	na.te	no.imprint	na.te	TE	no.imprint	variable	matched.call	endo.preferred	FALSE	FALSE	no.motif	no.motif	no.imprint_variable	NA.TE	NA
RLG00020Zm00001d00276	not.detected	NA	NA	no.imprint	na.te	TE	no.imprint	variable	mismatched_call	endo.preferred	FALSE	FALSE	no.motif	no.motif	no.imprint_variable	NA.TE	NA
RLG00020Zm00001d00278	not.detected	NA	NA	no.imprint	na.te	TE	no.imprint	variable	mismatched_call	endo.preferred	FALSE	FALSE	no.motif	no.motif	no.imprint_variable	NA.TE	NA
RLG00020Zm00001d00279	not.detected	NA	NA	no.imprint	na.te	TE	no.imprint	variable	mismatched_call	endo.preferred	FALSE	FALSE	no.motif	no.motif	no.imprint_variable	NA.TE	NA
RLG00020Zm00001d00280	no.imprint	na.te	na.te	no.imprint	na.te	TE	no.imprint	variable	matched.call	endo.preferred	FALSE	FALSE	no.motif	no.motif	no.imprint_variable	NA.TE	NA
RLG00020Zm00001d00282	not.detected	NA	NA	no.imprint	na.te	TE	no.imprint	variable	mismatched_call	endo.preferred	TRUE	FALSE	motif1	has.motif	no.imprint_variable	NA.TE	NA
RLG00020Zm00001d00283	not.detected	NA	NA	no.imprint	na.te	TE	no.imprint	variable	mismatched_call	endo.preferred	FALSE	FALSE	no.motif	no.motif	no.imprint_variable	NA.TE	NA
RLG00020Zm00001d00285	no.imprint	na.te	na.te	no.imprint	na.te	TE	no.imprint	variable	matched.call	endo.preferred	TRUE	FALSE	motif1	has.motif	no.imprint_variable	NA.TE	NA
RLG00020Zm00001d00286	not.detected	NA	NA	no.imprint	na.te	TE	no.imprint	variable	mismatched_call	endo.preferred	TRUE	FALSE	motif1	has.motif	no.imprint_variable	NA.TE	NA
RLG00020Zm00001d00287	not.detected	NA	NA	no.imprint	na.te	TE	no.imprint	variable	mismatched_call	endo.preferred	FALSE	FALSE	no.motif	no.motif	no.imprint_variable	NA.TE	NA
RLG00020Zm00001d00291	no.imprint	na.te	na.te	no.imprint	na.te	TE	no.imprint	variable	matched.call	endo.preferred	FALSE	FALSE	no.motif	no.motif	no.imprint_variable	NA.TE	NA
RLG00020Zm00001d00292	no.imprint	na.te	na.te	no.imprint	na.te	TE	no.imprint	variable	matched.call	endo.preferred	FALSE	FALSE	no.motif	no.motif	no.imprint_variable	NA.TE	NA
RLG00020Zm00001d00294	not.detected	NA	NA	no.imprint	na.te	TE	no.imprint	variable	mismatched_call	endo.preferred	FALSE	FALSE	no.motif	no.motif	no.imprint_variable	NA.TE	NA
RLG00020Zm00001d00296	no.imprint	na.te	na.te	no.imprint	na.te	TE	no.imprint	variable	matched.call	endo.preferred	FALSE	FALSE	no.motif	no.motif	no.imprint_variable	NA.TE	NA
RLG00020Zm00001d00299	no.imprint	na.te	na.te	no.imprint	na.te	TE	no.imprint	variable	matched.call	endo.preferred	FALSE	FALSE	no.motif	no.motif	no.imprint_variable	NA.TE	NA
RLG00020Zm00001d00300	no.imprint	na.te	na.te	no.imprint	na.te	TE	no.imprint	variable	matched.call	endo.preferred	FALSE	FALSE	no.motif	no.motif	no.imprint_variable	NA.TE	NA
RLG00020Zm00001d00301	not.detected	NA	NA	no.imprint	na.te	TE	no.imprint	variable	mismatched_call	endo.preferred	FALSE	FALSE	no.motif	no.motif	no.imprint_variable	NA.TE	NA
RLG00020Zm00001d00302	not.detected	NA	NA	no.imprint	na.te	TE	no.imprint	variable	mismatched_call	endo.preferred	FALSE	FALSE	no.motif	no.motif	no.imprint_variable	NA.TE	NA
RLG00020Zm00001d00303	not.detected	NA	NA	no.imprint	na.te	TE	no.imprint	variable	mismatched_call	endo.preferred	FALSE	FALSE	no.motif	no.motif	no.imprint_variable	NA.TE	NA
RLG00020Zm00001d00306	not.detected	NA	NA	no.imprint	na.te	TE	no.imprint	variable	mismatched_call	endo.preferred	FALSE	FALSE	no.motif	no.motif	no.imprint_variable	NA.TE	NA
RLG00020Zm00001d00307	no.imprint	na.te	na.te	no.imprint	na.te	TE	no.imprint	variable	matched.call	endo.preferred	FALSE	FALSE	no.motif	no.motif	no.imprint_variable	NA.TE	NA
RLG00020Zm00001d00310	no.imprint	na.te	na.te	no.imprint	na.te	TE	no.imprint	variable	matched.call	endo.preferred	FALSE	FALSE	no.motif	no.motif	no.imprint_variable	NA.TE	NA
RLG00020Zm00001d00311	no.imprint	na.te	na.te	no.imprint	na.te	TE	no.imprint	variable	matched.call	endo.preferred	FALSE	FALSE	no.motif	no.motif	no.imprint_variable	NA.TE	NA
RLG00020Zm00001d00313	no.imprint	na.te	na.te	no.imprint	na.te	TE	no.imprint	variable	matched.call	endo.preferred	FALSE	FALSE	no.motif	no.motif	no.imprint_variable	NA.TE	NA
RLG00020Zm00001d00315	not.detected	NA	NA	no.imprint	na.te	TE	no.imprint	variable	mismatched_call	endo.preferred	TRUE	FALSE	motif1	has.motif	no.imprint_variable	NA.TE	NA
RLG00020Zm00001d00316	no.imprint	na.te	na.te	no.imprint	na.te	TE	no.imprint	variable	matched.call	endo.preferred	FALSE	FALSE	no.motif	no.motif	no.imprint_variable	NA.TE	NA
RLG00020Zm00001d00321	no.imprint	na.te	na.te	no.imprint	na.te	TE	no.imprint	variable	matched.call	endo.preferred	FALSE	FALSE	no.motif	no.motif	no.imprint_variable	NA.TE	NA
RLG00020Zm00001d00322	not.detected	NA	NA	no.imprint	na.te	TE	no.imprint	variable	mismatched_call	endo.preferred	FALSE	TRUE	motif2	has.motif	no.imprint_variable	NA.TE	NA
RLG00020Zm00001d00323	no.imprint	na.te	na.te	no.imprint	na.te	TE	no.imprint	variable	matched.call	endo.preferred	FALSE	FALSE	no.motif	no.motif	no.imprint_variable	NA.TE	NA
RLG00020Zm00001d00325	not.detected	NA	NA	no.imprint	na.te	TE	no.imprint	variable	mismatched_call	endo.preferred	FALSE	FALSE	no.motif	no.motif	no.imprint_variable	NA.TE	NA
RLG00020Zm00001d00326	not.detected	NA	NA	no.imprint	na.te	TE	no.imprint	variable	mismatched_call	endo.preferred	FALSE	FALSE	no.motif	no.motif	no.imprint_variable	NA.TE	NA
RLG00020Zm00001d00330	not.detected	NA	NA	no.imprint	na.te	TE	no.imprint	variable	mismatched_call	endo.preferred	FALSE	FALSE	no.motif	no.motif	no.imprint_variable	NA.TE	NA
RLG00020Zm00001d00332	no.imprint	na.te	na.te	no.imprint	na.te	TE	no.imprint	variable	matched.call	endo.preferred	TRUE	FALSE	motif1	has.motif	no.imprint_variable	NA.TE	NA
RLG00020Zm00001d00336	no.imprint	na.te	na.te	no.imprint	na.te	TE	no.imprint	variable	matched.call	endo.preferred	FALSE	FALSE	no.motif	no.motif	no.imprint_variable	NA.TE	NA
RLG00020Zm00001d00339	no.imprint	na.te	na.te	no.imprint	na.te	TE	no.imprint	variable	matched.call	endo.preferred	FALSE	FALSE	no.motif	no.motif	no.imprint_variable	NA.TE	NA
RLG00020Zm00001d00340	no.imprint	na.te	na.te	no.imprint	na.te	TE	no.imprint	variable	matched.call	endo.preferred	TRUE	FALSE	motif1	has.motif	no.imprint_variable	NA.TE	NA
RLG00020Zm00001d00341	no.imprint	na.te	na.te	no.imprint	na.te	TE	no.imprint	variable	matched.call	endo.preferred	FALSE	FALSE	no.motif	no.motif	no.imprint_variable	NA.TE	NA
RLG00020Zm00001d00345	no.imprint	na.te	na.te	no.imprint	na.te	TE	no.imprint	variable	matched.call	endo.preferred	FALSE	FALSE	no.motif	no.motif	no.imprint_variable	NA.TE	NA
RLG00020Zm00001d00347	no.imprint	na.te	na.te	no.imprint	na.te	TE	no.imprint	variable	matched.call	endo.preferred	TRUE	FALSE	motif1	has.motif	no.imprint_variable	NA.TE	NA
RLG00020Zm00001d00354	not.detected	NA	NA	no.imprint	na.te	TE	no.imprint	variable	mismatched_call	endo.preferred	FALSE	FALSE	no.motif	no.motif	no.imprint_variable	NA.TE	NA
RLG00020Zm00001d00355	not.detected	NA	NA	no.imprint	na.te	TE	no.imprint	variable	mismatched_call	endo.preferred	TRUE	FALSE	motif1	has.motif	no.imprint_variable	NA.TE	NA
RLG00020Zm00001d00357	no.imprint	na.te	na.te	no.imprint	na.te	TE	no.imprint	variable	matched.call	endo.preferred	FALSE	FALSE	no.motif	no.motif	no.imprint_variable	NA.TE	NA
RLG00020Zm00001d00361	not.detected	NA	NA	no.imprint	na.te	TE	no.imprint	variable	mismatched_call	endo.preferred	FALSE	FALSE	no.motif	no.motif	no.imprint_variable	NA.TE	NA
RLG00020Zm00001d00364	not.detected	NA	NA	no.imprint	na.te	TE	no.imprint	variable	mismatched_call	endo.preferred	FALSE	FALSE	no.motif	no.motif	no.imprint_variable	NA.TE	NA
RLG00020Zm00001d00365	not.detected	NA	NA	no.imprint	na.te	TE	no.imprint	variable	mismatched_call	endo.preferred	FALSE	FALSE	no.motif	no.motif	no.imprint_variable	NA.TE	NA
RLG00020Zm00001d00366	no.imprint	na.te	na.te	no.imprint	na.te	TE	no.imprint	variable	matched.call	endo.preferred	FALSE	FALSE	no.motif	no.motif	no.imprint_variable	NA.TE	NA
RLG00020Zm00001d00369	no.imprint	na.te	na.te	no.imprint	na.te	TE	no.imprint	variable	matched.call	endo.preferred	FALSE	FALSE	no.motif	no.motif	no.imprint_variable	NA.TE	NA
RLG00020Zm00001d00370	no.imprint	na.te	na.te	no.imprint	na.te	TE	no.imprint	variable	matched.call	endo.preferred	FALSE	FALSE	no.motif	no.motif	no.imprint_variable	NA.TE	NA
RLG00020Zm00001d00371	no.imprint	na.te	na.te	no.imprint	na.te	TE	no.imprint	variable	matched.call	endo.preferred	FALSE	FALSE	no.motif	no.motif	no.imprint_variable	NA.TE	NA
RLG00020Zm00001d00372	no.imprint	na.te	na.te	no.imprint	na.te	TE	no.imprint	variable	matched.call	endo.preferred	FALSE	FALSE	no.motif	no.motif	no.imprint_variable	NA.TE	NA
RLG00020Zm00001d00376	no.imprint	na.te	na.te	no.imprint	na.te	TE	no.imprint	variable	matched.call	endo.preferred	FALSE	FALSE	no.motif	no.motif	no.imprint_variable	NA.TE	NA
RLG00020Zm00001d00377	no.imprint	na.te	na.te	no.imprint	na.te	TE	no.imprint	variable	matched.call	endo.preferred	TRUE	FALSE	motif1	has.motif	no.imprint_variable	NA.TE	NA
RLG00020Zm00001d00378	no.imprint	na.te	na.te	no.imprint	na.te	TE	no.imprint	variable	matched.call	endo.preferred	FALSE	FALSE	no.motif	no.motif	no.imprint_variable	NA.TE	NA
RLG00020Zm00001d00379	no.imprint	na.te	na.te	no.imprint	na.te	TE	no.imprint	variable	matched.call	endo.preferred	FALSE	FALSE	no.motif	no.motif	no.imprint_variable	NA.TE	NA
RLG00020Zm00001d00380	no.imprint	na.te	na.te	no.imprint	na.te	TE	no.imprint	variable	matched.call	endo.preferred	FALSE	FALSE	no.motif	no.motif	no.imprint_variable	NA.TE	NA
RLG00020Zm00001d00381	no.imprint	na.te	na.te	not.detected	NA	TE	no.imprint	variable	mismatched_call	endo.preferred	FALSE	FALSE	no.motif	no.motif	no.imprint_variable	NA.TE	NA
RLG00020Zm00001d00382	no.imprint	na.te	na.te	no.imprint	na.te	TE	no.imprint	variable	matched.call	endo.preferred	FALSE	FALSE	no.motif	no.motif	no.imprint_variable	NA.TE	NA
RLG00020Zm00001d00383	no.imprint	na.te	na.te	no.imprint	na.te	TE	no.imprint	variable	matched.call	endo.preferred	FALSE	FALSE	no.motif	no.motif	no.imprint_variable	NA.TE	NA
RLG00020Zm00001d00384	no.imprint	na.te	na.te	no.imprint	na.te	TE	no.imprint	variable	matched.call	endo.preferred	FALSE	FALSE	no.motif	no.motif	no.imprint_variable	NA.TE	NA
RLG00020Zm00001d00385	no.imprint	na.te	na.te	no.imprint	na.te	TE	no.imprint	variable	matched.call	endo.preferred	FALSE	FALSE	no.motif	no.motif	no.imprint_variable	NA.TE	NA
RLG00020Zm00001d00387	not.detected	NA	NA	no.imprint	na.te	TE	no.imprint	variable	mismatched_call	endo.preferred	FALSE	FALSE	no.motif	no.motif	no.imprint_variable	NA.TE	NA
RLG00020Zm00001d00388	no.imprint	na.te	na.te	no.imprint	na.te	TE	no.imprint	variable	matched.call	endo.preferred	FALSE	FALSE	no.motif	no.motif	no.imprint_variable	NA.TE	NA
RLG00020Zm00001d00390	no.imprint	na.te	na.te	no.imprint	na.te	TE	no.imprint	variable	matched.call	endo.preferred	FALSE	FALSE	no.motif	no.motif	no.imprint_variable	NA.TE	NA
RLG00020Zm00001d00391	no.imprint	na.te	na.te	no.imprint	na.te	TE	no.imprint	variable	matched.call	endo.preferred	FALSE	FALSE	no.motif	no.motif	no.imprint_variable	NA.TE	NA
RLG00020Zm00001d00394	no.imprint	na.te	na.te	no.imprint	na.te	TE	no.imprint	variable	matched.call	endo.preferred	FALSE	FALSE	no.motif	no.motif	no.imprint_variable	NA.TE	NA
RLG00020Zm00001d00395	not.detected	NA	NA	no.imprint	na.te	TE	no.imprint	variable	mismatched_call	endo.preferred	FALSE	FALSE	no.motif	no.motif	no.imprint_variable	NA.TE	NA
RLG00020Zm00001d00396	no.imprint	na.te	na.te	no.imprint	na.te	TE	no.imprint	variable	matched.call	endo.preferred	FALSE	FALSE	no.motif	no.motif	no.imprint_variable	NA.TE	NA
RLG00020Zm00001d00397	not.detected	NA	NA	no.imprint	na.te	TE	no.imprint	variable	mismatched_call	endo.preferred	FALSE	FALSE	no.motif	no.motif	no.imprint_variable	NA.TE	NA
RLG00020Zm00001d00398	no.imprint	na.te	na.te	no.imprint	na.te	TE	no.imprint	variable	matched.call	endo.preferred	TRUE	FALSE	motif1	has.motif	no.imprint_variable	NA.TE	NA
RLG00020Zm00001d00400	not.detected	NA	NA	no.imprint	na.te	TE	no.imprint	variable	mismatched_call	endo.preferred	FALSE	FALSE	no.motif	no.motif	no.imprint_variable	NA.TE	NA
RLG00020Zm00001d00401	no.imprint	na.te	na.te	no.imprint	na.te	TE	no.imprint	variable	matched.call	endo.preferred	FALSE	FALSE	no.motif	no.motif	no.imprint_variable	NA.TE	NA
RLG00020Zm00001d00402	no.imprint	na.te	na.te	no.imprint	na.te	TE	no.imprint	variable	matched.call	endo.preferred	FALSE	FALSE	no.motif	no.motif	no.imprint_variable	NA.TE	NA
RLG00020Zm00001d00403	not.detected	NA	NA	no.imprint	na.te	TE	no.imprint	variable	mismatched_call	endo.preferred	TRUE	FALSE	motif1	has.motif	no.imprint_variable	NA.TE	NA
RLG00020Zm00001d00405	no.imprint	na.te	na.te	no.imprint	na.te	TE	no.imprint	variable	matched.call	endo.preferred	FALSE	FALSE	no.motif	no.motif	no.imprint_variable	NA.TE	NA
RLG00020Zm00001d00406	not.detected	NA	NA	no.imprint	na.te	TE	no.imprint	variable	mismatched_call	endo.preferred	FALSE	FALSE	no.motif	no.motif	no.imprint_variable	NA.TE	NA
RLG00020Zm00001d00407	not.detected	NA	NA	no.imprint	na.te	TE	no.imprint	variable	mismatched_call	endo.preferred	FALSE	FALSE	no.motif	no.motif	no.imprint_variable	NA.TE	NA
RLG00020Zm00001d00408	no.imprint	na.te	na.te	no.imprint	na.te	TE	no.imprint	variable	matched.call	endo.preferred	TRUE	FALSE	motif1	has.motif	no.imprint_variable	NA.TE	NA
RLG00020Zm00001d00412	no.imprint	na.te	na.te	no.imprint	na.te	TE	no.imprint	variable	matched.call	endo.preferred	FALSE	FALSE	no.motif	no.motif	no.imprint_variable	NA.TE	NA
RLG00020Zm00001d00413	not.detected	NA	NA	no.imprint	na.te	TE	no.imprint	variable	mismatched_call	endo.preferred	FALSE	FALSE	no.motif	no.motif	no.imprint_variable	NA.TE	NA
RLG00020Zm00001d00414	no.imprint	na.te	na.te	no.imprint	na.te	TE	no.imprint	variable	matched.call	endo.preferred	FALSE	FALSE	no.motif	no.motif	no.imprint_variable	NA.TE	NA
RLG00020Zm00001d00415	no.imprint	na.te	na.te	no.imprint	na.te	TE	no.imprint	variable	matched.call	endo.preferred	TRUE	FALSE	motif1	has.motif	no.imprint_variable	NA.TE	NA
RLG00020Zm00001d00417	not.detected	NA	NA	no.imprint	na.te	TE	no.imprint	variable	mismatched_call	endo.preferred	FALSE	FALSE	no.motif	no.motif	no.imprint_variable	NA.TE	NA
RLG00020Zm00001d00418	no.imprint	na.te	na.te	no.imprint	na.te	TE	no.imprint	variable	matched.call	endo.preferred	FALSE	FALSE	no.motif	no.motif	no.imprint_variable	NA.TE	NA
RLG00020Zm00001d00421	no.imprint	na.te	na.te	no.imprint	na.te	TE	no.imprint	variable	matched.call	endo.preferred	FALSE	FALSE	no.motif	no.motif	no.imprint_variable	NA.TE	NA
RLG00020Zm00001d00423	not.detected	NA	NA	no.imprint	na.te	TE	no.imprint	variable	mismatched_call	endo.preferred	FALSE	FALSE	no.motif	no.motif	no.imprint_variable	NA.TE	NA
RLG00020Zm00001d00424	not.detected	NA	NA	no.imprint	na.te	TE	no.imprint	variable	mismatched_call	endo.preferred	FALSE	FALSE	no.motif	no.motif	no.imprint_variable	NA.TE	NA
RLG00020Zm00001d00425	not.detected	NA	NA	no.imprint	na.te	TE	no.imprint	variable	mismatched_call	endo.preferred	FALSE	FALSE	no.motif	no.motif	no.imprint_variable	NA.TE	NA
RLG00020Zm00001d00426	no.imprint	na.te	na.te	no.imprint	na.te	TE	no.imprint	variable	matched.call	endo.preferred	FALSE	FALSE	no.motif	no.motif	no.imprint_variable	NA.TE	NA
RLG00020Zm00001d00427	not.detected	NA	NA	no.imprint	na.te	TE	no.imprint	variable	mismatched_call	endo.preferred	TRUE	FALSE	motif1	has.motif	no.imprint_variable	NA.TE	NA
RLG00020Zm00001d00428	not.detected	NA	NA	no.imprint	na.te	TE	no.imprint	variable	mismatched_call	endo.preferred	FALSE	FALSE	no.motif	no.motif	no.imprint_variable	NA.TE	NA
RLG00020Zm00001d00430	no.imprint	na.te	na.te	no.imprint	na.te	TE	no.imprint	variable	matched.call	endo.preferred	TRUE	FALSE	motif1	has.motif	no.imprint_variable	NA.TE	NA
RLG00020Zm00001d00431	not.detected	NA	NA	no.imprint	na.te	TE	no.imprint	variable	mismatched_call	endo.preferred	FALSE	FALSE	no.motif	no.motif	no.imprint_variable	NA.TE	NA
RLG00020Zm00001d00432	no.imprint	na.te	na.te	no.imprint	na.te	TE	no.imprint	variable	matched.call	endo.preferred	FALSE	FALSE	no.motif	no.motif	no.imprint_variable	NA.TE	NA
RLG00020Zm00001d00434	no.imprint	na.te	na.te	no.imprint	na.te	TE	no.imprint	variable	matched.call	endo.preferred	FALSE	FALSE	no.motif	no.motif	no.imprint_variable	NA.TE	NA
RLG00020Zm00001d00435	no.imprint	na.te	na.te	no.imprint	na.te	TE	no.imprint	variable	matched.call	endo.preferred	FALSE	FALSE	no.motif	no.motif	no.imprint_variable	NA.TE	NA
RLG00020Zm00001d00436	not.detected	NA	NA	no.imprint	na.te	TE	no.imprint	variable	mismatched_call	endo.preferred	FALSE	FALSE	no.motif	no.motif	no.imprint_variable	NA.TE	NA
RLG00020Zm00001d00438	no.imprint	na.te	na.te	no.imprint	na.te	TE	no.imprint	variable	matched.call	endo.preferred	TRUE	FALSE	motif1	has.motif	no.imprint_variable	NA.TE	NA
RLG00020Zm00001d00440	no.imprint	na.te	na.te	no.imprint	na.te	TE	no.imprint	variable	matched.call	endo.preferred	FALSE	FALSE	no.motif	no.motif	no.imprint_variable	NA.TE	NA
RLG00020Zm00001d00442	no.imprint	na.te	na.te	no.imprint	na.te	TE	no.imprint	variable	matched.call	endo.preferred	FALSE	FALSE	no.motif	no.motif	no.imprint_variable	NA.TE	NA
RLG00020Zm00001d00443	no.imprint	na.te	na.te	no.imprint	na.te	TE	no.imprint	variable	matched.call	endo.preferred	FALSE	FALSE	no.motif	no.motif	no.imprint_variable	NA.TE	NA
RLG00020Zm00001d00445	not.detected	NA	NA	no.imprint	na.te	TE	no.imprint	variable	mismatched_call	endo.preferred	TRUE	FALSE	motif1	has.motif	no.imprint_variable	NA.TE	NA
RLG00020Zm00001d00446	not.detected	NA	NA	no.imprint	na.te	TE	no.imprint	variable	mismatched_call	endo.preferred	FALSE	FALSE	no.motif	no.motif	no.imprint_variable	NA.TE	NA
RLG00020Zm00001d00447	no.imprint	na.te	na.te	no.imprint	na.te	TE	no.imprint	variable	matched.call	endo.preferred	TRUE	FALSE	motif1	has.motif	no.imprint_variable	NA.TE	NA
RLG00020Zm00001d00448	not.detected	NA	NA	no.imprint	na.te	TE	no.imprint	variable	mismatched_call	endo.preferred	FALSE	FALSE	no.motif	no.motif	no.imprint_variable	NA.TE	NA
RLG00020Zm00001d00449	no.imprint	na.te	na.te	no.imprint	na.te	TE	no.imprint	variable	matched.call	endo.preferred	FALSE	FALSE	no.motif	no.motif	no.imprint_variable	NA.TE	NA
RLG00020Zm00001d00450	no.imprint	na.te	na.te	no.imprint	na.te	TE	no.imprint	variable	matched.call	endo.preferred	FALSE	FALSE	no.motif	no.motif	no.imprint_variable	NA.TE	NA
RLG00020Zm00001d00453	not.detected	NA	NA	no.imprint	na.te	TE	no.imprint	variable	mismatched_call	endo.preferred	FALSE	FALSE	no.motif	no.motif	no.imprint_variable	NA.TE	NA
RLG00020Zm00001d00458	no.imprint	na.te	na.te	no.imprint	na.te	TE	no.imprint	variable	matched.call	endo.preferred	FALSE	FALSE	no.motif	no.motif	no.imprint_variable	NA.TE	NA
RLG00020Zm00001d00459	no.imprint	na.te	na.te	no.imprint	na.te	TE	no.imprint	variable	matched.call	endo.preferred	FALSE	FALSE	no.motif	no.motif	no.imprint_variable	NA.TE	NA
RLG00020Zm00001d00460	not.detected	NA	NA	no.imprint	na.te	TE	no.imprint	variable	mismatched_call	endo.preferred	FALSE	FALSE	no.motif	no.motif	no.imprint_variable	NA.TE	NA
RLG00020Zm00001d00461	no.imprint	na.te	na.te	no.imprint	na.te	TE	no.imprint	variable	matched.call	endo.preferred	FALSE	FALSE	no.motif	no.motif	no.imprint_variable	NA.TE	NA
RLG00020Zm00001d00462	not.detected	NA	NA	no.imprint	na.te	TE	no.imprint	variable	mismatched_call	endo.preferred	TRUE	FALSE	motif1	has.motif	no.imprint_variable	NA.TE	NA
RLG00020Zm00001d00464	no.imprint	na.te	na.te	no.imprint	na.te	TE	no.imprint	variable	matched.call	endo.preferred	TRUE	FALSE	motif1	has.motif	no.imprint_variable	NA.TE	NA
RLG00020Zm00001d00465	not.detected	NA	NA	no.imprint	na.te	TE	no.imprint	variable	mismatched_call	constitutive	FALSE	FALSE	no.motif	no.motif	no.imprint_variable	NA.TE	NA
RLG00020Zm00001d00466	no.imprint	na.te	na.te	no.imprint	na.te	TE	no.imprint	variable	matched.call	endo.preferred	FALSE	FALSE	no.motif	no.motif	no.imprint_variable	NA.TE	NA
RLG00020Zm00001d00467	not.detected	NA	NA	no.imprint	na.te	TE	no.imprint	variable	mismatched_call	endo.preferred	FALSE	FALSE	no.motif	no.motif	no.imprint_variable	NA.TE	NA
RLG00020Zm00001d00468	no.imprint	na.te	na.te	no.imprint	na.te	TE	no.imprint	variable	matched.call	endo.preferred	FALSE	FALSE	no.motif	no.motif	no.imprint_variable	NA.TE	NA
RLG00020Zm00001d00470	no.imprint	na.te	na.te	no.imprint	na.te	TE	no.imprint	variable	matched.call	endo.preferred	FALSE	FALSE	no.motif	no.motif	no.imprint_variable	NA.TE	NA
RLG00020Zm00001d00471	not.detected	NA	NA	no.imprint	na.te	TE	no.imprint	variable	mismatched_call	endo.preferred	FALSE	FALSE	no.motif	no.motif	no.imprint_variable	NA.TE	NA
RLG00020Zm00001d00473	no.imprint	na.te	na.te	not.detected	NA	TE	no.imprint	variable	mismatched_call	endo.preferred	FALSE	FALSE	no.motif	no.motif	no.imprint_variable	NA.TE	NA
RLG00020Zm00001d00474	not.detected	NA	NA	no.imprint	na.te	TE	no.imprint	variable	mismatched_call	endo.preferred	FALSE	FALSE	no.motif	no.motif	no.imprint_variable	NA.TE	NA
RLG00020Zm00001d00477	not.detected	NA	NA	no.imprint	na.te	TE	no.imprint	variable	mismatched_call	endo.preferred	FALSE	FALSE	no.motif	no.motif	no.imprint_variable	NA.TE	NA
RLG00020Zm00001d00478	no.imprint	na.te	na.te	no.imprint	na.te	TE	no.imprint	variable	matched.call	endo.preferred	FALSE	FALSE	no.motif	no.motif	no.imprint_variable	NA.TE	NA
RLG00020Zm00001d00479	no.imprint	na.te	na.te	no.imprint	na.te	TE	no.imprint	variable	matched.call	endo.preferred	FALSE	FALSE	no.motif	no.motif	no.imprint_variable	NA.TE	NA
RLG00020Zm00001d00481	not.detected	NA	NA	no.imprint	na.te	TE	no.imprint	variable	mismatched_call	endo.preferred	FALSE	FALSE	no.motif	no.motif	no.imprint_variable	NA.TE	NA
RLG00020Zm00001d00483	not.detected	NA	NA	no.imprint	na.te	TE	no.imprint	variable	mismatched_call	endo.preferred	FALSE	FALSE	no.motif	no.motif	no.imprint_variable	NA.TE	NA
RLG00020Zm00001d00484	no.imprint	na.te	na.te	not.detected	NA	TE	no.imprint	variable	mismatched_call	endo.preferred	FALSE	FALSE	no.motif	no.motif	no.imprint_variable	NA.TE	NA
RLG00020Zm00001d00486	not.detected	NA	NA	no.imprint	na.te	TE	no.imprint	variable	mismatched_call	endo.preferred	FALSE	FALSE	no.motif	no.motif	no.imprint_variable	NA.TE	NA
RLG00020Zm00001d00488	not.detected	NA	NA	no.imprint	na.te	TE	no.imprint	variable	mismatched_call	endo.preferred	FALSE	FALSE	no.motif	no.motif	no.imprint_variable	NA.TE	NA
RLG00020Zm00001d00491	not.detected	NA	NA	no.imprint	na.te	TE	no.imprint	variable	mismatched_call	constitutive	FALSE	FALSE	no.motif	no.motif	no.imprint_variable	NA.TE	NA
RLG00020Zm00001d00493	not.detected	NA	NA	no.imprint	na.te	TE	no.imprint	variable	mismatched_call	endo.preferred	FALSE	FALSE	no.motif	no.motif	no.imprint_variable	NA.TE	NA
RLG00020Zm00001d00495	not.detected	NA	NA	no.imprint	na.te	TE	no.imprint	variable	mismatched_call	endo.preferred	TRUE	FALSE	motif1	has.motif	no.imprint_variable	NA.TE	NA
RLG00020Zm00001d00497	no.imprint	na.te	na.te	no.imprint	na.te	TE	no.imprint	variable	matched.call	endo.preferred	FALSE	FALSE	no.motif	no.motif	no.imprint_variable	NA.TE	NA
RLG00020Zm00001d00498	no.imprint	na.te	na.te	no.imprint	na.te	TE	no.imprint	variable	matched.call	endo.preferred	FALSE	FALSE	no.motif	no.motif	no.imprint_variable	NA.TE	NA
RLG00020Zm00001d00504	no.imprint	na.te	na.te	no.imprint	na.te	TE	no.imprint	variable	matched.call	endo.preferred	TRUE	FALSE	motif1	has.motif	no.imprint_variable	NA.TE	NA
RLG00020Zm00001d00512	no.imprint	na.te	na.te	no.imprint	na.te	TE	no.imprint	variable	matched.call	endo.preferred	FALSE	FALSE	no.motif	no.motif	no.imprint_variable	NA.TE	NA
RLG00020Zm00001d00515	not.detected	NA	NA	no.imprint	na.te	TE	no.imprint	variable	mismatched_call	endo.preferred	FALSE	FALSE	no.motif	no.motif	no.imprint_variable	NA.TE	NA
RLG00020Zm00001d00519	not.detected	NA	NA	no.imprint	na.te	TE	no.imprint	variable	mismatched_call	endo.preferred	TRUE	FALSE	motif1	has.motif	no.imprint_variable	NA.TE	NA
RLG00020Zm00001d00520	no.imprint	na.te	na.te	no.imprint	na.te	TE	no.imprint	variable	matched.call	endo.preferred	FALSE	FALSE	no.motif	no.motif	no.imprint_variable	NA.TE	NA
RLG00020Zm00001d00525	not.detected	NA	NA	no.imprint	na.te	TE	no.imprint	variable	mismatched_call	endo.preferred	FALSE	FALSE	no.motif	no.motif	no.imprint_variable	NA.TE	NA
RLG00020Zm00001d00528	no.imprint	na.te	na.te	no.imprint	na.te	TE	no.imprint	variable	matched.call	endo.preferred	FALSE	FALSE	no.motif	no.motif	no.imprint_variable	NA.TE	NA
RLG00020Zm00001d00545	no.imprint	na.te	na.te	no.imprint	na.te	TE	no.imprint	variable	matched.call	endo.preferred	TRUE	FALSE	motif1	has.motif	no.imprint_variable	NA.TE	NA
RLG00020Zm00001dS0002	no.imprint	na.te	na.te	not.detected	NA	TE	no.imprint	variable	mismatched_call	endo.preferred	FALSE	FALSE	no.motif	no.motif	no.imprint_variable	NA.TE	NA
RLG00020Zm00001dS0004	not.detected	NA	NA	no.imprint	na.te	TE	no.imprint	variable	mismatched_call	endo.preferred	FALSE	FALSE	no.motif	no.motif	no.imprint_variable	NA.TE	NA
RLG00020Zm00001dS0006	no.imprint	na.te	na.te	no.imprint	na.te	TE	no.imprint	variable	matched.call	endo.preferred	FALSE	FALSE	no.motif	no.motif	no.imprint_variable	NA.TE	NA
RLG00020Zm00001dS0030	no.imprint	na.te	na.te	no.imprint	na.te	TE	no.imprint	variable	matched.call	endo.preferred	FALSE	FALSE	no.motif	no.motif	no.imprint_variable	NA.TE	NA
RLG00020Zm00001dS0031	not.detected	NA	NA	no.imprint	na.te	TE	no.imprint	variable	mismatched_call	endo.preferred	FALSE	FALSE	no.motif	no.motif	no.imprint_variable	NA.TE	NA
RLG00020Zm00001dS0035	no.imprint	na.te	na.te	no.imprint	na.te	TE	no.imprint	variable	matched.call	endo.preferred	FALSE	FALSE	no.motif	no.motif	no.imprint_variable	NA.TE	NA
RLG00020Zm00001dS0047	no.imprint	na.te	na.te	no.imprint	na.te	TE	no.imprint	variable	matched.call	endo.preferred	FALSE	FALSE	no.motif	no.motif	no.imprint_variable	NA.TE	NA
RLG00020Zm00001dS0049	no.imprint	na.te	na.te	no.imprint	na.te	TE	no.imprint	variable	matched.call	endo.preferred	FALSE	FALSE	no.motif	no.motif	no.imprint_variable	NA.TE	NA
RLG00020Zm00001dS0051	no.imprint	na.te	na.te	no.imprint	na.te	TE	no.imprint	variable	matched.call	endo.preferred	FALSE	FALSE	no.motif	no.motif	no.imprint_variable	NA.TE	NA
RLG00020Zm00001dS0056	no.imprint	na.te	na.te	no.imprint	na.te	TE	no.imprint	variable	matched.call	endo.preferred	FALSE	FALSE	no.motif	no.motif	no.imprint_variable	NA.TE	NA
RLG00020Zm00001dS0057	no.imprint	na.te	na.te	no.imprint	na.te	TE	no.imprint	variable	matched.call	endo.preferred	FALSE	FALSE	no.motif	no.motif	no.imprint_variable	NA.TE	NA
RLG00020Zm00001dS0058	no.imprint	na.te	na.te	no.imprint	na.te	TE	no.imprint	variable	matched.call	endo.preferred	FALSE	FALSE	no.motif	no.motif	no.imprint_variable	NA.TE	NA
RLG00020Zm00001dS0059	no.imprint	na.te	na.te	no.imprint	na.te	TE	no.imprint	variable	matched.call	endo.preferred	FALSE	FALSE	no.motif	no.motif	no.imprint_variable	NA.TE	NA
RLG00020Zm00001dS0060	no.imprint	na.te	na.te	no.imprint	na.te	TE	no.imprint	variable	matched.call	endo.preferred	FALSE	FALSE	no.motif	no.motif	no.imprint_variable	NA.TE	NA
RLG00020Zm00001dS0065	no.imprint	na.te	na.te	no.imprint	na.te	TE	no.imprint	variable	matched.call	endo.preferred	FALSE	FALSE	no.motif	no.motif	no.imprint_variable	NA.TE	NA
RLG00020Zm00001dS0068	not.detected	NA	NA	no.imprint	na.te	TE	no.imprint	variable	mismatched_call	endo.preferred	TRUE	FALSE	motif1	has.motif	no.imprint_variable	NA.TE	NA
RLG00020Zm00001dS0070	no.imprint	na.te	na.te	no.imprint	na.te	TE	no.imprint	variable	matched.call	endo.preferred	FALSE	FALSE	no.motif	no.motif	no.imprint_variable	NA.TE	NA
RLG00020Zm00001dS0071	no.imprint	na.te	na.te	no.imprint	na.te	TE	no.imprint	variable	matched.call	endo.preferred	FALSE	FALSE	no.motif	no.motif	no.imprint_variable	NA.TE	NA
RLG00020Zm00001dS0074	no.imprint	na.te	na.te	no.imprint	na.te	TE	no.imprint	variable	matched.call	endo.preferred	FALSE	FALSE	no.motif	no.motif	no.imprint_variable	NA.TE	NA
RLG00020Zm00001dS0075	no.imprint	na.te	na.te	no.imprint	na.te	TE	no.imprint	variable	matched.call	endo.preferred	FALSE	FALSE	no.motif	no.motif	no.imprint_variable	NA.TE	NA
RLG00020Zm00001dS0082	no.imprint	na.te	na.te	no.imprint	na.te	TE	no.imprint	variable	matched.call	endo.preferred	FALSE	FALSE	no.motif	no.motif	no.imprint_variable	NA.TE	NA
RLG00020Zm00001dS0083	not.detected	NA	NA	no.imprint	na.te	TE	no.imprint	variable	mismatched_call	endo.preferred	TRUE	FALSE	motif1	has.motif	no.imprint_variable	NA.TE	NA
RLG00020Zm00001dS0088	not.detected	NA	NA	no.imprint	na.te	TE	no.imprint	variable	mismatched_call	endo.preferred	FALSE	FALSE	no.motif	no.motif	no.imprint_variable	NA.TE	NA
RLG00020Zm00001dS0089	not.detected	NA	NA	no.imprint	na.te	TE	no.imprint	variable	mismatched_call	endo.preferred	FALSE	FALSE	no.motif	no.motif	no.imprint_variable	NA.TE	NA
RLG00020Zm00001dS0090	not.detected	NA	NA	no.imprint	na.te	TE	no.imprint	variable	mismatched_call	endo.preferred	FALSE	FALSE	no.motif	no.motif	no.imprint_variable	NA.TE	NA
RLG00020Zm00001dS0094	not.detected	NA	NA	no.imprint	na.te	TE	no.imprint	variable	mismatched_call	endo.preferred	FALSE	FALSE	no.motif	no.motif	no.imprint_variable	NA.TE	NA
RLG00020Zm00001dS0095	no.imprint	na.te	na.te	no.imprint	na.te	TE	no.imprint	variable	matched.call	endo.preferred	FALSE	FALSE	no.motif	no.motif	no.imprint_variable	NA.TE	NA
RLG00020Zm00001dS0097	not.detected	NA	NA	no.imprint	na.te	TE	no.imprint	variable	mismatched_call	endo.preferred	FALSE	FALSE	no.motif	no.motif	no.imprint_variable	NA.TE	NA
RLG00020Zm00001dS0098	not.detected	NA	NA	no.imprint	na.te	TE	no.imprint	variable	mismatched_call	endo.preferred	FALSE	FALSE	no.motif	no.motif	no.imprint_variable	NA.TE	NA
RLG00020Zm00001dS0100	no.imprint	na.te	na.te	no.imprint	na.te	TE	no.imprint	variable	matched.call	endo.preferred	TRUE	FALSE	motif1	has.motif	no.imprint_variable	NA.TE	NA
RLG00020Zm00001dS0103	not.detected	NA	NA	no.imprint	na.te	TE	no.imprint	variable	mismatched_call	endo.preferred	FALSE	FALSE	no.motif	no.motif	no.imprint_variable	NA.TE	NA
RLG00020Zm00001dS0104	not.detected	NA	NA	no.imprint	na.te	TE	no.imprint	variable	mismatched_call	endo.preferred	FALSE	FALSE	no.motif	no.motif	no.imprint_variable	NA.TE	NA
RLG00020Zm00001dS0109	no.imprint	na.te	na.te	no.imprint	na.te	TE	no.imprint	variable	matched.call	endo.preferred	FALSE	FALSE	no.motif	no.motif	no.imprint_variable	NA.TE	NA
RLG00020Zm00001dS0116	not.detected	NA	NA	no.imprint	na.te	TE	no.imprint	variable	mismatched_call	endo.preferred	FALSE	FALSE	no.motif	no.motif	no.imprint_variable	NA.TE	NA
RLG00020Zm00001dS0118	no.imprint	na.te	na.te	no.imprint	na.te	TE	no.imprint	variable	matched.call	endo.preferred	FALSE	FALSE	no.motif	no.motif	no.imprint_variable	NA.TE	NA
RLG00021Zm00001d00351	no.imprint	na.te	na.te	no.imprint	na.te	TE	no.imprint	variable	matched.call	endo.preferred	FALSE	FALSE	no.motif	no.motif	no.imprint_variable	NA.TE	NA
RLG00021Zm00001d00399	no.imprint	na.te	na.te	no.imprint	na.te	TE	no.imprint	variable	matched.call	endo.preferred	TRUE	FALSE	motif1	has.motif	no.imprint_variable	NA.TE	NA
RLG00021Zm00001d00460	not.detected	NA	NA	no.imprint	na.te	TE	no.imprint	variable	mismatched_call	endo.preferred	FALSE	FALSE	no.motif	no.motif	no.imprint_variable	NA.TE	NA
RLG00021Zm00001d00510	no.imprint	na.te	na.te	not.detected	NA	TE	no.imprint	variable	mismatched_call	endo.preferred	TRUE	FALSE	motif1	has.motif	no.imprint_variable	NA.TE	NA
RLG00021Zm00001d00530	MEG	na.te	na.te	MEG	na.te	TE	matTE	variable	matched.call	endo.preferred	TRUE	TRUE	both	has.motif	matTE_variable	NA.TE	NA
RLG00024Zm00001d00393	no.imprint	na.te	na.te	no.imprint	na.te	TE	no.imprint	variable	matched.call	endo.preferred	TRUE	TRUE	both	has.motif	no.imprint_variable	NA.TE	NA
RLG00024Zm00001d00457	no.imprint	na.te	na.te	no.imprint	na.te	TE	no.imprint	variable	matched.call	endo.preferred	FALSE	TRUE	motif2	has.motif	no.imprint_variable	NA.TE	NA
RLG00028Zm00001d00034	not.detected	NA	NA	no.imprint	na.te	TE	no.imprint	variable	mismatched_call	endo.preferred	TRUE	FALSE	motif1	has.motif	no.imprint_variable	NA.TE	NA
RLG00028Zm00001d00055	not.detected	NA	NA	no.imprint	na.te	TE	no.imprint	variable	mismatched_call	constitutive	FALSE	FALSE	no.motif	no.motif	no.imprint_variable	NA.TE	NA
RLG00028Zm00001d00058	no.imprint	na.te	na.te	no.imprint	na.te	TE	no.imprint	variable	matched.call	constitutive	TRUE	FALSE	motif1	has.motif	no.imprint_variable	NA.TE	NA
RLG00028Zm00001dS0012	no.imprint	na.te	na.te	no.imprint	na.te	TE	no.imprint	variable	matched.call	constitutive	FALSE	FALSE	no.motif	no.motif	no.imprint_variable	NA.TE	NA
RLG00031Zm00001d00003	no.imprint	na.te	na.te	no.imprint	na.te	TE	no.imprint	variable	matched.call	endo.preferred	TRUE	FALSE	motif1	has.motif	no.imprint_variable	NA.TE	NA
RLG00031Zm00001d00005	no.imprint	na.te	na.te	no.imprint	na.te	TE	no.imprint	variable	matched.call	endo.preferred	TRUE	FALSE	motif1	has.motif	no.imprint_variable	NA.TE	NA
RLG00031Zm00001d00007	no.imprint	na.te	na.te	no.imprint	na.te	TE	no.imprint	variable	matched.call	endo.preferred	TRUE	FALSE	motif1	has.motif	no.imprint_variable	NA.TE	NA
RLG00031Zm00001d00011	no.imprint	na.te	na.te	no.imprint	na.te	TE	no.imprint	variable	matched.call	endo.preferred	TRUE	FALSE	motif1	has.motif	no.imprint_variable	NA.TE	NA
RLG00031Zm00001d00014	no.imprint	na.te	na.te	no.imprint	na.te	TE	no.imprint	variable	matched.call	constitutive	TRUE	FALSE	motif1	has.motif	no.imprint_variable	NA.TE	NA
RLG00031Zm00001d00016	no.imprint	na.te	na.te	no.imprint	na.te	TE	no.imprint	variable	matched.call	endo.preferred	TRUE	FALSE	motif1	has.motif	no.imprint_variable	NA.TE	NA
RLG00031Zm00001d00017	not.detected	NA	NA	no.imprint	na.te	TE	no.imprint	variable	mismatched_call	endo.preferred	TRUE	FALSE	motif1	has.motif	no.imprint_variable	NA.TE	NA
RLG00031Zm00001d00019	no.imprint	na.te	na.te	no.imprint	na.te	TE	no.imprint	variable	matched.call	endo.preferred	TRUE	FALSE	motif1	has.motif	no.imprint_variable	NA.TE	NA
RLG00031Zm00001d00024	no.imprint	na.te	na.te	no.imprint	na.te	TE	no.imprint	variable	matched.call	endo.preferred	TRUE	FALSE	motif1	has.motif	no.imprint_variable	NA.TE	NA
RLG00031Zm00001d00030	no.imprint	na.te	na.te	not.detected	NA	TE	no.imprint	variable	mismatched_call	endo.preferred	FALSE	FALSE	no.motif	no.motif	no.imprint_variable	NA.TE	NA
RLG00031Zm00001d00032	not.detected	NA	NA	no.imprint	na.te	TE	no.imprint	variable	mismatched_call	endo.preferred	TRUE	FALSE	motif1	has.motif	no.imprint_variable	NA.TE	NA
RLG00031Zm00001d00034	no.imprint	na.te	na.te	no.imprint	na.te	TE	no.imprint	variable	matched.call	endo.preferred	FALSE	FALSE	no.motif	no.motif	no.imprint_variable	NA.TE	NA
RLG00031Zm00001d00037	not.detected	NA	NA	no.imprint	na.te	TE	no.imprint	variable	mismatched_call	endo.preferred	TRUE	FALSE	motif1	has.motif	no.imprint_variable	NA.TE	NA
RLG00031Zm00001d00038	not.detected	NA	NA	no.imprint	na.te	TE	no.imprint	variable	mismatched_call	endo.preferred	FALSE	FALSE	no.motif	no.motif	no.imprint_variable	NA.TE	NA
RLG00031Zm00001d00039	no.imprint	na.te	na.te	no.imprint	na.te	TE	no.imprint	variable	matched.call	endo.preferred	FALSE	TRUE	motif2	has.motif	no.imprint_variable	NA.TE	NA
RLG00031Zm00001d00040	not.detected	NA	NA	no.imprint	na.te	TE	no.imprint	variable	mismatched_call	endo.preferred	TRUE	FALSE	motif1	has.motif	no.imprint_variable	NA.TE	NA
RLG00031Zm00001d00041	not.detected	NA	NA	no.imprint	na.te	TE	no.imprint	variable	mismatched_call	endo.preferred	TRUE	TRUE	both	has.motif	no.imprint_variable	NA.TE	NA
RLG00031Zm00001d00042	not.detected	NA	NA	no.imprint	na.te	TE	no.imprint	variable	mismatched_call	endo.preferred	TRUE	FALSE	motif1	has.motif	no.imprint_variable	NA.TE	NA
RLG00031Zm00001d00043	not.detected	NA	NA	no.imprint	na.te	TE	no.imprint	variable	mismatched_call	endo.preferred	TRUE	FALSE	motif1	has.motif	no.imprint_variable	NA.TE	NA
RLG00031Zm00001d00046	not.detected	NA	NA	no.imprint	na.te	TE	no.imprint	variable	mismatched_call	endo.preferred	TRUE	FALSE	motif1	has.motif	no.imprint_variable	NA.TE	NA
RLG00031Zm00001d00047	not.detected	NA	NA	no.imprint	na.te	TE	no.imprint	variable	mismatched_call	endo.preferred	FALSE	FALSE	no.motif	no.motif	no.imprint_variable	NA.TE	NA
RLG00031Zm00001d00049	no.imprint	na.te	na.te	no.imprint	na.te	TE	no.imprint	variable	matched.call	endo.preferred	FALSE	FALSE	no.motif	no.motif	no.imprint_variable	NA.TE	NA
RLG00031Zm00001d00050	no.imprint	na.te	na.te	no.imprint	na.te	TE	no.imprint	variable	matched.call	endo.preferred	FALSE	TRUE	motif2	has.motif	no.imprint_variable	NA.TE	NA
RLG00031Zm00001d00051	no.imprint	na.te	na.te	not.detected	NA	TE	no.imprint	variable	mismatched_call	endo.preferred	FALSE	FALSE	no.motif	no.motif	no.imprint_variable	NA.TE	NA
RLG00031Zm00001d00053	no.imprint	na.te	na.te	no.imprint	na.te	TE	no.imprint	variable	matched.call	endo.preferred	TRUE	FALSE	motif1	has.motif	no.imprint_variable	NA.TE	NA
RLG00031Zm00001d00056	no.imprint	na.te	na.te	no.imprint	na.te	TE	no.imprint	variable	matched.call	endo.preferred	TRUE	FALSE	motif1	has.motif	no.imprint_variable	NA.TE	NA
RLG00031Zm00001d00059	no.imprint	na.te	na.te	no.imprint	na.te	TE	no.imprint	variable	matched.call	endo.preferred	TRUE	TRUE	both	has.motif	no.imprint_variable	NA.TE	NA
RLG00031Zm00001d00060	no.imprint	na.te	na.te	no.imprint	na.te	TE	no.imprint	variable	matched.call	endo.preferred	TRUE	TRUE	both	has.motif	no.imprint_variable	NA.TE	NA
RLG00031Zm00001d00061	no.imprint	na.te	na.te	no.imprint	na.te	TE	no.imprint	variable	matched.call	endo.preferred	TRUE	FALSE	motif1	has.motif	no.imprint_variable	NA.TE	NA
RLG00031Zm00001d00062	no.imprint	na.te	na.te	no.imprint	na.te	TE	no.imprint	variable	matched.call	endo.preferred	TRUE	FALSE	motif1	has.motif	no.imprint_variable	NA.TE	NA
RLG00031Zm00001d00063	no.imprint	na.te	na.te	not.detected	NA	TE	no.imprint	variable	mismatched_call	endo.preferred	TRUE	FALSE	motif1	has.motif	no.imprint_variable	NA.TE	NA
RLG00031Zm00001d00064	no.imprint	na.te	na.te	no.imprint	na.te	TE	no.imprint	variable	matched.call	endo.preferred	TRUE	FALSE	motif1	has.motif	no.imprint_variable	NA.TE	NA
RLG00031Zm00001d00065	not.detected	NA	NA	no.imprint	na.te	TE	no.imprint	variable	mismatched_call	endo.preferred	TRUE	FALSE	motif1	has.motif	no.imprint_variable	NA.TE	NA
RLG00031Zm00001d00066	no.imprint	na.te	na.te	no.imprint	na.te	TE	no.imprint	variable	matched.call	endo.preferred	TRUE	FALSE	motif1	has.motif	no.imprint_variable	NA.TE	NA
RLG00031Zm00001d00067	no.imprint	na.te	na.te	no.imprint	na.te	TE	no.imprint	variable	matched.call	endo.preferred	TRUE	FALSE	motif1	has.motif	no.imprint_variable	NA.TE	NA
RLG00031Zm00001d00068	not.detected	NA	NA	no.imprint	na.te	TE	no.imprint	variable	mismatched_call	endo.preferred	TRUE	FALSE	motif1	has.motif	no.imprint_variable	NA.TE	NA
RLG00031Zm00001d00070	not.detected	NA	NA	no.imprint	na.te	TE	no.imprint	variable	mismatched_call	endo.preferred	TRUE	FALSE	motif1	has.motif	no.imprint_variable	NA.TE	NA
RLG00031Zm00001d00072	no.imprint	na.te	na.te	no.imprint	na.te	TE	no.imprint	variable	matched.call	endo.preferred	TRUE	FALSE	motif1	has.motif	no.imprint_variable	NA.TE	NA
RLG00031Zm00001d00073	not.detected	NA	NA	no.imprint	na.te	TE	no.imprint	variable	mismatched_call	endo.preferred	TRUE	FALSE	motif1	has.motif	no.imprint_variable	NA.TE	NA
RLG00031Zm00001d00074	no.imprint	na.te	na.te	no.imprint	na.te	TE	no.imprint	variable	matched.call	endo.preferred	TRUE	FALSE	motif1	has.motif	no.imprint_variable	NA.TE	NA
RLG00031Zm00001d00075	no.imprint	na.te	na.te	no.imprint	na.te	TE	no.imprint	variable	matched.call	endo.preferred	TRUE	FALSE	motif1	has.motif	no.imprint_variable	NA.TE	NA
RLG00031Zm00001d00078	no.imprint	na.te	na.te	no.imprint	na.te	TE	no.imprint	variable	matched.call	endo.preferred	FALSE	FALSE	no.motif	no.motif	no.imprint_variable	NA.TE	NA
RLG00031Zm00001d00079	no.imprint	na.te	na.te	no.imprint	na.te	TE	no.imprint	variable	matched.call	endo.preferred	TRUE	FALSE	motif1	has.motif	no.imprint_variable	NA.TE	NA
RLG00031Zm00001d00081	no.imprint	na.te	na.te	no.imprint	na.te	TE	no.imprint	variable	matched.call	endo.preferred	TRUE	FALSE	motif1	has.motif	no.imprint_variable	NA.TE	NA
RLG00031Zm00001d00082	not.detected	NA	NA	no.imprint	na.te	TE	no.imprint	variable	mismatched_call	endo.preferred	FALSE	FALSE	no.motif	no.motif	no.imprint_variable	NA.TE	NA
RLG00031Zm00001d00087	no.imprint	na.te	na.te	no.imprint	na.te	TE	no.imprint	variable	matched.call	endo.preferred	TRUE	FALSE	motif1	has.motif	no.imprint_variable	NA.TE	NA
RLG00031Zm00001d00088	no.imprint	na.te	na.te	no.imprint	na.te	TE	no.imprint	variable	matched.call	endo.preferred	TRUE	FALSE	motif1	has.motif	no.imprint_variable	NA.TE	NA
RLG00031Zm00001d00090	not.detected	NA	NA	no.imprint	na.te	TE	no.imprint	variable	mismatched_call	endo.preferred	TRUE	FALSE	motif1	has.motif	no.imprint_variable	NA.TE	NA
RLG00031Zm00001d00094	no.imprint	na.te	na.te	no.imprint	na.te	TE	no.imprint	variable	matched.call	endo.preferred	TRUE	FALSE	motif1	has.motif	no.imprint_variable	NA.TE	NA
RLG00031Zm00001d00095	not.detected	NA	NA	no.imprint	na.te	TE	no.imprint	variable	mismatched_call	endo.preferred	TRUE	FALSE	motif1	has.motif	no.imprint_variable	NA.TE	NA
RLG00031Zm00001d00097	not.detected	NA	NA	no.imprint	na.te	TE	no.imprint	variable	mismatched_call	constitutive	TRUE	FALSE	motif1	has.motif	no.imprint_variable	NA.TE	NA
RLG00031Zm00001d00098	not.detected	NA	NA	no.imprint	na.te	TE	no.imprint	variable	mismatched_call	endo.preferred	FALSE	FALSE	no.motif	no.motif	no.imprint_variable	NA.TE	NA
RLG00031Zm00001d00099	not.detected	NA	NA	no.imprint	na.te	TE	no.imprint	variable	mismatched_call	endo.preferred	TRUE	FALSE	motif1	has.motif	no.imprint_variable	NA.TE	NA
RLG00031Zm00001d00100	not.detected	NA	NA	no.imprint	na.te	TE	no.imprint	variable	mismatched_call	endo.preferred	FALSE	TRUE	motif2	has.motif	no.imprint_variable	NA.TE	NA
RLG00031Zm00001d00101	not.detected	NA	NA	no.imprint	na.te	TE	no.imprint	variable	mismatched_call	endo.preferred	TRUE	FALSE	motif1	has.motif	no.imprint_variable	NA.TE	NA
RLG00031Zm00001d00102	no.imprint	na.te	na.te	no.imprint	na.te	TE	no.imprint	variable	matched.call	endo.preferred	TRUE	TRUE	both	has.motif	no.imprint_variable	NA.TE	NA
RLG00031Zm00001d00103	no.imprint	na.te	na.te	no.imprint	na.te	TE	no.imprint	variable	matched.call	endo.preferred	FALSE	TRUE	motif2	has.motif	no.imprint_variable	NA.TE	NA
RLG00031Zm00001d00104	not.detected	NA	NA	no.imprint	na.te	TE	no.imprint	variable	mismatched_call	endo.preferred	FALSE	FALSE	no.motif	no.motif	no.imprint_variable	NA.TE	NA
RLG00031Zm00001d00105	no.imprint	na.te	na.te	no.imprint	na.te	TE	no.imprint	variable	matched.call	endo.preferred	FALSE	FALSE	no.motif	no.motif	no.imprint_variable	NA.TE	NA
RLG00031Zm00001d00107	no.imprint	na.te	na.te	no.imprint	na.te	TE	no.imprint	variable	matched.call	endo.preferred	TRUE	FALSE	motif1	has.motif	no.imprint_variable	NA.TE	NA
RLG00031Zm00001d00109	not.detected	NA	NA	no.imprint	na.te	TE	no.imprint	variable	mismatched_call	endo.preferred	TRUE	FALSE	motif1	has.motif	no.imprint_variable	NA.TE	NA
RLG00031Zm00001d00110	not.detected	NA	NA	no.imprint	na.te	TE	no.imprint	variable	mismatched_call	endo.preferred	FALSE	FALSE	no.motif	no.motif	no.imprint_variable	NA.TE	NA
RLG00031Zm00001d00111	no.imprint	na.te	na.te	no.imprint	na.te	TE	no.imprint	variable	matched.call	endo.preferred	TRUE	FALSE	motif1	has.motif	no.imprint_variable	NA.TE	NA
RLG00031Zm00001d00112	not.detected	NA	NA	no.imprint	na.te	TE	no.imprint	variable	mismatched_call	endo.preferred	FALSE	TRUE	motif2	has.motif	no.imprint_variable	NA.TE	NA
RLG00031Zm00001d00113	not.detected	NA	NA	no.imprint	na.te	TE	no.imprint	variable	mismatched_call	endo.preferred	FALSE	FALSE	no.motif	no.motif	no.imprint_variable	NA.TE	NA
RLG00031Zm00001d00114	no.imprint	na.te	na.te	no.imprint	na.te	TE	no.imprint	variable	matched.call	endo.preferred	TRUE	FALSE	motif1	has.motif	no.imprint_variable	NA.TE	NA
RLG00031Zm00001d00115	no.imprint	na.te	na.te	no.imprint	na.te	TE	no.imprint	variable	matched.call	endo.preferred	TRUE	FALSE	motif1	has.motif	no.imprint_variable	NA.TE	NA
RLG00031Zm00001d00116	not.detected	NA	NA	no.imprint	na.te	TE	no.imprint	variable	mismatched_call	endo.preferred	FALSE	FALSE	no.motif	no.motif	no.imprint_variable	NA.TE	NA
RLG00031Zm00001d00117	no.imprint	na.te	na.te	no.imprint	na.te	TE	no.imprint	variable	matched.call	endo.preferred	FALSE	FALSE	no.motif	no.motif	no.imprint_variable	NA.TE	NA
RLG00031Zm00001d00119	no.imprint	na.te	na.te	no.imprint	na.te	TE	no.imprint	variable	matched.call	endo.preferred	FALSE	FALSE	no.motif	no.motif	no.imprint_variable	NA.TE	NA
RLG00031Zm00001d00121	not.detected	NA	NA	no.imprint	na.te	TE	no.imprint	variable	mismatched_call	endo.preferred	TRUE	TRUE	both	has.motif	no.imprint_variable	NA.TE	NA
RLG00031Zm00001d00124	no.imprint	na.te	na.te	no.imprint	na.te	TE	no.imprint	variable	matched.call	endo.preferred	TRUE	FALSE	motif1	has.motif	no.imprint_variable	NA.TE	NA
RLG00031Zm00001d00125	not.detected	NA	NA	no.imprint	na.te	TE	no.imprint	variable	mismatched_call	endo.preferred	TRUE	FALSE	motif1	has.motif	no.imprint_variable	NA.TE	NA
RLG00031Zm00001d00126	no.imprint	na.te	na.te	no.imprint	na.te	TE	no.imprint	variable	matched.call	endo.preferred	TRUE	FALSE	motif1	has.motif	no.imprint_variable	NA.TE	NA
RLG00031Zm00001d00127	not.detected	NA	NA	no.imprint	na.te	TE	no.imprint	variable	mismatched_call	endo.preferred	TRUE	FALSE	motif1	has.motif	no.imprint_variable	NA.TE	NA
RLG00031Zm00001d00128	not.detected	NA	NA	no.imprint	na.te	TE	no.imprint	variable	mismatched_call	endo.preferred	TRUE	FALSE	motif1	has.motif	no.imprint_variable	NA.TE	NA
RLG00031Zm00001d00129	no.imprint	na.te	na.te	no.imprint	na.te	TE	no.imprint	variable	matched.call	endo.preferred	TRUE	FALSE	motif1	has.motif	no.imprint_variable	NA.TE	NA
RLG00031Zm00001d00130	no.imprint	na.te	na.te	no.imprint	na.te	TE	no.imprint	variable	matched.call	endo.preferred	FALSE	FALSE	no.motif	no.motif	no.imprint_variable	NA.TE	NA
RLG00031Zm00001d00131	no.imprint	na.te	na.te	no.imprint	na.te	TE	no.imprint	variable	matched.call	endo.preferred	FALSE	FALSE	no.motif	no.motif	no.imprint_variable	NA.TE	NA
RLG00031Zm00001d00135	no.imprint	na.te	na.te	no.imprint	na.te	TE	no.imprint	variable	matched.call	endo.preferred	TRUE	FALSE	motif1	has.motif	no.imprint_variable	NA.TE	NA
RLG00031Zm00001d00139	no.imprint	na.te	na.te	not.detected	NA	TE	no.imprint	variable	mismatched_call	endo.preferred	TRUE	FALSE	motif1	has.motif	no.imprint_variable	NA.TE	NA
RLG00031Zm00001d00140	no.imprint	na.te	na.te	no.imprint	na.te	TE	no.imprint	variable	matched.call	endo.preferred	TRUE	FALSE	motif1	has.motif	no.imprint_variable	NA.TE	NA
RLG00031Zm00001d00141	no.imprint	na.te	na.te	no.imprint	na.te	TE	no.imprint	variable	matched.call	endo.preferred	TRUE	TRUE	both	has.motif	no.imprint_variable	NA.TE	NA
RLG00031Zm00001d00142	no.imprint	na.te	na.te	no.imprint	na.te	TE	no.imprint	variable	matched.call	endo.preferred	TRUE	FALSE	motif1	has.motif	no.imprint_variable	NA.TE	NA
RLG00031Zm00001d00143	no.imprint	na.te	na.te	no.imprint	na.te	TE	no.imprint	variable	matched.call	endo.preferred	TRUE	FALSE	motif1	has.motif	no.imprint_variable	NA.TE	NA
RLG00031Zm00001d00144	no.imprint	na.te	na.te	no.imprint	na.te	TE	no.imprint	variable	matched.call	endo.preferred	TRUE	FALSE	motif1	has.motif	no.imprint_variable	NA.TE	NA
RLG00031Zm00001d00145	not.detected	NA	NA	no.imprint	na.te	TE	no.imprint	variable	mismatched_call	endo.preferred	TRUE	FALSE	motif1	has.motif	no.imprint_variable	NA.TE	NA
RLG00031Zm00001d00148	no.imprint	na.te	na.te	no.imprint	na.te	TE	no.imprint	variable	matched.call	endo.preferred	TRUE	FALSE	motif1	has.motif	no.imprint_variable	NA.TE	NA
RLG00031Zm00001d00150	not.detected	NA	NA	no.imprint	na.te	TE	no.imprint	variable	mismatched_call	endo.preferred	TRUE	FALSE	motif1	has.motif	no.imprint_variable	NA.TE	NA
RLG00031Zm00001d00157	no.imprint	na.te	na.te	no.imprint	na.te	TE	no.imprint	variable	matched.call	endo.preferred	TRUE	FALSE	motif1	has.motif	no.imprint_variable	NA.TE	NA
RLG00031Zm00001d00160	not.detected	NA	NA	no.imprint	na.te	TE	no.imprint	variable	mismatched_call	endo.preferred	TRUE	FALSE	motif1	has.motif	no.imprint_variable	NA.TE	NA
RLG00031Zm00001d00161	no.imprint	na.te	na.te	no.imprint	na.te	TE	no.imprint	variable	matched.call	endo.preferred	TRUE	FALSE	motif1	has.motif	no.imprint_variable	NA.TE	NA
RLG00031Zm00001d00162	not.detected	NA	NA	no.imprint	na.te	TE	no.imprint	variable	mismatched_call	endo.preferred	TRUE	FALSE	motif1	has.motif	no.imprint_variable	NA.TE	NA
RLG00031Zm00001d00165	not.detected	NA	NA	no.imprint	na.te	TE	no.imprint	variable	mismatched_call	endo.preferred	FALSE	FALSE	no.motif	no.motif	no.imprint_variable	NA.TE	NA
RLG00031Zm00001d00166	not.detected	NA	NA	no.imprint	na.te	TE	no.imprint	variable	mismatched_call	endo.preferred	TRUE	FALSE	motif1	has.motif	no.imprint_variable	NA.TE	NA
RLG00031Zm00001d00167	not.detected	NA	NA	no.imprint	na.te	TE	no.imprint	variable	mismatched_call	endo.preferred	TRUE	FALSE	motif1	has.motif	no.imprint_variable	NA.TE	NA
RLG00031Zm00001d00173	no.imprint	na.te	na.te	no.imprint	na.te	TE	no.imprint	variable	matched.call	endo.preferred	TRUE	FALSE	motif1	has.motif	no.imprint_variable	NA.TE	NA
RLG00031Zm00001d00174	no.imprint	na.te	na.te	no.imprint	na.te	TE	no.imprint	variable	matched.call	endo.preferred	TRUE	FALSE	motif1	has.motif	no.imprint_variable	NA.TE	NA
RLG00031Zm00001d00176	no.imprint	na.te	na.te	no.imprint	na.te	TE	no.imprint	variable	matched.call	endo.preferred	TRUE	FALSE	motif1	has.motif	no.imprint_variable	NA.TE	NA
RLG00031Zm00001d00178	no.imprint	na.te	na.te	no.imprint	na.te	TE	no.imprint	variable	matched.call	endo.preferred	TRUE	FALSE	motif1	has.motif	no.imprint_variable	NA.TE	NA
RLG00031Zm00001d00179	no.imprint	na.te	na.te	no.imprint	na.te	TE	no.imprint	variable	matched.call	endo.preferred	FALSE	FALSE	no.motif	no.motif	no.imprint_variable	NA.TE	NA
RLG00031Zm00001d00180	no.imprint	na.te	na.te	no.imprint	na.te	TE	no.imprint	variable	matched.call	endo.preferred	TRUE	FALSE	motif1	has.motif	no.imprint_variable	NA.TE	NA
RLG00031Zm00001d00181	no.imprint	na.te	na.te	no.imprint	na.te	TE	no.imprint	variable	matched.call	endo.preferred	FALSE	TRUE	motif2	has.motif	no.imprint_variable	NA.TE	NA
RLG00031Zm00001d00183	no.imprint	na.te	na.te	no.imprint	na.te	TE	no.imprint	variable	matched.call	endo.preferred	TRUE	FALSE	motif1	has.motif	no.imprint_variable	NA.TE	NA
RLG00031Zm00001d00184	no.imprint	na.te	na.te	no.imprint	na.te	TE	no.imprint	variable	matched.call	endo.preferred	TRUE	TRUE	both	has.motif	no.imprint_variable	NA.TE	NA
RLG00031Zm00001d00186	no.imprint	na.te	na.te	not.detected	NA	TE	no.imprint	variable	mismatched_call	endo.preferred	TRUE	FALSE	motif1	has.motif	no.imprint_variable	NA.TE	NA
RLG00031Zm00001d00188	not.detected	NA	NA	no.imprint	na.te	TE	no.imprint	variable	mismatched_call	endo.preferred	TRUE	FALSE	motif1	has.motif	no.imprint_variable	NA.TE	NA
RLG00031Zm00001d00189	no.imprint	na.te	na.te	no.imprint	na.te	TE	no.imprint	variable	matched.call	endo.preferred	FALSE	FALSE	no.motif	no.motif	no.imprint_variable	NA.TE	NA
RLG00031Zm00001d00190	no.imprint	na.te	na.te	no.imprint	na.te	TE	no.imprint	variable	matched.call	endo.preferred	FALSE	TRUE	motif2	has.motif	no.imprint_variable	NA.TE	NA
RLG00031Zm00001d00192	no.imprint	na.te	na.te	no.imprint	na.te	TE	no.imprint	variable	matched.call	endo.preferred	TRUE	FALSE	motif1	has.motif	no.imprint_variable	NA.TE	NA
RLG00031Zm00001d00193	no.imprint	na.te	na.te	no.imprint	na.te	TE	no.imprint	variable	matched.call	endo.preferred	TRUE	FALSE	motif1	has.motif	no.imprint_variable	NA.TE	NA
RLG00031Zm00001d00194	not.detected	NA	NA	no.imprint	na.te	TE	no.imprint	variable	mismatched_call	endo.preferred	TRUE	FALSE	motif1	has.motif	no.imprint_variable	NA.TE	NA
RLG00031Zm00001d00196	not.detected	NA	NA	no.imprint	na.te	TE	no.imprint	variable	mismatched_call	endo.preferred	TRUE	FALSE	motif1	has.motif	no.imprint_variable	NA.TE	NA
RLG00031Zm00001d00197	no.imprint	na.te	na.te	no.imprint	na.te	TE	no.imprint	variable	matched.call	endo.preferred	TRUE	FALSE	motif1	has.motif	no.imprint_variable	NA.TE	NA
RLG00031Zm00001d00199	no.imprint	na.te	na.te	no.imprint	na.te	TE	no.imprint	variable	matched.call	endo.preferred	TRUE	TRUE	both	has.motif	no.imprint_variable	NA.TE	NA
RLG00031Zm00001d00201	not.detected	NA	NA	no.imprint	na.te	TE	no.imprint	variable	mismatched_call	endo.preferred	TRUE	FALSE	motif1	has.motif	no.imprint_variable	NA.TE	NA
RLG00031Zm00001d00202	no.imprint	na.te	na.te	no.imprint	na.te	TE	no.imprint	variable	matched.call	endo.preferred	TRUE	FALSE	motif1	has.motif	no.imprint_variable	NA.TE	NA
RLG00031Zm00001d00204	no.imprint	na.te	na.te	no.imprint	na.te	TE	no.imprint	variable	matched.call	endo.preferred	TRUE	FALSE	motif1	has.motif	no.imprint_variable	NA.TE	NA
RLG00031Zm00001d00205	no.imprint	na.te	na.te	no.imprint	na.te	TE	no.imprint	variable	matched.call	endo.preferred	TRUE	FALSE	motif1	has.motif	no.imprint_variable	NA.TE	NA
RLG00031Zm00001d00206	not.detected	NA	NA	no.imprint	na.te	TE	no.imprint	variable	mismatched_call	endo.preferred	TRUE	FALSE	motif1	has.motif	no.imprint_variable	NA.TE	NA
RLG00031Zm00001d00207	no.imprint	na.te	na.te	no.imprint	na.te	TE	no.imprint	variable	matched.call	endo.preferred	TRUE	FALSE	motif1	has.motif	no.imprint_variable	NA.TE	NA
RLG00031Zm00001d00208	not.detected	NA	NA	no.imprint	na.te	TE	no.imprint	variable	mismatched_call	endo.preferred	TRUE	FALSE	motif1	has.motif	no.imprint_variable	NA.TE	NA
RLG00031Zm00001d00209	not.detected	NA	NA	no.imprint	na.te	TE	no.imprint	variable	mismatched_call	endo.preferred	FALSE	FALSE	no.motif	no.motif	no.imprint_variable	NA.TE	NA
RLG00031Zm00001d00211	no.imprint	na.te	na.te	no.imprint	na.te	TE	no.imprint	variable	matched.call	endo.preferred	TRUE	FALSE	motif1	has.motif	no.imprint_variable	NA.TE	NA
RLG00031Zm00001d00214	not.detected	NA	NA	no.imprint	na.te	TE	no.imprint	variable	mismatched_call	endo.preferred	TRUE	FALSE	motif1	has.motif	no.imprint_variable	NA.TE	NA
RLG00031Zm00001d00215	not.detected	NA	NA	no.imprint	na.te	TE	no.imprint	variable	mismatched_call	endo.preferred	TRUE	FALSE	motif1	has.motif	no.imprint_variable	NA.TE	NA
RLG00031Zm00001d00217	no.imprint	na.te	na.te	not.detected	NA	TE	no.imprint	variable	mismatched_call	endo.preferred	TRUE	FALSE	motif1	has.motif	no.imprint_variable	NA.TE	NA
RLG00031Zm00001d00218	no.imprint	na.te	na.te	no.imprint	na.te	TE	no.imprint	variable	matched.call	endo.preferred	FALSE	FALSE	no.motif	no.motif	no.imprint_variable	NA.TE	NA
RLG00031Zm00001d00219	no.imprint	na.te	na.te	no.imprint	na.te	TE	no.imprint	variable	matched.call	endo.preferred	TRUE	FALSE	motif1	has.motif	no.imprint_variable	NA.TE	NA
RLG00031Zm00001d00220	no.imprint	na.te	na.te	no.imprint	na.te	TE	no.imprint	variable	matched.call	endo.preferred	TRUE	FALSE	motif1	has.motif	no.imprint_variable	NA.TE	NA
RLG00031Zm00001d00222	no.imprint	na.te	na.te	no.imprint	na.te	TE	no.imprint	variable	matched.call	endo.preferred	TRUE	FALSE	motif1	has.motif	no.imprint_variable	NA.TE	NA
RLG00031Zm00001d00225	not.detected	NA	NA	no.imprint	na.te	TE	no.imprint	variable	mismatched_call	endo.preferred	TRUE	FALSE	motif1	has.motif	no.imprint_variable	NA.TE	NA
RLG00031Zm00001d00226	no.imprint	na.te	na.te	no.imprint	na.te	TE	no.imprint	variable	matched.call	endo.preferred	TRUE	FALSE	motif1	has.motif	no.imprint_variable	NA.TE	NA
RLG00031Zm00001d00227	no.imprint	na.te	na.te	no.imprint	na.te	TE	no.imprint	variable	matched.call	endo.preferred	TRUE	FALSE	motif1	has.motif	no.imprint_variable	NA.TE	NA
RLG00031Zm00001d00228	no.imprint	na.te	na.te	no.imprint	na.te	TE	no.imprint	variable	matched.call	endo.preferred	TRUE	FALSE	motif1	has.motif	no.imprint_variable	NA.TE	NA
RLG00031Zm00001d00229	no.imprint	na.te	na.te	no.imprint	na.te	TE	no.imprint	variable	matched.call	endo.preferred	TRUE	FALSE	motif1	has.motif	no.imprint_variable	NA.TE	NA
RLG00031Zm00001d00230	no.imprint	na.te	na.te	no.imprint	na.te	TE	no.imprint	variable	matched.call	endo.preferred	TRUE	FALSE	motif1	has.motif	no.imprint_variable	NA.TE	NA
RLG00031Zm00001d00231	no.imprint	na.te	na.te	no.imprint	na.te	TE	no.imprint	variable	matched.call	endo.preferred	TRUE	FALSE	motif1	has.motif	no.imprint_variable	NA.TE	NA
RLG00031Zm00001d00232	no.imprint	na.te	na.te	no.imprint	na.te	TE	no.imprint	variable	matched.call	endo.preferred	TRUE	FALSE	motif1	has.motif	no.imprint_variable	NA.TE	NA
RLG00031Zm00001d00233	no.imprint	na.te	na.te	no.imprint	na.te	TE	no.imprint	variable	matched.call	endo.preferred	TRUE	FALSE	motif1	has.motif	no.imprint_variable	NA.TE	NA
RLG00031Zm00001d00235	no.imprint	na.te	na.te	no.imprint	na.te	TE	no.imprint	variable	matched.call	endo.preferred	TRUE	TRUE	both	has.motif	no.imprint_variable	NA.TE	NA
RLG00031Zm00001d00237	not.detected	NA	NA	no.imprint	na.te	TE	no.imprint	variable	mismatched_call	endo.preferred	FALSE	FALSE	no.motif	no.motif	no.imprint_variable	NA.TE	NA
RLG00031Zm00001d00238	not.detected	NA	NA	no.imprint	na.te	TE	no.imprint	variable	mismatched_call	endo.preferred	TRUE	FALSE	motif1	has.motif	no.imprint_variable	NA.TE	NA
RLG00031Zm00001d00239	no.imprint	na.te	na.te	no.imprint	na.te	TE	no.imprint	variable	matched.call	endo.preferred	TRUE	FALSE	motif1	has.motif	no.imprint_variable	NA.TE	NA
RLG00031Zm00001d00240	no.imprint	na.te	na.te	no.imprint	na.te	TE	no.imprint	variable	matched.call	endo.preferred	FALSE	TRUE	motif2	has.motif	no.imprint_variable	NA.TE	NA
RLG00031Zm00001d00241	not.detected	NA	NA	no.imprint	na.te	TE	no.imprint	variable	mismatched_call	endo.preferred	TRUE	FALSE	motif1	has.motif	no.imprint_variable	NA.TE	NA
RLG00031Zm00001d00242	not.detected	NA	NA	no.imprint	na.te	TE	no.imprint	variable	mismatched_call	endo.preferred	TRUE	FALSE	motif1	has.motif	no.imprint_variable	NA.TE	NA
RLG00031Zm00001d00244	no.imprint	na.te	na.te	no.imprint	na.te	TE	no.imprint	variable	matched.call	endo.preferred	TRUE	FALSE	motif1	has.motif	no.imprint_variable	NA.TE	NA
RLG00031Zm00001d00245	no.imprint	na.te	na.te	no.imprint	na.te	TE	no.imprint	variable	matched.call	endo.preferred	TRUE	FALSE	motif1	has.motif	no.imprint_variable	NA.TE	NA
RLG00031Zm00001d00247	no.imprint	na.te	na.te	no.imprint	na.te	TE	no.imprint	variable	matched.call	endo.preferred	TRUE	FALSE	motif1	has.motif	no.imprint_variable	NA.TE	NA
RLG00031Zm00001d00249	no.imprint	na.te	na.te	no.imprint	na.te	TE	no.imprint	variable	matched.call	endo.preferred	FALSE	FALSE	no.motif	no.motif	no.imprint_variable	NA.TE	NA
RLG00031Zm00001d00250	not.detected	NA	NA	no.imprint	na.te	TE	no.imprint	variable	mismatched_call	endo.preferred	TRUE	FALSE	motif1	has.motif	no.imprint_variable	NA.TE	NA
RLG00031Zm00001d00252	no.imprint	na.te	na.te	not.detected	NA	TE	no.imprint	variable	mismatched_call	endo.preferred	FALSE	FALSE	no.motif	no.motif	no.imprint_variable	NA.TE	NA
RLG00031Zm00001d00253	no.imprint	na.te	na.te	no.imprint	na.te	TE	no.imprint	variable	matched.call	endo.preferred	TRUE	FALSE	motif1	has.motif	no.imprint_variable	NA.TE	NA
RLG00031Zm00001d00254	not.detected	NA	NA	no.imprint	na.te	TE	no.imprint	variable	mismatched_call	endo.preferred	TRUE	FALSE	motif1	has.motif	no.imprint_variable	NA.TE	NA
RLG00031Zm00001d00255	not.detected	NA	NA	no.imprint	na.te	TE	no.imprint	variable	mismatched_call	endo.preferred	FALSE	FALSE	no.motif	no.motif	no.imprint_variable	NA.TE	NA
RLG00031Zm00001d00260	no.imprint	na.te	na.te	no.imprint	na.te	TE	no.imprint	variable	matched.call	endo.preferred	TRUE	FALSE	motif1	has.motif	no.imprint_variable	NA.TE	NA
RLG00031Zm00001d00261	no.imprint	na.te	na.te	no.imprint	na.te	TE	no.imprint	variable	matched.call	endo.preferred	TRUE	FALSE	motif1	has.motif	no.imprint_variable	NA.TE	NA
RLG00031Zm00001d00262	no.imprint	na.te	na.te	no.imprint	na.te	TE	no.imprint	variable	matched.call	endo.preferred	TRUE	FALSE	motif1	has.motif	no.imprint_variable	NA.TE	NA
RLG00031Zm00001d00264	no.imprint	na.te	na.te	no.imprint	na.te	TE	no.imprint	variable	matched.call	endo.preferred	TRUE	FALSE	motif1	has.motif	no.imprint_variable	NA.TE	NA
RLG00031Zm00001d00265	no.imprint	na.te	na.te	no.imprint	na.te	TE	no.imprint	variable	matched.call	endo.preferred	TRUE	FALSE	motif1	has.motif	no.imprint_variable	NA.TE	NA
RLG00031Zm00001d00266	no.imprint	na.te	na.te	no.imprint	na.te	TE	no.imprint	variable	matched.call	endo.preferred	TRUE	FALSE	motif1	has.motif	no.imprint_variable	NA.TE	NA
RLG00031Zm00001d00267	no.imprint	na.te	na.te	no.imprint	na.te	TE	no.imprint	variable	matched.call	endo.preferred	TRUE	FALSE	motif1	has.motif	no.imprint_variable	NA.TE	NA
RLG00031Zm00001d00269	no.imprint	na.te	na.te	no.imprint	na.te	TE	no.imprint	variable	matched.call	endo.preferred	TRUE	FALSE	motif1	has.motif	no.imprint_variable	NA.TE	NA
RLG00031Zm00001d00273	no.imprint	na.te	na.te	no.imprint	na.te	TE	no.imprint	variable	matched.call	endo.preferred	FALSE	FALSE	no.motif	no.motif	no.imprint_variable	NA.TE	NA
RLG00031Zm00001d00274	no.imprint	na.te	na.te	not.detected	NA	TE	no.imprint	variable	mismatched_call	endo.preferred	FALSE	FALSE	no.motif	no.motif	no.imprint_variable	NA.TE	NA
RLG00031Zm00001d00278	no.imprint	na.te	na.te	no.imprint	na.te	TE	no.imprint	variable	matched.call	endo.preferred	FALSE	TRUE	motif2	has.motif	no.imprint_variable	NA.TE	NA
RLG00031Zm00001d00279	no.imprint	na.te	na.te	not.detected	NA	TE	no.imprint	variable	mismatched_call	endo.preferred	FALSE	FALSE	no.motif	no.motif	no.imprint_variable	NA.TE	NA
RLG00031Zm00001d00281	no.imprint	na.te	na.te	no.imprint	na.te	TE	no.imprint	variable	matched.call	endo.preferred	TRUE	FALSE	motif1	has.motif	no.imprint_variable	NA.TE	NA
RLG00031Zm00001d00283	no.imprint	na.te	na.te	not.detected	NA	TE	no.imprint	variable	mismatched_call	endo.preferred	TRUE	FALSE	motif1	has.motif	no.imprint_variable	NA.TE	NA
RLG00031Zm00001d00284	no.imprint	na.te	na.te	no.imprint	na.te	TE	no.imprint	variable	matched.call	endo.preferred	FALSE	FALSE	no.motif	no.motif	no.imprint_variable	NA.TE	NA
RLG00031Zm00001d00287	no.imprint	na.te	na.te	no.imprint	na.te	TE	no.imprint	variable	matched.call	endo.preferred	FALSE	FALSE	no.motif	no.motif	no.imprint_variable	NA.TE	NA
RLG00031Zm00001d00289	no.imprint	na.te	na.te	no.imprint	na.te	TE	no.imprint	variable	matched.call	endo.preferred	TRUE	FALSE	motif1	has.motif	no.imprint_variable	NA.TE	NA
RLG00031Zm00001d00290	no.imprint	na.te	na.te	no.imprint	na.te	TE	no.imprint	variable	matched.call	endo.preferred	TRUE	FALSE	motif1	has.motif	no.imprint_variable	NA.TE	NA
RLG00031Zm00001d00292	no.imprint	na.te	na.te	no.imprint	na.te	TE	no.imprint	variable	matched.call	endo.preferred	TRUE	FALSE	motif1	has.motif	no.imprint_variable	NA.TE	NA
RLG00031Zm00001d00293	no.imprint	na.te	na.te	no.imprint	na.te	TE	no.imprint	variable	matched.call	endo.preferred	TRUE	FALSE	motif1	has.motif	no.imprint_variable	NA.TE	NA
RLG00031Zm00001d00298	no.imprint	na.te	na.te	no.imprint	na.te	TE	no.imprint	variable	matched.call	endo.preferred	TRUE	FALSE	motif1	has.motif	no.imprint_variable	NA.TE	NA
RLG00031Zm00001d00299	not.detected	NA	NA	no.imprint	na.te	TE	no.imprint	variable	mismatched_call	endo.preferred	TRUE	FALSE	motif1	has.motif	no.imprint_variable	NA.TE	NA
RLG00031Zm00001d00300	no.imprint	na.te	na.te	no.imprint	na.te	TE	no.imprint	variable	matched.call	endo.preferred	TRUE	FALSE	motif1	has.motif	no.imprint_variable	NA.TE	NA
RLG00031Zm00001d00302	not.detected	NA	NA	no.imprint	na.te	TE	no.imprint	variable	mismatched_call	endo.preferred	TRUE	FALSE	motif1	has.motif	no.imprint_variable	NA.TE	NA
RLG00031Zm00001d00303	not.detected	NA	NA	no.imprint	na.te	TE	no.imprint	variable	mismatched_call	endo.preferred	TRUE	FALSE	motif1	has.motif	no.imprint_variable	NA.TE	NA
RLG00031Zm00001d00304	not.detected	NA	NA	no.imprint	na.te	TE	no.imprint	variable	mismatched_call	endo.preferred	TRUE	FALSE	motif1	has.motif	no.imprint_variable	NA.TE	NA
RLG00031Zm00001d00305	no.imprint	na.te	na.te	no.imprint	na.te	TE	no.imprint	variable	matched.call	endo.preferred	TRUE	FALSE	motif1	has.motif	no.imprint_variable	NA.TE	NA
RLG00031Zm00001d00306	no.imprint	na.te	na.te	no.imprint	na.te	TE	no.imprint	variable	matched.call	endo.preferred	FALSE	FALSE	no.motif	no.motif	no.imprint_variable	NA.TE	NA
RLG00031Zm00001d00311	not.detected	NA	NA	no.imprint	na.te	TE	no.imprint	variable	mismatched_call	endo.preferred	TRUE	FALSE	motif1	has.motif	no.imprint_variable	NA.TE	NA
RLG00031Zm00001d00313	not.detected	NA	NA	no.imprint	na.te	TE	no.imprint	variable	mismatched_call	endo.preferred	TRUE	FALSE	motif1	has.motif	no.imprint_variable	NA.TE	NA
RLG00031Zm00001d00315	no.imprint	na.te	na.te	no.imprint	na.te	TE	no.imprint	variable	matched.call	endo.preferred	TRUE	FALSE	motif1	has.motif	no.imprint_variable	NA.TE	NA
RLG00031Zm00001d00316	not.detected	NA	NA	no.imprint	na.te	TE	no.imprint	variable	mismatched_call	endo.preferred	TRUE	FALSE	motif1	has.motif	no.imprint_variable	NA.TE	NA
RLG00031Zm00001d00324	no.imprint	na.te	na.te	not.detected	NA	TE	no.imprint	variable	mismatched_call	endo.preferred	TRUE	FALSE	motif1	has.motif	no.imprint_variable	NA.TE	NA
RLG00031Zm00001d00329	no.imprint	na.te	na.te	not.detected	NA	TE	no.imprint	variable	mismatched_call	endo.preferred	TRUE	FALSE	motif1	has.motif	no.imprint_variable	NA.TE	NA
RLG00031Zm00001dS0002	not.detected	NA	NA	no.imprint	na.te	TE	no.imprint	variable	mismatched_call	endo.preferred	FALSE	FALSE	no.motif	no.motif	no.imprint_variable	NA.TE	NA
RLG00031Zm00001dS0003	not.detected	NA	NA	no.imprint	na.te	TE	no.imprint	variable	mismatched_call	endo.preferred	FALSE	FALSE	no.motif	no.motif	no.imprint_variable	NA.TE	NA
RLG00031Zm00001dS0006	no.imprint	na.te	na.te	no.imprint	na.te	TE	no.imprint	variable	matched.call	endo.preferred	FALSE	FALSE	no.motif	no.motif	no.imprint_variable	NA.TE	NA
RLG00031Zm00001dS0007	not.detected	NA	NA	no.imprint	na.te	TE	no.imprint	variable	mismatched_call	endo.preferred	FALSE	FALSE	no.motif	no.motif	no.imprint_variable	NA.TE	NA
RLG00031Zm00001dS0009	not.detected	NA	NA	no.imprint	na.te	TE	no.imprint	variable	mismatched_call	endo.preferred	FALSE	FALSE	no.motif	no.motif	no.imprint_variable	NA.TE	NA
RLG00031Zm00001dS0012	not.detected	NA	NA	no.imprint	na.te	TE	no.imprint	variable	mismatched_call	endo.preferred	FALSE	FALSE	no.motif	no.motif	no.imprint_variable	NA.TE	NA
RLG00031Zm00001dS0015	no.imprint	na.te	na.te	no.imprint	na.te	TE	no.imprint	variable	matched.call	endo.preferred	TRUE	FALSE	motif1	has.motif	no.imprint_variable	NA.TE	NA
RLG00031Zm00001dS0021	no.imprint	na.te	na.te	no.imprint	na.te	TE	no.imprint	variable	matched.call	endo.preferred	FALSE	FALSE	no.motif	no.motif	no.imprint_variable	NA.TE	NA
RLG00031Zm00001dS0024	no.imprint	na.te	na.te	no.imprint	na.te	TE	no.imprint	variable	matched.call	endo.preferred	FALSE	FALSE	no.motif	no.motif	no.imprint_variable	NA.TE	NA
RLG00031Zm00001dS0028	no.imprint	na.te	na.te	no.imprint	na.te	TE	no.imprint	variable	matched.call	endo.preferred	FALSE	FALSE	no.motif	no.motif	no.imprint_variable	NA.TE	NA
RLG00035Zm00001d00142	not.detected	NA	NA	no.imprint	na.te	TE	no.imprint	variable	mismatched_call	constitutive	FALSE	TRUE	motif2	has.motif	no.imprint_variable	NA.TE	NA
RLG00035Zm00001d00188	not.detected	NA	NA	no.imprint	na.te	TE	no.imprint	variable	mismatched_call	constitutive	FALSE	FALSE	no.motif	no.motif	no.imprint_variable	NA.TE	NA
RLG00035Zm00001d00223	no.imprint	na.te	na.te	no.imprint	na.te	TE	no.imprint	variable	matched.call	endo.preferred	FALSE	FALSE	no.motif	no.motif	no.imprint_variable	NA.TE	NA
RLG00036Zm00001d00001	not.detected	NA	NA	no.imprint	na.te	TE	no.imprint	variable	mismatched_call	endo.preferred	TRUE	FALSE	motif1	has.motif	no.imprint_variable	NA.TE	NA
RLG00037Zm00001d00066	no.imprint	na.te	na.te	no.imprint	na.te	TE	no.imprint	variable	matched.call	constitutive	FALSE	FALSE	no.motif	no.motif	no.imprint_variable	NA.TE	NA
RLG00037Zm00001d00231	not.detected	NA	NA	no.imprint	na.te	TE	no.imprint	variable	mismatched_call	constitutive	FALSE	FALSE	no.motif	no.motif	no.imprint_variable	NA.TE	NA
RLG00038Zm00001d00124	no.imprint	na.te	na.te	no.imprint	na.te	TE	no.imprint	variable	matched.call	endo.preferred	TRUE	FALSE	motif1	has.motif	no.imprint_variable	NA.TE	NA
RLG00040Zm00001d00001	no.imprint	na.te	na.te	no.imprint	na.te	TE	no.imprint	variable	matched.call	endo.preferred	FALSE	FALSE	no.motif	no.motif	no.imprint_variable	NA.TE	NA
RLG00040Zm00001d00003	no.imprint	na.te	na.te	no.imprint	na.te	TE	no.imprint	variable	matched.call	endo.preferred	FALSE	FALSE	no.motif	no.motif	no.imprint_variable	NA.TE	NA
RLG00040Zm00001d00004	no.imprint	na.te	na.te	no.imprint	na.te	TE	no.imprint	variable	matched.call	endo.preferred	FALSE	FALSE	no.motif	no.motif	no.imprint_variable	NA.TE	NA
RLG00040Zm00001d00006	not.detected	NA	NA	no.imprint	na.te	TE	no.imprint	variable	mismatched_call	endo.preferred	TRUE	FALSE	motif1	has.motif	no.imprint_variable	NA.TE	NA
RLG00040Zm00001d00007	no.imprint	na.te	na.te	no.imprint	na.te	TE	no.imprint	variable	matched.call	endo.preferred	FALSE	FALSE	no.motif	no.motif	no.imprint_variable	NA.TE	NA
RLG00040Zm00001d00008	no.imprint	na.te	na.te	no.imprint	na.te	TE	no.imprint	variable	matched.call	endo.preferred	FALSE	FALSE	no.motif	no.motif	no.imprint_variable	NA.TE	NA
RLG00040Zm00001d00012	no.imprint	na.te	na.te	no.imprint	na.te	TE	no.imprint	variable	matched.call	endo.preferred	FALSE	FALSE	no.motif	no.motif	no.imprint_variable	NA.TE	NA
RLG00040Zm00001d00013	no.imprint	na.te	na.te	no.imprint	na.te	TE	no.imprint	variable	matched.call	endo.preferred	FALSE	FALSE	no.motif	no.motif	no.imprint_variable	NA.TE	NA
RLG00040Zm00001d00015	no.imprint	na.te	na.te	no.imprint	na.te	TE	no.imprint	variable	matched.call	endo.preferred	TRUE	FALSE	motif1	has.motif	no.imprint_variable	NA.TE	NA
RLG00040Zm00001d00016	no.imprint	na.te	na.te	not.detected	NA	TE	no.imprint	variable	mismatched_call	endo.preferred	FALSE	FALSE	no.motif	no.motif	no.imprint_variable	NA.TE	NA
RLG00040Zm00001d00017	no.imprint	na.te	na.te	no.imprint	na.te	TE	no.imprint	variable	matched.call	endo.preferred	FALSE	FALSE	no.motif	no.motif	no.imprint_variable	NA.TE	NA
RLG00040Zm00001d00019	no.imprint	na.te	na.te	no.imprint	na.te	TE	no.imprint	variable	matched.call	endo.preferred	FALSE	FALSE	no.motif	no.motif	no.imprint_variable	NA.TE	NA
RLG00040Zm00001d00021	not.detected	NA	NA	no.imprint	na.te	TE	no.imprint	variable	mismatched_call	endo.preferred	TRUE	FALSE	motif1	has.motif	no.imprint_variable	NA.TE	NA
RLG00040Zm00001d00023	no.imprint	na.te	na.te	no.imprint	na.te	TE	no.imprint	variable	matched.call	endo.preferred	FALSE	FALSE	no.motif	no.motif	no.imprint_variable	NA.TE	NA
RLG00040Zm00001d00024	no.imprint	na.te	na.te	no.imprint	na.te	TE	no.imprint	variable	matched.call	endo.preferred	FALSE	FALSE	no.motif	no.motif	no.imprint_variable	NA.TE	NA
RLG00040Zm00001d00025	no.imprint	na.te	na.te	no.imprint	na.te	TE	no.imprint	variable	matched.call	endo.preferred	TRUE	FALSE	motif1	has.motif	no.imprint_variable	NA.TE	NA
RLG00040Zm00001d00026	no.imprint	na.te	na.te	no.imprint	na.te	TE	no.imprint	variable	matched.call	endo.preferred	FALSE	FALSE	no.motif	no.motif	no.imprint_variable	NA.TE	NA
RLG00040Zm00001d00027	not.detected	NA	NA	no.imprint	na.te	TE	no.imprint	variable	mismatched_call	endo.preferred	FALSE	FALSE	no.motif	no.motif	no.imprint_variable	NA.TE	NA
RLG00040Zm00001d00029	no.imprint	na.te	na.te	no.imprint	na.te	TE	no.imprint	variable	matched.call	endo.preferred	TRUE	FALSE	motif1	has.motif	no.imprint_variable	NA.TE	NA
RLG00040Zm00001d00030	no.imprint	na.te	na.te	no.imprint	na.te	TE	no.imprint	variable	matched.call	endo.preferred	FALSE	FALSE	no.motif	no.motif	no.imprint_variable	NA.TE	NA
RLG00040Zm00001d00031	no.imprint	na.te	na.te	no.imprint	na.te	TE	no.imprint	variable	matched.call	endo.preferred	FALSE	FALSE	no.motif	no.motif	no.imprint_variable	NA.TE	NA
RLG00040Zm00001d00032	not.detected	NA	NA	no.imprint	na.te	TE	no.imprint	variable	mismatched_call	endo.preferred	FALSE	FALSE	no.motif	no.motif	no.imprint_variable	NA.TE	NA
RLG00040Zm00001d00034	no.imprint	na.te	na.te	no.imprint	na.te	TE	no.imprint	variable	matched.call	endo.preferred	FALSE	FALSE	no.motif	no.motif	no.imprint_variable	NA.TE	NA
RLG00040Zm00001d00035	not.detected	NA	NA	no.imprint	na.te	TE	no.imprint	variable	mismatched_call	endo.preferred	FALSE	FALSE	no.motif	no.motif	no.imprint_variable	NA.TE	NA
RLG00040Zm00001d00036	no.imprint	na.te	na.te	no.imprint	na.te	TE	no.imprint	variable	matched.call	endo.preferred	FALSE	FALSE	no.motif	no.motif	no.imprint_variable	NA.TE	NA
RLG00040Zm00001d00038	no.imprint	na.te	na.te	no.imprint	na.te	TE	no.imprint	variable	matched.call	endo.preferred	FALSE	FALSE	no.motif	no.motif	no.imprint_variable	NA.TE	NA
RLG00040Zm00001d00039	no.imprint	na.te	na.te	no.imprint	na.te	TE	no.imprint	variable	matched.call	constitutive	TRUE	FALSE	motif1	has.motif	no.imprint_variable	NA.TE	NA
RLG00040Zm00001d00040	not.detected	NA	NA	no.imprint	na.te	TE	no.imprint	variable	mismatched_call	endo.preferred	FALSE	TRUE	motif2	has.motif	no.imprint_variable	NA.TE	NA
RLG00040Zm00001d00041	no.imprint	na.te	na.te	no.imprint	na.te	TE	no.imprint	variable	matched.call	endo.preferred	FALSE	FALSE	no.motif	no.motif	no.imprint_variable	NA.TE	NA
RLG00040Zm00001d00042	not.detected	NA	NA	no.imprint	na.te	TE	no.imprint	variable	mismatched_call	endo.preferred	TRUE	FALSE	motif1	has.motif	no.imprint_variable	NA.TE	NA
RLG00040Zm00001d00045	not.detected	NA	NA	no.imprint	na.te	TE	no.imprint	variable	mismatched_call	endo.preferred	TRUE	FALSE	motif1	has.motif	no.imprint_variable	NA.TE	NA
RLG00040Zm00001d00046	no.imprint	na.te	na.te	no.imprint	na.te	TE	no.imprint	variable	matched.call	endo.preferred	FALSE	FALSE	no.motif	no.motif	no.imprint_variable	NA.TE	NA
RLG00040Zm00001d00048	no.imprint	na.te	na.te	no.imprint	na.te	TE	no.imprint	variable	matched.call	endo.preferred	FALSE	FALSE	no.motif	no.motif	no.imprint_variable	NA.TE	NA
RLG00040Zm00001d00049	no.imprint	na.te	na.te	no.imprint	na.te	TE	no.imprint	variable	matched.call	endo.preferred	FALSE	FALSE	no.motif	no.motif	no.imprint_variable	NA.TE	NA
RLG00040Zm00001d00050	no.imprint	na.te	na.te	no.imprint	na.te	TE	no.imprint	variable	matched.call	endo.preferred	FALSE	FALSE	no.motif	no.motif	no.imprint_variable	NA.TE	NA
RLG00040Zm00001d00051	not.detected	NA	NA	no.imprint	na.te	TE	no.imprint	variable	mismatched_call	endo.preferred	FALSE	FALSE	no.motif	no.motif	no.imprint_variable	NA.TE	NA
RLG00040Zm00001d00053	no.imprint	na.te	na.te	no.imprint	na.te	TE	no.imprint	variable	matched.call	endo.preferred	TRUE	FALSE	motif1	has.motif	no.imprint_variable	NA.TE	NA
RLG00040Zm00001d00055	no.imprint	na.te	na.te	no.imprint	na.te	TE	no.imprint	variable	matched.call	endo.preferred	FALSE	FALSE	no.motif	no.motif	no.imprint_variable	NA.TE	NA
RLG00040Zm00001d00058	no.imprint	na.te	na.te	no.imprint	na.te	TE	no.imprint	variable	matched.call	endo.preferred	FALSE	FALSE	no.motif	no.motif	no.imprint_variable	NA.TE	NA
RLG00040Zm00001d00061	no.imprint	na.te	na.te	no.imprint	na.te	TE	no.imprint	variable	matched.call	endo.preferred	FALSE	FALSE	no.motif	no.motif	no.imprint_variable	NA.TE	NA
RLG00040Zm00001d00062	no.imprint	na.te	na.te	no.imprint	na.te	TE	no.imprint	variable	matched.call	endo.preferred	FALSE	FALSE	no.motif	no.motif	no.imprint_variable	NA.TE	NA
RLG00040Zm00001d00063	no.imprint	na.te	na.te	no.imprint	na.te	TE	no.imprint	variable	matched.call	endo.preferred	FALSE	FALSE	no.motif	no.motif	no.imprint_variable	NA.TE	NA
RLG00040Zm00001d00064	no.imprint	na.te	na.te	no.imprint	na.te	TE	no.imprint	variable	matched.call	endo.preferred	TRUE	FALSE	motif1	has.motif	no.imprint_variable	NA.TE	NA
RLG00040Zm00001d00065	no.imprint	na.te	na.te	no.imprint	na.te	TE	no.imprint	variable	matched.call	endo.preferred	FALSE	FALSE	no.motif	no.motif	no.imprint_variable	NA.TE	NA
RLG00040Zm00001d00066	no.imprint	na.te	na.te	no.imprint	na.te	TE	no.imprint	variable	matched.call	endo.preferred	FALSE	FALSE	no.motif	no.motif	no.imprint_variable	NA.TE	NA
RLG00040Zm00001d00067	no.imprint	na.te	na.te	no.imprint	na.te	TE	no.imprint	variable	matched.call	endo.preferred	TRUE	FALSE	motif1	has.motif	no.imprint_variable	NA.TE	NA
RLG00040Zm00001d00072	no.imprint	na.te	na.te	no.imprint	na.te	TE	no.imprint	variable	matched.call	endo.preferred	FALSE	FALSE	no.motif	no.motif	no.imprint_variable	NA.TE	NA
RLG00040Zm00001d00073	no.imprint	na.te	na.te	no.imprint	na.te	TE	no.imprint	variable	matched.call	endo.preferred	FALSE	FALSE	no.motif	no.motif	no.imprint_variable	NA.TE	NA
RLG00040Zm00001d00076	no.imprint	na.te	na.te	no.imprint	na.te	TE	no.imprint	variable	matched.call	endo.preferred	FALSE	FALSE	no.motif	no.motif	no.imprint_variable	NA.TE	NA
RLG00040Zm00001d00078	no.imprint	na.te	na.te	no.imprint	na.te	TE	no.imprint	variable	matched.call	endo.preferred	FALSE	FALSE	no.motif	no.motif	no.imprint_variable	NA.TE	NA
RLG00040Zm00001d00080	no.imprint	na.te	na.te	no.imprint	na.te	TE	no.imprint	variable	matched.call	endo.preferred	TRUE	FALSE	motif1	has.motif	no.imprint_variable	NA.TE	NA
RLG00040Zm00001d00081	no.imprint	na.te	na.te	no.imprint	na.te	TE	no.imprint	variable	matched.call	endo.preferred	TRUE	FALSE	motif1	has.motif	no.imprint_variable	NA.TE	NA
RLG00040Zm00001d00082	no.imprint	na.te	na.te	no.imprint	na.te	TE	no.imprint	variable	matched.call	endo.preferred	FALSE	FALSE	no.motif	no.motif	no.imprint_variable	NA.TE	NA
RLG00040Zm00001d00083	not.detected	NA	NA	no.imprint	na.te	TE	no.imprint	variable	mismatched_call	endo.preferred	FALSE	FALSE	no.motif	no.motif	no.imprint_variable	NA.TE	NA
RLG00040Zm00001d00085	not.detected	NA	NA	no.imprint	na.te	TE	no.imprint	variable	mismatched_call	endo.preferred	FALSE	FALSE	no.motif	no.motif	no.imprint_variable	NA.TE	NA
RLG00040Zm00001d00087	not.detected	NA	NA	no.imprint	na.te	TE	no.imprint	variable	mismatched_call	endo.preferred	FALSE	FALSE	no.motif	no.motif	no.imprint_variable	NA.TE	NA
RLG00040Zm00001d00089	no.imprint	na.te	na.te	no.imprint	na.te	TE	no.imprint	variable	matched.call	endo.preferred	FALSE	FALSE	no.motif	no.motif	no.imprint_variable	NA.TE	NA
RLG00040Zm00001d00091	no.imprint	na.te	na.te	no.imprint	na.te	TE	no.imprint	variable	matched.call	endo.preferred	TRUE	FALSE	motif1	has.motif	no.imprint_variable	NA.TE	NA
RLG00040Zm00001d00097	no.imprint	na.te	na.te	no.imprint	na.te	TE	no.imprint	variable	matched.call	endo.preferred	FALSE	FALSE	no.motif	no.motif	no.imprint_variable	NA.TE	NA
RLG00040Zm00001d00098	no.imprint	na.te	na.te	no.imprint	na.te	TE	no.imprint	variable	matched.call	endo.preferred	FALSE	FALSE	no.motif	no.motif	no.imprint_variable	NA.TE	NA
RLG00040Zm00001d00099	not.detected	NA	NA	no.imprint	na.te	TE	no.imprint	variable	mismatched_call	endo.preferred	FALSE	FALSE	no.motif	no.motif	no.imprint_variable	NA.TE	NA
RLG00040Zm00001d00101	no.imprint	na.te	na.te	no.imprint	na.te	TE	no.imprint	variable	matched.call	endo.preferred	FALSE	FALSE	no.motif	no.motif	no.imprint_variable	NA.TE	NA
RLG00040Zm00001d00102	no.imprint	na.te	na.te	no.imprint	na.te	TE	no.imprint	variable	matched.call	endo.preferred	FALSE	FALSE	no.motif	no.motif	no.imprint_variable	NA.TE	NA
RLG00040Zm00001d00105	not.detected	NA	NA	no.imprint	na.te	TE	no.imprint	variable	mismatched_call	endo.preferred	FALSE	FALSE	no.motif	no.motif	no.imprint_variable	NA.TE	NA
RLG00040Zm00001d00106	no.imprint	na.te	na.te	no.imprint	na.te	TE	no.imprint	variable	matched.call	endo.preferred	FALSE	FALSE	no.motif	no.motif	no.imprint_variable	NA.TE	NA
RLG00040Zm00001d00108	not.detected	NA	NA	no.imprint	na.te	TE	no.imprint	variable	mismatched_call	endo.preferred	FALSE	FALSE	no.motif	no.motif	no.imprint_variable	NA.TE	NA
RLG00040Zm00001d00109	no.imprint	na.te	na.te	no.imprint	na.te	TE	no.imprint	variable	matched.call	endo.preferred	TRUE	FALSE	motif1	has.motif	no.imprint_variable	NA.TE	NA
RLG00040Zm00001d00110	not.detected	NA	NA	no.imprint	na.te	TE	no.imprint	variable	mismatched_call	endo.preferred	FALSE	FALSE	no.motif	no.motif	no.imprint_variable	NA.TE	NA
RLG00040Zm00001d00111	no.imprint	na.te	na.te	no.imprint	na.te	TE	no.imprint	variable	matched.call	endo.preferred	TRUE	FALSE	motif1	has.motif	no.imprint_variable	NA.TE	NA
RLG00040Zm00001d00113	no.imprint	na.te	na.te	no.imprint	na.te	TE	no.imprint	variable	matched.call	endo.preferred	FALSE	FALSE	no.motif	no.motif	no.imprint_variable	NA.TE	NA
RLG00040Zm00001d00114	no.imprint	na.te	na.te	no.imprint	na.te	TE	no.imprint	variable	matched.call	endo.preferred	FALSE	FALSE	no.motif	no.motif	no.imprint_variable	NA.TE	NA
RLG00040Zm00001d00115	no.imprint	na.te	na.te	not.detected	NA	TE	no.imprint	variable	mismatched_call	endo.preferred	FALSE	FALSE	no.motif	no.motif	no.imprint_variable	NA.TE	NA
RLG00040Zm00001d00116	not.detected	NA	NA	no.imprint	na.te	TE	no.imprint	variable	mismatched_call	endo.preferred	FALSE	FALSE	no.motif	no.motif	no.imprint_variable	NA.TE	NA
RLG00040Zm00001d00118	no.imprint	na.te	na.te	no.imprint	na.te	TE	no.imprint	variable	matched.call	endo.preferred	FALSE	FALSE	no.motif	no.motif	no.imprint_variable	NA.TE	NA
RLG00040Zm00001d00119	no.imprint	na.te	na.te	no.imprint	na.te	TE	no.imprint	variable	matched.call	endo.preferred	FALSE	FALSE	no.motif	no.motif	no.imprint_variable	NA.TE	NA
RLG00040Zm00001d00120	no.imprint	na.te	na.te	no.imprint	na.te	TE	no.imprint	variable	matched.call	endo.preferred	FALSE	FALSE	no.motif	no.motif	no.imprint_variable	NA.TE	NA
RLG00040Zm00001d00121	no.imprint	na.te	na.te	no.imprint	na.te	TE	no.imprint	variable	matched.call	endo.preferred	TRUE	TRUE	both	has.motif	no.imprint_variable	NA.TE	NA
RLG00040Zm00001d00122	not.detected	NA	NA	no.imprint	na.te	TE	no.imprint	variable	mismatched_call	endo.preferred	FALSE	FALSE	no.motif	no.motif	no.imprint_variable	NA.TE	NA
RLG00040Zm00001d00123	no.imprint	na.te	na.te	no.imprint	na.te	TE	no.imprint	variable	matched.call	endo.preferred	FALSE	FALSE	no.motif	no.motif	no.imprint_variable	NA.TE	NA
RLG00040Zm00001d00125	no.imprint	na.te	na.te	no.imprint	na.te	TE	no.imprint	variable	matched.call	endo.preferred	FALSE	FALSE	no.motif	no.motif	no.imprint_variable	NA.TE	NA
RLG00040Zm00001d00126	no.imprint	na.te	na.te	no.imprint	na.te	TE	no.imprint	variable	matched.call	endo.preferred	FALSE	FALSE	no.motif	no.motif	no.imprint_variable	NA.TE	NA
RLG00040Zm00001d00127	not.detected	NA	NA	no.imprint	na.te	TE	no.imprint	variable	mismatched_call	endo.preferred	TRUE	FALSE	motif1	has.motif	no.imprint_variable	NA.TE	NA
RLG00040Zm00001d00128	not.detected	NA	NA	no.imprint	na.te	TE	no.imprint	variable	mismatched_call	endo.preferred	FALSE	FALSE	no.motif	no.motif	no.imprint_variable	NA.TE	NA
RLG00040Zm00001d00129	not.detected	NA	NA	no.imprint	na.te	TE	no.imprint	variable	mismatched_call	endo.preferred	TRUE	FALSE	motif1	has.motif	no.imprint_variable	NA.TE	NA
RLG00040Zm00001d00130	no.imprint	na.te	na.te	no.imprint	na.te	TE	no.imprint	variable	matched.call	endo.preferred	FALSE	FALSE	no.motif	no.motif	no.imprint_variable	NA.TE	NA
RLG00040Zm00001d00131	no.imprint	na.te	na.te	no.imprint	na.te	TE	no.imprint	variable	matched.call	endo.preferred	FALSE	FALSE	no.motif	no.motif	no.imprint_variable	NA.TE	NA
RLG00040Zm00001d00132	no.imprint	na.te	na.te	no.imprint	na.te	TE	no.imprint	variable	matched.call	endo.preferred	FALSE	FALSE	no.motif	no.motif	no.imprint_variable	NA.TE	NA
RLG00040Zm00001d00134	not.detected	NA	NA	no.imprint	na.te	TE	no.imprint	variable	mismatched_call	endo.preferred	FALSE	FALSE	no.motif	no.motif	no.imprint_variable	NA.TE	NA
RLG00040Zm00001d00135	no.imprint	na.te	na.te	no.imprint	na.te	TE	no.imprint	variable	matched.call	endo.preferred	FALSE	FALSE	no.motif	no.motif	no.imprint_variable	NA.TE	NA
RLG00040Zm00001d00137	no.imprint	na.te	na.te	no.imprint	na.te	TE	no.imprint	variable	matched.call	endo.preferred	TRUE	FALSE	motif1	has.motif	no.imprint_variable	NA.TE	NA
RLG00040Zm00001d00138	no.imprint	na.te	na.te	no.imprint	na.te	TE	no.imprint	variable	matched.call	endo.preferred	FALSE	FALSE	no.motif	no.motif	no.imprint_variable	NA.TE	NA
RLG00040Zm00001d00142	no.imprint	na.te	na.te	no.imprint	na.te	TE	no.imprint	variable	matched.call	endo.preferred	FALSE	FALSE	no.motif	no.motif	no.imprint_variable	NA.TE	NA
RLG00040Zm00001d00143	no.imprint	na.te	na.te	no.imprint	na.te	TE	no.imprint	variable	matched.call	endo.preferred	FALSE	FALSE	no.motif	no.motif	no.imprint_variable	NA.TE	NA
RLG00040Zm00001d00144	no.imprint	na.te	na.te	no.imprint	na.te	TE	no.imprint	variable	matched.call	endo.preferred	TRUE	FALSE	motif1	has.motif	no.imprint_variable	NA.TE	NA
RLG00040Zm00001d00145	no.imprint	na.te	na.te	no.imprint	na.te	TE	no.imprint	variable	matched.call	endo.preferred	FALSE	FALSE	no.motif	no.motif	no.imprint_variable	NA.TE	NA
RLG00040Zm00001d00146	no.imprint	na.te	na.te	no.imprint	na.te	TE	no.imprint	variable	matched.call	endo.preferred	FALSE	FALSE	no.motif	no.motif	no.imprint_variable	NA.TE	NA
RLG00040Zm00001d00148	no.imprint	na.te	na.te	no.imprint	na.te	TE	no.imprint	variable	matched.call	endo.preferred	FALSE	FALSE	no.motif	no.motif	no.imprint_variable	NA.TE	NA
RLG00040Zm00001d00150	no.imprint	na.te	na.te	no.imprint	na.te	TE	no.imprint	variable	matched.call	endo.preferred	FALSE	FALSE	no.motif	no.motif	no.imprint_variable	NA.TE	NA
RLG00040Zm00001d00151	no.imprint	na.te	na.te	no.imprint	na.te	TE	no.imprint	variable	matched.call	endo.preferred	TRUE	FALSE	motif1	has.motif	no.imprint_variable	NA.TE	NA
RLG00040Zm00001d00152	no.imprint	na.te	na.te	no.imprint	na.te	TE	no.imprint	variable	matched.call	endo.preferred	FALSE	FALSE	no.motif	no.motif	no.imprint_variable	NA.TE	NA
RLG00040Zm00001d00153	no.imprint	na.te	na.te	no.imprint	na.te	TE	no.imprint	variable	matched.call	endo.preferred	FALSE	FALSE	no.motif	no.motif	no.imprint_variable	NA.TE	NA
RLG00040Zm00001d00155	no.imprint	na.te	na.te	no.imprint	na.te	TE	no.imprint	variable	matched.call	endo.preferred	TRUE	FALSE	motif1	has.motif	no.imprint_variable	NA.TE	NA
RLG00040Zm00001d00157	no.imprint	na.te	na.te	no.imprint	na.te	TE	no.imprint	variable	matched.call	endo.preferred	FALSE	FALSE	no.motif	no.motif	no.imprint_variable	NA.TE	NA
RLG00040Zm00001d00158	no.imprint	na.te	na.te	no.imprint	na.te	TE	no.imprint	variable	matched.call	endo.preferred	TRUE	FALSE	motif1	has.motif	no.imprint_variable	NA.TE	NA
RLG00040Zm00001d00159	no.imprint	na.te	na.te	no.imprint	na.te	TE	no.imprint	variable	matched.call	endo.preferred	FALSE	FALSE	no.motif	no.motif	no.imprint_variable	NA.TE	NA
RLG00040Zm00001d00160	no.imprint	na.te	na.te	no.imprint	na.te	TE	no.imprint	variable	matched.call	endo.preferred	FALSE	FALSE	no.motif	no.motif	no.imprint_variable	NA.TE	NA
RLG00040Zm00001d00161	not.detected	NA	NA	no.imprint	na.te	TE	no.imprint	variable	mismatched_call	endo.preferred	FALSE	FALSE	no.motif	no.motif	no.imprint_variable	NA.TE	NA
RLG00040Zm00001d00162	no.imprint	na.te	na.te	not.detected	NA	TE	no.imprint	variable	mismatched_call	endo.preferred	TRUE	FALSE	motif1	has.motif	no.imprint_variable	NA.TE	NA
RLG00040Zm00001d00163	not.detected	NA	NA	no.imprint	na.te	TE	no.imprint	variable	mismatched_call	endo.preferred	FALSE	FALSE	no.motif	no.motif	no.imprint_variable	NA.TE	NA
RLG00040Zm00001d00165	no.imprint	na.te	na.te	no.imprint	na.te	TE	no.imprint	variable	matched.call	endo.preferred	FALSE	FALSE	no.motif	no.motif	no.imprint_variable	NA.TE	NA
RLG00040Zm00001d00166	not.detected	NA	NA	no.imprint	na.te	TE	no.imprint	variable	mismatched_call	endo.preferred	FALSE	FALSE	no.motif	no.motif	no.imprint_variable	NA.TE	NA
RLG00040Zm00001d00169	no.imprint	na.te	na.te	no.imprint	na.te	TE	no.imprint	variable	matched.call	endo.preferred	FALSE	FALSE	no.motif	no.motif	no.imprint_variable	NA.TE	NA
RLG00040Zm00001d00175	no.imprint	na.te	na.te	no.imprint	na.te	TE	no.imprint	variable	matched.call	endo.preferred	FALSE	FALSE	no.motif	no.motif	no.imprint_variable	NA.TE	NA
RLG00040Zm00001d00178	no.imprint	na.te	na.te	no.imprint	na.te	TE	no.imprint	variable	matched.call	constitutive	FALSE	FALSE	no.motif	no.motif	no.imprint_variable	NA.TE	NA
RLG00040Zm00001d00183	no.imprint	na.te	na.te	not.detected	NA	TE	no.imprint	variable	mismatched_call	endo.preferred	TRUE	FALSE	motif1	has.motif	no.imprint_variable	NA.TE	NA
RLG00040Zm00001d00185	no.imprint	na.te	na.te	no.imprint	na.te	TE	no.imprint	variable	matched.call	endo.preferred	FALSE	FALSE	no.motif	no.motif	no.imprint_variable	NA.TE	NA
RLG00040Zm00001d00186	not.detected	NA	NA	no.imprint	na.te	TE	no.imprint	variable	mismatched_call	endo.preferred	FALSE	TRUE	motif2	has.motif	no.imprint_variable	NA.TE	NA
RLG00040Zm00001d00187	no.imprint	na.te	na.te	no.imprint	na.te	TE	no.imprint	variable	matched.call	endo.preferred	TRUE	FALSE	motif1	has.motif	no.imprint_variable	NA.TE	NA
RLG00040Zm00001d00188	no.imprint	na.te	na.te	no.imprint	na.te	TE	no.imprint	variable	matched.call	endo.preferred	FALSE	FALSE	no.motif	no.motif	no.imprint_variable	NA.TE	NA
RLG00040Zm00001d00191	no.imprint	na.te	na.te	no.imprint	na.te	TE	no.imprint	variable	matched.call	endo.preferred	TRUE	FALSE	motif1	has.motif	no.imprint_variable	NA.TE	NA
[truncated: 18,750 more rows]
